# Supplementary material for: Comparative transcriptomic analysis provides insights into the molecular basis underlying pre-harvest sprouting in rice
Source: BMC Genomics. 2022 Nov 24;23:771. doi: 10.1186/s12864-022-08998-4 (PMC9701047; doi:10.1186/s12864-022-08998-4)
Supplement: Supplementary file 2 — Additional file 2: Table S1. The list of annotated DEGs identified in JXZ-T vs. JXZ-C. [file 12864_2022_8998_MOESM2_ESM.xls]

## Sheet: All annotated DEGs
Table S1-1 The list of all annotated DEGs identified in JXZ-T vs. JXZ-C.
Gene ID	JXZ-C1_Count	JXZ-C2_Count	JXZ-C3_Count	JXZ-T1_Count	JXZ-T2_Count	JXZ-T3_Count	JXZ-C1_FPKM	JXZ-C2_FPKM	JXZ-C3_FPKM	JXZ-T1_FPKM	JXZ-T2_FPKM	JXZ-T3_FPKM	FDR	log2FC	regulated	COG_class	COG_class_annotation	GO_annotation	KEGG_annotation	KEGG_pathway_annotation	KOG_class	KOG_class_annotation	Pfam_annotation	Swiss-Prot_annotation	eggNOG_class	eggNOG_class_annotation	NR_annotation
BGIOSGA013426	29	61	25	129	154	73	0.821129	1.68831	0.720378	3.58462	4.25688	2.07803	0.00592214	1.43051	up	--	--	Biological Process: protein transport (GO:0015031);;	K19476|5.8e-99|sbi:8062916|K19476 vacuolar protein sorting-associated protein IST1 | (RefSeq) uncharacterized protein LOC8062916	Endocytosis (ko04144)	[Z]	Cytoskeleton	Regulator of Vps4 activity in the MVB pathway	--	S	Function unknown	uncharacterized protein LOC4333874 [Oryza sativa Japonica Group]
BGIOSGA013325	0	4	6	67	139	32	0	0.134332	0.21143	2.34311	4.80847	1.13128	2.79199e-06	3.70117	up	--	--	Molecular Function: transferase activity, transferring glycosyl groups (GO:0016757);;	K20893|2.3e-151|dosa:Os03t0678800-00|K20893 probable galacturonosyltransferase-like 1 [EC:2.4.1.-] | (RefSeq) Os03g0678800; Glycosyl transferase, family 8 protein.	--	--	--	Glycosyl transferase family 8	Probable galacturonosyltransferase-like 1 OS=Arabidopsis thaliana OX=3702 GN=GATL1 PE=2 SV=1	U	Intracellular trafficking, secretion, and vesicular transport	hypothetical protein OsI_13016 [Oryza sativa Indica Group]
BGIOSGA027747	340	424	440	1459	1385	846	23.1887	28.3344	30.5628	97.1195	91.6292	57.5839	1.58687e-08	1.47403	up	--	--	Molecular Function: calcium ion binding (GO:0005509);;	K13448|5.6e-80|dosa:Os08t0117400-01|K13448 calcium-binding protein CML | (RefSeq) Os08g0117400; Similar to Calmodulin 1 (Fragment).	Plant-pathogen interaction (ko04626)	[T]	Signal transduction mechanisms	EF-hand domain pair	Probable calcium-binding protein CML7 OS=Oryza sativa subsp. japonica OX=39947 GN=CML7 PE=2 SV=1	DTZ	Cell cycle control, cell division, chromosome partitioning;; Signal transduction mechanisms;; Cytoskeleton	PREDICTED: probable calcium-binding protein CML7 [Oryza brachyantha]
BGIOSGA002346	20969	21296	20089	4405	4232	8009	2267.81	2256.83	2212.28	464.925	443.866	864.656	9.02631e-13	-1.97514	down	--	--	--	--	--	--	--	Small hydrophilic plant seed protein	Em-like protein OS=Picea glauca OX=3330 PE=3 SV=1	S	Function unknown	em-like protein [Oryza sativa Japonica Group]
BGIOSGA028246	319	291	186	8800	7045	2728	11.1258	9.92897	6.60729	300.048	238.666	95.1169	1.07817e-29	4.27462	up	[G]	Carbohydrate transport and metabolism	Molecular Function: hydrolase activity, hydrolyzing O-glycosyl compounds (GO:0004553);; Cellular Component: cell wall (GO:0005618);; Biological Process: xyloglucan metabolic process (GO:0010411);; Molecular Function: xyloglucan:xyloglucosyl transferase activity (GO:0016762);; Biological Process: cell wall biogenesis (GO:0042546);; Cellular Component: apoplast (GO:0048046);; Biological Process: ce…	K08235|3.8e-173|dosa:Os08t0237000-01|K08235 xyloglucan:xyloglucosyl transferase [EC:2.4.1.207] | (RefSeq) Os08g0237000, XYLOGLUCAN_ENDOTRANSGLUCOSYDASE/HYDROLASE_8, XTH8; Xyloglucan endotransglycosylase/hydrolase protein 8 precursor (EC 2.4.1.207) (End-xyloglucan transferase) (OsXTH8) (OsXRT5).	--	--	--	Glycosyl hydrolases family 16	Xyloglucan endotransglycosylase/hydrolase protein 8 OS=Oryza sativa subsp. japonica OX=39947 GN=XTH8 PE=1 SV=1	G	Carbohydrate transport and metabolism	hypothetical protein OsI_28350 [Oryza sativa Indica Group]
BGIOSGA000932	4	2	4	659	153	37	0.083185	0.032921	0.086366	14.018	3.22675	0.795121	2.89922e-11	5.19348	up	[I]	Lipid transport and metabolism	Biological Process: lipid metabolic process (GO:0006629);; Molecular Function: phosphatidylcholine 1-acylhydrolase activity (GO:0008970);;	K16818|6.5e-42|lsv:111906024|K16818 phospholipase A1 [EC:3.1.1.32] | (RefSeq) phospholipase A(1) DAD1, chloroplastic-like	Glycerophospholipid metabolism (ko00564);; alpha-Linolenic acid metabolism (ko00592)	[I]	Lipid transport and metabolism	Lipase (class 3)	Phospholipase A1-II 5 OS=Oryza sativa subsp. indica OX=39946 GN=OsI_03470 PE=3 SV=1	S	Function unknown	RecName: Full=Phospholipase A1-II 5 [Oryza sativa Indica Group]
BGIOSGA009927	137	171	144	58	80	85	4.10138	4.9983	4.37005	1.68735	2.30937	2.53614	0.000908555	-1.10403	down	--	--	--	--	--	--	--	--	--	--	--	hypothetical protein OsI_13261 [Oryza sativa Indica Group]
BGIOSGA006931	15	9	9	121	97	37	0.34255	0.208144	0.217596	2.81791	2.23254	0.880505	2.51131e-05	2.57952	up	--	--	Molecular Function: hydrolase activity, hydrolyzing O-glycosyl compounds (GO:0004553);; Biological Process: carbohydrate metabolic process (GO:0005975);; Cellular Component: integral component of membrane (GO:0016021);;	K19891|3.4e-66|smo:SELMODRAFT_87871|K19891 glucan endo-1,3-beta-glucosidase 1/2/3 [EC:3.2.1.39] | (RefSeq) hypothetical protein	Starch and sucrose metabolism (ko00500)	--	--	Glycosyl hydrolases family 17	Glucan endo-1,3-beta-glucosidase 7 OS=Arabidopsis thaliana OX=3702 GN=At4g34480 PE=1 SV=2	G	Carbohydrate transport and metabolism	hypothetical protein OsI_06270 [Oryza sativa Indica Group]
BGIOSGA001710	19	23	21	79	111	41	0.719059	0.866389	0.791223	2.96323	4.14656	1.5676	0.00256278	1.63922	up	[R]	General function prediction only	Cellular Component: chloroplast stroma (GO:0009570);;	K21813|2.5e-06|bna:111198474|K21813 endonuclease V [EC:3.1.26.-] | (RefSeq) endonuclease V-like	--	--	--	--	--	S	Function unknown	hypothetical protein OsI_01794 [Oryza sativa Indica Group]
BGIOSGA040642	0	0	0	119	49	36	0	0	0	3.81594	1.55386	1.15525	2.93397e-10	5.76295	up	--	--	Molecular Function: protein dimerization activity (GO:0046983);;	K13422|9.3e-13|ppp:112288376|K13422 transcription factor MYC2 | (RefSeq) transcription factor MYC3-like isoform X1	MAPK signaling pathway - plant (ko04016);; Plant hormone signal transduction (ko04075)	--	--	Helix-loop-helix DNA-binding domain	Transcription factor bHLH35 OS=Arabidopsis thaliana OX=3702 GN=BHLH35 PE=2 SV=1	K	Transcription	hypothetical protein EE612_022967 [Oryza sativa]
BGIOSGA029630	4	4	3	198	170	164	0.352997	0.283371	0.235948	17.3154	14.7599	14.6523	2.77557e-24	5.12196	up	--	--	--	--	--	--	--	--	--	--	--	hypothetical protein OsI_31663 [Oryza sativa Indica Group]
BGIOSGA010048	1208	2017	2315	969	987	1008	46.8649	76.6737	91.4638	36.691	37.1246	39.0304	0.000232324	-1.00055	down	[J]	Translation, ribosomal structure and biogenesis	Molecular Function: RNA binding (GO:0003723);; Molecular Function: zinc ion binding (GO:0008270);;	K12885|6.3e-111|dosa:Os03t0681900-01|K12885 heterogeneous nuclear ribonucleoprotein G | (RefSeq) Os03g0681900; Similar to RGP-3 (Fragment).	Spliceosome (ko03040)	[R]	General function prediction only	RNA recognition motif. (a.k.a. RRM, RBD, or RNP domain)	Glycine-rich RNA-binding protein RZ1A OS=Arabidopsis thaliana OX=3702 GN=RZ1A PE=1 SV=1	S	Function unknown	hypothetical protein OsI_13038 [Oryza sativa Indica Group]
BGIOSGA030966	71	74	95	459	606	280	0.448144	0.453548	0.610072	2.8328	3.71682	1.76967	3.01651e-11	2.29805	up	--	--	--	--	--	--	--	Inner centromere protein, ARK binding region	--	S	Function unknown	hypothetical protein OsI_31761 [Oryza sativa Indica Group]
BGIOSGA017661	39	40	50	17	12	16	0.746964	0.745725	0.965354	0.308365	0.217744	0.297384	0.00574594	-1.52612	down	--	--	--	--	--	--	--	--	--	S	Function unknown	uncharacterized protein LOC9271911 isoform X1 [Oryza sativa Japonica Group]
BGIOSGA013906	82	88	34	337	367	181	1.59491	1.68587	0.67707	6.45491	6.99712	3.55242	1.57854e-05	1.91516	up	[V]	Defense mechanisms	Molecular Function: antiporter activity (GO:0015297);; Cellular Component: integral component of membrane (GO:0016021);; Molecular Function: xenobiotic transporter activity (GO:0042910);;	K03327|3.3e-273|dosa:Os03t0839200-01|K03327 multidrug resistance protein, MATE family | (RefSeq) Os03g0839200; Multi antimicrobial extrusion protein MatE family protein.	--	[R]	General function prediction only	MatE	Protein DETOXIFICATION 54 OS=Arabidopsis thaliana OX=3702 GN=DTX54 PE=2 SV=1	V	Defense mechanisms	hypothetical protein OsI_14245 [Oryza sativa Indica Group]
BGIOSGA020146	244	668	955	218	227	284	8.69639	23.3275	34.6611	7.55665	7.82177	10.1083	0.00218463	-1.40474	down	--	--	Biological Process: chloroplast organization (GO:0009658);; Biological Process: cellular response to sulfur starvation (GO:0010438);; Biological Process: regulation of glucosinolate biosynthetic process (GO:0010439);;	K14152|1.2e-59|cpep:111783531|K14152 phosphoribosyl-ATP pyrophosphohydrolase / phosphoribosyl-AMP cyclohydrolase / histidinol dehydrogenase [EC:3.6.1.31 3.5.4.19 1.1.1.23] | (RefSeq) uncharacterized protein LOC111783531	Histidine metabolism (ko00340);; Biosynthesis of amino acids (ko01230)	--	--	Tetratricopeptide repeat	Protein SULFUR DEFICIENCY-INDUCED 2 OS=Arabidopsis thaliana OX=3702 GN=At1g04770 PE=2 SV=1	S	Function unknown	hypothetical protein OsI_20545 [Oryza sativa Indica Group]
BGIOSGA003653	1447	1750	1971	872	782	1001	43.6266	51.73	60.5248	25.6613	22.8689	30.1353	5.30018e-07	-1.06204	down	--	--	Biological Process: lipid metabolic process (GO:0006629);; Cellular Component: integral component of membrane (GO:0016021);;	K02917|9.2e-06|dzi:111306028|K02917 large subunit ribosomal protein L35Ae | (RefSeq) 60S ribosomal protein L35a-1-like	Ribosome (ko03010)	[I]	Lipid transport and metabolism	Partial alpha/beta-hydrolase lipase region	--	S	Function unknown	hypothetical protein OsI_02217 [Oryza sativa Indica Group]
BGIOSGA008976	1193	1142	956	2867	3806	2325	35.0357	32.878	28.5935	82.2112	108.455	68.172	1.53728e-09	1.31869	up	--	--	Cellular Component: nucleus (GO:0005634);; Biological Process: regulation of transcription, DNA-templated (GO:0006355);; Molecular Function: sequence-specific DNA binding (GO:0043565);;	K09338|2.2e-167|dosa:Os02t0729700-01|K09338 homeobox-leucine zipper protein | (RefSeq) Os02g0729700, HOMEOBOX_GENE_16, HOX16; Similar to HAHB-7 (Fragment).	--	[K]	Transcription	Homeobox associated leucine zipper	Homeobox-leucine zipper protein HOX16 OS=Oryza sativa subsp. indica OX=39946 GN=HOX16 PE=2 SV=1	K	Transcription	RecName: Full=Homeobox-leucine zipper protein HOX16; AltName: Full=HD-ZIP protein HOX16; AltName: Full=Homeodomain transcription factor HOX16; AltName: Full=OsHox16 [Oryza sativa Indica Group]
BGIOSGA004510	204	214	197	667	667	611	3.3642	3.46348	3.31288	10.7501	10.6845	10.072	2.2424e-18	1.53623	up	[H]	Coenzyme transport and metabolism	Molecular Function: molecular_function (GO:0003674);; Molecular Function: catalytic activity (GO:0003824);; Biological Process: biological_process (GO:0008150);; Biological Process: response to radiation (GO:0009314);; Biological Process: response to light stimulus (GO:0009416);; Biological Process: response to abiotic stimulus (GO:0009628);; Biological Process: response to endogenous stimulus (G…	K14487|0.0e+00|dosa:Os01t0764800-01|K14487 auxin responsive GH3 gene family | (RefSeq) Os01g0764800; Similar to Nt-gh3 deduced protein.	Plant hormone signal transduction (ko04075)	--	--	GH3 auxin-responsive promoter	Probable indole-3-acetic acid-amido synthetase GH3.2 OS=Oryza sativa subsp. japonica OX=39947 GN=GH3.2 PE=2 SV=1	S	Function unknown	probable indole-3-acetic acid-amido synthetase GH3.2 [Oryza sativa Japonica Group]
BGIOSGA030970	20	20	6	122	178	135	0.318179	0.301988	0.097444	1.88906	2.75916	2.14625	1.93131e-09	2.95374	up	--	--	Molecular Function: protein serine/threonine kinase activity (GO:0004674);; Molecular Function: ATP binding (GO:0005524);; Cellular Component: integral component of membrane (GO:0016021);;	K08286|4.6e-06|ath:AT4G28490|K08286 protein-serine/threonine kinase [EC:2.7.11.-] | (RefSeq) HAE; Leucine-rich receptor-like protein kinase family protein	--	--	--	Leucine rich repeat	Receptor-like protein kinase 5 OS=Arabidopsis thaliana OX=3702 GN=RLK5 PE=1 SV=1	S	Function unknown	hypothetical protein OsI_31772 [Oryza sativa Indica Group]
BGIOSGA010166	0	0	11	130	106	41	0	0	0.179273	2.15872	1.75128	0.694016	0.000169195	3.43979	up	[E]	Amino acid transport and metabolism	Cellular Component: integral component of membrane (GO:0016021);; Molecular Function: transmembrane transporter activity (GO:0022857);;	K03294|0.0e+00|osa:4333545|K03294 basic amino acid/polyamine antiporter, APA family | (RefSeq) cationic amino acid transporter 1	--	[E]	Amino acid transport and metabolism	Amino acid permease	Cationic amino acid transporter 1 OS=Arabidopsis thaliana OX=3702 GN=CAT1 PE=1 SV=1	E	Amino acid transport and metabolism	cationic amino acid transporter 1 [Oryza sativa Japonica Group]
BGIOSGA025222	2426	1890	2115	1001	877	1428	98.637	75.3032	87.5452	39.7244	34.5742	57.9327	3.95952e-05	-1.054	down	--	--	Molecular Function: protein binding (GO:0005515);;	--	--	--	--	F-box-like	--	S	Function unknown	uncharacterized protein LOC4342511 isoform X1 [Oryza sativa Japonica Group]
BGIOSGA002653	673	519	569	394	256	288	18.1701	13.7404	15.6623	10.3865	6.70326	7.76304	0.000130687	-1.00804	down	[GER]	Carbohydrate transport and metabolism;; Amino acid transport and metabolism;; General function prediction only	Cellular Component: integral component of membrane (GO:0016021);; Molecular Function: transmembrane transporter activity (GO:0022857);;	K17500|1.2e-110|nto:104085001|K17500 integrin-linked kinase-associated serine/threonine phosphatase 2C [EC:3.1.3.16] | (RefSeq) WAT1-related protein At3g18200 isoform X1	--	--	--	EamA-like transporter family	WAT1-related protein At3g18200 OS=Arabidopsis thaliana OX=3702 GN=At3g18200 PE=2 SV=1	S	Function unknown	hypothetical protein OsI_00148 [Oryza sativa Indica Group]
BGIOSGA004428	248	199	177	547	682	418	4.24299	3.32078	3.06869	9.13058	11.3118	7.12502	3.76977e-06	1.26052	up	[HR]	Coenzyme transport and metabolism;; General function prediction only	Molecular Function: metalloendopeptidase activity (GO:0004222);; Biological Process: rRNA processing (GO:0006364);;	K07042|6.6e-23|gsl:Gasu_30890|K07042 probable rRNA maturation factor | (RefSeq) haloacid dehalogenase-like hydrolase family protein	--	--	--	haloacid dehalogenase-like hydrolase	Endoribonuclease YBEY, chloroplastic OS=Arabidopsis thaliana OX=3702 GN=YBEY PE=1 SV=1	S	Function unknown	hypothetical protein OsI_03674 [Oryza sativa Indica Group]
BGIOSGA001682	2007	2007	2560	971	1129	1328	40.9541	40.1402	53.2081	19.3379	22.3351	27.061	1.49025e-06	-1.04244	down	--	--	Molecular Function: cysteine-type peptidase activity (GO:0008234);;	K08592|1.5e-222|dosa:Os01t0355900-01|K08592 sentrin-specific protease 1 [EC:3.4.22.68] | (RefSeq) Os01g0355900; Peptidase C48, SUMO/Sentrin/Ubl1 family protein.	--	[O]	Posttranslational modification, protein turnover, chaperones	Ulp1 protease family, C-terminal catalytic domain	Ubiquitin-like-specific protease ESD4 OS=Arabidopsis thaliana OX=3702 GN=ESD4 PE=1 SV=1	O	Posttranslational modification, protein turnover, chaperones	hypothetical protein OsI_01861 [Oryza sativa Indica Group]
BGIOSGA009321	1775	1766	1619	10531	6848	2077	62.4219	60.8517	57.9865	361.552	233.611	72.9084	0.000131257	1.71329	up	[G]	Carbohydrate transport and metabolism	Molecular Function: channel activity (GO:0015267);; Cellular Component: integral component of membrane (GO:0016021);;	K09872|1.1e-161|dosa:Os02t0823100-01|K09872 aquaporin PIP | (RefSeq) Os02g0823100, PIP1;3, PLASMA_MEMBRANE_INTRINSIC_PROTEIN_1;3; Similar to Plasma membrane intrinsic protein (Plasma membrane integral protein ZmPIP1-5).	--	[G]	Carbohydrate transport and metabolism	Major intrinsic protein	Aquaporin PIP 1-3 OS=Oryza sativa subsp. japonica OX=39947 GN=PIP1-3 PE=2 SV=2	G	Carbohydrate transport and metabolism	hypothetical protein OsI_09504 [Oryza sativa Indica Group]
BGIOSGA014293	823	757	857	367	290	337	4.78446	4.3109	5.07269	2.07831	1.63207	1.95433	1.59923e-12	-1.3952	down	--		Molecular Function: protein serine/threonine kinase activity (GO:0004674);; Molecular Function: ATP binding (GO:0005524);; Biological Process: recognition of pollen (GO:0048544);;	K24104|4.3e-70|thj:104799061|K24104 GPN-loop GTPase | (RefSeq) LOW QUALITY PROTEIN: uncharacterized protein LOC104799061	--	--	--	Protein tyrosine and serine/threonine kinase	G-type lectin S-receptor-like serine/threonine-protein kinase B120 OS=Arabidopsis thaliana OX=3702 GN=B120 PE=2 SV=1	T	Signal transduction mechanisms	hypothetical protein OsI_17553 [Oryza sativa Indica Group]
BGIOSGA029063	181	173	215	544	497	249	7.8836	7.39231	9.54343	23.145	21.0055	10.8449	0.00343413	1.03061	up	--	--	Molecular Function: DNA binding (GO:0003677);; Cellular Component: nucleus (GO:0005634);; Biological Process: regulation of transcription, DNA-templated (GO:0006355);;	K00521|6.4e-14|cmos:111447866|K00521 ferric-chelate reductase [EC:1.16.1.7] | (RefSeq) ferric reduction oxidase 7, chloroplastic-like	--	--	--	No apical meristem (NAM) protein	NAC domain-containing protein 18 OS=Arabidopsis thaliana OX=3702 GN=NAC018 PE=2 SV=1	S	Function unknown	hypothetical protein OsI_30041 [Oryza sativa Indica Group]
BGIOSGA001876	18	51	49	705	1109	274	0.805399	2.31524	2.30162	32.2102	50.3519	12.8025	1.02761e-13	3.77284	up	--	--	Cellular Component: cell wall (GO:0005618);; Molecular Function: manganese ion binding (GO:0030145);; Molecular Function: nutrient reservoir activity (GO:0045735);; Cellular Component: apoplast (GO:0048046);;	--	--	--	--	Cupin	Germin-like protein 1-1 OS=Oryza sativa subsp. japonica OX=39947 GN=GER4 PE=2 SV=1	S	Function unknown	germin-like protein 1-1 [Oryza sativa Japonica Group]
BGIOSGA024059	276	248	191	569	535	663	8.70044	7.65164	6.13193	17.5295	16.3632	20.8912	1.06686e-06	1.18074	up	--	--	Biological Process: response to acid chemical (GO:0001101);; Cellular Component: cellular_component (GO:0005575);; Cellular Component: cell (GO:0005623);; Cellular Component: plasma membrane (GO:0005886);; Biological Process: cell communication (GO:0007154);; Biological Process: signal transduction (GO:0007165);; Biological Process: biological_process (GO:0008150);; Biological Process: response t…	--	--	--	--	Remorin, C-terminal region	Remorin 4.1 OS=Oryza sativa subsp. japonica OX=39947 GN=REM4.1 PE=1 SV=1	S	Function unknown	hypothetical protein OsI_26536 [Oryza sativa Indica Group]
BGIOSGA009922	113	108	109	546	575	390	3.72948	3.50163	3.66832	17.6792	18.522	12.9283	8.30999e-17	2.0481	up	--	--	Molecular Function: RNA binding (GO:0003723);;	--	--	--	--	RNA recognition motif. (a.k.a. RRM, RBD, or RNP domain)	Binding partner of ACD11 1 OS=Arabidopsis thaliana OX=3702 GN=BPA1 PE=1 SV=1	S	Function unknown	hypothetical protein OsI_13273 [Oryza sativa Indica Group]
BGIOSGA036699	67	79	73	260	214	168	0.643104	0.745117	0.717536	2.44376	2.0023	1.61301	6.46369e-06	1.40579	up	--	--	Molecular Function: cysteine-type peptidase activity (GO:0008234);; Cellular Component: integral component of membrane (GO:0016021);;	K08597|6.6e-50|osa:4351243|K08597 sentrin-specific protease 8 [EC:3.4.22.68] | (RefSeq) uncharacterized protein LOC4351243	--	[R]	General function prediction only	Ulp1 protease family, C-terminal catalytic domain	NEDD8-specific protease 1 OS=Arabidopsis thaliana OX=3702 GN=NEDP1 PE=2 SV=1	O	Posttranslational modification, protein turnover, chaperones	hypothetical protein OsI_37338 [Oryza sativa Indica Group]
BGIOSGA031926	522	701	591	254	232	343	9.34963	12.3006	10.7799	4.4378	4.02247	6.13607	2.54491e-06	-1.21863	down	[C]	Energy production and conversion	Molecular Function: oxidoreductase activity, acting on a sulfur group of donors, NAD(P) as acceptor (GO:0016668);; Biological Process: cell redox homeostasis (GO:0045454);; Molecular Function: flavin adenine dinucleotide binding (GO:0050660);;	K00383|6.6e-307|osa:4348623|K00383 glutathione reductase (NADPH) [EC:1.8.1.7] | (RefSeq) glutathione reductase, chloroplastic	Glutathione metabolism (ko00480)	[Q]	Secondary metabolites biosynthesis, transport and catabolism	Pyridine nucleotide-disulphide oxidoreductase	Glutathione reductase, chloroplastic OS=Arabidopsis thaliana OX=3702 GN=EMB2360 PE=2 SV=1	C	Energy production and conversion	hypothetical protein OsI_33569 [Oryza sativa Indica Group]
BGIOSGA012718	243	322	266	789	622	838	6.7433	8.76568	7.52854	21.429	16.7948	23.2754	1.85784e-08	1.31239	up	[T]	Signal transduction mechanisms	Molecular Function: protein kinase activity (GO:0004672);; Molecular Function: ATP binding (GO:0005524);; Cellular Component: mitochondrial matrix (GO:0005759);;	K00898|2.6e-211|dosa:Os03t0370000-01|K00898 pyruvate dehydrogenase kinase 2/3/4 [EC:2.7.11.2] | (RefSeq) Os03g0370000; Similar to Pyruvate dehydrogenase kinase isoform 1 (EC 2.7.1.99).	--	[T]	Signal transduction mechanisms	Mitochondrial branched-chain alpha-ketoacid dehydrogenase kinase	[Pyruvate dehydrogenase (acetyl-transferring)] kinase, mitochondrial OS=Arabidopsis thaliana OX=3702 GN=PDK PE=1 SV=1	T	Signal transduction mechanisms	pyruvate dehydrogenase (acetyl-transferring) kinase, mitochondrial [Oryza sativa Japonica Group]
BGIOSGA003122	3	3	2	40	40	38	0.060944	0.052913	0.038403	0.799462	0.785784	0.768939	3.05649e-06	3.29111	up	--	--	Molecular Function: nucleic acid binding (GO:0003676);;	K12309|6.2e-83|lja:Lj3g3v0323160.1|K12309 beta-galactosidase [EC:3.2.1.23] | (RefSeq) Lj3g3v0323160.1; -	Galactose metabolism (ko00052);; Other glycan degradation (ko00511);; Glycosaminoglycan degradation (ko00531);; Sphingolipid metabolism (ko00600);; Glycosphingolipid biosynthesis - ganglio series (ko00604)	[R]	General function prediction only	Zinc finger, C2H2 type	Zinc finger protein MAGPIE OS=Arabidopsis thaliana OX=3702 GN=MGP PE=1 SV=1	S	Function unknown	hypothetical protein OsI_01118 [Oryza sativa Indica Group]
BGIOSGA006511	288	174	59	684	533	414	6.05735	3.58461	1.25399	14.0622	10.8904	8.71522	0.00385644	1.45186	up	--	--	Molecular Function: serine-type carboxypeptidase activity (GO:0004185);;	K16296|1.2e-280|osa:9270332|K16296 serine carboxypeptidase-like clade I [EC:3.4.16.-] | (RefSeq) serine carboxypeptidase 1 isoform X1	--	[OE]	Posttranslational modification, protein turnover, chaperones;; Amino acid transport and metabolism	Serine carboxypeptidase	Serine carboxypeptidase 1 OS=Hordeum vulgare OX=4513 GN=CBP1 PE=1 SV=4	E	Amino acid transport and metabolism	hypothetical protein OsI_07134 [Oryza sativa Indica Group]
BGIOSGA033815	0	0	2	102	143	36	0	0	0.060706	3.12136	4.34028	1.10638	4.99405e-11	5.39304	up	--	--	--	--	--	--	--	--	--	S	Function unknown	hypothetical protein OsI_36468 [Oryza sativa Indica Group]
BGIOSGA002999	129	77	66	579	517	298	3.49564	2.03788	1.81423	15.2988	13.584	8.05393	7.37414e-09	2.16698	up	[IR]	Lipid transport and metabolism;; General function prediction only	Molecular Function: hydrolase activity, acting on ester bonds (GO:0016788);;	K01206|7.8e-38|ath:AT1G67830|K01206 alpha-L-fucosidase [EC:3.2.1.51] | (RefSeq) FXG1; alpha-fucosidase 1	Other glycan degradation (ko00511)	--	--	GDSL-like Lipase/Acylhydrolase	GDSL esterase/lipase At5g45910 OS=Arabidopsis thaliana OX=3702 GN=At5g45910 PE=2 SV=1	S	Function unknown	GDSL esterase/lipase At5g45910 [Oryza sativa Japonica Group]
BGIOSGA005400	114	139	138	40	56	75	3.99141	4.75489	4.90457	1.36424	1.90249	2.61707	0.00131381	-1.26049	down	[T]	Signal transduction mechanisms	Molecular Function: protein serine/threonine kinase activity (GO:0004674);; Molecular Function: ATP binding (GO:0005524);;	K08794|6.6e-93|peq:110023763|K08794 calcium/calmodulin-dependent protein kinase I [EC:2.7.11.17] | (RefSeq) phosphoenolpyruvate carboxylase kinase 1-like	--	[T]	Signal transduction mechanisms	Protein kinase domain	Phosphoenolpyruvate carboxylase kinase 2 OS=Arabidopsis thaliana OX=3702 GN=PPCK2 PE=1 SV=2	T	Signal transduction mechanisms	hypothetical protein OsI_09358 [Oryza sativa Indica Group]
BGIOSGA002906	1168	1105	1143	545	574	596	31.2323	28.9544	31.1324	14.2167	14.8843	15.9013	7.96137e-13	-1.10198	down	[J]	Translation, ribosomal structure and biogenesis	Molecular Function: ATP binding (GO:0005524);;	K06947|2.7e-211|dosa:Os01t0184000-01|K06947 polynucleotide 5'-hydroxyl-kinase GRC3/NOL9 [EC:2.7.1.-] | (RefSeq) Os01g0184000; NUC156 family protein.	--	[R]	General function prediction only	mRNA cleavage and polyadenylation factor CLP1 P-loop	Polynucleotide 5'-hydroxyl-kinase NOL9 OS=Arabidopsis thaliana OX=3702 GN=At5g11010 PE=1 SV=1	S	Function unknown	hypothetical protein OsI_00678 [Oryza sativa Indica Group]
BGIOSGA026032	914	901	997	3392	3706	2178	103.241	99.6818	114.607	373.91	405.916	245.588	2.58641e-12	1.58263	up	--	--	--	--	--	--	--	Cysteine-rich TM module stress tolerance	--	--	--	cysteine-rich and transmembrane domain-containing protein WIH2 [Oryza sativa Japonica Group]
BGIOSGA013890	1818	1897	1205	4709	3960	3529	119.954	122.678	80.9512	303.403	253.496	232.559	1.36625e-07	1.18527	up	[C]	Energy production and conversion	Molecular Function: electron carrier activity (GO:0009055);; Cellular Component: chloroplast (GO:0009507);; Molecular Function: metal ion binding (GO:0046872);; Molecular Function: 2 iron, 2 sulfur cluster binding (GO:0051537);;	K02639|4.4e-80|dosa:Os03t0835900-01|K02639 ferredoxin | (RefSeq) Os03g0835900; Similar to Ferredoxin III, chloroplast precursor (Fd III).	Photosynthesis (ko00195)	--	--	2Fe-2S iron-sulfur cluster binding domain	Ferredoxin-3, chloroplastic OS=Zea mays OX=4577 GN=FDX3 PE=1 SV=1	C	Energy production and conversion	ferredoxin-3, chloroplastic [Oryza sativa Japonica Group]
BGIOSGA034862	154	156	212	685	570	504	3.63456	3.61159	5.08711	15.7956	13.0472	11.8909	2.33512e-10	1.61126	up	--	--	Molecular Function: molecular_function (GO:0003674);; Molecular Function: transcription factor activity, sequence-specific DNA binding (GO:0003700);; Molecular Function: binding (GO:0005488);; Molecular Function: protein binding (GO:0005515);; Molecular Function: phospholipid binding (GO:0005543);; Cellular Component: cellular_component (GO:0005575);; Cellular Component: intracellular (GO:0005622…	K19600|3.9e-41|csl:COCSUDRAFT_13074|K19600 tubby-related protein 1 | (RefSeq) hypothetical protein	--	[R]	General function prediction only	Tub family	Tubby-like F-box protein 13 OS=Oryza sativa subsp. japonica OX=39947 GN=TULP13 PE=2 SV=1	S	Function unknown	hypothetical protein OsI_35223 [Oryza sativa Indica Group]
BGIOSGA029552	29	71	54	702	519	228	0.374691	0.894108	0.706042	8.91891	6.55064	2.95321	1.62991e-10	2.96181	up	--	--	--	--	--	--	--	--	--	S	Function unknown	hypothetical protein OsI_31838 [Oryza sativa Indica Group]
BGIOSGA007004	1252	1193	975	4060	4860	2392	44.4747	41.5538	35.2874	140.827	167.532	84.875	3.86555e-09	1.57981	up	[C]	Energy production and conversion	Molecular Function: inorganic diphosphatase activity (GO:0004427);; Molecular Function: hydrogen-translocating pyrophosphatase activity (GO:0009678);; Cellular Component: integral component of membrane (GO:0016021);;	K23025|1.0e-146|osa:4328526|K23025 H+-translocating diphosphatase [EC:7.1.3.1] | (RefSeq) pyrophosphate-energized vacuolar membrane proton pump	--	--	--	Inorganic H+ pyrophosphatase	Pyrophosphate-energized vacuolar membrane proton pump OS=Vigna radiata var. radiata OX=3916 PE=1 SV=4	C	Energy production and conversion	hypothetical protein OsI_06130 [Oryza sativa Indica Group]
BGIOSGA014701	49	58	34	104	124	111	7.20416	8.36794	5.06403	14.8168	17.6019	16.2007	0.00368506	1.11916	up	--	--	Cellular Component: integral component of membrane (GO:0016021);;	--	--	--	--	Small subunit of serine palmitoyltransferase-like	--	S	Function unknown	hypothetical protein EE612_024446, partial [Oryza sativa]
BGIOSGA007000	48	57	81	1003	541	149	1.27843	1.48005	2.19895	26.3057	14.0865	3.99383	3.23373e-07	2.84002	up	--		Molecular Function: transmembrane receptor protein serine/threonine kinase activity (GO:0004675);; Molecular Function: ATP binding (GO:0005524);; Cellular Component: plasma membrane (GO:0005886);; Biological Process: protein phosphorylation (GO:0006468);;	K01180|7.8e-78|cmax:111487562|K01180 endo-1,3(4)-beta-glucanase [EC:3.2.1.6] | (RefSeq) uncharacterized protein LOC111487562	--	[T]	Signal transduction mechanisms	Protein tyrosine and serine/threonine kinase	PTI1-like tyrosine-protein kinase At3g15890 OS=Arabidopsis thaliana OX=3702 GN=At3g15890 PE=2 SV=1	T	Signal transduction mechanisms	PTI1-like tyrosine-protein kinase At3g15890 [Oryza sativa Japonica Group]
BGIOSGA004024	541	409	423	1964	1886	1388	7.76268	5.75296	6.17944	27.5164	26.2532	19.8843	1.18013e-16	1.79415	up	--	--	Molecular Function: microtubule motor activity (GO:0003777);; Molecular Function: ATP binding (GO:0005524);; Cellular Component: nucleus (GO:0005634);; Cellular Component: microtubule (GO:0005874);; Cellular Component: plasma membrane (GO:0005886);; Biological Process: microtubule-based movement (GO:0007018);; Molecular Function: microtubule binding (GO:0008017);; Biological Process: regulation o…	K10393|0.0e+00|osa:4326684|K10393 kinesin family member 2/24 | (RefSeq) kinesin-13A	--	[Z]	Cytoskeleton	Kinesin motor domain	Kinesin-like protein KIN-13B OS=Oryza sativa subsp. japonica OX=39947 GN=KIN13B PE=2 SV=2	Z	Cytoskeleton	kinesin-like protein KIN-13B [Oryza sativa Japonica Group]
Oryza_sativa_newGene_2658	18	9	21	165	124	135	0.198863	0.105824	0.240435	1.88782	1.45628	1.59228	1.3908e-10	2.8832	up	--	--	--	--	--	--	--	--	--	--	--	hypothetical protein EE612_026234 [Oryza sativa]
BGIOSGA004485	0	6	9	36	162	207	0	0.162208	0.268744	1.06497	4.85929	6.40249	7.05693e-07	3.88708	up	[Q]	Secondary metabolites biosynthesis, transport and catabolism	Biological Process: gibberellin metabolic process (GO:0009685);; Molecular Function: gibberellin 2-beta-dioxygenase activity (GO:0045543);; Molecular Function: metal ion binding (GO:0046872);;	K04125|1.7e-185|dosa:Os01t0757200-01|K04125 gibberellin 2beta-dioxygenase [EC:1.14.11.13] | (RefSeq) Os01g0757200, GIBBERELLIN_2-OXIDASE_3, GA2OX3; Similar to GA 2-oxidase 4.	Diterpenoid biosynthesis (ko00904)	[QR]	Secondary metabolites biosynthesis, transport and catabolism;; General function prediction only	2OG-Fe(II) oxygenase superfamily	Gibberellin 2-beta-dioxygenase 3 OS=Oryza sativa subsp. japonica OX=39947 GN=GA2OX3 PE=1 SV=1	S	Function unknown	hypothetical protein OsI_03793 [Oryza sativa Indica Group]
BGIOSGA005746	151	79	92	706	544	255	2.07633	1.05781	1.29074	9.51384	7.28251	3.51091	2.40844e-06	2.01542	up	--		Molecular Function: protein kinase activity (GO:0004672);; Molecular Function: ATP binding (GO:0005524);; Cellular Component: integral component of membrane (GO:0016021);; Molecular Function: carbohydrate binding (GO:0030246);;	K01176|9.9e-69|sbi:8065370|K01176 alpha-amylase [EC:3.2.1.1] | (RefSeq) alpha-amylase isozyme 2A	Starch and sucrose metabolism (ko00500)	--	--	Legume lectin domain	Probable L-type lectin-domain containing receptor kinase S.5 OS=Arabidopsis thaliana OX=3702 GN=LECRKS5 PE=2 SV=1	T	Signal transduction mechanisms	hypothetical protein OsI_08669 [Oryza sativa Indica Group]
BGIOSGA027875	365	320	322	13190	11929	4726	11.0357	9.47298	9.91378	389.515	350.029	142.747	6.35616e-45	4.64187	up	[G]	Carbohydrate transport and metabolism	Molecular Function: phosphotransferase activity, alcohol group as acceptor (GO:0016773);;	K00847|9.0e-187|dosa:Os08t0113100-01|K00847 fructokinase [EC:2.7.1.4] | (RefSeq) Os08g0113100; Similar to Fructokinase (Fragment).	Fructose and mannose metabolism (ko00051);; Starch and sucrose metabolism (ko00500);; Amino sugar and nucleotide sugar metabolism (ko00520)	[G]	Carbohydrate transport and metabolism	pfkB family carbohydrate kinase	Fructokinase-2 OS=Oryza sativa subsp. indica OX=39946 GN=FRK2 PE=1 SV=2	G	Carbohydrate transport and metabolism	hypothetical protein OsI_27579 [Oryza sativa Indica Group]
BGIOSGA025696	1498	1656	1470	786	790	908	27.8814	30.2098	27.8671	14.2717	14.2539	16.8629	5.40667e-10	-1.00149	down	--	--	Biological Process: lipid catabolic process (GO:0016042);;	K23408|4.5e-10|obr:102713458|K23408 cell division cycle-associated protein 7 | (RefSeq) cell division cycle-associated protein 7-like	--	[IOT]	Lipid transport and metabolism;; Posttranslational modification, protein turnover, chaperones;; Signal transduction mechanisms	Lipase (class 3)	--	S	Function unknown	hypothetical protein OsI_25998 [Oryza sativa Indica Group]
BGIOSGA008875	11	18	9	103	115	38	0.384067	0.620546	0.29688	3.57101	3.97643	1.34416	6.27414e-05	2.41283	up	--	--	Molecular Function: DNA binding (GO:0003677);; Cellular Component: nucleus (GO:0005634);;	K14491|3.6e-11|qsu:112008699|K14491 two-component response regulator ARR-B family | (RefSeq) putative two-component response regulator ARR21	Plant hormone signal transduction (ko04075)	--	--	MYB-CC type transfactor, LHEQLE motif	Myb family transcription factor PHL11 OS=Arabidopsis thaliana OX=3702 GN=PHL11 PE=1 SV=1	K	Transcription	hypothetical protein OsI_08588 [Oryza sativa Indica Group]
BGIOSGA020246	390	348	335	1105	1019	787	8.51413	7.45317	7.43862	23.5588	21.6036	17.1746	1.62058e-10	1.31079	up	[G]	Carbohydrate transport and metabolism	--	--	--	--	--	Protein of unknown function (DUF616)	Probable hexosyltransferase MUCI70 OS=Arabidopsis thaliana OX=3702 GN=MUCI70 PE=1 SV=1	S	Function unknown	hypothetical protein OsI_20740 [Oryza sativa Indica Group]
BGIOSGA025949	2695	3365	3723	1256	1498	1607	20.4409	25.0089	28.7544	9.29477	11.0177	12.1704	3.53083e-10	-1.2673	down	--	--	Biological Process: tRNA wobble uridine modification (GO:0002098);; Cellular Component: nucleus (GO:0005634);; Cellular Component: cytosol (GO:0005829);; Biological Process: response to oxidative stress (GO:0006979);; Biological Process: positive regulation of cell proliferation (GO:0008284);; Biological Process: regulation of abscisic acid-activated signaling pathway (GO:0009787);; Biological Pr…	K11373|0.0e+00|dosa:Os07t0563700-01|K11373 elongator complex protein 1 | (RefSeq) Os07g0563700; IKI3 family protein.	--	[K]	Transcription	IKI3 family	Elongator complex protein 1 OS=Arabidopsis thaliana OX=3702 GN=ELP1 PE=1 SV=1	K	Transcription	hypothetical protein OsI_26488 [Oryza sativa Indica Group]
BGIOSGA033482	2	0	12	298	145	32	0.047257	0	0.376304	9.01398	4.35213	0.971018	4.58116e-06	3.92957	up	--	--	Molecular Function: DNA binding (GO:0003677);; Cellular Component: nucleus (GO:0005634);; Biological Process: regulation of transcription, DNA-templated (GO:0006355);;	K00521|4.3e-40|cmos:111447866|K00521 ferric-chelate reductase [EC:1.16.1.7] | (RefSeq) ferric reduction oxidase 7, chloroplastic-like	--	--	--	No apical meristem (NAM) protein	NAC domain-containing protein 71 OS=Arabidopsis thaliana OX=3702 GN=NAC071 PE=2 SV=1	S	Function unknown	hypothetical protein OsI_34732 [Oryza sativa Indica Group]
BGIOSGA025854	2	0	0	36	122	61	0.038957	0	0	1.02137	3.50444	1.80854	1.26907e-09	5.07913	up	--	--	Molecular Function: peroxidase activity (GO:0004601);; Cellular Component: extracellular region (GO:0005576);; Biological Process: response to oxidative stress (GO:0006979);; Molecular Function: heme binding (GO:0020037);; Biological Process: hydrogen peroxide catabolic process (GO:0042744);; Molecular Function: metal ion binding (GO:0046872);;	K00430|6.8e-174|dosa:Os07t0531400-01|K00430 peroxidase [EC:1.11.1.7] | (RefSeq) Os07g0531400; Similar to Peroxidase 27 precursor (EC 1.11.1.7) (Atperox P27) (PRXR7) (ATP12a).	Phenylpropanoid biosynthesis (ko00940)	--	--	Peroxidase	Peroxidase 39 OS=Arabidopsis thaliana OX=3702 GN=PER39 PE=1 SV=1	G	Carbohydrate transport and metabolism	hypothetical protein OsI_26291 [Oryza sativa Indica Group]
BGIOSGA000332	0	2	0	330	591	116	0	0.11811	0	19.5705	34.8399	6.98917	1.33166e-21	7.12008	up	--	--	Cellular Component: integral component of membrane (GO:0016021);;	--	--	--	--	--	--	S	Function unknown	uncharacterized protein LOC4325096 [Oryza sativa Japonica Group]
BGIOSGA023132	12	18	9	51	71	117	0.220924	0.324534	0.16099	0.908341	1.27773	2.16484	5.03262e-05	2.32563	up	--	--	Cellular Component: integral component of membrane (GO:0016021);; Biological Process: recognition of pollen (GO:0048544);;	K13420|1.0e-25|mesc:110601988|K13420 LRR receptor-like serine/threonine-protein kinase FLS2 [EC:2.7.11.1] | (RefSeq) LRR receptor-like serine/threonine-protein kinase FLS2	MAPK signaling pathway - plant (ko04016);; Plant-pathogen interaction (ko04626)	--	--	D-mannose binding lectin	Putative receptor protein kinase ZmPK1 OS=Zea mays OX=4577 GN=PK1 PE=2 SV=2	--	--	hypothetical protein OsI_23464 [Oryza sativa Indica Group]
BGIOSGA031347	149	179	257	641	429	304	5.92951	6.99269	10.401	24.9294	16.5606	12.0674	0.00393879	1.07886	up	--	--	--	--	--	--	--	PLATZ transcription factor	--	S	Function unknown	uncharacterized protein LOC4349481 [Oryza sativa Japonica Group]
BGIOSGA011247	90	75	61	179	143	275	3.31024	2.68814	2.26417	6.41258	5.10508	10.0955	0.00164373	1.25357	up	--	--	Molecular Function: flavin-linked sulfhydryl oxidase activity (GO:0016971);;	K17783|1.2e-88|osa:9270137|K17783 mitochondrial FAD-linked sulfhydryl oxidase [EC:1.8.3.2] | (RefSeq) FAD-linked sulfhydryl oxidase ERV1 isoform X1	--	[O]	Posttranslational modification, protein turnover, chaperones	Erv1 / Alr family	FAD-linked sulfhydryl oxidase ERV1 OS=Oryza sativa subsp. japonica OX=39947 GN=ERV1 PE=2 SV=2	O	Posttranslational modification, protein turnover, chaperones	hypothetical protein OsI_10452 [Oryza sativa Indica Group]
BGIOSGA002753	33	25	28	461	736	898	0.934541	0.703511	0.819921	13.0572	20.7265	26.0361	3.26521e-37	4.36878	up	--	--	Molecular Function: DNA binding (GO:0003677);; Molecular Function: transcription factor activity, sequence-specific DNA binding (GO:0003700);; Cellular Component: nucleus (GO:0005634);;	K09287|2.5e-187|dosa:Os01t0141000-01|K09287 RAV-like factor | (RefSeq) Os01g0141000, AP2/EREBP129, APETALA2/ETHYLENE-RESPONSIVE_ELEMENT_BINDING_PROTEIN_129; Similar to RAV-like protein.	--	--	--	B3 DNA binding domain	AP2/ERF and B3 domain-containing protein Os01g0141000 OS=Oryza sativa subsp. japonica OX=39947 GN=Os01g0141000 PE=2 SV=1	K	Transcription	hypothetical protein OsI_00337 [Oryza sativa Indica Group]
BGIOSGA031252	99	58	57	256	380	297	2.97074	1.68151	1.7378	7.50212	11.0605	8.90011	1.42912e-08	1.95357	up	--	--	--	--	--	[K]	Transcription	Myb/SANT-like DNA-binding domain	--	K	Transcription	hypothetical protein OsI_32365 [Oryza sativa Indica Group]
BGIOSGA032050	343	319	397	142	148	232	5.67568	5.1686	6.69605	2.28851	2.36775	3.83173	0.000389986	-1.1075	down	[G]	Carbohydrate transport and metabolism	Molecular Function: hydrolase activity, hydrolyzing O-glycosyl compounds (GO:0004553);; Biological Process: carbohydrate metabolic process (GO:0005975);; Biological Process: actin filament organization (GO:0007015);; Molecular Function: protein binding, bridging (GO:0030674);; Molecular Function: actin filament binding (GO:0051015);;	K01210|4.6e-27|qsu:112032642|K01210 glucan 1,3-beta-glucosidase [EC:3.2.1.58] | (RefSeq) glucan 1,3-beta-glucosidase-like	Starch and sucrose metabolism (ko00500)	--	--	Cellulase (glycosyl hydrolase family 5)	--	G	Carbohydrate transport and metabolism	hypothetical protein OsI_33274 [Oryza sativa Indica Group]
BGIOSGA013144	0	0	3	60	60	59	0	0	0.054205	1.53657	1.54709	1.55502	1.90689e-09	4.69613	up	--	--	Molecular Function: DNA binding (GO:0003677);; Cellular Component: nucleus (GO:0005634);;	--	--	--	--	B3 DNA binding domain	B3 domain-containing protein Os03g0622100 OS=Oryza sativa subsp. japonica OX=39947 GN=Os03g0622100 PE=2 SV=1	S	Function unknown	hypothetical protein OsI_12653 [Oryza sativa Indica Group]
BGIOSGA036809	41	37	26	302	267	198	1.74212	1.53889	1.10693	12.5193	10.989	8.37181	3.08024e-15	2.69325	up	--	--	Cellular Component: cellular_component (GO:0005575);; Cellular Component: intracellular (GO:0005622);; Cellular Component: cell (GO:0005623);; Cellular Component: cytoplasm (GO:0005737);; Biological Process: organelle organization (GO:0006996);; Biological Process: biological_process (GO:0008150);; Cellular Component: chloroplast (GO:0009507);; Cellular Component: plastid envelope (GO:0009526);; …	--	--	--	--	--	Protein CHUP1, chloroplastic OS=Arabidopsis thaliana OX=3702 GN=CHUP1 PE=1 SV=1	--	--	hypothetical protein OsI_37143 [Oryza sativa Indica Group]
BGIOSGA019646	862	1212	1737	2893	3013	2607	17.9495	24.7237	36.8361	58.8073	60.858	54.2139	0.000244633	1.02374	up	--	--	Molecular Function: transcription factor activity, sequence-specific DNA binding (GO:0003700);; Cellular Component: nucleus (GO:0005634);; Molecular Function: sequence-specific DNA binding (GO:0043565);;	K13424|4.5e-235|dosa:Os05t0343400-01|K13424 WRKY transcription factor 33 | (RefSeq) Os05g0343400, WRKY53, WRKY_GENE_53; WRKY transcription factor 53 (Transcription factor WRKY12).	MAPK signaling pathway - plant (ko04016);; Plant-pathogen interaction (ko04626)	--	--	WRKY DNA -binding domain	WRKY transcription factor WRKY24 OS=Oryza sativa subsp. indica OX=39946 GN=WRKY24 PE=2 SV=1	K	Transcription	transcription factor WRKY53 [Oryza sativa Indica Group]
BGIOSGA017564	5210	8567	11931	3035	3058	3378	57.259	92.2544	133.521	32.5469	32.5941	37.0602	2.88541e-07	-1.52566	down	--	--	Molecular Function: GTPase activity (GO:0003924);; Molecular Function: GTP binding (GO:0005525);; Cellular Component: membrane (GO:0016020);;	--	--	[R]	General function prediction only	Guanylate-binding protein, C-terminal domain	--	S	Function unknown	hypothetical protein OsI_20980 [Oryza sativa Indica Group]
Oryza_sativa_newGene_242	481	262	315	142	126	242	3.30498	1.60419	2.05684	0.884395	0.758839	1.63016	0.00475996	-1.12293	down	--	--	Molecular Function: nucleic acid binding (GO:0003676);; Biological Process: DNA integration (GO:0015074);;	K11593|5.2e-45|dct:110097550|K11593 eukaryotic translation initiation factor 2C | (RefSeq) protein argonaute 1A-like	--	[R]	General function prediction only	GAG-pre-integrase domain	Retrovirus-related Pol polyprotein from transposon RE2 OS=Arabidopsis thaliana OX=3702 GN=RE2 PE=4 SV=1	K	Transcription	unnamed protein product [Ananas comosus var. bracteatus]
BGIOSGA016345	2156	2276	2575	799	849	995	38.1022	39.4307	46.3509	13.7864	14.5554	17.5586	8.28369e-17	-1.5081	down	[G]	Carbohydrate transport and metabolism	Molecular Function: sucrose alpha-glucosidase activity (GO:0004575);; Biological Process: sucrose catabolic process (GO:0005987);; Molecular Function: glycopeptide alpha-N-acetylgalactosaminidase activity (GO:0033926);;	K03884|1.7e-20|nau:109243048|K03884 NADH-ubiquinone oxidoreductase chain 6 [EC:7.1.1.2] | (RefSeq) uncharacterized protein LOC109243048	Oxidative phosphorylation (ko00190)	--	--	Alkaline and neutral invertase	Neutral/alkaline invertase 3, chloroplastic OS=Oryza sativa subsp. japonica OX=39947 GN=NIN3 PE=2 SV=1	S	Function unknown	hypothetical protein OsI_15793 [Oryza sativa Indica Group]
BGIOSGA001175	14	36	6	122	87	49	0.381918	0.953498	0.151856	3.27909	2.3151	1.3399	0.00603399	1.87937	up	--	--	Cellular Component: nucleus (GO:0005634);; Biological Process: negative regulation of transcription, DNA-templated (GO:0045892);;	K01870|9.7e-09|smo:SELMODRAFT_437676|K01870 isoleucyl-tRNA synthetase [EC:6.1.1.5] | (RefSeq) hypothetical protein	Aminoacyl-tRNA biosynthesis (ko00970)	--	--	Transcriptional repressor, ovate	Transcription repressor OFP7 OS=Arabidopsis thaliana OX=3702 GN=OFP7 PE=2 SV=1	S	Function unknown	transcription repressor OFP3 [Oryza sativa Japonica Group]
BGIOSGA031391	1611	1860	1611	4000	4949	2980	107.747	121.9	109.715	261.113	321.02	198.956	1.92397e-07	1.10188	up	[F]	Nucleotide transport and metabolism	Molecular Function: nucleoside diphosphate kinase activity (GO:0004550);; Molecular Function: ATP binding (GO:0005524);; Biological Process: GTP biosynthetic process (GO:0006183);; Biological Process: UTP biosynthetic process (GO:0006228);; Biological Process: CTP biosynthetic process (GO:0006241);;	K00940|4.2e-83|dosa:Os10t0563700-01|K00940 nucleoside-diphosphate kinase [EC:2.7.4.6] | (RefSeq) Os10g0563700; Similar to Nucleoside diphosphate kinase I (EC 2.7.4.6) (NDK I) (NDP kinase I) (PP18).	Purine metabolism (ko00230);; Pyrimidine metabolism (ko00240);; MAPK signaling pathway - plant (ko04016)	[F]	Nucleotide transport and metabolism	Nucleoside diphosphate kinase	Nucleoside diphosphate kinase 1 OS=Saccharum officinarum OX=4547 GN=NDPK1 PE=1 SV=1	F	Nucleotide transport and metabolism	nucleoside diphosphate kinase 1 [Oryza sativa Japonica Group]
BGIOSGA004839	478	507	410	1898	2192	1060	20.2976	21.1144	17.7186	78.7934	90.4108	44.9909	6.36312e-10	1.73333	up	[J]	Translation, ribosomal structure and biogenesis	Molecular Function: RNA binding (GO:0003723);; Molecular Function: structural constituent of ribosome (GO:0003735);; Biological Process: translation (GO:0006412);; Cellular Component: large ribosomal subunit (GO:0015934);;	K02865|2.9e-110|dosa:Os01t0860300-01|K02865 large subunit ribosomal protein L10Ae | (RefSeq) Os01g0860300; Similar to Ribosomal protein L1.	Ribosome (ko03010)	[J]	Translation, ribosomal structure and biogenesis	Ribosomal protein L1p/L10e family	60S ribosomal protein L10a OS=Oryza sativa subsp. indica OX=39946 GN=RPL10A PE=3 SV=1	J	Translation, ribosomal structure and biogenesis	hypothetical protein OsI_04513 [Oryza sativa Indica Group]
BGIOSGA018991	232	306	211	864	834	560	3.72953	4.81762	3.45582	13.5717	13.026	8.99997	2.05137e-08	1.4555	up	--		Molecular Function: protein kinase activity (GO:0004672);; Molecular Function: ATP binding (GO:0005524);; Cellular Component: integral component of membrane (GO:0016021);;	K01180|8.3e-149|cmax:111487562|K01180 endo-1,3(4)-beta-glucanase [EC:3.2.1.6] | (RefSeq) uncharacterized protein LOC111487562	--	[T]	Signal transduction mechanisms	Protein tyrosine and serine/threonine kinase	Proline-rich receptor-like protein kinase PERK8 OS=Arabidopsis thaliana OX=3702 GN=PERK8 PE=1 SV=1	T	Signal transduction mechanisms	hypothetical protein OsI_18076 [Oryza sativa Indica Group]
BGIOSGA033677	5	17	3	61	105	71	0.042006	0.148281	0.019819	0.559716	0.950635	0.663246	2.07851e-05	2.81255	up	[M]	Cell wall/membrane/envelope biogenesis	Molecular Function: protein serine/threonine kinase activity (GO:0004674);; Molecular Function: ATP binding (GO:0005524);; Cellular Component: integral component of membrane (GO:0016021);;	K20181|1.9e-89|mtr:MTR_5g026090|K20181 vacuolar protein sorting-associated protein 18 | (RefSeq) vacuolar sorting-associated-like protein	--	--	--	Leucine rich repeat	Putative receptor-like protein kinase At3g47110 OS=Arabidopsis thaliana OX=3702 GN=At3g47110 PE=3 SV=1	S	Function unknown	hypothetical protein OsI_36738 [Oryza sativa Indica Group]
BGIOSGA004642	8601	8467	8086	2624	2752	4420	186.823	180.217	178.856	55.6153	57.9604	95.8496	4.41254e-09	-1.44758	down	[G]	Carbohydrate transport and metabolism	Molecular Function: UDP-glycosyltransferase activity (GO:0008194);;	K13691|1.7e-50|nsy:104231869|K13691 pathogen-inducible salicylic acid glucosyltransferase [EC:2.4.1.-] | (RefSeq) UDP-glycosyltransferase 74F1-like	--	[GC]	Carbohydrate transport and metabolism;; Energy production and conversion	UDP-glucoronosyl and UDP-glucosyl transferase	UDP-glycosyltransferase 87A1 OS=Arabidopsis thaliana OX=3702 GN=UGT87A1 PE=2 SV=1	S	Function unknown	hypothetical protein OsI_04125 [Oryza sativa Indica Group]
BGIOSGA011222	15	25	54	1119	718	346	0.273313	0.459652	1.06404	21.2699	13.5582	6.71915	2.27791e-16	4.14042	up	[G]	Carbohydrate transport and metabolism	Molecular Function: beta-galactosidase activity (GO:0004565);; Biological Process: carbohydrate metabolic process (GO:0005975);; Molecular Function: beta-D-fucosidase activity (GO:0033907);; Molecular Function: glucan endo-1,3-beta-D-glucosidase activity (GO:0042973);; Molecular Function: cellobiose glucosidase activity (GO:0080079);; Molecular Function: beta-gentiobiose beta-glucosidase activity…	K01188|1.1e-311|dosa:Os03t0212800-01|K01188 beta-glucosidase [EC:3.2.1.21] | (RefSeq) Os03g0212800; Similar to Beta-glucosidase.	Cyanoamino acid metabolism (ko00460);; Starch and sucrose metabolism (ko00500);; Phenylpropanoid biosynthesis (ko00940)	[G]	Carbohydrate transport and metabolism	Glycosyl hydrolase family 1	Beta-glucosidase 6 OS=Oryza sativa subsp. japonica OX=39947 GN=BGLU6 PE=1 SV=1	G	Carbohydrate transport and metabolism	hypothetical protein OsI_10506 [Oryza sativa Indica Group]
BGIOSGA012514	53	25	18	95	127	88	1.23533	0.565347	0.406801	2.16726	2.88655	2.04352	0.00495629	1.48025	up	--	--	--	--	--	--	--	--	--	S	Function unknown	hypothetical protein OsI_11330 [Oryza sativa Indica Group]
BGIOSGA000458	37	39	33	285	157	115	0.693487	0.717252	0.618183	5.22252	2.86322	2.1513	1.42099e-06	2.1388	up	--	--	--	--	--	--	--	--	--	S	Function unknown	hypothetical protein OsI_04497 [Oryza sativa Indica Group]
BGIOSGA030906	32	70	23	15905	7354	322	0.722105	1.58207	0.52359	360.317	165.524	7.45375	1.77568e-07	5.05054	up	[G]	Carbohydrate transport and metabolism	Molecular Function: alpha-amylase activity (GO:0004556);; Molecular Function: calcium ion binding (GO:0005509);; Biological Process: carbohydrate metabolic process (GO:0005975);; Molecular Function: alpha-amylase activity (releasing maltohexaose) (GO:0103025);;	K01176|2.1e-268|dosa:Os09t0457800-01|K01176 alpha-amylase [EC:3.2.1.1] | (RefSeq) Os09g0457800, AMY3C, ALPHA-AMYLASE_3C; Alpha-amylase isozyme 3C precursor (EC 3.2.1.1) (1,4-alpha-D-glucan glucanohydrolase).	Starch and sucrose metabolism (ko00500)	[G]	Carbohydrate transport and metabolism	Alpha-amylase C-terminal beta-sheet domain	Alpha-amylase isozyme 3C OS=Oryza sativa subsp. japonica OX=39947 GN=AMY1.7 PE=2 SV=2	G	Carbohydrate transport and metabolism	hypothetical protein OsI_31649 [Oryza sativa Indica Group]
BGIOSGA037089	1969	2076	2371	1079	1116	1178	58.8523	60.8027	72.1685	31.4867	32.34	35.1454	1.97395e-10	-1.03575	down	[L]	Replication, recombination and repair	Molecular Function: DNA binding (GO:0003677);; Molecular Function: ATP binding (GO:0005524);; Cellular Component: nucleolus (GO:0005730);; Biological Process: DNA replication (GO:0006260);;	K10755|5.7e-189|dosa:Os12t0176500-01|K10755 replication factor C subunit 2/4 | (RefSeq) Os12g0176500; Similar to Replication factor C subunit RFC4.	DNA replication (ko03030);; Nucleotide excision repair (ko03420);; Mismatch repair (ko03430)	[L]	Replication, recombination and repair	Replication factor C C-terminal domain	Replication factor C subunit 2 OS=Oryza sativa subsp. japonica OX=39947 GN=RFC2 PE=2 SV=1	L	Replication, recombination and repair	replication factor C subunit 2 [Oryza sativa Japonica Group]
BGIOSGA017652	129	142	218	733	619	345	5.57921	6.01541	9.63595	31.0688	26.0517	14.9356	7.92108e-06	1.62297	up	--	--	Cellular Component: endoplasmic reticulum (GO:0005783);; Cellular Component: Golgi apparatus (GO:0005794);; Biological Process: response to ethylene (GO:0009723);; Biological Process: regulation of ethylene-activated signaling pathway (GO:0010104);; Cellular Component: integral component of membrane (GO:0016021);;	K20726|5.6e-135|dosa:Os05t0539800-01|K20726 transmembrane protein 222 | (RefSeq) Os05g0539800; Protein of unknown function DUF778 family protein.	MAPK signaling pathway - plant (ko04016)	[S]	Function unknown	Protein of unknown function (DUF778)	Protein REVERSION-TO-ETHYLENE SENSITIVITY1 OS=Arabidopsis thaliana OX=3702 GN=RTE1 PE=1 SV=1	S	Function unknown	protein REVERSION-TO-ETHYLENE SENSITIVITY1 [Oryza sativa Japonica Group]
BGIOSGA025760	265	472	566	249	164	188	3.82086	6.66553	8.29989	3.49931	2.29313	2.69571	0.000936282	-1.19631	down	--	--	Biological Process: reproduction (GO:0000003);; Biological Process: protein polyubiquitination (GO:0000209);; Biological Process: eye development (GO:0001654);; Biological Process: cell fate determination (GO:0001709);; Biological Process: morphogenesis of an epithelium (GO:0002009);; Biological Process: epithelial cell development (GO:0002064);; Biological Process: columnar/cuboidal epithelial c…	K01931|0.0e+00|dosa:Os07t0499800-01|K01931 protein neuralized [EC:2.3.2.27] | (RefSeq) Os07g0499800; Ubiquitin-protein ligase E3 MDM2 domain containing protein.	--	--	--	Zinc finger, C3HC4 type (RING finger)	--	S	Function unknown	uncharacterized protein LOC4343310 [Oryza sativa Japonica Group]
BGIOSGA012498	0	0	0	1814	1231	350	0	0	0	24.377	16.4418	4.80877	1.92873e-22	8.33577	up	[U]	Intracellular trafficking, secretion, and vesicular transport	--	--	--	--	--	WD40-like Beta Propeller Repeat	--	S	Function unknown	hypothetical protein OsI_11300 [Oryza sativa Indica Group]
BGIOSGA009809	2048	2657	3582	978	838	867	43.6426	55.4777	77.7177	20.335	17.3103	18.4294	2.3936e-12	-1.71963	down	[C]	Energy production and conversion	Cellular Component: nucleus (GO:0005634);; Cellular Component: cytosol (GO:0005829);; Biological Process: response to oxygen levels (GO:0070482);;	K15397|3.1e-07|psom:113315658|K15397 3-ketoacyl-CoA synthase [EC:2.3.1.199] | (RefSeq) 3-ketoacyl-CoA synthase 19-like	Fatty acid elongation (ko00062);; Plant-pathogen interaction (ko04626)	[Y]	Nuclear structure	Iron only hydrogenase large subunit, C-terminal domain	Protein NAR1 OS=Arabidopsis thaliana OX=3702 GN=NAR1 PE=1 SV=1	C	Energy production and conversion	protein NAR1 [Oryza sativa Japonica Group]
BGIOSGA026535	348	551	479	97	106	106	6.41486	9.9687	9.01298	1.73629	1.89306	1.94304	4.07436e-17	-2.23202	down	[QV]	Secondary metabolites biosynthesis, transport and catabolism;; Defense mechanisms	Molecular Function: monooxygenase activity (GO:0004497);; Molecular Function: iron ion binding (GO:0005506);; Cellular Component: integral component of membrane (GO:0016021);; Molecular Function: oxidoreductase activity, acting on paired donors, with incorporation or reduction of molecular oxygen (GO:0016705);; Molecular Function: heme binding (GO:0020037);;	K20619|2.8e-262|obr:102699428|K20619 cytochrome P450 family 78 subfamily A | (RefSeq) cytochrome P450 78A9-like	--	[Q]	Secondary metabolites biosynthesis, transport and catabolism	Cytochrome P450	Cytochrome P450 78A9 OS=Arabidopsis thaliana OX=3702 GN=CYP78A9 PE=1 SV=1	Q	Secondary metabolites biosynthesis, transport and catabolism	hypothetical protein OsI_30143 [Oryza sativa Indica Group]
BGIOSGA017928	11	9	13	1257	1666	414	0.333686	0.280077	0.404147	39.8332	52.4733	13.4028	1.90603e-37	6.14862	up	[Q]	Secondary metabolites biosynthesis, transport and catabolism	Molecular Function: alcohol dehydrogenase (NADP+) activity (GO:0008106);;	K00002|6.7e-184|dosa:Os05t0456300-01|K00002 alcohol dehydrogenase (NADP+) [EC:1.1.1.2] | (RefSeq) Os05g0456300; Aldose reductase.	Glycolysis / Gluconeogenesis (ko00010);; Pentose and glucuronate interconversions (ko00040);; Glycerolipid metabolism (ko00561)	[R]	General function prediction only	Aldo/keto reductase family	Aldo-keto reductase family 4 member C10 OS=Arabidopsis thaliana OX=3702 GN=AKR4C10 PE=1 SV=1	S	Function unknown	aldo-keto reductase family 4 member C10 [Oryza sativa Japonica Group]
BGIOSGA034832	2	0	7	50	74	62	0.050521	0	0.176383	1.29739	1.91094	1.64968	1.91524e-06	3.60208	up	[E]	Amino acid transport and metabolism	Cellular Component: integral component of membrane (GO:0016021);; Molecular Function: transmembrane transporter activity (GO:0022857);;	K03294|1.8e-74|osa:4333545|K03294 basic amino acid/polyamine antiporter, APA family | (RefSeq) cationic amino acid transporter 1	--	[E]	Amino acid transport and metabolism	Amino acid permease	Cationic amino acid transporter 6, chloroplastic OS=Arabidopsis thaliana OX=3702 GN=CAT6 PE=2 SV=1	E	Amino acid transport and metabolism	hypothetical protein OsI_35170 [Oryza sativa Indica Group]
BGIOSGA023664	9	6	0	146	136	55	0.444115	0.284874	0	7.58477	7.02873	2.92678	8.77251e-08	3.80595	up	--	--	Cellular Component: Golgi membrane (GO:0000139);; Molecular Function: galactosylgalactosylxylosylprotein 3-beta-glucuronosyltransferase activity (GO:0015018);; Biological Process: cell wall organization (GO:0071555);;	K20869|3.1e-107|dosa:Os07t0694400-01|K20869 putative beta-1,4-xylosyltransferase IRX9 [EC:2.4.2.-] | (RefSeq) Os07g0694400; Glycosyl transferase, family 43 protein.	--	[O]	Posttranslational modification, protein turnover, chaperones	Glycosyltransferase family 43	Probable beta-1,4-xylosyltransferase IRX9 OS=Oryza sativa subsp. japonica OX=39947 GN=IRX9 PE=2 SV=1	S	Function unknown	hypothetical protein OsI_27450 [Oryza sativa Indica Group]
BGIOSGA033193	485	435	376	279	193	215	11.176	9.81646	8.81965	6.26938	4.29443	4.94246	7.54254e-05	-1.01352	down	[GER]	Carbohydrate transport and metabolism;; Amino acid transport and metabolism;; General function prediction only	Cellular Component: chloroplast (GO:0009507);; Cellular Component: integral component of membrane (GO:0016021);;	--	--	--	--	EamA-like transporter family	WAT1-related protein At3g02690, chloroplastic OS=Arabidopsis thaliana OX=3702 GN=At3g02690 PE=1 SV=1	EG	Amino acid transport and metabolism;; Carbohydrate transport and metabolism	hypothetical protein OsI_34156 [Oryza sativa Indica Group]
BGIOSGA021951	260	244	223	909	1035	591	16.9992	15.6591	14.8388	58.1824	65.7941	38.6786	1.0212e-10	1.65767	up	--	--	Molecular Function: cytochrome-c oxidase activity (GO:0004129);; Cellular Component: mitochondrial envelope (GO:0005740);;	K02265|5.1e-84|dosa:Os06t0142700-01|K02265 cytochrome c oxidase subunit 5b | (RefSeq) Os06g0142700; Cytochrome c oxidase, subunit Vb family protein.	Oxidative phosphorylation (ko00190)	[C]	Energy production and conversion	Cytochrome c oxidase subunit Vb	Cytochrome c oxidase subunit 5b-1, mitochondrial OS=Arabidopsis thaliana OX=3702 GN=COX5B-1 PE=1 SV=1	O	Posttranslational modification, protein turnover, chaperones	putative cytochrome c oxidase subunit 5b-like [Oryza sativa Japonica Group]
Oryza_sativa_newGene_357	83	73	95	38	46	40	0.865573	0.79227	1.13056	0.37682	0.45246	0.561156	0.00568503	-1.09793	down	--	--	Molecular Function: nucleic acid binding (GO:0003676);; Molecular Function: ATP binding (GO:0005524);; Biological Process: DNA integration (GO:0015074);; Molecular Function: ATPase activity (GO:0016887);;	K12447|3.2e-105|thj:104808371|K12447 UDP-sugar pyrophosphorylase [EC:2.7.7.64] | (RefSeq) uncharacterized protein LOC104808371	Pentose and glucuronate interconversions (ko00040);; Galactose metabolism (ko00052);; Ascorbate and aldarate metabolism (ko00053);; Amino sugar and nucleotide sugar metabolism (ko00520)	[R]	General function prediction only	Reverse transcriptase (RNA-dependent DNA polymerase)	Retrovirus-related Pol polyprotein from transposon RE1 OS=Arabidopsis thaliana OX=3702 GN=RE1 PE=2 SV=1	L	Replication, recombination and repair	retrotransposon protein, putative, unclassified, expressed [Oryza sativa Japonica Group]
BGIOSGA009024	4148	5290	5807	1749	1591	1802	227.933	284.835	324.924	93.7711	84.7736	98.8082	5.08316e-19	-1.66734	down	--	--	--	--	--	--	--	--	--	S	Function unknown	hypothetical protein OsI_08879 [Oryza sativa Indica Group]
BGIOSGA005653	11	10	9	371	464	164	0.235838	0.213962	0.204699	8.307	10.3324	3.7618	1.06855e-22	4.65935	up	--	--	Molecular Function: DNA binding (GO:0003677);; Molecular Function: transcription factor activity, sequence-specific DNA binding (GO:0003700);; Cellular Component: nucleus (GO:0005634);; Cellular Component: transcription factor complex (GO:0005667);;	K09391|8.2e-95|zju:107415708|K09391 transcription factor E2F7/8 | (RefSeq) E2F transcription factor-like E2FE isoform X2	--	[K]	Transcription	E2F/DP family winged-helix DNA-binding domain	E2F transcription factor-like E2FE OS=Arabidopsis thaliana OX=3702 GN=E2FE PE=1 SV=1	K	Transcription	hypothetical protein OsI_08874 [Oryza sativa Indica Group]
BGIOSGA024321	965	774	715	367	459	443	18.4925	14.5441	13.9507	6.86039	8.52545	8.47944	1.1231e-06	-1.05454	down	[M]	Cell wall/membrane/envelope biogenesis	Molecular Function: protein kinase activity (GO:0004672);; Molecular Function: ATP binding (GO:0005524);;	K04424|6.9e-56|ccaj:109792453|K04424 sterile alpha motif and leucine zipper containing kinase AZK [EC:2.7.11.25] | (RefSeq) serine/threonine-protein kinase EDR1	--	[T]	Signal transduction mechanisms	Protein tyrosine and serine/threonine kinase	Serine/threonine-protein kinase STY17 OS=Arabidopsis thaliana OX=3702 GN=STY17 PE=1 SV=1	T	Signal transduction mechanisms	serine/threonine-protein kinase STY17 isoform X2 [Oryza sativa Japonica Group]
BGIOSGA031304	201	242	287	99	125	104	3.47025	4.09897	5.06873	1.66677	2.08792	1.7861	1.48523e-05	-1.24844	down	[T]	Signal transduction mechanisms	Molecular Function: protein kinase activity (GO:0004672);; Molecular Function: ATP binding (GO:0005524);;	K17609|4.5e-48|eus:EUTSA_v10026931mg|K17609 nucleoredoxin [EC:1.8.1.8] | (RefSeq) hypothetical protein	--	[T]	Signal transduction mechanisms	Protein kinase domain	U-box domain-containing protein 70 OS=Oryza sativa subsp. japonica OX=39947 GN=PUB70 PE=1 SV=1	T	Signal transduction mechanisms	hypothetical protein OsI_32464 [Oryza sativa Indica Group]
BGIOSGA005648	33	41	93	314	231	109	0.889453	1.07435	2.5709	8.34768	6.08437	2.94652	0.00153849	1.72222	up	[O]	Posttranslational modification, protein turnover, chaperones	Molecular Function: metalloendopeptidase activity (GO:0004222);; Molecular Function: zinc ion binding (GO:0008270);; Cellular Component: extracellular matrix (GO:0031012);;	K07761|8.8e-82|han:110896101|K07761 metalloendoproteinase 5-MMP [EC:3.4.24.-] | (RefSeq) metalloendoproteinase 5-MMP-like	--	[OW]	Posttranslational modification, protein turnover, chaperones;; Extracellular structures	Matrixin	Metalloendoproteinase 2-MMP OS=Arabidopsis thaliana OX=3702 GN=2MMP PE=1 SV=1	O	Posttranslational modification, protein turnover, chaperones	hypothetical protein OsI_08881 [Oryza sativa Indica Group]
BGIOSGA029799	0	0	0	162	297	44	0	0	0	4.43875	8.1167	1.23233	9.42071e-15	6.75388	up	[G]	Carbohydrate transport and metabolism	Molecular Function: zinc ion binding (GO:0008270);; Molecular Function: oxidoreductase activity (GO:0016491);;	K00083|3.0e-119|dosa:Os10t0430200-01|K00083 cinnamyl-alcohol dehydrogenase [EC:1.1.1.195] | (RefSeq) Os10g0430200, CINNAMYL_ALCOHOL_DEHYDROGENASE_3, CAD3; Similar to Sinapyl alcohol dehydrogenase.	Phenylpropanoid biosynthesis (ko00940)	[Q]	Secondary metabolites biosynthesis, transport and catabolism	Alcohol dehydrogenase GroES-like domain	Probable cinnamyl alcohol dehydrogenase 8A OS=Oryza sativa subsp. japonica OX=39947 GN=CAD8A PE=2 SV=1	C	Energy production and conversion	probable cinnamyl alcohol dehydrogenase 8A [Oryza sativa Japonica Group]
BGIOSGA009775	1055	900	325	4798	4441	6542	114.007	95.3362	35.6845	506.407	465.744	706.21	1.01533e-11	2.5995	up	--	--	Cellular Component: cellular_component (GO:0005575);; Cellular Component: cell wall (GO:0005618);; Cellular Component: intracellular (GO:0005622);; Cellular Component: cell (GO:0005623);; Cellular Component: cytoplasm (GO:0005737);; Cellular Component: plant-type cell wall (GO:0009505);; Cellular Component: external encapsulating structure (GO:0030312);; Cellular Component: intracellular part (GO…	--	--	--	--	Gibberellin regulated protein	Snakin-1 OS=Solanum tuberosum OX=4113 GN=SN1 PE=1 SV=1	S	Function unknown	peamaclein [Oryza sativa Japonica Group]
BGIOSGA036053	142	161	140	301	349	344	13.2003	14.6564	13.2196	27.3715	31.4846	31.9592	4.82762e-06	1.04171	up	--	--	--	--	--	--	--	--	--	--	--	hypothetical protein OsI_38618 [Oryza sativa Indica Group]
BGIOSGA036445	32	48	34	187	204	283	0.375657	0.553384	0.409975	2.163	2.33756	3.34844	3.50341e-11	2.38534	up	[T]	Signal transduction mechanisms	Molecular Function: protein serine/threonine kinase activity (GO:0004674);; Molecular Function: ATP binding (GO:0005524);; Cellular Component: integral component of membrane (GO:0016021);;	K13415|5.4e-127|bdi:100827955|K13415 protein brassinosteroid insensitive 1 [EC:2.7.10.1 2.7.11.1] | (RefSeq) brassinosteroid LRR receptor kinase BRI1	Plant hormone signal transduction (ko04075)	--	--	Protein kinase domain	Probable LRR receptor-like serine/threonine-protein kinase At3g47570 OS=Arabidopsis thaliana OX=3702 GN=At3g47570 PE=2 SV=1	S	Function unknown	hypothetical protein OsI_37834 [Oryza sativa Indica Group]
BGIOSGA010315	31	35	20	184	178	107	0.952384	1.05278	0.606605	5.55147	5.32933	3.28207	7.41082e-08	2.24057	up	--	--	Molecular Function: DNA binding (GO:0003677);; Cellular Component: nucleus (GO:0005634);; Biological Process: regulation of transcription, DNA-templated (GO:0006355);; Molecular Function: protein dimerization activity (GO:0046983);;	K18878|5.2e-30|cann:107866053|K18878 BHLH transcription factor Upa20 | (RefSeq) Upa20; transcription factor bHLH137-like	Plant-pathogen interaction (ko04626)	--	--	Helix-loop-helix DNA-binding domain	Transcription factor bHLH74 OS=Arabidopsis thaliana OX=3702 GN=BHLH74 PE=1 SV=1	K	Transcription	transcription factor bHLH74 [Oryza sativa Japonica Group]
BGIOSGA012219	114681	93401	96153	31194	44078	58755	3185.51	2542.19	2719.62	845.694	1187.4	1629.21	1.05382e-06	-1.27343	down	--	--	--	K12173|2.2e-53|gmx:100794341|K12173 BRCA1-A complex subunit BRE | (RefSeq) BRISC and BRCA1-A complex member 2	Homologous recombination (ko03440)	--	--	Thaumatin family	Thaumatin-like protein 1 OS=Arabidopsis thaliana OX=3702 GN=TLP1 PE=2 SV=1	S	Function unknown	hypothetical protein OsI_10722 [Oryza sativa Indica Group]
BGIOSGA025051	251	417	455	131	145	130	12.1686	19.8361	22.5046	6.18151	6.84044	6.26945	4.81063e-07	-1.5499	down	--	--	Cellular Component: integral component of membrane (GO:0016021);;	--	--	--	--	--	--	S	Function unknown	hypothetical protein OsJ_22897 [Oryza sativa Japonica Group]
BGIOSGA018169	69	109	127	1082	474	265	2.06488	3.22526	3.91296	32.0433	13.9273	8.02501	1.99808e-06	2.32504	up	--	--	Molecular Function: hydrolase activity, hydrolyzing O-glycosyl compounds (GO:0004553);; Biological Process: carbohydrate metabolic process (GO:0005975);; Cellular Component: anchored component of plasma membrane (GO:0046658);;	K19891|2.0e-53|ath:AT2G01630|K19891 glucan endo-1,3-beta-glucosidase 1/2/3 [EC:3.2.1.39] | (RefSeq) O-Glycosyl hydrolases family 17 protein	Starch and sucrose metabolism (ko00500)	--	--	Glycosyl hydrolases family 17	Lichenase-2 (Fragment) OS=Hordeum vulgare OX=4513 PE=1 SV=1	G	Carbohydrate transport and metabolism	lichenase-2 [Oryza sativa Japonica Group]
BGIOSGA025603	11	7	10	162	94	176	0.885115	0.549308	0.810618	13.5431	7.8234	15.0793	2.78757e-13	3.6132	up	--	--	--	--	--	--	--	Peptidase inhibitor I9	--	S	Function unknown	hypothetical protein OsI_25818 [Oryza sativa Indica Group]
BGIOSGA014042	994	465	344	2496	4000	5117	29.1035	13.3393	10.2351	71.3477	113.638	149.655	8.14341e-10	2.48222	up	--	--	Molecular Function: peroxidase activity (GO:0004601);; Cellular Component: extracellular region (GO:0005576);; Biological Process: response to oxidative stress (GO:0006979);; Cellular Component: plant-type cell wall (GO:0009505);; Cellular Component: plasmodesma (GO:0009506);; Molecular Function: heme binding (GO:0020037);; Biological Process: hydrogen peroxide catabolic process (GO:0042744);; Mo…	K00430|2.5e-195|dosa:Os04t0688100-01|K00430 peroxidase [EC:1.11.1.7] | (RefSeq) Os04g0688100; Peroxidase (EC 1.11.1.7).	Phenylpropanoid biosynthesis (ko00940)	--	--	Peroxidase	Peroxidase 12 OS=Arabidopsis thaliana OX=3702 GN=PER12 PE=1 SV=1	G	Carbohydrate transport and metabolism	peroxidase 12 isoform X1 [Oryza sativa Japonica Group]
BGIOSGA020496	180	182	149	574	627	409	3.22064	3.19489	2.70799	10.0588	10.911	7.32108	1.06076e-09	1.51747	up	--	--	Molecular Function: metal ion binding (GO:0046872);;	K08343|2.5e-11|zma:103625959|K08343 ubiquitin-like-conjugating enzyme ATG3 | (RefSeq) autophagy-related protein 3	Autophagy - other (ko04136)	--	--	Tify domain binding domain	--	S	Function unknown	hypothetical protein OsI_24553 [Oryza sativa Indica Group]
BGIOSGA008108	503	591	551	3334	2256	1251	9.00435	10.3691	10.0582	58.346	39.2204	22.3779	9.39398e-09	1.8904	up	--	--	Cellular Component: Golgi membrane (GO:0000139);; Biological Process: plant-type cell wall organization (GO:0009664);; Cellular Component: integral component of membrane (GO:0016021);; Molecular Function: UDP-xylosyltransferase activity (GO:0035252);;	K18207|1.4e-70|atr:18433656|K18207 protein O-mannose beta-1,4-N-acetylglucosaminyltransferase [EC:2.4.1.312] | (RefSeq) protein O-linked-mannose beta-1,4-N-acetylglucosaminyltransferase 2	Mannose type O-glycan biosynthesis (ko00515)	[S]	Function unknown	Protein of unknown function (DUF563)	Beta-1,2-xylosyltransferease XAX1 OS=Oryza sativa subsp. japonica OX=39947 GN=XAX1 PE=1 SV=1	S	Function unknown	uncharacterized protein LOC4329203 [Oryza sativa Japonica Group]
BGIOSGA008934	37	53	25	310	259	114	1.43899	2.05526	0.985136	12.0523	9.98185	4.50077	9.12602e-07	2.32969	up	--	--	Molecular Function: Rho GDP-dissociation inhibitor activity (GO:0005094);; Cellular Component: cytoplasm (GO:0005737);;	K12462|1.8e-139|dosa:Os02t0719000-01|K12462 Rho GDP-dissociation inhibitor | (RefSeq) Os02g0719000; Similar to Rho GDP-dissociation inhibitor 1 (Rho GDI-1) (AtRhoGDI1).	--	[T]	Signal transduction mechanisms	RHO protein GDP dissociation inhibitor	Rho GDP-dissociation inhibitor 1 OS=Arabidopsis thaliana OX=3702 GN=GDI1 PE=1 SV=1	O	Posttranslational modification, protein turnover, chaperones	Rac GDP-dissociation inhibitor 1 [Oryza sativa Japonica Group]
BGIOSGA011833	0	0	0	102	78	38	0	0	0	1.31234	1.00653	0.495483	2.79562e-11	5.95724	up	--	--	Cellular Component: integral component of membrane (GO:0016021);;	--	--	--	--	Domain of unknown function (DUF4220)	--	--	--	hypothetical protein OsI_09962 [Oryza sativa Indica Group]
BGIOSGA034546	11	18	6	160	185	140	0.187088	0.305736	0.101966	2.84806	3.27495	2.55863	9.74526e-15	3.50306	up	--	--	Biological Process: auxin-activated signaling pathway (GO:0009734);; Cellular Component: integral component of membrane (GO:0016021);; Biological Process: transmembrane transport (GO:0055085);;	K13947|1.3e-302|dosa:Os11t0137000-01|K13947 auxin efflux carrier family protein | (RefSeq) Os11g0137000, PIN1B, PIN_PROTEIN_1B; Similar to PIN1-like auxin transport protein.	--	--	--	Membrane transport protein	Probable auxin efflux carrier component 1b OS=Oryza sativa subsp. japonica OX=39947 GN=PIN1B PE=2 SV=1	S	Function unknown	probable auxin efflux carrier component 1b [Oryza sativa Japonica Group]
BGIOSGA003364	50	102	59	1821	2259	3340	2.42992	4.86221	2.90089	86.8484	107.065	162.919	5.58991e-51	4.90557	up	--	--	Molecular Function: DNA binding (GO:0003677);; Molecular Function: transcription factor activity, sequence-specific DNA binding (GO:0003700);; Cellular Component: nucleus (GO:0005634);;	K09286|1.2e-48|pda:103703634|K09286 EREBP-like factor | (RefSeq) LOW QUALITY PROTEIN: ethylene-responsive transcription factor ERF071-like	--	--	--	AP2 domain	Ethylene-responsive transcription factor ERF071 OS=Arabidopsis thaliana OX=3702 GN=ERF071 PE=2 SV=1	K	Transcription	hypothetical protein OsI_01597 [Oryza sativa Indica Group]
Oryza_sativa_newGene_6323	281	321	447	20	6	48	3.10377	3.80827	5.09673	0.209699	0.053975	0.965299	1.233e-10	-3.62587	down	--	--	--	--	--	--	--	--	--	--	--	hypothetical protein [Oryza sativa Japonica Group]
BGIOSGA001054	0	0	0	848	385	104	0	0	0	33.8996	15.3016	4.25215	4.54765e-13	6.7584	up	--	--	Cellular Component: cellular_component (GO:0005575);; Cellular Component: cell wall (GO:0005618);; Cellular Component: intracellular (GO:0005622);; Cellular Component: cell (GO:0005623);; Cellular Component: cytoplasm (GO:0005737);; Cellular Component: Golgi apparatus (GO:0005794);; Cellular Component: plasma membrane (GO:0005886);; Cellular Component: cell-cell junction (GO:0005911);; Cellular C…	--	--	--	--	Fasciclin domain	Fasciclin-like arabinogalactan protein 11 OS=Arabidopsis thaliana OX=3702 GN=FLA11 PE=2 SV=2	M	Cell wall/membrane/envelope biogenesis	fasciclin-like arabinogalactan protein 11 [Oryza sativa Japonica Group]
BGIOSGA015886	726	820	507	1959	2622	2958	10.1997	11.2954	7.2555	26.8814	35.7475	41.5195	4.41175e-12	1.74415	up	[T]	Signal transduction mechanisms	Molecular Function: protein serine/threonine kinase activity (GO:0004674);; Molecular Function: ATP binding (GO:0005524);; Cellular Component: endoplasmic reticulum membrane (GO:0005789);; Biological Process: regulation of transcription, DNA-templated (GO:0006355);; Cellular Component: integral component of membrane (GO:0016021);; Molecular Function: ethylene receptor activity (GO:0038199);; Mole…	K14509|0.0e+00|osa:4335058|K14509 ethylene receptor [EC:2.7.13.-] | (RefSeq) ethylene receptor 2	MAPK signaling pathway - plant (ko04016);; Plant hormone signal transduction (ko04075)	[T]	Signal transduction mechanisms	Response regulator receiver domain	Ethylene receptor 2 OS=Oryza sativa subsp. indica OX=39946 GN=ETR2 PE=2 SV=3	T	Signal transduction mechanisms	hypothetical protein OsI_14827 [Oryza sativa Indica Group]
BGIOSGA002722	427	934	1042	170	111	94	25.9913	55.6602	64.5546	10.0677	6.53572	5.67402	1.79037e-12	-2.70177	down	[O]	Posttranslational modification, protein turnover, chaperones	--	K13993|1.8e-79|osa:4325695|K13993 HSP20 family protein | (RefSeq) 17.9 kDa heat shock protein 2	Protein processing in endoplasmic reticulum (ko04141)	[O]	Posttranslational modification, protein turnover, chaperones	Hsp20/alpha crystallin family	17.9 kDa heat shock protein 2 OS=Oryza sativa subsp. japonica OX=39947 GN=HSP17.9B PE=2 SV=1	O	Posttranslational modification, protein turnover, chaperones	hypothetical protein OsI_00283 [Oryza sativa Indica Group]
BGIOSGA025583	34542	30780	31274	15073	10063	20249	2141.25	1869.63	1974.06	911.93	604.96	1253.06	2.06278e-05	-1.17598	down	--	--	Cellular Component: integral component of membrane (GO:0016021);;	--	--	--	--	AWPM-19-like family	Membrane protein PM19L OS=Oryza sativa subsp. japonica OX=39947 GN=PM19L PE=2 SV=1	S	Function unknown	hypothetical protein OsI_25781 [Oryza sativa Indica Group]
BGIOSGA014392	635	651	867	225	385	387	42.9947	43.201	59.8301	14.8236	25.2701	26.1713	5.51611e-05	-1.20323	down	--	--	--	--	--	--	--	--	--	S	Function unknown	OSIGBa0113I13.5 [Oryza sativa]
BGIOSGA004462	11	25	15	305	334	152	0.460285	1.11914	0.696861	13.5959	14.8108	6.93059	9.50567e-16	3.6499	up	[R]	General function prediction only	Molecular Function: GTPase activity (GO:0003924);; Molecular Function: GTP binding (GO:0005525);;	K07904|4.4e-121|osa:4324623|K07904 Ras-related protein Rab-11A | (RefSeq) ras-related protein RIC2-like	Endocytosis (ko04144)	[U]	Intracellular trafficking, secretion, and vesicular transport	Ras family	Ras-related protein RIC2 OS=Oryza sativa subsp. japonica OX=39947 GN=RIC2 PE=2 SV=2	S	Function unknown	ras-related protein RIC2-like [Oryza sativa Japonica Group]
BGIOSGA034431	0	0	0	174	63	31	0	0	0	3.57096	1.27226	0.646908	7.42808e-11	5.95434	up	--	--	Cellular Component: integral component of membrane (GO:0016021);;	K13946|2.1e-285|dosa:Os11t0169200-00|K13946 auxin influx carrier (AUX1 LAX family) | (RefSeq) Os11g0169200; Amino acid transporter, transmembrane domain containing protein.	Plant hormone signal transduction (ko04075)	[E]	Amino acid transport and metabolism	Transmembrane amino acid transporter protein	Putative auxin transporter-like protein 4 OS=Oryza sativa subsp. japonica OX=39947 GN=Os11g0169200 PE=3 SV=1	E	Amino acid transport and metabolism	hypothetical protein OsI_35263 [Oryza sativa Indica Group]
BGIOSGA027770	3123	3486	3535	1579	1607	1987	33.8463	37.0211	39.0053	16.7027	16.8834	21.4934	1.24663e-09	-1.07497	down	--	--	Molecular Function: metal ion binding (GO:0046872);;	K08486|4.5e-10|vra:106767757|K08486 syntaxin 1B/2/3 | (RefSeq) putative syntaxin-131 isoform X1	SNARE interactions in vesicular transport (ko04130)	[IU]	Lipid transport and metabolism;; Intracellular trafficking, secretion, and vesicular transport	DDHD domain	Phospholipase SGR2 OS=Arabidopsis thaliana OX=3702 GN=SGR2 PE=1 SV=1	S	Function unknown	hypothetical protein OsI_27560 [Oryza sativa Indica Group]
BGIOSGA021946	50	69	82	277	115	143	0.744785	1.012	1.26234	4.08071	1.67986	2.14837	0.00787979	1.23987	up	[P]	Inorganic ion transport and metabolism	Cellular Component: plasma membrane (GO:0005886);; Biological Process: phosphate ion transport (GO:0006817);; Molecular Function: secondary active sulfate transmembrane transporter activity (GO:0008271);; Cellular Component: plasmodesma (GO:0009506);; Cellular Component: integral component of membrane (GO:0016021);;	K17471|0.0e+00|dosa:Os06t0143700-01|K17471 sulfate transporter 3 | (RefSeq) Os06g0143700; Similar to Sulfate transporter 2.	--	[P]	Inorganic ion transport and metabolism	Sulfate permease family	Probable sulfate transporter 3.4 OS=Arabidopsis thaliana OX=3702 GN=SULTR3;4 PE=2 SV=1	P	Inorganic ion transport and metabolism	hypothetical protein OsI_21599 [Oryza sativa Indica Group]
BGIOSGA000837	340	344	209	2304	2825	963	7.72992	7.66259	4.84247	51.2414	62.4499	21.9054	7.67934e-12	2.56418	up	[G]	Carbohydrate transport and metabolism	Molecular Function: hydrolase activity, hydrolyzing O-glycosyl compounds (GO:0004553);; Biological Process: carbohydrate metabolic process (GO:0005975);; Cellular Component: integral component of membrane (GO:0016021);;	K19355|6.0e-263|dosa:Os01t0746700-00|K19355 mannan endo-1,4-beta-mannosidase [EC:3.2.1.78] | (RefSeq) Os01g0746700; Similar to Mannan endo-1,4-beta-mannosidase 2.	Fructose and mannose metabolism (ko00051)	--	--	Cellulase (glycosyl hydrolase family 5)	Mannan endo-1,4-beta-mannosidase 2 OS=Oryza sativa subsp. japonica OX=39947 GN=MAN2 PE=2 SV=2	G	Carbohydrate transport and metabolism	hypothetical protein OsI_03716 [Oryza sativa Indica Group]
BGIOSGA000466	125	166	258	485	722	742	2.66921	3.47762	5.60615	10.1257	14.9698	15.8433	1.18105e-06	1.66686	up	--	--	Biological Process: defense response (GO:0006952);; Biological Process: tryptophan catabolic process to kynurenine (GO:0019441);; Molecular Function: heme binding (GO:0020037);; Molecular Function: metal ion binding (GO:0046872);;	--	--	--	--	Hs1pro-1 protein C-terminus	Nematode resistance protein-like HSPRO2 OS=Arabidopsis thaliana OX=3702 GN=HSPRO2 PE=1 SV=1	S	Function unknown	nematode resistance protein-like HSPRO1 [Oryza sativa Japonica Group]
BGIOSGA027959	4	11	36	123	73	63	0.177156	0.560145	2.03802	6.80986	4.02241	3.58046	0.00801093	1.94646	up	--	--	Molecular Function: electron carrier activity (GO:0009055);;	--	--	--	--	Plastocyanin-like domain	Uclacyanin 1 OS=Arabidopsis thaliana OX=3702 GN=UCC1 PE=1 SV=1	S	Function unknown	hypothetical protein OsI_27745 [Oryza sativa Indica Group]
BGIOSGA001626	33	48	60	369	169	74	1.48985	2.13063	2.79748	16.6223	7.55101	3.38448	0.00148726	1.84713	up	[O]	Posttranslational modification, protein turnover, chaperones	Molecular Function: molecular_function (GO:0003674);; Molecular Function: catalytic activity (GO:0003824);; Molecular Function: glutathione transferase activity (GO:0004364);; Molecular Function: protein binding (GO:0005515);; Cellular Component: cellular_component (GO:0005575);; Cellular Component: intracellular (GO:0005622);; Cellular Component: cell (GO:0005623);; Cellular Component: cytoplasm…	K00799|2.3e-122|dosa:Os01t0371200-01|K00799 glutathione S-transferase [EC:2.5.1.18] | (RefSeq) Os01g0371200, GSTF1, PHI_GLUTATHIONE_S-TRANSFERASE_1; Similar to Glutathione-S-transferase 19E50.	Glutathione metabolism (ko00480)	[O]	Posttranslational modification, protein turnover, chaperones	Glutathione S-transferase, C-terminal domain	Probable glutathione S-transferase GSTF1 OS=Oryza sativa subsp. japonica OX=39947 GN=GSTF1 PE=1 SV=2	O	Posttranslational modification, protein turnover, chaperones	probable glutathione S-transferase GSTF1 [Oryza sativa Japonica Group]
BGIOSGA016732	2	3	2	464	417	175	0.028887	0.075294	0.036811	12.4649	11.1305	4.80349	9.62015e-28	6.42072	up	[S]	Function unknown	Molecular Function: hydrolase activity, acting on ester bonds (GO:0016788);;	K00679|7.6e-54|cic:CICLE_v10027727mg|K00679 phospholipid:diacylglycerol acyltransferase [EC:2.3.1.158] | (RefSeq) hypothetical protein	Glycerolipid metabolism (ko00561)	--	--	GDSL-like Lipase/Acylhydrolase	GDSL esterase/lipase LTL1 OS=Arabidopsis thaliana OX=3702 GN=LTL1 PE=2 SV=1	S	Function unknown	GDSL esterase/lipase LTL1 [Oryza sativa Japonica Group]
BGIOSGA024167	9	0	0	6977	5154	2726	0.19901	0	0	152.138	111.672	60.7896	7.35709e-05	4.24627	up	--	--	Molecular Function: hydrolase activity, hydrolyzing O-glycosyl compounds (GO:0004553);; Biological Process: carbohydrate metabolic process (GO:0005975);;	K19891|2.2e-71|ini:109171869|K19891 glucan endo-1,3-beta-glucosidase 1/2/3 [EC:3.2.1.39] | (RefSeq) glucan endo-1,3-beta-glucosidase 3-like	Starch and sucrose metabolism (ko00500)	--	--	Glycosyl hydrolases family 17	Glucan endo-1,3-beta-glucosidase 12 OS=Arabidopsis thaliana OX=3702 GN=At4g29360 PE=2 SV=1	--	--	hypothetical protein OsI_26341 [Oryza sativa Indica Group]
BGIOSGA028317	29	20	17	99	70	49	1.08701	0.730281	0.642722	3.7474	2.60817	1.85984	0.00423267	1.51074	up	--	--	--	--	--	--	--	--	--	--	--	hypothetical protein OsI_28490 [Oryza sativa Indica Group]
BGIOSGA019903	10487	10318	11086	3434	3646	4555	282.783	272.641	304.385	90.3591	95.3441	122.617	9.93108e-19	-1.55507	down	--	--	Cellular Component: ubiquitin ligase complex (GO:0000151);; Molecular Function: molecular_function (GO:0003674);; Molecular Function: catalytic activity (GO:0003824);; Molecular Function: ubiquitin-protein transferase activity (GO:0004842);; Molecular Function: protein binding (GO:0005515);; Cellular Component: cellular_component (GO:0005575);; Cellular Component: intracellular (GO:0005622);; Cel…	K03875|8.7e-138|dosa:Os05t0425700-01|K03875 F-box and leucine-rich repeat protein 1 (S-phase kinase-associated protein 2) | (RefSeq) Os05g0425700; Similar to F-box protein AtFBL5.	Ubiquitin mediated proteolysis (ko04120)	[R]	General function prediction only	Leucine Rich repeat	F-box protein SKP2A OS=Arabidopsis thaliana OX=3702 GN=SKP2A PE=1 SV=1	O	Posttranslational modification, protein turnover, chaperones	hypothetical protein OsI_20030 [Oryza sativa Indica Group]
BGIOSGA004250	54	76	33	423	217	154	1.94434	2.67606	1.20266	14.9897	7.62645	5.55648	1.82766e-05	2.06188	up	--	--	Biological Process: phospholipid metabolic process (GO:0006644);; Molecular Function: phosphatidate phosphatase activity (GO:0008195);; Cellular Component: integral component of membrane (GO:0016021);;	K18693|1.4e-156|dosa:Os01t0693300-01|K18693 diacylglycerol diphosphate phosphatase / phosphatidate phosphatase [EC:3.1.3.81 3.1.3.4] | (RefSeq) Os01g0693300; Similar to Lipid phosphate phosphatase 2 (EC 3.1.3.-) (AtLPP2) (Phosphatidic acid phosphatase 2) (AtPAP2) (Prenyl diphosphate phosphatase).	Glycerolipid metabolism (ko00561);; Glycerophospholipid metabolism (ko00564)	[I]	Lipid transport and metabolism	PAP2 superfamily	Lipid phosphate phosphatase 2 OS=Arabidopsis thaliana OX=3702 GN=LPP2 PE=2 SV=1	I	Lipid transport and metabolism	hypothetical protein OsI_03357 [Oryza sativa Indica Group]
BGIOSGA011370	63	67	57	252	353	138	5.203	5.38317	4.7533	20.3257	28.2656	11.3687	7.88736e-06	1.80079	up	--	--	--	--	--	--	--	Cleavage site for pathogenic type III effector avirulence factor Avr	--	S	Function unknown	hypothetical protein OsI_10188 [Oryza sativa Indica Group]
BGIOSGA012106	3147	2583	2218	7166	8394	5178	67.209	54.0394	48.2169	149.367	173.859	110.394	4.34395e-08	1.25035	up	[U]	Intracellular trafficking, secretion, and vesicular transport	Molecular Function: signal sequence binding (GO:0005048);; Cellular Component: endoplasmic reticulum (GO:0005783);; Cellular Component: Sec61 translocon complex (GO:0005784);; Cellular Component: endoplasmic reticulum membrane (GO:0005789);; Biological Process: SRP-dependent cotranslational protein targeting to membrane, translocation (GO:0006616);; Molecular Function: protein transmembrane trans…	K10956|1.2e-264|dosa:Os03t0213100-01|K10956 protein transport protein SEC61 subunit alpha | (RefSeq) Os03g0213100; Similar to Sec61p.	Protein export (ko03060);; Protein processing in endoplasmic reticulum (ko04141);; Phagosome (ko04145)	[UO]	Intracellular trafficking, secretion, and vesicular transport;; Posttranslational modification, protein turnover, chaperones	SecY translocase	Protein transport protein Sec61 subunit alpha OS=Pyrenomonas salina OX=3034 PE=2 SV=1	U	Intracellular trafficking, secretion, and vesicular transport	hypothetical protein OsJ_09896 [Oryza sativa Japonica Group]
BGIOSGA029689	25	46	90	490	281	143	1.08355	1.95674	3.9557	20.8487	11.8813	6.21329	8.24219e-05	2.20989	up	--	--	Molecular Function: molecular_function (GO:0003674);; Molecular Function: transcription cofactor activity (GO:0003712);; Molecular Function: transcription corepressor activity (GO:0003714);; Cellular Component: cellular_component (GO:0005575);; Cellular Component: intracellular (GO:0005622);; Cellular Component: cell (GO:0005623);; Cellular Component: nucleus (GO:0005634);; Biological Process: re…	K13464|4.4e-124|dosa:Os09t0439200-01|K13464 jasmonate ZIM domain-containing protein | (RefSeq) Os09g0439200, JAZ7, JASMONATE_ZIM-DOMAIN_PROTEIN_7; Tify domain containing protein.	Plant hormone signal transduction (ko04075)	--	--	tify domain	Protein TIFY 10c OS=Oryza sativa subsp. indica OX=39946 GN=TIFY10C PE=3 SV=1	S	Function unknown	RecName: Full=Protein TIFY 10c [Oryza sativa Indica Group]
BGIOSGA010448	127	208	138	1030	611	319	4.06764	6.52736	4.49488	32.2257	18.9751	10.2084	1.18336e-05	1.8589	up	[J]	Translation, ribosomal structure and biogenesis	Molecular Function: RNA binding (GO:0003723);; Molecular Function: structural constituent of ribosome (GO:0003735);; Biological Process: translation (GO:0006412);; Cellular Component: small ribosomal subunit (GO:0015935);;	K02988|8.3e-166|dosa:Os03t0452300-01|K02988 small subunit ribosomal protein S5 | (RefSeq) Os03g0452300; Ribosomal protein S5, bacterial-type domain containing protein.	Ribosome (ko03010)	[J]	Translation, ribosomal structure and biogenesis	Ribosomal protein S5, N-terminal domain	30S ribosomal protein S5, chloroplastic OS=Spinacia oleracea OX=3562 GN=rps5 PE=1 SV=1	J	Translation, ribosomal structure and biogenesis	hypothetical protein OsI_12226 [Oryza sativa Indica Group]
BGIOSGA021977	573	520	399	1585	1403	1155	6.52068	5.79679	4.62427	17.6261	15.5026	13.1339	7.00701e-10	1.34485	up	--	--	Molecular Function: microtubule motor activity (GO:0003777);; Molecular Function: ATP binding (GO:0005524);; Cellular Component: microtubule (GO:0005874);; Biological Process: microtubule-based movement (GO:0007018);; Molecular Function: microtubule binding (GO:0008017);; Biological Process: regulation of microtubule-based process (GO:0032886);; Biological Process: root development (GO:0048364);;	K10396|2.6e-305|cmo:103482673|K10396 kinesin family member 5 | (RefSeq) armadillo repeat-containing kinesin-like protein 3	Endocytosis (ko04144)	[Z]	Cytoskeleton	Kinesin motor domain	Kinesin-like protein KIN-UB OS=Oryza sativa subsp. japonica OX=39947 GN=KINUB PE=2 SV=1	Z	Cytoskeleton	RecName: Full=Kinesin-like protein KIN-UB; AltName: Full=Protein ARMADILLO REPEAT KINESIN2 [Oryza sativa Japonica Group]
BGIOSGA009196	66	75	48	28	32	23	1.35642	1.51334	0.998248	0.561548	0.622792	0.459614	0.00824587	-1.24088	down	--	--	--	--	--	--	--	--	--	S	Function unknown	hypothetical protein OsI_09259 [Oryza sativa Indica Group]
BGIOSGA018202	588	347	229	1687	1396	841	4.70282	2.71897	1.86303	13.1761	10.8379	6.71913	4.04146e-05	1.58244	up	--	--	Molecular Function: protein binding (GO:0005515);;	--	--	--	--	WD domain, G-beta repeat	Putative E3 ubiquitin-protein ligase LIN-1 OS=Lotus japonicus OX=34305 GN=CERBERUS PE=2 SV=2	S	Function unknown	hypothetical protein OsI_19654 [Oryza sativa Indica Group]
BGIOSGA026231	9	16	0	556	2507	1768	0.255578	0.463446	0	17.0642	76.5025	55.5506	1.93575e-07	5.0443	up	--	--	Molecular Function: peroxidase activity (GO:0004601);; Cellular Component: extracellular region (GO:0005576);; Biological Process: response to oxidative stress (GO:0006979);; Molecular Function: heme binding (GO:0020037);; Biological Process: hydrogen peroxide catabolic process (GO:0042744);; Molecular Function: metal ion binding (GO:0046872);;	K00430|6.7e-179|dosa:Os07t0639000-01|K00430 peroxidase [EC:1.11.1.7] | (RefSeq) Os07g0639000; Similar to Class III peroxidase 46.	Phenylpropanoid biosynthesis (ko00940)	--	--	Peroxidase	Peroxidase 2 OS=Zea mays OX=4577 GN=PER2 PE=2 SV=1	S	Function unknown	hypothetical protein EE612_040918, partial [Oryza sativa]
BGIOSGA022900	107	102	120	2065	2789	1487	2.05627	1.92988	2.36238	39.0164	52.3766	28.7335	6.12558e-56	4.07993	up	--	--	Cellular Component: integral component of membrane (GO:0016021);; Molecular Function: transferase activity, transferring glycosyl groups (GO:0016757);;	K18207|7.0e-69|atr:18433656|K18207 protein O-mannose beta-1,4-N-acetylglucosaminyltransferase [EC:2.4.1.312] | (RefSeq) protein O-linked-mannose beta-1,4-N-acetylglucosaminyltransferase 2	Mannose type O-glycan biosynthesis (ko00515)	[S]	Function unknown	Protein of unknown function (DUF563)	Beta-1,2-xylosyltransferease XAX1 OS=Oryza sativa subsp. japonica OX=39947 GN=XAX1 PE=1 SV=1	S	Function unknown	hypothetical protein OsI_22937 [Oryza sativa Indica Group]
BGIOSGA019118	123	119	80	758	764	571	8.17465	7.7462	5.43528	49.4346	49.5371	38.0741	9.95287e-24	2.54749	up	--	--	Molecular Function: transcription factor activity, sequence-specific DNA binding (GO:0003700);;	--	--	--	--	bZIP transcription factor	bZIP transcription factor 53 OS=Arabidopsis thaliana OX=3702 GN=BZIP53 PE=1 SV=1	K	Transcription	hypothetical protein OsI_18310 [Oryza sativa Indica Group]
BGIOSGA025361	85	73	68	409	256	176	3.31531	2.76913	2.69339	15.6036	9.67107	6.84317	8.51677e-06	1.71996	up	--	--	Cellular Component: integral component of membrane (GO:0016021);;	--	--	--	--	--	--	S	Function unknown	hypothetical protein OsI_25310 [Oryza sativa Indica Group]
BGIOSGA010844	4	4	2	31	49	47	0.178226	0.178329	0.076413	1.39451	2.22025	2.182	7.57394e-06	3.12285	up	--	--	--	--	--	--	--	VQ motif	--	S	Function unknown	hypothetical protein OsI_11340 [Oryza sativa Indica Group]
BGIOSGA031588	64	47	42	570	340	81	4.74236	3.39347	3.19005	41.5518	24.5793	5.99204	5.18244e-05	2.36998	up	--	--	Biological Process: metal ion transport (GO:0030001);; Molecular Function: metal ion binding (GO:0046872);;	K11883|9.1e-21|nau:109216591|K11883 RNA-binding protein NOB1 | (RefSeq) RNA-binding protein NOB1 isoform X1	Ribosome biogenesis in eukaryotes (ko03008)	[P]	Inorganic ion transport and metabolism	Heavy-metal-associated domain	Heavy metal-associated isoprenylated plant protein 39 OS=Arabidopsis thaliana OX=3702 GN=HIPP39 PE=2 SV=1	S	Function unknown	heavy metal-associated isoprenylated plant protein 39 isoform X1 [Oryza sativa Japonica Group]
BGIOSGA026538	23	30	25	593	359	35	0.690944	0.909232	0.769925	18.16	10.9177	1.09048	7.23017e-06	3.12169	up	[O]	Posttranslational modification, protein turnover, chaperones	Molecular Function: serine-type endopeptidase activity (GO:0004252);; Cellular Component: integral component of membrane (GO:0016021);;	--	--	[T]	Signal transduction mechanisms	Rhomboid family	RHOMBOID-like protein 2 OS=Arabidopsis thaliana OX=3702 GN=RBL2 PE=1 SV=1	S	Function unknown	RHOMBOID-like protein 2 [Oryza sativa Japonica Group]
BGIOSGA017984	113	138	102	953	633	380	2.21863	2.66202	2.02787	18.31	12.0915	7.46463	1.26871e-10	2.29347	up	[M]	Cell wall/membrane/envelope biogenesis	Molecular Function: protein kinase activity (GO:0004672);; Molecular Function: ATP binding (GO:0005524);; Cellular Component: integral component of membrane (GO:0016021);;	K01180|1.6e-73|cmax:111487562|K01180 endo-1,3(4)-beta-glucanase [EC:3.2.1.6] | (RefSeq) uncharacterized protein LOC111487562	--	[T]	Signal transduction mechanisms	Protein kinase domain	Probable serine/threonine-protein kinase At1g01540 OS=Arabidopsis thaliana OX=3702 GN=At1g01540 PE=1 SV=2	T	Signal transduction mechanisms	hypothetical protein OsI_20093 [Oryza sativa Indica Group]
BGIOSGA020780	719	1283	1894	85	138	227	68.9187	120.534	184.902	7.93207	12.7983	21.6879	5.38517e-13	-3.08689	down	--	--	--	--	--	--	--	--	--	--	--	hypothetical protein OsI_23906 [Oryza sativa Indica Group]
BGIOSGA010912	262	192	237	1363	941	900	21.2461	15.2467	19.5833	108.17	74.1539	73.0629	6.42747e-16	2.0652	up	--	--	Biological Process: response to reactive oxygen species (GO:0000302);; Biological Process: response to acid chemical (GO:0001101);; Biological Process: response to molecule of fungal origin (GO:0002238);; Biological Process: response to stress (GO:0006950);; Biological Process: response to oxidative stress (GO:0006979);; Biological Process: multicellular organism development (GO:0007275);; Biolog…	--	--	--	--	Wound-induced protein WI12	Wound-induced protein 1 OS=Solanum tuberosum OX=4113 GN=WUN1 PE=2 SV=1	S	Function unknown	hypothetical protein EE612_016880, partial [Oryza sativa]
BGIOSGA031024	404	577	385	1474	1679	1109	9.18417	12.8377	8.90785	32.6988	37.0146	25.1774	4.20974e-10	1.50757	up	--	--	Cellular Component: integral component of membrane (GO:0016021);;	--	--	--	--	--	--	S	Function unknown	hypothetical protein OsI_31900 [Oryza sativa Indica Group]
BGIOSGA013785	16	29	12	206	245	112	0.441737	0.776147	0.320155	5.59659	6.61158	3.11602	2.84049e-10	3.01877	up	--	--	--	K03097|5.5e-12|aip:107632886|K03097 casein kinase II subunit alpha [EC:2.7.11.1] | (RefSeq) casein kinase II subunit alpha-like isoform X3	Ribosome biogenesis in eukaryotes (ko03008);; Circadian rhythm - plant (ko04712)	--	--	Protein of unknown function (DUF642)	--	S	Function unknown	hypothetical protein OsI_13995 [Oryza sativa Indica Group]
BGIOSGA036008	0	36	16	616	806	424	0	0.484366	0.223296	8.41097	10.9334	5.92411	0.00108229	3.35107	up	[L]	Replication, recombination and repair	Molecular Function: DNA binding (GO:0003677);; Molecular Function: DNA helicase activity (GO:0003678);; Molecular Function: ATP binding (GO:0005524);; Cellular Component: nucleus (GO:0005634);; Biological Process: DNA replication initiation (GO:0006270);; Biological Process: cell cycle (GO:0007049);; Cellular Component: MCM complex (GO:0042555);;	K02210|0.0e+00|dosa:Os12t0560700-01|K02210 DNA replication licensing factor MCM7 [EC:3.6.4.12] | (RefSeq) Os12g0560700, MCM7, MINI-CHROMOSOME_MAINTENANCE_PROTEIN_7; Similar to PROLIFERA protein.	DNA replication (ko03030)	[L]	Replication, recombination and repair	MCM P-loop domain	DNA replication licensing factor MCM7 OS=Oryza sativa subsp. indica OX=39946 GN=MCM7 PE=3 SV=1	L	Replication, recombination and repair	RecName: Full=DNA replication licensing factor MCM7; AltName: Full=Minichromosome maintenance protein 7 [Oryza sativa Indica Group]
BGIOSGA002105	103	60	70	477	644	175	4.50597	2.54199	3.09371	20.3651	27.3481	7.62941	2.09936e-06	2.22963	up	--	--	Molecular Function: hydrogen-exporting ATPase activity, phosphorylative mechanism (GO:0008553);; Cellular Component: proton-transporting two-sector ATPase complex, catalytic domain (GO:0033178);; Molecular Function: proton-transporting ATPase activity, rotational mechanism (GO:0046961);;	K02150|3.9e-120|dosa:Os01t0222500-01|K02150 V-type H+-transporting ATPase subunit E | (RefSeq) Os01g0222500; Similar to Vacuolar ATP synthase subunit E (EC 3.6.3.14) (V-ATPase E subunit) (Vacuolar proton pump E subunit).	Oxidative phosphorylation (ko00190);; Phagosome (ko04145)	[C]	Energy production and conversion	ATP synthase (E/31 kDa) subunit	V-type proton ATPase subunit E OS=Citrus limon OX=2708 GN=VATE PE=2 SV=1	C	Energy production and conversion	V-type proton ATPase subunit E [Oryza sativa Japonica Group]
BGIOSGA000752	255	252	201	702	971	556	4.11027	3.97514	3.29513	11.0518	15.1912	8.95191	1.13381e-08	1.51217	up	[N]	Cell motility	Cellular Component: integral component of membrane (GO:0016021);;	K20887|3.1e-236|vvi:100244115|K20887 xyloglucan glycosyltransferase 4 [EC:2.4.1.-] | (RefSeq) xyloglucan glycosyltransferase 4	--	--	--	Glycosyltransferase like family 2	Probable xyloglucan glycosyltransferase 1 OS=Oryza sativa subsp. japonica OX=39947 GN=CSLC1 PE=3 SV=1	M	Cell wall/membrane/envelope biogenesis	hypothetical protein OsI_03873 [Oryza sativa Indica Group]
BGIOSGA032005	0	2	7	562	937	150	0	0.060806	0.228328	18.0795	29.9736	4.93097	3.29905e-08	5.18475	up	--	--	Molecular Function: phosphoric ester hydrolase activity (GO:0042578);;	K22913|2.1e-44|zma:103639503|K22913 phosphatidylinositol 3,5-bisphosphate 5-phosphatase [EC:3.1.3.-] | (RefSeq) phosphoinositide phosphatase SAC2 isoform X1	Inositol phosphate metabolism (ko00562)	--	--	--	Phosphoinositide phosphatase SAC2 OS=Arabidopsis thaliana OX=3702 GN=SAC2 PE=2 SV=1	T	Signal transduction mechanisms	hypothetical protein OsI_33422 [Oryza sativa Indica Group]
BGIOSGA016656	57	59	69	162	162	120	1.58325	1.59031	1.93656	4.39467	4.38006	3.33162	0.000818304	1.11809	up	[M]	Cell wall/membrane/envelope biogenesis	Molecular Function: protein kinase activity (GO:0004672);; Molecular Function: ATP binding (GO:0005524);;	K13436|1.6e-208|osa:4336242|K13436 pto-interacting protein 1 [EC:2.7.11.1] | (RefSeq) PTI1-like tyrosine-protein kinase 3	Plant-pathogen interaction (ko04626)	[T]	Signal transduction mechanisms	Protein tyrosine and serine/threonine kinase	PTI1-like tyrosine-protein kinase 3 OS=Arabidopsis thaliana OX=3702 GN=PTI13 PE=1 SV=1	T	Signal transduction mechanisms	hypothetical protein OsI_16420 [Oryza sativa Indica Group]
BGIOSGA005308	45	63	48	219	292	170	0.569895	0.79371	0.625374	2.75068	3.64232	2.18009	1.36168e-08	1.95566	up	[T]	Signal transduction mechanisms	Molecular Function: protein kinase activity (GO:0004672);; Molecular Function: ATP binding (GO:0005524);; Cellular Component: integral component of membrane (GO:0016021);;	K00924|8.8e-31|ath:AT1G75820|K00924 kinase [EC:2.7.1.-] | (RefSeq) CLV1; Leucine-rich receptor-like protein kinase family protein	--	--	--	Protein kinase domain	Inactive leucine-rich repeat receptor-like serine/threonine-protein kinase At1g60630 OS=Arabidopsis thaliana OX=3702 GN=At1g60630 PE=2 SV=1	T	Signal transduction mechanisms	hypothetical protein OsI_09556 [Oryza sativa Indica Group]
BGIOSGA012556	137	163	155	17	16	31	3.53036	4.11321	4.05166	0.424282	0.396612	0.777223	6.19825e-12	-2.82261	down	[G]	Carbohydrate transport and metabolism	Cellular Component: cytoplasm (GO:0005737);; Biological Process: glucose catabolic process (GO:0006007);; Molecular Function: manganese ion binding (GO:0030145);; Biological Process: cellular carbohydrate metabolic process (GO:0044262);; Molecular Function: 2,3-bisphosphoglycerate-independent phosphoglycerate mutase activity (GO:0046537);;	K15633|5.6e-119|dosa:Os03t0330200-00|K15633 2,3-bisphosphoglycerate-independent phosphoglycerate mutase [EC:5.4.2.12] | (RefSeq) Os03g0330200; 2,3-bisphosphoglycerate-independent phosphoglycerate mutase (EC 5.4.2.1) (Phosphoglyceromutase) (BPG-independent PGAM) (PGAM-I).	Glycolysis / Gluconeogenesis (ko00010);; Glycine, serine and threonine metabolism (ko00260);; Carbon metabolism (ko01200);; Biosynthesis of amino acids (ko01230)	[G]	Carbohydrate transport and metabolism	BPG-independent PGAM N-terminus (iPGM_N)	2,3-bisphosphoglycerate-independent phosphoglycerate mutase OS=Ricinus communis OX=3988 PE=1 SV=2	G	Carbohydrate transport and metabolism	2,3-bisphosphoglycerate-independent phosphoglycerate mutase isoform X1 [Oryza sativa Japonica Group]
BGIOSGA004323	23	20	34	1548	1385	3536	0.678512	0.566169	1.01548	45.3027	40.2746	105.851	2.62003e-49	6.02986	up	--	--	Molecular Function: hydrolase activity, hydrolyzing O-glycosyl compounds (GO:0004553);; Biological Process: carbohydrate metabolic process (GO:0005975);;	K19891|2.7e-53|crb:17886892|K19891 glucan endo-1,3-beta-glucosidase 1/2/3 [EC:3.2.1.39] | (RefSeq) glucan endo-1,3-beta-glucosidase 3	Starch and sucrose metabolism (ko00500)	--	--	Glycosyl hydrolases family 17	Glucan endo-1,3-beta-glucosidase GII OS=Hordeum vulgare OX=4513 PE=1 SV=1	--	--	hypothetical protein OsI_03492 [Oryza sativa Indica Group]
BGIOSGA011571	4537	4486	4707	1454	1302	1476	193.784	187.732	204.728	60.617	53.9008	62.9047	1.10827e-37	-1.80247	down	--	--	Cellular Component: integral component of peroxisomal membrane (GO:0005779);; Biological Process: peroxisome fission (GO:0016559);;	--	--	[U]	Intracellular trafficking, secretion, and vesicular transport	Peroxisomal biogenesis factor 11 (PEX11)	Peroxisomal membrane protein 11-1 OS=Oryza sativa subsp. japonica OX=39947 GN=PEX11-1 PE=2 SV=1	S	Function unknown	peroxisomal membrane protein 11-1 [Oryza sativa Japonica Group]
BGIOSGA034807	22	19	24	36	456	96	0.622661	0.530921	0.703626	0.99733	12.7315	2.75082	0.000304356	2.64926	up	--	--	--	--	--	--	--	Root cap	--	S	Function unknown	hypothetical protein OsI_35130 [Oryza sativa Indica Group]
BGIOSGA029511	406	483	454	202	172	223	4.17124	4.86178	4.74645	2.0229	1.71293	2.28803	2.96746e-08	-1.26525	down	--	--	Molecular Function: RNA binding (GO:0003723);;	K03283|5.9e-08|peq:110019053|K03283 heat shock 70kDa protein 1/2/6/8 | (RefSeq) LOW QUALITY PROTEIN: stromal 70 kDa heat shock-related protein, chloroplastic-like	Spliceosome (ko03040);; Protein processing in endoplasmic reticulum (ko04141);; Endocytosis (ko04144)	[J]	Translation, ribosomal structure and biogenesis	Pumilio-family RNA binding repeat	Pumilio homolog 6, chloroplastic OS=Arabidopsis thaliana OX=3702 GN=APUM6 PE=1 SV=1	J	Translation, ribosomal structure and biogenesis	hypothetical protein OsI_31896 [Oryza sativa Indica Group]
BGIOSGA005911	6	9	7	81	123	56	0.18219	0.274618	0.200316	2.55991	3.86911	1.81917	1.46868e-08	3.18257	up	--	--	Cellular Component: integral component of membrane (GO:0016021);;	--	--	--	--	Cotton fibre expressed protein	--	S	Function unknown	hypothetical protein OsI_08330 [Oryza sativa Indica Group]
BGIOSGA023429	14	4	16	77	61	42	0.642838	0.174118	0.761085	3.56626	2.76749	1.94503	0.00147472	2.06103	up	--	--	--	--	--	--	--	VQ motif	VQ motif-containing protein 22 OS=Arabidopsis thaliana OX=3702 GN=VQ22 PE=2 SV=1	S	Function unknown	VQ motif-containing protein 22 [Oryza sativa Japonica Group]
BGIOSGA019852	778	929	1114	453	447	512	21.5366	25.1945	31.4124	12.2446	11.9925	14.1537	6.50732e-07	-1.10021	down	--	--	Cellular Component: endoplasmic reticulum (GO:0005783);; Cellular Component: ER body (GO:0010168);; Molecular Function: protein self-association (GO:0043621);;	--	--	--	--	--	Uncharacterized protein At4g15545 OS=Arabidopsis thaliana OX=3702 GN=At4g15545 PE=1 SV=1	S	Function unknown	hypothetical protein OsI_19925 [Oryza sativa Indica Group]
BGIOSGA011127	19	19	28	113	138	182	0.283126	0.286661	0.438147	1.72955	2.09154	2.84669	4.19341e-09	2.49462	up	--	--	Molecular Function: protein binding (GO:0005515);;	K00276|3.9e-61|pvu:PHAVU_003G204000g|K00276 primary-amine oxidase [EC:1.4.3.21] | (RefSeq) hypothetical protein	Glycine, serine and threonine metabolism (ko00260);; Tyrosine metabolism (ko00350);; Phenylalanine metabolism (ko00360);; beta-Alanine metabolism (ko00410);; Isoquinoline alkaloid biosynthesis (ko00950);; Tropane, piperidine and pyridine alkaloid biosynthesis (ko00960)	--	--	Armadillo/beta-catenin-like repeat	--	S	Function unknown	hypothetical protein OsI_10725 [Oryza sativa Indica Group]
BGIOSGA027052	2042	2109	2432	1031	965	1086	17.3989	17.607	21.1003	8.56987	7.96746	9.23204	6.17179e-13	-1.20103	down	--	--	Biological Process: RNA processing (GO:0006396);;	K13217|0.0e+00|osa:4345436|K13217 pre-mRNA-processing factor 39 | (RefSeq) golgin subfamily B member 1 isoform X1	--	[A]	RNA processing and modification	Tetratricopeptide repeat	--	S	Function unknown	hypothetical protein OsI_29060 [Oryza sativa Indica Group]
BGIOSGA034691	123	118	116	359	320	233	4.6696	4.39142	4.46353	13.3128	11.8163	8.84012	1.05216e-05	1.21559	up	[HR]	Coenzyme transport and metabolism;; General function prediction only	--	K13544|1.0e-55|thj:104804464|K13544 pheophorbidase [EC:3.1.1.82] | (RefSeq) pheophorbidase isoform X1	Porphyrin and chlorophyll metabolism (ko00860)	--	--	Alpha/beta hydrolase family	Methylesterase 17 OS=Arabidopsis thaliana OX=3702 GN=MES17 PE=1 SV=1	S	Function unknown	hypothetical protein OsI_34885 [Oryza sativa Indica Group]
BGIOSGA010681	339	281	205	1144	1027	1005	6.82788	5.5387	4.20093	22.5091	20.072	20.2176	9.17707e-15	1.80999	up	--	--	Molecular Function: actin binding (GO:0003779);; Biological Process: actin filament organization (GO:0007015);; Biological Process: regulation of stomatal movement (GO:0010119);;	--	--	--	--	Coiled-coil regions of plant-specific actin-binding protein	Stomatal closure-related actin-binding protein 1 OS=Arabidopsis thaliana OX=3702 GN=SCAB1 PE=1 SV=1	S	Function unknown	stomatal closure-related actin-binding protein 1 isoform X2 [Oryza sativa Japonica Group]
BGIOSGA035533	207	208	226	867	708	561	4.85721	4.77781	5.38323	19.8463	16.1086	13.1355	1.19881e-11	1.5992	up	[M]	Cell wall/membrane/envelope biogenesis	Molecular Function: protein binding (GO:0005515);;	K01213|7.0e-06|ini:109147380|K01213 galacturan 1,4-alpha-galacturonidase [EC:3.2.1.67] | (RefSeq) exopolygalacturonase-like	Pentose and glucuronate interconversions (ko00040)	[R]	General function prediction only	Kelch motif	F-box/kelch-repeat protein At1g26930 OS=Arabidopsis thaliana OX=3702 GN=At1g26930 PE=2 SV=1	S	Function unknown	hypothetical protein OsI_36649 [Oryza sativa Indica Group]
BGIOSGA023292	2286	3002	3468	1393	1433	1469	82.3958	106.04	127.273	49.0026	50.0811	52.8668	3.55381e-08	-1.13145	down	--	--	--	--	--	--	--	PLATZ transcription factor	--	S	Function unknown	hypothetical protein OsI_23757 [Oryza sativa Indica Group]
BGIOSGA012071	22	19	15	184	220	101	0.267886	0.220417	0.180067	2.21328	2.63244	1.24291	7.85113e-11	2.91017	up	--	--	Cellular Component: integral component of membrane (GO:0016021);;	K02184|3.0e-90|sind:105170502|K02184 formin 2 | (RefSeq) formin-like protein 1	--	[TZ]	Signal transduction mechanisms;; Cytoskeleton	Formin Homology 2 Domain	Formin-like protein 8 OS=Oryza sativa subsp. japonica OX=39947 GN=FH8 PE=2 SV=1	S	Function unknown	hypothetical protein OsI_10435 [Oryza sativa Indica Group]
BGIOSGA008381	1876	1870	2398	921	1024	1200	21.8666	21.3629	28.4635	10.48	11.5685	13.9623	3.73583e-07	-1.06963	down	[J]	Translation, ribosomal structure and biogenesis	--	K13148|9.7e-07|ppp:112282027|K13148 integrator complex subunit 11 [EC:3.1.27.-] | (RefSeq) cleavage and polyadenylation specificity factor subunit 3-II-like isoform X1	--	[A]	RNA processing and modification	Myb/SANT-like DNA-binding domain	Ribonuclease J OS=Arabidopsis thaliana OX=3702 GN=RNJ PE=1 SV=1	S	Function unknown	ribonuclease J isoform X1 [Oryza sativa Japonica Group]
BGIOSGA017855	152	142	120	513	400	257	2.41259	2.20906	1.93292	7.96138	6.16721	4.0706	3.24515e-05	1.34996	up	[T]	Signal transduction mechanisms	Molecular Function: protein kinase activity (GO:0004672);; Molecular Function: ATP binding (GO:0005524);; Cellular Component: integral component of membrane (GO:0016021);;	K13415|2.7e-54|lja:Lj1g3v1222380.1|K13415 protein brassinosteroid insensitive 1 [EC:2.7.10.1 2.7.11.1] | (RefSeq) Lj1g3v1222380.1; -	Plant hormone signal transduction (ko04075)	--	--	Protein kinase domain	Probable inactive receptor kinase At5g58300 OS=Arabidopsis thaliana OX=3702 GN=At5g58300 PE=1 SV=1	S	Function unknown	probable inactive receptor kinase At5g58300 [Oryza sativa Japonica Group]
BGIOSGA018323	5901	7720	7524	3165	3188	4011	48.6138	62.3161	63.1181	25.4434	25.4703	32.9866	8.95357e-09	-1.129	down	--	--	Cellular Component: mediator complex (GO:0016592);; Biological Process: regulation of phenylpropanoid metabolic process (GO:2000762);;	--	--	--	--	--	Mediator of RNA polymerase II transcription subunit 33A OS=Arabidopsis thaliana OX=3702 GN=MED33A PE=1 SV=1	S	Function unknown	hypothetical protein OsI_19416 [Oryza sativa Indica Group]
BGIOSGA011202	4146	5141	5499	25105	14492	17468	85.1399	103.454	114.99	503.246	288.646	358.137	1.65128e-13	1.81094	up	[Q]	Secondary metabolites biosynthesis, transport and catabolism	Biological Process: fatty acid biosynthetic process (GO:0006633);; Cellular Component: integral component of membrane (GO:0016021);; Molecular Function: transferase activity, transferring acyl groups other than amino-acyl groups (GO:0016747);;	K15397|1.3e-287|dosa:Os03t0220100-01|K15397 3-ketoacyl-CoA synthase [EC:2.3.1.199] | (RefSeq) Os03g0220100; Similar to Very-long-chain fatty acid condensing enzyme CUT1.	Fatty acid elongation (ko00062);; Plant-pathogen interaction (ko04626)	--	--	FAE1/Type III polyketide synthase-like protein	3-ketoacyl-CoA synthase 6 OS=Arabidopsis thaliana OX=3702 GN=CUT1 PE=1 SV=1	I	Lipid transport and metabolism	3-ketoacyl-CoA synthase 6 [Oryza sativa Japonica Group]
BGIOSGA027328	213	174	104	514	509	386	10.7907	8.63027	5.37685	25.4845	25.0718	19.5784	1.79227e-05	1.3757	up	--	--	Cellular Component: plasma membrane (GO:0005886);; Cellular Component: integral component of membrane (GO:0016021);;	--	--	--	--	Protein of unknown function (DUF1218)	--	S	Function unknown	uncharacterized protein LOC4345109 [Oryza sativa Japonica Group]
BGIOSGA036882	9578	9046	6610	17890	26856	22851	832.192	770.14	584.764	1517.18	2263.14	1982.12	3.89423e-09	1.29456	up	--	--	Biological Process: lipid transport (GO:0006869);; Molecular Function: lipid binding (GO:0008289);;	--	--	--	--	Protease inhibitor/seed storage/LTP family	Non-specific lipid-transfer protein 1 OS=Oryza sativa subsp. indica OX=39946 GN=LTP PE=2 SV=1	U	Intracellular trafficking, secretion, and vesicular transport	non-specific lipid-transfer protein 1 [Oryza sativa Japonica Group]
BGIOSGA023852	6	23	35	1366	444	35	0.201867	0.793602	1.29438	48.752	15.7368	1.24731	0.00130475	3.24719	up	[H]	Coenzyme transport and metabolism	Molecular Function: hydrolase activity (GO:0016787);;	K07025|2.1e-141|dosa:Os07t0634400-01|K07025 putative hydrolase of the HAD superfamily | (RefSeq) Os07g0634400; HAD-superfamily hydrolase, subfamily IA, variant 3 domain containing protein.	--	[R]	General function prediction only	Haloacid dehalogenase-like hydrolase	--	S	Function unknown	hypothetical protein OsI_27001 [Oryza sativa Indica Group]
BGIOSGA037690	2695	2405	2453	934	1033	1338	48.3125	42.2491	44.7692	16.3439	17.9597	23.9371	3.01921e-10	-1.29092	down	--	--	--	--	--	[Z]	Cytoskeleton	Tubulin domain	--	S	Function unknown	hypothetical protein OsI_38918 [Oryza sativa Indica Group]
BGIOSGA005012	29737	23203	22233	59091	89920	45462	812.671	621.341	618.694	1576.17	2383.28	1240.28	3.75404e-06	1.22978	up	[O]	Posttranslational modification, protein turnover, chaperones	Molecular Function: cysteine-type endopeptidase activity (GO:0004197);; Cellular Component: extracellular space (GO:0005615);; Cellular Component: lysosome (GO:0005764);; Biological Process: proteolysis involved in cellular protein catabolic process (GO:0051603);;	K16292|7.1e-217|dosa:Os01t0907600-00|K16292 KDEL-tailed cysteine endopeptidase [EC:3.4.22.-] | (RefSeq) Os01g0907600; Cysteine endopeptidase.	--	[O]	Posttranslational modification, protein turnover, chaperones	Papain family cysteine protease	Cysteine proteinase EP-B 1 OS=Hordeum vulgare OX=4513 GN=EPB1 PE=2 SV=1	O	Posttranslational modification, protein turnover, chaperones	cysteine proteinase EP-B 1 [Oryza sativa Japonica Group]
BGIOSGA002994	324	317	282	3132	2628	1327	8.82085	8.44468	7.81926	83.299	69.4633	36.0836	9.14509e-20	2.76076	up	--	--	Molecular Function: hydrolase activity, acting on ester bonds (GO:0016788);;	K01206|2.3e-37|thj:104825554|K01206 alpha-L-fucosidase [EC:3.2.1.51] | (RefSeq) alpha-L-fucosidase 3	Other glycan degradation (ko00511)	--	--	GDSL-like Lipase/Acylhydrolase	GDSL esterase/lipase At5g45910 OS=Arabidopsis thaliana OX=3702 GN=At5g45910 PE=2 SV=1	S	Function unknown	GDSL esterase/lipase At5g45910 [Oryza sativa Japonica Group]
BGIOSGA014204	486	644	546	1606	1736	1094	7.83954	10.1826	8.96613	25.288	27.1604	17.6197	3.7372e-08	1.27207	up	[P]	Inorganic ion transport and metabolism	Molecular Function: secondary active sulfate transmembrane transporter activity (GO:0008271);; Cellular Component: integral component of membrane (GO:0016021);;	K17471|0.0e+00|dosa:Os04t0652400-01|K17471 sulfate transporter 3 | (RefSeq) Os04g0652400; Similar to Sulphate transporter protein.	--	[P]	Inorganic ion transport and metabolism	Sulfate permease family	Probable sulfate transporter 3.3 OS=Arabidopsis thaliana OX=3702 GN=SULTR3;3 PE=2 SV=2	P	Inorganic ion transport and metabolism	probable sulfate transporter 3.3 [Oryza sativa Japonica Group]
BGIOSGA022990	55	35	9	72	359	99	7.08699	4.4692	1.14669	9.03559	45.3284	12.8725	0.00480126	2.02562	up	--	--	Cellular Component: integral component of membrane (GO:0016021);;	--	--	--	--	Arabinogalactan peptide	Arabinogalactan protein 16 OS=Arabidopsis thaliana OX=3702 GN=AGP16 PE=1 SV=1	S	Function unknown	hypothetical protein OsI_23127 [Oryza sativa Indica Group]
BGIOSGA027919	376	261	236	1792	1539	2727	9.2872	6.31514	5.94147	43.2628	36.8958	67.3192	1.38246e-18	2.63317	up	[M]	Cell wall/membrane/envelope biogenesis	Cellular Component: ubiquitin ligase complex (GO:0000151);; Molecular Function: molecular_function (GO:0003674);; Molecular Function: binding (GO:0005488);; Molecular Function: protein binding (GO:0005515);; Cellular Component: cellular_component (GO:0005575);; Cellular Component: intracellular (GO:0005622);; Cellular Component: cell (GO:0005623);; Cellular Component: cytoplasm (GO:0005737);; Cel…	--	--	[R]	General function prediction only	Galactose oxidase, central domain	Kelch repeat-containing protein At3g27220 OS=Arabidopsis thaliana OX=3702 GN=At3g27220 PE=2 SV=1	S	Function unknown	hypothetical protein OsI_27676 [Oryza sativa Indica Group]
BGIOSGA019071	372	353	434	178	106	141	13.3967	12.4382	15.913	6.24614	3.68546	5.05186	1.35104e-07	-1.53182	down	[P]	Inorganic ion transport and metabolism	Molecular Function: UDP-glucose transmembrane transporter activity (GO:0005460);; Biological Process: response to aluminum ion (GO:0010044);; Cellular Component: vesicle membrane (GO:0012506);; Cellular Component: integral component of membrane (GO:0016021);;	K02069|2.1e-144|dosa:Os05t0119000-01|K02069 putative ABC transport system permease protein | (RefSeq) Os05g0119000, STAR2, SENSITIVE_TO_ALUMINIUM_RHIZOTOXICITY_2; Similar to UPF0014 membrane protein STAR2.	--	--	--	Uncharacterised protein family (UPF0014)	UPF0014 membrane protein STAR2 OS=Oryza sativa subsp. japonica OX=39947 GN=STAR2 PE=1 SV=1	S	Function unknown	hypothetical protein OsI_18228 [Oryza sativa Indica Group]
BGIOSGA030867	185	215	228	96	80	101	2.64702	3.01875	3.32113	1.339	1.10917	1.4388	9.19685e-06	-1.26987	down	[P]	Inorganic ion transport and metabolism	Molecular Function: potassium ion transmembrane transporter activity (GO:0015079);; Cellular Component: integral component of membrane (GO:0016021);;	K03549|0.0e+00|dosa:Os09t0448200-01|K03549 KUP system potassium uptake protein | (RefSeq) Os09g0448200, HIGH-AFFINITY_POTASSIUM(K+)_TRANSPORTER_17, HAK17; Similar to High-affinity potassium transporter.	--	--	--	K+ potassium transporter	Probable potassium transporter 17 OS=Oryza sativa subsp. japonica OX=39947 GN=HAK17 PE=2 SV=2	P	Inorganic ion transport and metabolism	hypothetical protein OsI_31583 [Oryza sativa Indica Group]
BGIOSGA017824	37	20	37	139	168	43	2.22677	1.1761	2.26314	8.35764	10.0055	2.59338	0.00623265	1.62898	up	--	--	Cellular Component: nucleosome (GO:0000786);; Molecular Function: DNA binding (GO:0003677);; Cellular Component: nucleus (GO:0005634);; Molecular Function: protein heterodimerization activity (GO:0046982);;	K11253|1.0e-82|dosa:Os05t0489800-01|K11253 histone H3 | (RefSeq) Os05g0489800; Centromeric histone 3 (Histone H3).	--	[B]	Chromatin structure and dynamics	Core histone H2A/H2B/H3/H4	Histone H3-like 3 OS=Arabidopsis thaliana OX=3702 GN=At1g75600 PE=2 SV=3	B	Chromatin structure and dynamics	histone H3-1 isoform X2 [Oryza sativa Japonica Group]
BGIOSGA011560	15	18	9	2145	2646	2083	0.464075	0.568994	0.276934	67.7739	83.0685	67.3042	9.81137e-138	7.09458	up	--	--	Molecular Function: peroxidase activity (GO:0004601);; Cellular Component: extracellular region (GO:0005576);; Biological Process: response to oxidative stress (GO:0006979);; Molecular Function: heme binding (GO:0020037);; Biological Process: hydrogen peroxide catabolic process (GO:0042744);; Molecular Function: metal ion binding (GO:0046872);;	K00430|9.4e-170|dosa:Os03t0121200-01|K00430 peroxidase [EC:1.11.1.7] | (RefSeq) Os03g0121200; Similar to Peroxidase 1.	Phenylpropanoid biosynthesis (ko00940)	--	--	Peroxidase	Peroxidase 5 OS=Vitis vinifera OX=29760 GN=GSVIVT00037159001 PE=1 SV=2	G	Carbohydrate transport and metabolism	hypothetical protein OsI_09774 [Oryza sativa Indica Group]
BGIOSGA000327	82	47	60	215	219	143	3.19685	1.76973	2.37513	8.19294	8.27985	5.54411	0.00011237	1.44427	up	[J]	Translation, ribosomal structure and biogenesis	Molecular Function: RNA binding (GO:0003723);; Molecular Function: ribonuclease T2 activity (GO:0033897);;	K01166|1.5e-152|dosa:Os01t0897300-01|K01166 ribonuclease T2 [EC:4.6.1.19] | (RefSeq) Os01g0897300; Similar to Ribonuclease 2.	--	[A]	RNA processing and modification	Ribonuclease T2 family	Ribonuclease 2 OS=Arabidopsis thaliana OX=3702 GN=RNS2 PE=2 SV=1	S	Function unknown	hypothetical protein OsI_04784 [Oryza sativa Indica Group]
Oryza_sativa_newGene_3583	143	114	145	66	70	72	1.36423	1.06437	1.4118	0.617577	0.651058	0.680727	0.00143649	-1.04265	down	--	--	--	--	--	--	--	--	--	--	--	hypothetical protein [Oryza sativa Japonica Group]
BGIOSGA036865	13	19	4	375	166	114	0.342005	0.494222	0.093888	10.0624	4.43494	3.12472	4.11131e-10	3.72511	up	[L]	Replication, recombination and repair	Molecular Function: metal ion binding (GO:0046872);;	--	--	--	--	Staphylococcal nuclease homologue	Probable staphylococcal-like nuclease CAN3 OS=Oryza sativa subsp. japonica OX=39947 GN=Os12g0109200 PE=2 SV=2	L	Replication, recombination and repair	hypothetical protein OsI_37185 [Oryza sativa Indica Group]
BGIOSGA022812	5716	6313	7545	2629	2270	3447	170.413	184.425	229.023	76.478	65.6216	102.588	1.02984e-08	-1.32402	down	[I]	Lipid transport and metabolism	Cellular Component: endoplasmic reticulum membrane (GO:0005789);; Cellular Component: integral component of membrane (GO:0016021);; Molecular Function: transferase activity, transferring acyl groups other than amino-acyl groups (GO:0016747);;	K22848|1.4e-195|dosa:Os06t0326700-01|K22848 diacylglycerol O-acyltransferase 2, plant [EC:2.3.1.20] | (RefSeq) Os06g0326700; Diacylglycerol acyltransferase family protein.	Glycerolipid metabolism (ko00561)	[I]	Lipid transport and metabolism	Diacylglycerol acyltransferase	Diacylglycerol O-acyltransferase 2D OS=Glycine max OX=3847 GN=DGAT2D PE=1 SV=1	S	Function unknown	hypothetical protein OsI_22778 [Oryza sativa Indica Group]
BGIOSGA000556	49	70	110	7	14	9	0.722268	1.01897	1.67068	0.096698	0.190717	0.131039	9.38623e-07	-2.8173	down	[S]	Function unknown	Cellular Component: integral component of membrane (GO:0016021);; Biological Process: transmembrane transport (GO:0055085);;	K15363|2.9e-51|bna:111210893|K15363 fanconi-associated nuclease 1 [EC:3.1.21.- 3.1.4.1] | (RefSeq) fanconi-associated nuclease 1 homolog	--	--	--	OPT oligopeptide transporter protein	Probable metal-nicotianamine transporter YSL18 OS=Oryza sativa subsp. japonica OX=39947 GN=YSL18 PE=2 SV=1	S	Function unknown	hypothetical protein OsI_04295 [Oryza sativa Indica Group]
BGIOSGA031437	105	97	104	554	376	115	2.54721	2.30568	2.56193	13.1283	8.85546	2.77523	0.00240216	1.55461	up	[G]	Carbohydrate transport and metabolism	Molecular Function: trehalose-phosphatase activity (GO:0004805);; Biological Process: trehalose biosynthetic process (GO:0005992);; Cellular Component: integral component of membrane (GO:0016021);;	K01087|5.9e-220|dosa:Os10t0553300-01|K01087 trehalose 6-phosphate phosphatase [EC:3.1.3.12] | (RefSeq) Os10g0553300, TPP2, TREHALOSE-6-PHOSPHATE_PHOSHPHATASE_2; Similar to Trehalose-6-phosphate phosphatase.	Starch and sucrose metabolism (ko00500)	[G]	Carbohydrate transport and metabolism	Trehalose-phosphatase	Probable trehalose-phosphate phosphatase 2 OS=Oryza sativa subsp. japonica OX=39947 GN=TPP2 PE=1 SV=1	G	Carbohydrate transport and metabolism	hypothetical protein OsI_34594 [Oryza sativa Indica Group]
BGIOSGA020410	103	148	135	2392	2064	756	6.83408	9.60633	9.11875	155.128	132.978	50.1237	8.1897e-20	3.50713	up	--	--	Cellular Component: nucleosome (GO:0000786);; Molecular Function: DNA binding (GO:0003677);; Cellular Component: nucleus (GO:0005634);; Molecular Function: protein heterodimerization activity (GO:0046982);;	K11252|4.1e-54|dosa:Os05t0574300-00|K11252 histone H2B | (RefSeq) Os05g0574300; Similar to Histone H2B.2.	--	[B]	Chromatin structure and dynamics	Core histone H2A/H2B/H3/H4	Histone H2B.9 OS=Oryza sativa subsp. indica OX=39946 GN=H2B.9 PE=3 SV=1	B	Chromatin structure and dynamics	histone H2B.9 [Oryza sativa Japonica Group]
BGIOSGA012091	30	17	6	765	908	634	1.73142	0.953877	0.35481	43.5994	51.417	36.943	4.2957e-37	5.11817	up	--	--	--	--	--	--	--	Protein of unknown function, DUF538	Uncharacterized protein At5g01610 OS=Arabidopsis thaliana OX=3702 GN=At5g01610 PE=1 SV=1	S	Function unknown	uncharacterized protein At5g01610 [Oryza sativa Japonica Group]
BGIOSGA025826	43	40	21	176	189	176	2.50577	2.28911	1.22429	10.0539	10.759	10.2791	4.19957e-09	2.19677	up	--	--	Cellular Component: cellular_component (GO:0005575);; Cellular Component: intracellular (GO:0005622);; Cellular Component: cell (GO:0005623);; Cellular Component: cytoplasm (GO:0005737);; Biological Process: transport (GO:0006810);; Biological Process: intracellular protein transport (GO:0006886);; Biological Process: organelle organization (GO:0006996);; Biological Process: protein localization …	--	--	--	--	--	Protein LHCP TRANSLOCATION DEFECT OS=Oryza sativa subsp. indica OX=39946 GN=LTD PE=3 SV=1	U	Intracellular trafficking, secretion, and vesicular transport	protein LHCP TRANSLOCATION DEFECT [Oryza sativa Japonica Group]
BGIOSGA016570	7	11	9	130	76	38	1.00233	1.42646	1.26951	18.1281	10.5336	5.30407	8.33788e-06	2.77712	up	--	--	--	--	--	--	--	--	--	--	--	hypothetical protein OsI_16217 [Oryza sativa Indica Group]
BGIOSGA011703	14	26	40	647	866	194	0.129942	0.231122	0.382639	5.93801	7.8964	1.81824	5.64328e-14	3.99294	up	--	--	Molecular Function: microtubule motor activity (GO:0003777);; Molecular Function: ATP binding (GO:0005524);; Biological Process: microtubule-based movement (GO:0007018);; Molecular Function: microtubule binding (GO:0008017);;	K10406|0.0e+00|osa:4331382|K10406 kinesin family member C2/C3 | (RefSeq) kinesin-like protein KIF3B isoform X1	--	[Z]	Cytoskeleton	Kinesin motor domain	Kinesin-like protein KIN-14E OS=Oryza sativa subsp. japonica OX=39947 GN=KIN14E PE=2 SV=1	Z	Cytoskeleton	hypothetical protein OsI_09716 [Oryza sativa Indica Group]
BGIOSGA007376	184	189	257	83	137	83	3.59294	3.62357	5.13112	1.57627	2.59625	1.61957	0.00112802	-1.14759	down	--	--	--	--	--	--	--	MCM N-terminal domain	--	S	Function unknown	hypothetical protein OsI_05559 [Oryza sativa Indica Group]
BGIOSGA001168	22	21	9	80	92	89	1.21402	1.13997	0.511864	4.4076	5.06189	5.05961	2.26282e-05	2.09638	up	--	--	Molecular Function: molecular_function (GO:0003674);; Molecular Function: transcription cofactor activity (GO:0003712);; Molecular Function: binding (GO:0005488);; Molecular Function: protein binding (GO:0005515);; Cellular Component: cellular_component (GO:0005575);; Cellular Component: intracellular (GO:0005622);; Cellular Component: cell (GO:0005623);; Cellular Component: nucleus (GO:0005634);…	--	--	--	--	--	Transcription factor IBH1 OS=Oryza sativa subsp. japonica OX=39947 GN=IBH1 PE=1 SV=2	S	Function unknown	hypothetical protein OsI_02951 [Oryza sativa Indica Group]
BGIOSGA021524	192	243	185	90	83	53	13.2413	16.4395	12.9797	6.01752	5.50533	3.62182	2.72006e-06	-1.5346	down	[O]	Posttranslational modification, protein turnover, chaperones	Biological Process: response to heat (GO:0009408);;	K13993|9.7e-77|dosa:Os06t0253100-01|K13993 HSP20 family protein | (RefSeq) Os06g0253100; Heat shock protein Hsp20 domain containing protein.	Protein processing in endoplasmic reticulum (ko04141)	[O]	Posttranslational modification, protein turnover, chaperones	Hsp20/alpha crystallin family	16.0 kDa heat shock protein, peroxisomal OS=Oryza sativa subsp. japonica OX=39947 GN=HSP16.0 PE=2 SV=1	O	Posttranslational modification, protein turnover, chaperones	hypothetical protein OsI_22398 [Oryza sativa Indica Group]
BGIOSGA023969	298	245	224	829	798	619	4.89576	3.94282	3.73835	13.2998	12.7276	10.157	2.06201e-10	1.41776	up	--	--	Cellular Component: integral component of membrane (GO:0016021);; Molecular Function: protein-cysteine S-palmitoyltransferase activity (GO:0019706);;	K20027|7.7e-309|osa:9267772|K20027 palmitoyltransferase ZDHHC1/11 [EC:2.3.1.225] | (RefSeq) probable protein S-acyltransferase 22	--	[R]	General function prediction only	DHHC palmitoyltransferase	Probable protein S-acyltransferase 22 OS=Arabidopsis thaliana OX=3702 GN=PAT22 PE=2 SV=2	S	Function unknown	hypothetical protein OsI_26727 [Oryza sativa Indica Group]
BGIOSGA033682	334	411	385	1016	1053	606	13.7139	16.5378	16.1265	40.8115	42.0263	24.8615	2.95282e-05	1.10726	up	[O]	Posttranslational modification, protein turnover, chaperones	Molecular Function: molecular_function (GO:0003674);; Molecular Function: catalytic activity (GO:0003824);; Molecular Function: glutathione transferase activity (GO:0004364);; Molecular Function: protein binding (GO:0005515);; Cellular Component: cellular_component (GO:0005575);; Cellular Component: intracellular (GO:0005622);; Cellular Component: cell (GO:0005623);; Cellular Component: cytoplasm…	K00799|1.3e-137|dosa:Os11t0588300-01|K00799 glutathione S-transferase [EC:2.5.1.18] | (RefSeq) Os11g0588300, GSTT1, THETA_GLUTATHIONE_S-TRANSFERASE_1; Similar to Glutathione transferase AtGST 10 (EC 2.5.1.18).	Glutathione metabolism (ko00480)	[O]	Posttranslational modification, protein turnover, chaperones	Glutathione S-transferase, N-terminal domain	Glutathione S-transferase T1 OS=Arabidopsis thaliana OX=3702 GN=GSTT1 PE=2 SV=1	O	Posttranslational modification, protein turnover, chaperones	glutathione S-transferase T1 [Oryza sativa Japonica Group]
BGIOSGA010483	26228	24991	26336	44145	52633	94993	300.273	280.351	307.008	493.277	584.393	1085.66	0.000107909	1.17698	up	[G]	Carbohydrate transport and metabolism	Molecular Function: ATP binding (GO:0005524);; Biological Process: pyruvate metabolic process (GO:0006090);; Molecular Function: kinase activity (GO:0016301);; Molecular Function: pyruvate, phosphate dikinase activity (GO:0050242);;	K01006|0.0e+00|osa:4333181|K01006 pyruvate, orthophosphate dikinase [EC:2.7.9.1] | (RefSeq) pyruvate, phosphate dikinase 2	Glycolysis / Gluconeogenesis (ko00010);; Pyruvate metabolism (ko00620);; Carbon fixation in photosynthetic organisms (ko00710);; Carbon metabolism (ko01200)	--	--	PEP-utilising enzyme, PEP-binding domain	Pyruvate, phosphate dikinase 2 OS=Oryza sativa subsp. japonica OX=39947 GN=PPDK2 PE=3 SV=1	G	Carbohydrate transport and metabolism	hypothetical protein OsI_12162 [Oryza sativa Indica Group]
BGIOSGA012414	213	492	744	85	46	31	8.24151	18.695	29.3851	3.19573	1.7193	1.17376	6.92031e-10	-3.0906	down	--	--	--	--	--	--	--	--	--	S	Function unknown	hypothetical protein OsI_11148 [Oryza sativa Indica Group]
BGIOSGA030638	0	0	0	263	180	45	0	0	0	6.22424	4.24327	1.08028	6.7992e-15	6.76303	up	--	--	Cellular Component: integral component of membrane (GO:0016021);;	--	--	--	--	--	--	S	Function unknown	hypothetical protein OsI_31123 [Oryza sativa Indica Group]
BGIOSGA017252	60	57	49	370	332	231	1.89139	1.75836	1.58595	11.4847	10.2417	7.32137	3.19824e-14	2.32322	up	[R]	General function prediction only	Cellular Component: Golgi apparatus (GO:0005794);; Biological Process: plant-type secondary cell wall biogenesis (GO:0009834);; Cellular Component: integral component of membrane (GO:0016021);; Biological Process: xylan metabolic process (GO:0045491);; Biological Process: xylan biosynthetic process (GO:0045492);;	K18801|2.7e-47|smo:SELMODRAFT_47473|K18801 glucuronoxylan 4-O-methyltransferase [EC:2.1.1.112] | (RefSeq) hypothetical protein	--	--	--	Polysaccharide biosynthesis	Protein IRX15-LIKE OS=Arabidopsis thaliana OX=3702 GN=IRX15-L PE=2 SV=1	S	Function unknown	protein IRX15-LIKE [Oryza sativa Japonica Group]
BGIOSGA013814	6900	9280	13240	4308	4402	5460	222.675	293.474	435.108	135.703	137.777	175.887	2.97062e-05	-1.14905	down	--	--	Cellular Component: nucleus (GO:0005634);; Biological Process: regulation of transcription, DNA-templated (GO:0006355);; Molecular Function: protein homodimerization activity (GO:0042803);; Molecular Function: sequence-specific DNA binding (GO:0043565);; Biological Process: positive regulation of response to salt stress (GO:1901002);; Biological Process: positive regulation of response to water d…	K00521|4.4e-42|cmos:111447866|K00521 ferric-chelate reductase [EC:1.16.1.7] | (RefSeq) ferric reduction oxidase 7, chloroplastic-like	--	--	--	No apical meristem (NAM) protein	NAC domain-containing protein 2 OS=Oryza sativa subsp. japonica OX=39947 GN=NAC002 PE=1 SV=1	K	Transcription	stress-induced transcription factor NAC1 [Oryza sativa Japonica Group]
BGIOSGA012376	672	649	779	1889	2066	1409	21.1306	20.003	24.9551	58.0157	63.0606	44.2524	3.11098e-09	1.22137	up	--	--	Cellular Component: integral component of membrane (GO:0016021);;	K15285|1.5e-37|cam:101491680|K15285 solute carrier family 35, member E3 | (RefSeq) UDP-galactose transporter 1-like	--	[GE]	Carbohydrate transport and metabolism;; Amino acid transport and metabolism	Triose-phosphate Transporter family	Probable sugar phosphate/phosphate translocator At3g11320 OS=Arabidopsis thaliana OX=3702 GN=At3g11320 PE=2 SV=1	S	Function unknown	hypothetical protein OsI_11077 [Oryza sativa Indica Group]
BGIOSGA029876	429	566	463	1341	1152	723	40.3603	52.1238	44.3352	123.174	105.146	67.8935	0.000252719	1.00829	up	--	--	Biological Process: mitochondrial pyruvate transport (GO:0006850);; Cellular Component: integral component of mitochondrial inner membrane (GO:0031305);; Molecular Function: pyruvate transmembrane transporter activity (GO:0050833);;	K22138|9.6e-58|dosa:Os09t0373000-01|K22138 mitochondrial pyruvate carrier 1 | (RefSeq) Os09g0373000; Similar to Brain protein 44-like protein (PNAS-115).	--	[S]	Function unknown	Mitochondrial pyruvate carriers	Mitochondrial pyruvate carrier 1 OS=Arabidopsis thaliana OX=3702 GN=MPC1 PE=3 SV=1	S	Function unknown	mitochondrial pyruvate carrier 1 [Oryza sativa Japonica Group]
BGIOSGA010109	19	28	12	51	100	55	1.01926	1.46287	0.659919	2.72937	5.29686	2.96711	0.00579227	1.57179	up	--	--	--	--	--	--	--	--	--	--	--	hypothetical protein OsI_12884 [Oryza sativa Indica Group]
BGIOSGA010885	2040	1815	1682	469	519	662	88.5875	77.2433	74.3728	19.8454	21.8507	28.7024	7.94837e-19	-1.83861	down	[H]	Coenzyme transport and metabolism	Cellular Component: cellular_component (GO:0005575);; Cellular Component: intracellular (GO:0005622);; Cellular Component: cell (GO:0005623);; Cellular Component: cytoplasm (GO:0005737);; Cellular Component: cytosol (GO:0005829);; Cellular Component: intracellular part (GO:0044424);; Cellular Component: cytoplasmic part (GO:0044444);; Cellular Component: cell part (GO:0044464);;	K20896|7.3e-127|dosa:Os03t0306900-01|K20896 formylaminopyrimidine deformylase / aminopyrimidine aminohydrolase [EC:3.5.1.- 3.5.99.-] | (RefSeq) Os03g0306900; Haem oxygenase-like, multi-helical domain containing protein.	Thiamine metabolism (ko00730)	--	--	TENA/THI-4/PQQC family	Bifunctional TENA2 protein OS=Zea mays OX=4577 GN=TENA2 PE=1 SV=1	K	Transcription	bifunctional TENA2 protein [Oryza sativa Japonica Group]
BGIOSGA031838	747	702	571	272	259	327	10.6806	9.83233	8.30117	3.78602	3.57846	4.66066	2.07526e-09	-1.33023	down	[G]	Carbohydrate transport and metabolism	Molecular Function: phosphoglycerate kinase activity (GO:0004618);; Biological Process: glycolytic process (GO:0006096);; Molecular Function: tRNA (guanine-N7-)-methyltransferase activity (GO:0008176);;	K00927|0.0e+00|osa:4348728|K00927 phosphoglycerate kinase [EC:2.7.2.3] | (RefSeq) phosphoglycerate kinase isoform X1	Glycolysis / Gluconeogenesis (ko00010);; Carbon fixation in photosynthetic organisms (ko00710);; Carbon metabolism (ko01200);; Biosynthesis of amino acids (ko01230)	--	--	Phosphoglycerate kinase	--	S	Function unknown	hypothetical protein OsI_33779 [Oryza sativa Indica Group]
BGIOSGA035960	242	227	276	142	113	80	12.8605	11.8074	14.9236	7.33428	5.83308	4.22921	8.09254e-05	-1.24522	down	--	--	Cellular Component: integral component of membrane (GO:0016021);;	--	--	--	--	Protein of unknown function (DUF1118)	--	S	Function unknown	hypothetical protein OsI_38846 [Oryza sativa Indica Group]
BGIOSGA011872	4508	5002	5322	2481	2613	2877	48.7005	52.9461	58.5431	26.1596	27.3698	31.0207	1.44968e-10	-1.00326	down	--	--	Biological Process: maturation of SSU-rRNA (GO:0030490);; Molecular Function: snoRNA binding (GO:0030515);; Cellular Component: small-subunit processome (GO:0032040);; Cellular Component: Pwp2p-containing subcomplex of 90S preribosome (GO:0034388);;	K14556|0.0e+00|dosa:Os03t0151700-01|K14556 U3 small nucleolar RNA-associated protein 12 | (RefSeq) Os03g0151700; Similar to WD repeat protein (Fragment).	Ribosome biogenesis in eukaryotes (ko03008)	[A]	RNA processing and modification	WD domain, G-beta repeat	--	S	Function unknown	hypothetical protein OsI_10048 [Oryza sativa Indica Group]
BGIOSGA023555	0	0	2	88	169	119	0	0	0.080535	6.43271	12.282	8.93748	4.53318e-16	6.02901	up	--	--	Biological Process: response to auxin (GO:0009733);;	K14488|6.6e-72|dosa:Os06t0701900-00|K14488 SAUR family protein | (RefSeq) Os06g0701900; Similar to small auxin up RNA1.	Plant hormone signal transduction (ko04075)	--	--	Auxin responsive protein	Auxin-induced protein 6B OS=Glycine max OX=3847 PE=2 SV=1	S	Function unknown	hypothetical protein EE612_036324, partial [Oryza sativa]
BGIOSGA033919	47	27	14	170	242	172	1.70279	0.97638	0.51823	6.12249	8.66456	6.31737	1.10326e-07	2.48421	up	--	--	Molecular Function: molecular_function (GO:0003674);; Molecular Function: catalytic activity (GO:0003824);; Molecular Function: ubiquitin-protein transferase activity (GO:0004842);; Cellular Component: cellular_component (GO:0005575);; Cellular Component: intracellular (GO:0005622);; Cellular Component: cell (GO:0005623);; Cellular Component: nucleus (GO:0005634);; Cellular Component: cytoplasm (…	--	--	[S]	Function unknown	--	--	S	Function unknown	hypothetical protein OsI_36260 [Oryza sativa Indica Group]
BGIOSGA011198	593	574	536	253	274	309	9.469	8.98643	8.71537	3.94631	4.2364	4.92182	1.12198e-08	-1.12861	down	--	--	Cellular Component: cytosol (GO:0005829);; Biological Process: response to absence of light (GO:0009646);; Molecular Function: ribosome binding (GO:0043022);; Biological Process: negative regulation of transcription, DNA-templated (GO:0045892);; Biological Process: response to carbon starvation (GO:0090549);;	K03260|1.3e-08|sot:102579712|K03260 translation initiation factor 4G | (RefSeq) eukaryotic translation initiation factor isoform 4G-1-like	RNA transport (ko03013)	[T]	Signal transduction mechanisms	MA3 domain	MA3 DOMAIN-CONTAINING TRANSLATION REGULATORY FACTOR 2 OS=Arabidopsis thaliana OX=3702 GN=MRF2 PE=1 SV=1	S	Function unknown	Putative topoisomerase [Oryza sativa Japonica Group]
BGIOSGA006238	852	893	828	403	426	449	13.7156	14.0963	13.5806	6.33407	6.65041	7.21634	5.40853e-12	-1.11547	down	--	--	--	--	--	[A]	RNA processing and modification	--	Putative DEAD-box ATP-dependent RNA helicase 33 OS=Arabidopsis thaliana OX=3702 GN=RH33 PE=3 SV=1	L	Replication, recombination and repair	uncharacterized protein LOC4329695 [Oryza sativa Japonica Group]
BGIOSGA001783	352	597	578	1188	1315	1018	4.14026	6.88871	6.92256	13.6572	15.0166	11.9659	3.32317e-05	1.07418	up	--	--	Cellular Component: endoplasmic reticulum membrane (GO:0005789);; Cellular Component: cytosol (GO:0005829);; Biological Process: intracellular protein transport (GO:0006886);; Biological Process: ER to Golgi vesicle-mediated transport (GO:0006888);; Molecular Function: zinc ion binding (GO:0008270);; Biological Process: pollen exine formation (GO:0010584);; Cellular Component: COPII vesicle coat …	K01881|1.5e-121|dzi:111287180|K01881 prolyl-tRNA synthetase [EC:6.1.1.15] | (RefSeq) proline--tRNA ligase, cytoplasmic-like isoform X1	Aminoacyl-tRNA biosynthesis (ko00970)	[U]	Intracellular trafficking, secretion, and vesicular transport	Sec23/Sec24 beta-sandwich domain	--	U	Intracellular trafficking, secretion, and vesicular transport	hypothetical protein OsI_01634 [Oryza sativa Indica Group]
BGIOSGA023891	21	39	29	181	105	39	0.528345	0.981576	0.743351	4.5861	2.64007	0.999944	0.0095057	1.6056	up	[R]	General function prediction only	Molecular Function: zinc ion binding (GO:0008270);; Molecular Function: oxidoreductase activity (GO:0016491);;	K00121|7.2e-220|dosa:Os07t0621800-01|K00121 S-(hydroxymethyl)glutathione dehydrogenase / alcohol dehydrogenase [EC:1.1.1.284 1.1.1.1] | (RefSeq) Os07g0621800; Alcohol dehydrogenase superfamily, zinc-containing protein.	Glycolysis / Gluconeogenesis (ko00010);; Fatty acid degradation (ko00071);; Tyrosine metabolism (ko00350);; Carbon metabolism (ko01200)	[Q]	Secondary metabolites biosynthesis, transport and catabolism	Alcohol dehydrogenase GroES-like domain	Alcohol dehydrogenase-like 2 OS=Arabidopsis thaliana OX=3702 GN=At1g22440 PE=2 SV=1	C	Energy production and conversion	hypothetical protein OsI_26910 [Oryza sativa Indica Group]
BGIOSGA037461	1240	1080	1523	347	450	699	28.1284	23.9949	35.1823	7.67806	9.88521	15.8248	4.64755e-06	-1.44019	down	--	--	--	--	--	--	--	--	--	S	Function unknown	hypothetical protein OsI_38475 [Oryza sativa Indica Group]
BGIOSGA030383	113	113	144	29	44	41	8.43491	8.27644	10.9727	2.10165	3.19891	3.03312	3.80838e-06	-1.75724	down	--	--	Biological Process: carbohydrate transport (GO:0008643);; Cellular Component: integral component of membrane (GO:0016021);;	K15382|8.1e-62|dosa:Os09t0258700-00|K15382 solute carrier family 50 (sugar transporter) | (RefSeq) Os09g0258700; Bidirectional sugar transporter SWEET7b.	--	[R]	General function prediction only	Sugar efflux transporter for intercellular exchange	Putative bidirectional sugar transporter SWEET7d OS=Oryza sativa subsp. japonica OX=39947 GN=SWEET7D PE=3 SV=3	U	Intracellular trafficking, secretion, and vesicular transport	hypothetical protein OsI_30591 [Oryza sativa Indica Group]
BGIOSGA005537	27	16	19	224	323	155	0.624379	0.350117	0.434723	5.06956	7.25611	3.58592	1.56806e-14	3.23701	up	--	--	Biological Process: immune system process (GO:0002376);; Molecular Function: molecular_function (GO:0003674);; Molecular Function: binding (GO:0005488);; Molecular Function: glycosaminoglycan binding (GO:0005539);; Cellular Component: cellular_component (GO:0005575);; Cellular Component: cell (GO:0005623);; Cellular Component: plasma membrane (GO:0005886);; Biological Process: immune response (GO…	K13473|2.0e-29|zma:100384051|K13473 chitin elicitor-binding protein | (RefSeq) uncharacterized protein LOC100384051 precursor	Plant-pathogen interaction (ko04626)	--	--	LysM domain	LysM domain-containing GPI-anchored protein LYP6 OS=Oryza sativa subsp. japonica OX=39947 GN=LYP6 PE=1 SV=1	S	Function unknown	hypothetical protein OsI_09086 [Oryza sativa Indica Group]
BGIOSGA004504	519	603	533	1853	2072	694	9.75124	11.0887	10.1833	33.9718	37.7512	13.0141	0.00041678	1.31686	up	[S]	Function unknown	Biological Process: lipid metabolic process (GO:0006629);; Molecular Function: phosphoric diester hydrolase activity (GO:0008081);;	K01126|1.4e-269|osa:4327034|K01126 glycerophosphoryl diester phosphodiesterase [EC:3.1.4.46] | (RefSeq) glycerophosphodiester phosphodiesterase GDPD6	Glycerophospholipid metabolism (ko00564)	[C]	Energy production and conversion	Glycerophosphoryl diester phosphodiesterase family	Glycerophosphodiester phosphodiesterase GDPD6 OS=Arabidopsis thaliana OX=3702 GN=GDPD6 PE=2 SV=1	C	Energy production and conversion	hypothetical protein OsI_03844 [Oryza sativa Indica Group]
BGIOSGA004951	0	5	0	152	125	55	0	0.100859	0	3.30669	2.70521	1.21713	1.14252e-10	4.93181	up	--	--	Molecular Function: DNA binding (GO:0003677);; Cellular Component: nucleus (GO:0005634);; Biological Process: regulation of transcription, DNA-templated (GO:0006355);;	K00521|5.3e-81|cmos:111447866|K00521 ferric-chelate reductase [EC:1.16.1.7] | (RefSeq) ferric reduction oxidase 7, chloroplastic-like	--	--	--	No apical meristem (NAM) protein	NAC domain-containing protein 35 OS=Arabidopsis thaliana OX=3702 GN=NAC035 PE=1 SV=2	S	Function unknown	hypothetical protein OsI_04722 [Oryza sativa Indica Group]
BGIOSGA016319	76	117	59	149	248	295	3.48696	5.23424	2.72651	6.68005	11.0621	13.5374	0.00180944	1.30352	up	[V]	Defense mechanisms	Molecular Function: hydrolase activity (GO:0016787);;	K07766|8.8e-106|dosa:Os04t0399300-01|K07766 diphosphoinositol-polyphosphate diphosphatase [EC:3.6.1.52] | (RefSeq) Os04g0399300; Similar to Nudix hydrolase 13, mitochondrial precursor (EC 3.6.1.-) (AtNUDT13).	--	[T]	Signal transduction mechanisms	NUDIX domain	Nudix hydrolase 12, mitochondrial OS=Arabidopsis thaliana OX=3702 GN=NUDT12 PE=2 SV=1	L	Replication, recombination and repair	hypothetical protein OsI_15732 [Oryza sativa Indica Group]
BGIOSGA035315	12	7	6	308	196	48	0.331003	0.187074	0.180559	8.88312	5.58944	1.40962	2.65545e-09	3.88027	up	--	--	Molecular Function: sulfotransferase activity (GO:0008146);;	K22312|4.0e-89|sbi:8085992|K22312 hydroxyjasmonate sulfotransferase [EC:2.8.2.39] | (RefSeq) cytosolic sulfotransferase 10	--	[R]	General function prediction only	Sulfotransferase domain	Cytosolic sulfotransferase 5 OS=Arabidopsis thaliana OX=3702 GN=SOT5 PE=1 SV=1	S	Function unknown	hypothetical protein OsI_36209 [Oryza sativa Indica Group]
BGIOSGA007387	275	286	257	809	971	566	14.9447	15.2338	14.1775	42.886	51.168	30.6674	2.21656e-08	1.38214	up	--	--	--	K22936|1.8e-96|dosa:Os02t0117200-01|K22936 protein canopy 1/2 | (RefSeq) Os02g0117200; Similar to MIR-interacting saposin-like protein.	--	--	--	TLR4 regulator and MIR-interacting MSAP	--	S	Function unknown	protein canopy-1 [Oryza sativa Japonica Group]
BGIOSGA022248	34	22	14	173	186	196	0.506777	0.321791	0.206227	2.52476	2.68955	2.9177	7.9971e-12	2.76718	up	[T]	Signal transduction mechanisms	Molecular Function: protein kinase activity (GO:0004672);; Molecular Function: ATP binding (GO:0005524);; Cellular Component: integral component of membrane (GO:0016021);;	K01180|7.8e-44|cmax:111487562|K01180 endo-1,3(4)-beta-glucanase [EC:3.2.1.6] | (RefSeq) uncharacterized protein LOC111487562	--	--	--	Protein tyrosine and serine/threonine kinase	Proline-rich receptor-like protein kinase PERK9 OS=Arabidopsis thaliana OX=3702 GN=PERK9 PE=1 SV=1	S	Function unknown	LRR receptor-like serine/threonine-protein kinase GSO1 [Oryza sativa Japonica Group]
BGIOSGA020391	20450	21587	20560	6512	5293	9504	2259.8	2337.37	2313.39	702.282	567.15	1048.32	3.13089e-11	-1.63782	down	--	--	Biological Process: reproduction (GO:0000003);; Biological Process: response to acid chemical (GO:0001101);; Biological Process: developmental process involved in reproduction (GO:0003006);; Cellular Component: cellular_component (GO:0005575);; Cellular Component: intracellular (GO:0005622);; Cellular Component: cell (GO:0005623);; Cellular Component: lipid droplet (GO:0005811);; Biological Proce…	--	--	--	--	Protein of unknown function (DUF1264)	Oil body-associated protein 1A OS=Zea mays OX=4577 GN=OBAP1A PE=2 SV=1	--	--	hypothetical protein OsI_21040 [Oryza sativa Indica Group]
BGIOSGA020607	5	39	15	1429	1955	630	0.134721	1.2047	0.459267	44.4432	60.4032	20.0115	3.53863e-12	5.11862	up	--	--	--	--	--	--	--	--	--	G	Carbohydrate transport and metabolism	hypothetical protein OsI_24314 [Oryza sativa Indica Group]
BGIOSGA022375	405	306	317	801	849	846	13.0234	9.64638	10.3535	25.1285	26.4701	27.1649	1.10565e-08	1.1548	up	--	--	Molecular Function: protein dimerization activity (GO:0046983);;	K12126|4.9e-25|cmos:111444298|K12126 phytochrome-interacting factor 3 | (RefSeq) transcription factor PIF3-like isoform X1	Plant hormone signal transduction (ko04075);; Circadian rhythm - plant (ko04712)	--	--	Helix-loop-helix DNA-binding domain	Transcription factor SPATULA OS=Arabidopsis thaliana OX=3702 GN=SPT PE=1 SV=1	K	Transcription	hypothetical protein OsI_21804 [Oryza sativa Indica Group]
BGIOSGA003370	3129	3075	2679	1525	1363	1738	71.0059	68.3556	61.9003	33.7763	29.9845	39.3532	3.24644e-09	-1.04377	down	[J]	Translation, ribosomal structure and biogenesis	Molecular Function: RNA binding (GO:0003723);;	K12890|8.2e-119|obr:102701405|K12890 splicing factor, arginine/serine-rich 1 | (RefSeq) serine/arginine-rich-splicing factor SR34-like	Spliceosome (ko03040)	[A]	RNA processing and modification	RNA recognition motif. (a.k.a. RRM, RBD, or RNP domain)	Serine/arginine-rich splicing factor SR30 OS=Arabidopsis thaliana OX=3702 GN=SR30 PE=1 SV=1	S	Function unknown	hypothetical protein OsI_01613 [Oryza sativa Indica Group]
BGIOSGA009966	1038	656	357	2432	2764	2352	18.5362	11.4763	6.49165	42.4112	47.8938	41.9408	7.50716e-07	1.71979	up	[G]	Carbohydrate transport and metabolism	Molecular Function: glucan exo-1,3-beta-glucosidase activity (GO:0004338);; Molecular Function: beta-galactosidase activity (GO:0004565);; Molecular Function: beta-mannosidase activity (GO:0004567);; Biological Process: carbohydrate metabolic process (GO:0005975);; Molecular Function: beta-D-fucosidase activity (GO:0033907);; Molecular Function: beta-L-arabinosidase activity (GO:0047701);; Molecu…	K05350|0.0e+00|dosa:Os03t0703100-01|K05350 beta-glucosidase [EC:3.2.1.21] | (RefSeq) Os03g0703100; Similar to Beta-glucosidase.	Cyanoamino acid metabolism (ko00460);; Starch and sucrose metabolism (ko00500);; Phenylpropanoid biosynthesis (ko00940)	[G]	Carbohydrate transport and metabolism	Glycosyl hydrolase family 1	Beta-glucosidase 8 OS=Oryza sativa subsp. japonica OX=39947 GN=BGLU8 PE=1 SV=1	G	Carbohydrate transport and metabolism	hypothetical protein OsI_13187 [Oryza sativa Indica Group]
BGIOSGA016786	102	150	191	676	443	713	1.78253	2.57304	3.411	11.6136	7.56387	12.5388	1.45563e-08	1.88993	up	[S]	Function unknown	Cellular Component: integral component of membrane (GO:0016021);; Biological Process: transmembrane transport (GO:0055085);;	K15363|1.4e-30|bna:111210893|K15363 fanconi-associated nuclease 1 [EC:3.1.21.- 3.1.4.1] | (RefSeq) fanconi-associated nuclease 1 homolog	--	--	--	OPT oligopeptide transporter protein	Probable metal-nicotianamine transporter YSL12 OS=Oryza sativa subsp. japonica OX=39947 GN=YSL12 PE=2 SV=2	S	Function unknown	hypothetical protein OsI_16700 [Oryza sativa Indica Group]
BGIOSGA037829	13782	12662	10958	32533	30480	19767	182.667	164.446	147.897	420.877	391.808	261.551	4.42478e-06	1.01745	up	[E]	Amino acid transport and metabolism	Molecular Function: 5-methyltetrahydropteroyltriglutamate-homocysteine S-methyltransferase activity (GO:0003871);; Molecular Function: zinc ion binding (GO:0008270);; Biological Process: methionine biosynthetic process (GO:0009086);;	K00549|0.0e+00|dosa:Os12t0624000-01|K00549 5-methyltetrahydropteroyltriglutamate--homocysteine methyltransferase [EC:2.1.1.14] | (RefSeq) Os12g0624000; Similar to Methionine synthase protein.	Cysteine and methionine metabolism (ko00270);; Selenocompound metabolism (ko00450);; Biosynthesis of amino acids (ko01230)	[E]	Amino acid transport and metabolism	Cobalamin-independent synthase, Catalytic domain	5-methyltetrahydropteroyltriglutamate--homocysteine methyltransferase 2 OS=Oryza sativa subsp. japonica OX=39947 GN=Os12g0624000 PE=2 SV=1	E	Amino acid transport and metabolism	5-methyltetrahydropteroyltriglutamate--homocysteine methyltransferase 2 [Oryza sativa Japonica Group]
BGIOSGA009682	155	145	56	2240	1969	848	3.29825	3.03408	1.2048	46.7862	40.8514	18.0971	4.83347e-17	3.55592	up	--	--	--	--	--	[MW]	Cell wall/membrane/envelope biogenesis;; Extracellular structures	Fasciclin domain	Fasciclin-like arabinogalactan protein 17 OS=Arabidopsis thaliana OX=3702 GN=FLA17 PE=2 SV=1	M	Cell wall/membrane/envelope biogenesis	fasciclin-like arabinogalactan protein 16 [Oryza sativa Japonica Group]
BGIOSGA008519	724	545	290	6565	6670	6733	10.3601	7.63525	4.22658	91.7431	92.612	96.2306	2.47687e-32	3.49606	up	[I]	Lipid transport and metabolism	Biological Process: lipid metabolic process (GO:0006629);; Molecular Function: phosphoric diester hydrolase activity (GO:0008081);;	K01126|1.3e-14|mcha:111008943|K01126 glycerophosphoryl diester phosphodiesterase [EC:3.1.4.46] | (RefSeq) glycerophosphodiester phosphodiesterase GDPD6	Glycerophospholipid metabolism (ko00564)	[C]	Energy production and conversion	Glycerophosphoryl diester phosphodiesterase family	Glycerophosphodiester phosphodiesterase GDPDL3 OS=Arabidopsis thaliana OX=3702 GN=GDPDL3 PE=2 SV=3	C	Energy production and conversion	hypothetical protein OsI_07859 [Oryza sativa Indica Group]
BGIOSGA005031	1364	1911	2358	231	280	321	44.2969	60.8121	77.9695	7.29595	8.80335	10.3799	4.54256e-27	-2.82675	down	--	--	Cellular Component: integral component of membrane (GO:0016021);;	--	--	--	--	Uncharacterized conserved protein (DUF2358)	--	S	Function unknown	uncharacterized protein LOC4324318 [Oryza sativa Japonica Group]
BGIOSGA022007	1742	2252	1503	6155	6135	3879	25.1913	31.9073	22.1205	86.8681	86.0409	55.9863	2.84896e-09	1.42335	up	[E]	Amino acid transport and metabolism	Biological Process: arginine catabolic process (GO:0006527);; Biological Process: spermidine biosynthetic process (GO:0008295);; Molecular Function: arginine decarboxylase activity (GO:0008792);; Biological Process: response to cold (GO:0009409);;	K01583|0.0e+00|dosa:Os06t0131300-00|K01583 arginine decarboxylase [EC:4.1.1.19] | (RefSeq) Os06g0131300, ADC1, ARGININE_DECARBODYLASE; Similar to Arginine decarboxylase (EC 4.1.1.19) (Fragment).	Arginine and proline metabolism (ko00330)	--	--	Pyridoxal-dependent decarboxylase, pyridoxal binding domain	Arginine decarboxylase 1 OS=Oryza sativa subsp. japonica OX=39947 GN=ADC1 PE=1 SV=1	E	Amino acid transport and metabolism	arginine decarboxylase 1 [Oryza sativa Japonica Group]
BGIOSGA011070	2	6	4	31	31	37	0.13639	0.65478	0.433008	3.53263	3.47348	4.21118	0.000402934	2.564	up	--	--	--	--	--	--	--	--	--	S	Function unknown	uncharacterized protein LOC9271297 [Oryza sativa Japonica Group]
BGIOSGA017321	110	85	99	1309	1150	560	8.03766	6.08346	7.35794	94.1073	82.0937	41.1312	5.15375e-21	3.15254	up	--	--	Biological Process: metal ion transport (GO:0030001);; Molecular Function: metal ion binding (GO:0046872);;	K11883|9.0e-08|nau:109216591|K11883 RNA-binding protein NOB1 | (RefSeq) RNA-binding protein NOB1 isoform X1	Ribosome biogenesis in eukaryotes (ko03008)	[P]	Inorganic ion transport and metabolism	Heavy-metal-associated domain	Heavy metal-associated isoprenylated plant protein 39 OS=Arabidopsis thaliana OX=3702 GN=HIPP39 PE=2 SV=1	S	Function unknown	heavy metal-associated isoprenylated plant protein 39 [Oryza sativa Japonica Group]
BGIOSGA014274	384	455	187	1012	2798	2409	44.3471	51.4146	21.8862	114.08	313.467	277.764	7.06714e-09	2.39548	up	--	--	--	--	--	--	--	Wound-induced protein	--	S	Function unknown	uncharacterized protein LOC4337133 [Oryza sativa Japonica Group]
BGIOSGA002785	436	447	496	1372	1448	973	28.7447	28.8945	33.3033	88.3425	92.6482	64.0927	3.91602e-10	1.32708	up	--	--	Cellular Component: nucleosome (GO:0000786);; Molecular Function: DNA binding (GO:0003677);; Cellular Component: nucleus (GO:0005634);; Molecular Function: protein heterodimerization activity (GO:0046982);;	K11252|1.6e-61|osa:4324512|K11252 histone H2B | (RefSeq) histone H2B.4	--	[B]	Chromatin structure and dynamics	Core histone H2A/H2B/H3/H4	Histone H2B.4 OS=Oryza sativa subsp. indica OX=39946 GN=H2B.4 PE=3 SV=1	B	Chromatin structure and dynamics	histone H2B.4 [Oryza sativa Japonica Group]
BGIOSGA007971	0	0	7	40	55	30	0	0	0.130374	0.769234	1.04326	0.592212	0.00148556	3.00043	up	[R]	General function prediction only	Molecular Function: ADP binding (GO:0043531);;	K15078|1.4e-69|vvi:100255136|K15078 structure-specific endonuclease subunit SLX1 [EC:3.6.1.-] | (RefSeq) putative disease resistance protein RGA1	--	[T]	Signal transduction mechanisms	NB-ARC domain	Putative disease resistance protein RGA1 OS=Solanum bulbocastanum OX=147425 GN=RGA1 PE=2 SV=2	S	Function unknown	hypothetical protein OsI_06759 [Oryza sativa Indica Group]
BGIOSGA017731	1500	1467	1406	5636	6284	4203	51.6861	49.5319	49.3324	189.554	210.018	144.583	2.44033e-22	1.75103	up	[HR]	Coenzyme transport and metabolism;; General function prediction only	Molecular Function: aminopeptidase activity (GO:0004177);; Cellular Component: cytoplasm (GO:0005737);;	K01259|1.3e-168|osa:4339305|K01259 proline iminopeptidase [EC:3.4.11.5] | (RefSeq) proline iminopeptidase isoform X1	Arginine and proline metabolism (ko00330)	--	--	alpha/beta hydrolase fold	Proline iminopeptidase OS=Arabidopsis thaliana OX=3702 GN=PIP PE=2 SV=3	--	--	hypothetical protein OsI_20609 [Oryza sativa Indica Group]
BGIOSGA030037	15	39	39	414	354	200	0.27899	0.722934	0.741023	7.69006	6.54537	3.80768	2.29839e-12	3.1119	up	--	--	Molecular Function: zinc ion binding (GO:0008270);;	--	--	--	--	RING-H2 zinc finger domain	E3 ubiquitin-protein ligase WAV3 OS=Arabidopsis thaliana OX=3702 GN=WAV3 PE=1 SV=1	S	Function unknown	E3 ubiquitin-protein ligase WAV3 [Oryza sativa Japonica Group]
BGIOSGA001241	57	40	28	767	833	389	0.831425	0.573191	0.416399	11.1057	11.9769	5.76147	2.95487e-23	3.74164	up	[TK]	Signal transduction mechanisms;; Transcription	Molecular Function: protein kinase activity (GO:0004672);; Molecular Function: ATP binding (GO:0005524);; Cellular Component: integral component of membrane (GO:0016021);;	K20359|5.4e-45|eus:EUTSA_v10006389mg|K20359 PRA1 family protein 1 | (RefSeq) hypothetical protein	--	--	--	Protein kinase domain	Probable inactive receptor kinase At2g26730 OS=Arabidopsis thaliana OX=3702 GN=At2g26730 PE=1 SV=1	S	Function unknown	hypothetical protein OsI_02797 [Oryza sativa Indica Group]
Oryza_sativa_newGene_5442	237	223	292	781	723	448	11.4006	10.5152	14.3017	36.7239	33.7546	21.5315	1.64877e-05	1.23244	up	--	--	Cellular Component: integral component of membrane (GO:0016021);; Molecular Function: oxidative phosphorylation uncoupler activity (GO:0017077);; Cellular Component: mitochondrial membrane (GO:0031966);; Biological Process: mitochondrial transmembrane transport (GO:1990542);;	K15103|2.4e-29|dosa:Os11t0707800-01|K15103 solute carrier family 25 (mitochondrial uncoupling protein), member 8/9 | (RefSeq) Os11g0707800; Uncoupling protein.	--	[C]	Energy production and conversion	Mitochondrial carrier protein	Mitochondrial uncoupling protein 2 OS=Arabidopsis thaliana OX=3702 GN=PUMP2 PE=2 SV=1	C	Energy production and conversion	hypothetical protein E2562_030799 [Oryza meyeriana var. granulata]
BGIOSGA026037	14	16	6	101	135	112	0.228394	0.24902	0.099114	1.65455	2.19742	1.87908	4.70128e-10	2.99173	up	--	--	Biological Process: regionalization (GO:0003002);; Molecular Function: molecular_function (GO:0003674);; Molecular Function: nucleic acid binding (GO:0003676);; Molecular Function: DNA binding (GO:0003677);; Molecular Function: transcription factor activity, sequence-specific DNA binding (GO:0003700);; Molecular Function: binding (GO:0005488);; Cellular Component: cellular_component (GO:0005575);…	K14494|3.4e-35|eus:EUTSA_v10020431mg|K14494 DELLA protein | (RefSeq) hypothetical protein	Plant hormone signal transduction (ko04075)	--	--	GRAS domain family	Protein SHORT-ROOT 1 OS=Oryza sativa subsp. indica OX=39946 GN=SHR1 PE=3 SV=1	K	Transcription	RecName: Full=Protein SHORT-ROOT 1; AltName: Full=OsSHR1 [Oryza sativa Indica Group]
BGIOSGA026000	87	77	69	630	416	317	1.69247	1.46349	1.35542	11.973	7.84475	6.16143	6.06757e-13	2.372	up	--	--	Molecular Function: hydrolase activity, hydrolyzing O-glycosyl compounds (GO:0004553);; Biological Process: carbohydrate metabolic process (GO:0005975);; Cellular Component: anchored component of plasma membrane (GO:0046658);;	K19892|1.1e-268|dosa:Os07t0577300-01|K19892 glucan endo-1,3-beta-glucosidase 4 [EC:3.2.1.39] | (RefSeq) Os07g0577300; Glycoside hydrolase, family 17 protein.	Starch and sucrose metabolism (ko00500)	--	--	Glycosyl hydrolases family 17	Glucan endo-1,3-beta-glucosidase 4 OS=Arabidopsis thaliana OX=3702 GN=At3g13560 PE=2 SV=1	G	Carbohydrate transport and metabolism	hypothetical protein OsI_26597 [Oryza sativa Indica Group]
BGIOSGA028708	217	356	461	160	160	222	6.13104	9.85975	13.2836	4.41224	4.36856	6.26928	0.00623721	-1.01393	down	--	--	Biological Process: reproduction (GO:0000003);; Biological Process: developmental process involved in reproduction (GO:0003006);; Molecular Function: protein binding (GO:0005515);; Biological Process: multicellular organism development (GO:0007275);; Biological Process: biological_process (GO:0008150);; Biological Process: embryo development (GO:0009790);; Biological Process: post-embryonic devel…	--	--	--	--	F-box-like	F-box protein SKIP14 OS=Arabidopsis thaliana OX=3702 GN=SKIP14 PE=1 SV=1	S	Function unknown	hypothetical protein OsI_29306 [Oryza sativa Indica Group]
BGIOSGA008212	68	65	41	276	226	138	0.869356	0.814893	0.527243	3.44978	2.81564	1.76307	1.79216e-05	1.7023	up	--	--	Molecular Function: nucleic acid binding (GO:0003676);; Molecular Function: 5'-3' exoribonuclease activity (GO:0004534);; Cellular Component: nucleus (GO:0005634);; Biological Process: mRNA processing (GO:0006397);;	K12619|0.0e+00|osa:4329368|K12619 5'-3' exoribonuclease 2 [EC:3.1.13.-] | (RefSeq) 5'-3' exoribonuclease 4 isoform X1	Ribosome biogenesis in eukaryotes (ko03008);; RNA degradation (ko03018)	[LA]	Replication, recombination and repair;; RNA processing and modification	Xrn1 helical domain	5'-3' exoribonuclease 4 OS=Arabidopsis thaliana OX=3702 GN=XRN4 PE=1 SV=1	ADL	RNA processing and modification;; Cell cycle control, cell division, chromosome partitioning;; Replication, recombination and repair	hypothetical protein OsI_07223 [Oryza sativa Indica Group]
BGIOSGA037405	24	15	15	113	135	83	1.57164	0.970785	1.00602	7.46111	8.91826	5.6284	1.5725e-07	2.37914	up	--	--	--	--	--	--	--	--	--	--	--	hypothetical protein OsI_38356 [Oryza sativa Indica Group]
BGIOSGA030925	846	866	650	2070	2052	2032	13.2578	13.3055	10.3813	31.6842	31.212	31.8106	8.54855e-14	1.26192	up	[G]	Carbohydrate transport and metabolism	--	K14506|9.7e-12|nnu:109115461|K14506 jasmonic acid-amino synthetase [EC:6.3.2.52] | (RefSeq) uncharacterized LOC109115461	Plant hormone signal transduction (ko04075)	--	--	Protein of unknown function, DUF547	--	S	Function unknown	hypothetical protein OsI_31678 [Oryza sativa Indica Group]
BGIOSGA027014	29	45	26	374	104	46	0.495522	0.749834	0.44558	6.33916	1.74429	0.786462	0.0030805	2.03278	up	[IR]	Lipid transport and metabolism;; General function prediction only	Molecular Function: oxidoreductase activity, acting on CH-OH group of donors (GO:0016614);; Molecular Function: lyase activity (GO:0016829);; Molecular Function: flavin adenine dinucleotide binding (GO:0050660);;	K15403|0.0e+00|dosa:Os08t0401500-01|K15403 fatty acid omega-hydroxy dehydrogenase [EC:1.1.-.-] | (RefSeq) Os08g0401500; Similar to HOTHEAD protein precursor (ADHESION OF CALYX EDGES protein).	Cutin, suberine and wax biosynthesis (ko00073)	[R]	General function prediction only	GMC oxidoreductase	Protein HOTHEAD OS=Arabidopsis thaliana OX=3702 GN=HTH PE=1 SV=1	E	Amino acid transport and metabolism	protein HOTHEAD [Oryza sativa Japonica Group]
BGIOSGA023939	222	187	233	75	95	104	8.05257	6.62628	8.58308	2.62999	3.34352	3.75821	1.08719e-05	-1.31715	down	--	--	Biological Process: signal transduction (GO:0007165);;	--	--	--	--	Putative nuclear localisation signal	Ninja-family protein Os07g0602900 OS=Oryza sativa subsp. japonica OX=39947 GN=Os07g0602900 PE=2 SV=1	S	Function unknown	hypothetical protein OsI_26773 [Oryza sativa Indica Group]
BGIOSGA001006	12	25	2	254	147	172	0.373777	0.815139	0.061371	8.29533	4.75173	5.75837	2.06689e-08	3.4361	up	--	--	Molecular Function: hydrolase activity, hydrolyzing O-glycosyl compounds (GO:0004553);; Biological Process: carbohydrate metabolic process (GO:0005975);;	K01183|4.3e-172|dosa:Os01t0687400-01|K01183 chitinase [EC:3.2.1.14] | (RefSeq) Os01g0687400; Similar to Chitinase (EC 3.2.1.14).	Amino sugar and nucleotide sugar metabolism (ko00520)	[M]	Cell wall/membrane/envelope biogenesis	Glycosyl hydrolases family 18	Acidic endochitinase OS=Cicer arietinum OX=3827 PE=2 SV=1	G	Carbohydrate transport and metabolism	acidic endochitinase [Oryza sativa Japonica Group]
BGIOSGA024147	0	0	3	370	199	85	0	0	0.050476	5.98502	3.1923	1.40149	6.34906e-17	6.25074	up	[T]	Signal transduction mechanisms	Molecular Function: protein kinase activity (GO:0004672);; Molecular Function: ATP binding (GO:0005524);;	K24104|1.0e-71|thj:104799061|K24104 GPN-loop GTPase | (RefSeq) LOW QUALITY PROTEIN: uncharacterized protein LOC104799061	--	--	--	Protein kinase domain	Cysteine-rich receptor-like protein kinase 10 OS=Oryza sativa subsp. japonica OX=39947 GN=CRK10 PE=2 SV=1	T	Signal transduction mechanisms	hypothetical protein OsI_26367 [Oryza sativa Indica Group]
BGIOSGA023484	1	3	2	46	57	52	0.080315	0.228118	0.177004	4.73466	5.854	5.48963	1.88655e-08	3.96618	up	--	--	--	--	--	--	--	--	--	--	--	hypothetical protein OsI_24216 [Oryza sativa Indica Group]
BGIOSGA000161	394	416	416	1108	1022	790	13.2596	13.7177	14.2439	36.404	33.3485	26.5437	1.17064e-08	1.12561	up	--	--	Cellular Component: endoplasmic reticulum membrane (GO:0005789);; Cellular Component: plasma membrane (GO:0005886);; Cellular Component: integral component of membrane (GO:0016021);; Biological Process: endoplasmic reticulum-plasma membrane tethering (GO:0061817);; Biological Process: endoplasmic reticulum membrane organization (GO:0090158);;	--	--	--	--	--	--	U	Intracellular trafficking, secretion, and vesicular transport	hypothetical protein OsI_05106 [Oryza sativa Indica Group]
BGIOSGA010465	773	586	456	3207	2895	1467	32.5842	24.1856	19.5644	132.029	118.424	61.7431	4.74112e-09	1.89491	up	--	--	Biological Process: circadian rhythm (GO:0007623);; Biological Process: response to wounding (GO:0009611);; Biological Process: response to insect (GO:0009625);; Biological Process: response to blue light (GO:0009637);; Biological Process: response to absence of light (GO:0009646);; Biological Process: response to salt stress (GO:0009651);; Biological Process: jasmonic acid biosynthetic process (…	K10525|1.0e-131|dosa:Os03t0438100-01|K10525 allene oxide cyclase [EC:5.3.99.6] | (RefSeq) Os03g0438100, ALLENE_OXIDE_CYCLASE, AOC; Similar to Allene oxide cyclase precursor (EC 5.3.99.6) (Allene oxide cylase).	alpha-Linolenic acid metabolism (ko00592)	--	--	Allene oxide cyclase	Allene oxide cyclase, chloroplastic OS=Oryza sativa subsp. indica OX=39946 GN=AOC PE=2 SV=1	S	Function unknown	allene oxide cyclase, chloroplastic [Oryza sativa Japonica Group]
BGIOSGA033334	0	5	0	371	317	880	0	0.202676	0	15.6528	13.2975	38.0035	4.16259e-08	5.31981	up	[O]	Posttranslational modification, protein turnover, chaperones	Molecular Function: protein binding (GO:0005515);;	K00799|1.6e-129|osa:4349198|K00799 glutathione S-transferase [EC:2.5.1.18] | (RefSeq) glutathione S-transferase L2, chloroplastic	Glutathione metabolism (ko00480)	[O]	Posttranslational modification, protein turnover, chaperones	Glutathione S-transferase, N-terminal domain	Probable glutathione S-transferase GSTU6 OS=Oryza sativa subsp. japonica OX=39947 GN=GSTU6 PE=2 SV=2	O	Posttranslational modification, protein turnover, chaperones	hypothetical protein OsI_34426 [Oryza sativa Indica Group]
BGIOSGA023563	46	87	53	542	503	358	0.958132	1.78775	1.1243	11.1996	10.3201	7.55192	3.36854e-17	2.73486	up	--	--	Molecular Function: DNA binding (GO:0003677);; Cellular Component: nucleus (GO:0005634);;	K14491|6.1e-11|cmo:103483874|K14491 two-component response regulator ARR-B family | (RefSeq) two-component response regulator ARR2-like	Plant hormone signal transduction (ko04075)	--	--	MYB-CC type transfactor, LHEQLE motif	Protein PHOSPHATE STARVATION RESPONSE 3 OS=Oryza sativa subsp. japonica OX=39947 GN=PHR3 PE=2 SV=1	S	Function unknown	hypothetical protein OsI_24378 [Oryza sativa Indica Group]
BGIOSGA022614	2489	2148	2348	1086	1189	1425	37.4258	31.6421	35.9532	15.9409	17.3379	21.3837	6.32518e-08	-1.02112	down	--	--	--	--	--	--	--	TAF RNA Polymerase I subunit A	--	S	Function unknown	hypothetical protein OsI_22348 [Oryza sativa Indica Group]
BGIOSGA012916	98	100	84	355	271	287	8.29305	8.26722	7.22975	29.3425	22.2631	24.257	3.81893e-09	1.55835	up	--	--	Cellular Component: plasma membrane (GO:0005886);;	--	--	--	--	Ubiquitin-2 like Rad60 SUMO-like	Membrane-anchored ubiquitin-fold protein 1 OS=Oryza sativa subsp. japonica OX=39947 GN=MUB1 PE=3 SV=1	S	Function unknown	membrane-anchored ubiquitin-fold protein 1 isoform X2 [Oryza sativa Japonica Group]
BGIOSGA000209	35	41	22	136	144	124	2.44705	2.85147	1.58736	9.48331	9.99822	8.84401	1.14708e-06	1.86907	up	--	--	Biological Process: metal ion transport (GO:0030001);; Molecular Function: metal ion binding (GO:0046872);;	--	--	--	--	Heavy-metal-associated domain	--	S	Function unknown	hypothetical protein OsI_05024 [Oryza sativa Indica Group]
BGIOSGA029806	0	0	0	106	107	57	0	0	0	3.13196	3.16773	1.73109	2.51314e-13	6.33167	up	[G]	Carbohydrate transport and metabolism	Molecular Function: hydrolase activity, hydrolyzing O-glycosyl compounds (GO:0004553);; Cellular Component: cell wall (GO:0005618);; Biological Process: cellular glucan metabolic process (GO:0006073);; Molecular Function: xyloglucan:xyloglucosyl transferase activity (GO:0016762);; Cellular Component: apoplast (GO:0048046);; Biological Process: cell wall organization (GO:0071555);;	K08235|2.4e-187|osa:4346975|K08235 xyloglucan:xyloglucosyl transferase [EC:2.4.1.207] | (RefSeq) probable xyloglucan endotransglucosylase/hydrolase protein 28	--	--	--	Glycosyl hydrolases family 16	Probable xyloglucan endotransglucosylase/hydrolase protein 28 OS=Arabidopsis thaliana OX=3702 GN=XTH28 PE=2 SV=1	G	Carbohydrate transport and metabolism	hypothetical protein OsI_31270 [Oryza sativa Indica Group]
BGIOSGA024551	79	97	79	27	33	54	1.73388	2.07847	1.76059	0.562436	0.692407	1.18447	0.00911694	-1.21053	down	--	--	--	--	--	--	--	--	--	--	--	hypothetical protein OsI_25470 [Oryza sativa Indica Group]
BGIOSGA029990	38	41	39	402	389	266	1.03753	1.09796	1.08118	10.7651	10.3476	7.28503	2.46782e-23	2.98192	up	[M]	Cell wall/membrane/envelope biogenesis	Molecular Function: UDP-glucose 4-epimerase activity (GO:0003978);; Biological Process: galactose metabolic process (GO:0006012);;	K01784|2.4e-212|dosa:Os09t0323000-01|K01784 UDP-glucose 4-epimerase [EC:5.1.3.2] | (RefSeq) Os09g0323000; Similar to UDP-galactose 4-epimerase-like protein.	Galactose metabolism (ko00052);; Amino sugar and nucleotide sugar metabolism (ko00520)	[M]	Cell wall/membrane/envelope biogenesis	GDP-mannose 4,6 dehydratase	UDP-glucose 4-epimerase 4 OS=Oryza sativa subsp. japonica OX=39947 GN=UGE-4 PE=2 SV=1	M	Cell wall/membrane/envelope biogenesis	UDP-glucose 4-epimerase 4 [Oryza sativa Japonica Group]
BGIOSGA004682	0	0	0	407	344	119	0	0	0	21.439	18.0404	6.37037	1.98824e-21	7.69176	up	--	--	Molecular Function: molecular_function (GO:0003674);; Molecular Function: binding (GO:0005488);; Cellular Component: cellular_component (GO:0005575);; Cellular Component: cell (GO:0005623);; Cellular Component: plasma membrane (GO:0005886);; Biological Process: transport (GO:0006810);; Biological Process: lipid transport (GO:0006869);; Biological Process: multicellular organism development (GO:00…	--	--	--	--	Probable lipid transfer	Xylogen-like protein 11 OS=Arabidopsis thaliana OX=3702 GN=XYP11 PE=2 SV=2	S	Function unknown	non-specific lipid transfer protein GPI-anchored 2 [Oryza sativa Japonica Group]
BGIOSGA000314	478	438	353	886	1049	875	6.07604	5.45618	4.57019	10.9988	12.9434	11.1055	2.40993e-07	1.02367	up	--	--	Molecular Function: ubiquitin-protein transferase activity (GO:0004842);;	K10260|3.6e-16|csl:COCSUDRAFT_23114|K10260 F-box and WD-40 domain protein 7 | (RefSeq) WD40 repeat-like protein	Ubiquitin mediated proteolysis (ko04120)	[S]	Function unknown	U-box domain	U-box domain-containing protein 45 OS=Arabidopsis thaliana OX=3702 GN=PUB45 PE=1 SV=1	O	Posttranslational modification, protein turnover, chaperones	hypothetical protein OsI_04809 [Oryza sativa Indica Group]
Oryza_sativa_newGene_7366	79	44	56	24	17	24	1.22837	0.676521	0.896608	0.35515	0.245093	0.373293	0.00462824	-1.48313	down	--	--	--	K16578|2.6e-27|nau:109222079|K16578 CLIP-associating protein 1/2 | (RefSeq) CLIP-associated protein-like	--	--	--	--	--	S	Function unknown	Putative retroelement [Oryza sativa]
BGIOSGA016868	156	243	245	69	130	81	3.87977	5.93631	6.20914	1.66343	3.13798	1.99569	0.000718003	-1.28022	down	--	--	--	K15111|9.4e-21|spen:107015750|K15111 solute carrier family 25 (mitochondrial S-adenosylmethionine transporter), member 26 | (RefSeq) LOW QUALITY PROTEIN: protein MITOFERRINLIKE 1, chloroplastic	--	--	--	Plant organelle RNA recognition domain	Protein WHAT'S THIS FACTOR 9, mitochondrial OS=Arabidopsis thaliana OX=3702 GN=WTF9 PE=4 SV=1	S	Function unknown	hypothetical protein OsI_16868 [Oryza sativa Indica Group]
BGIOSGA035137	12	16	17	733	1553	148	0.230999	0.31604	0.356167	14.9785	31.5587	3.09375	3.92525e-17	5.1011	up	[QV]	Secondary metabolites biosynthesis, transport and catabolism;; Defense mechanisms	Molecular Function: monooxygenase activity (GO:0004497);; Molecular Function: iron ion binding (GO:0005506);; Cellular Component: integral component of membrane (GO:0016021);; Molecular Function: oxidoreductase activity, acting on paired donors, with incorporation or reduction of molecular oxygen (GO:0016705);; Molecular Function: heme binding (GO:0020037);;	K07437|2.7e-115|mesc:110614908|K07437 cytochrome P450 family 26 subfamily A | (RefSeq) cytochrome P450 87A3-like	--	[QI]	Secondary metabolites biosynthesis, transport and catabolism;; Lipid transport and metabolism	Cytochrome P450	Cytochrome P450 87A3 OS=Oryza sativa subsp. japonica OX=39947 GN=CYP87A3 PE=2 SV=3	Q	Secondary metabolites biosynthesis, transport and catabolism	hypothetical protein OsI_35831 [Oryza sativa Indica Group]
BGIOSGA013770	64	58	52	134	448	142	1.54902	1.38938	1.27949	3.18355	10.6245	3.45998	0.00043076	1.81658	up	[PR]	Inorganic ion transport and metabolism;; General function prediction only	Molecular Function: chlorophyllide a oxygenase [overall] activity (GO:0010277);;	K14439|4.0e-19|csl:COCSUDRAFT_46585|K14439 SWI/SNF-related matrix-associated actin-dependent regulator of chromatin subfamily A containing DEAD/H box 1 [EC:3.6.4.12] | (RefSeq) hypothetical protein	--	--	--	Pheophorbide a oxygenase	Protochlorophyllide-dependent translocon component 52, chloroplastic OS=Arabidopsis thaliana OX=3702 GN=PTC52 PE=2 SV=1	P	Inorganic ion transport and metabolism	hypothetical protein OsI_13976 [Oryza sativa Indica Group]
BGIOSGA023875	186	154	159	36	27	40	11.4337	9.27276	9.92521	2.10922	1.55763	2.45786	2.44107e-11	-2.32228	down	--	--	Cellular Component: integral component of membrane (GO:0016021);;	--	--	--	--	--	--	S	Function unknown	hypothetical protein OsI_26954 [Oryza sativa Indica Group]
BGIOSGA010886	18	18	12	134	72	66	0.18507	0.179354	0.11842	1.3529	0.717528	0.68024	1.7347e-05	2.24263	up	[O]	Posttranslational modification, protein turnover, chaperones	Molecular Function: ATP-dependent peptidase activity (GO:0004176);; Molecular Function: serine-type endopeptidase activity (GO:0004252);; Molecular Function: ATP binding (GO:0005524);; Cellular Component: mitochondrial matrix (GO:0005759);; Biological Process: misfolded or incompletely synthesized protein catabolic process (GO:0006515);; Biological Process: cellular response to oxidative stress (…	K08675|0.0e+00|osa:4332601|K08675 ATP-dependent Lon protease [EC:3.4.21.53] | (RefSeq) lon protease homolog, mitochondrial	--	[O]	Posttranslational modification, protein turnover, chaperones	Lon protease (S16) C-terminal proteolytic domain	Lon protease homolog, mitochondrial OS=Oryza sativa subsp. indica OX=39946 GN=OsI_27415 PE=2 SV=1	O	Posttranslational modification, protein turnover, chaperones	hypothetical protein OsI_11235 [Oryza sativa Indica Group]
BGIOSGA000090	624	528	362	1131	1687	1433	12.4804	10.3483	7.37245	22.091	32.7292	28.623	3.80385e-07	1.35493	up	--	--	Biological Process: reproduction (GO:0000003);; Biological Process: developmental process involved in reproduction (GO:0003006);; Molecular Function: molecular_function (GO:0003674);; Molecular Function: binding (GO:0005488);; Molecular Function: protein binding (GO:0005515);; Cellular Component: cellular_component (GO:0005575);; Cellular Component: intracellular (GO:0005622);; Cellular Component…	--	--	--	--	Domain of unknown function (DUF702)	Protein LATERAL ROOT PRIMORDIUM 1 OS=Arabidopsis thaliana OX=3702 GN=LRP1 PE=1 SV=1	S	Function unknown	hypothetical protein OsI_05244 [Oryza sativa Indica Group]
Oryza_sativa_newGene_4242	1510	1596	1766	704	631	506	9.98983	10.3418	11.5265	5.06961	4.49132	3.9072	1.22795e-15	-1.50909	down	--	--	--	--	--	--	--	--	--	--	--	hypothetical protein DAI22_07g254401 [Oryza sativa Japonica Group]
BGIOSGA000823	33	13	16	361	202	188	0.483664	0.178234	0.235233	5.23758	2.91267	2.78259	2.32197e-12	3.29996	up	[M]	Cell wall/membrane/envelope biogenesis	Molecular Function: protein kinase activity (GO:0004672);; Molecular Function: ATP binding (GO:0005524);; Cellular Component: integral component of membrane (GO:0016021);;	K01180|4.3e-111|cmax:111487562|K01180 endo-1,3(4)-beta-glucanase [EC:3.2.1.6] | (RefSeq) uncharacterized protein LOC111487562	--	[T]	Signal transduction mechanisms	Protein tyrosine and serine/threonine kinase	Proline-rich receptor-like protein kinase PERK1 OS=Arabidopsis thaliana OX=3702 GN=PERK1 PE=1 SV=1	T	Signal transduction mechanisms	hypothetical protein OsI_03745 [Oryza sativa Indica Group]
BGIOSGA006023	112	142	86	375	493	450	1.59914	1.98797	1.25185	5.2389	6.83364	6.42416	4.00128e-11	1.81331	up	[R]	General function prediction only	--	--	--	--	--	von Willebrand factor type A domain	E3 ubiquitin-protein ligase WAV3 OS=Arabidopsis thaliana OX=3702 GN=WAV3 PE=1 SV=1	S	Function unknown	hypothetical protein OsI_08104 [Oryza sativa Indica Group]
BGIOSGA010910	228	271	180	1230	1371	987	5.29029	6.17208	4.26242	27.9124	30.9133	22.9029	3.87255e-24	2.26143	up	--	--	Cellular Component: integral component of membrane (GO:0016021);; Molecular Function: transferase activity, transferring glycosyl groups (GO:0016757);;	K08238|1.6e-252|osa:4332564|K08238 xyloglucan 6-xylosyltransferase [EC:2.4.2.39] | (RefSeq) probable xyloglucan 6-xylosyltransferase 1	--	[GM]	Carbohydrate transport and metabolism;; Cell wall/membrane/envelope biogenesis	galactosyl transferase GMA12/MNN10 family	Probable xyloglucan 6-xylosyltransferase 1 OS=Oryza sativa subsp. indica OX=39946 GN=XXT1 PE=3 SV=2	S	Function unknown	probable xyloglucan 6-xylosyltransferase 1 [Oryza sativa Japonica Group]
BGIOSGA007076	2821	2856	2766	1145	1079	1895	29.5046	29.2681	29.4488	11.6872	10.9426	19.7798	2.54129e-05	-1.12396	down	--	--	Molecular Function: cysteine-type peptidase activity (GO:0008234);;	--	--	--	--	Ulp1 protease family, C-terminal catalytic domain	--	S	Function unknown	hypothetical protein OsI_05970 [Oryza sativa Indica Group]
BGIOSGA003885	59	85	53	532	456	201	2.26026	3.23511	2.08337	20.2106	17.1999	7.80617	6.77396e-09	2.38148	up	--	--	--	--	--	--	--	zinc-finger of the FCS-type, C2-C2	FCS-Like Zinc finger 8 OS=Arabidopsis thaliana OX=3702 GN=FLZ8 PE=1 SV=1	S	Function unknown	protein MARD1 isoform X1 [Oryza sativa Japonica Group]
Oryza_sativa_newGene_901	7	10	9	54	47	32	0.113302	0.165864	0.145137	0.894746	0.772185	0.531241	0.000715713	2.05257	up	--	--	Molecular Function: nucleic acid binding (GO:0003676);; Molecular Function: ATP binding (GO:0005524);; Biological Process: DNA integration (GO:0015074);; Molecular Function: ATPase activity (GO:0016887);;	K17545|1.6e-32|zma:103634684|K17545 serine/threonine-protein kinase ULK4 [EC:2.7.11.1] | (RefSeq) uncharacterized protein LOC103634684	--	[R]	General function prediction only	GAG-pre-integrase domain	Retrovirus-related Pol polyprotein from transposon RE2 OS=Arabidopsis thaliana OX=3702 GN=RE2 PE=4 SV=1	L	Replication, recombination and repair	retrotransposon protein, putative, unclassified, expressed [Oryza sativa Japonica Group]
BGIOSGA025812	22	43	99	220	280	106	0.308562	0.592467	1.41248	3.01818	3.82128	1.48114	0.00651643	1.61925	up	--	--	Cellular Component: condensed chromosome (GO:0000793);; Cellular Component: nucleolus (GO:0005730);; Biological Process: chromosome condensation (GO:0030261);; Biological Process: positive regulation of DNA repair (GO:0045739);;	K11490|0.0e+00|osa:4343387|K11490 condensin-2 complex subunit H2 | (RefSeq) condensin-2 complex subunit H2	--	[S]	Function unknown	Condensin II complex subunit CAP-H2 or CNDH2, mid domain	Condensin-2 complex subunit H2 OS=Arabidopsis thaliana OX=3702 GN=CAPH2 PE=2 SV=1	S	Function unknown	hypothetical protein OsI_26204 [Oryza sativa Indica Group]
BGIOSGA001797	0	0	3	110	753	782	0	0	0.039816	2.08227	14.2764	15.2497	7.93241e-08	5.32716	up	[GI]	Carbohydrate transport and metabolism;; Lipid transport and metabolism	Molecular Function: enzyme inhibitor activity (GO:0004857);; Molecular Function: pectinesterase activity (GO:0030599);; Biological Process: cell wall modification (GO:0042545);; Molecular Function: aspartyl esterase activity (GO:0045330);; Biological Process: pectin catabolic process (GO:0045490);;	K01051|1.5e-292|dosa:Os01t0311800-01|K01051 pectinesterase [EC:3.1.1.11] | (RefSeq) Os01g0311800; Similar to Pectin methylesterase 8 (Fragment).	Pentose and glucuronate interconversions (ko00040)	--	--	Pectinesterase	Probable pectinesterase/pectinesterase inhibitor 41 OS=Arabidopsis thaliana OX=3702 GN=PME41 PE=2 SV=2	G	Carbohydrate transport and metabolism	hypothetical protein OsI_01593 [Oryza sativa Indica Group]
BGIOSGA029517	197	227	222	717	663	347	5.05167	5.70509	5.79662	17.9627	16.4826	8.87155	6.27897e-05	1.27032	up	[O]	Posttranslational modification, protein turnover, chaperones	--	K09503|1.2e-15|qsu:112019417|K09503 DnaJ homolog subfamily A member 2 | (RefSeq) mitochondrial protein import protein mas5-like	Protein processing in endoplasmic reticulum (ko04141)	[O]	Posttranslational modification, protein turnover, chaperones	X-domain of DnaJ-containing	Chaperone protein dnaJ 10 OS=Arabidopsis thaliana OX=3702 GN=ATJ10 PE=2 SV=2	O	Posttranslational modification, protein turnover, chaperones	chaperone protein dnaJ 10 isoform X1 [Oryza sativa Japonica Group]
BGIOSGA033011	2298	2195	2163	1022	978	1005	31.392	29.3843	30.0903	13.6191	12.9538	13.6995	1.59332e-21	-1.25581	down	[G]	Carbohydrate transport and metabolism	Molecular Function: glycogen (starch) synthase activity (GO:0004373);; Molecular Function: starch synthase activity (GO:0009011);; Cellular Component: amyloplast (GO:0009501);; Cellular Component: chloroplast (GO:0009507);; Biological Process: amylopectin biosynthetic process (GO:0010021);; Biological Process: starch biosynthetic process (GO:0019252);;	K00703|0.0e+00|dosa:Os10t0437600-00|K00703 starch synthase [EC:2.4.1.21] | (RefSeq) Os10g0437600, SOLUBLE_STARCH_SYNTHASE_IIC, SSIIC; Similar to Starch synthase II, chloroplast precursor (EC 2.4.1.21) (SS II) (GBSSII) (Granule-bound starch synthase II).	Starch and sucrose metabolism (ko00500)	--	--	Starch synthase catalytic domain	Soluble starch synthase 2-1, chloroplastic/amyloplastic OS=Oryza sativa subsp. japonica OX=39947 GN=SSII-1 PE=2 SV=2	G	Carbohydrate transport and metabolism	hypothetical protein OsI_33746 [Oryza sativa Indica Group]
BGIOSGA005464	18	25	23	104	99	97	0.271632	0.384758	0.36768	1.60119	1.50998	1.52684	7.89371e-07	1.99597	up	--	--	Biological Process: multicellular organism development (GO:0007275);; Biological Process: circadian rhythm (GO:0007623);; Biological Process: biological_process (GO:0008150);; Biological Process: response to abiotic stimulus (GO:0009628);; Biological Process: response to endogenous stimulus (GO:0009719);; Biological Process: response to hormone (GO:0009725);; Biological Process: post-embryonic de…	K03695|4.8e-11|mus:103978450|K03695 ATP-dependent Clp protease ATP-binding subunit ClpB | (RefSeq) chaperone protein ClpB1	--	[O]	Posttranslational modification, protein turnover, chaperones	Clp amino terminal domain, pathogenicity island component	Protein SUPPRESSOR OF MAX2 1 OS=Arabidopsis thaliana OX=3702 GN=SMAX1 PE=1 SV=1	O	Posttranslational modification, protein turnover, chaperones	hypothetical protein OsI_09225 [Oryza sativa Indica Group]
BGIOSGA017616	51	34	6	262	233	140	0.558487	0.360655	0.065154	2.84403	2.51047	1.55118	5.34634e-05	2.46037	up	--	--	--	--	--	--	--	DUF761-associated sequence motif	--	S	Function unknown	hypothetical protein OsI_20888 [Oryza sativa Indica Group]
BGIOSGA034324	851	614	750	352	351	433	8.34364	5.89947	7.48751	3.37027	3.33383	4.23351	6.71442e-06	-1.06392	down	--	--	Molecular Function: protein binding (GO:0005515);;	--	--	[R]	General function prediction only	F-box domain	Zinc finger CCCH domain-containing protein 67 OS=Oryza sativa subsp. japonica OX=39947 GN=Os12g0515500 PE=2 SV=1	S	Function unknown	hypothetical protein OsI_35487 [Oryza sativa Indica Group]
BGIOSGA008556	1230	1443	1293	3767	3121	5845	24.1218	27.7432	25.8356	72.1549	59.404	114.503	8.96606e-09	1.55319	up	[G]	Carbohydrate transport and metabolism	Molecular Function: glucose-6-phosphate dehydrogenase activity (GO:0004345);; Biological Process: glucose metabolic process (GO:0006006);; Biological Process: pentose-phosphate shunt (GO:0006098);; Molecular Function: NADP binding (GO:0050661);;	K00036|9.7e-297|dosa:Os02t0600400-01|K00036 glucose-6-phosphate 1-dehydrogenase [EC:1.1.1.49 1.1.1.363] | (RefSeq) Os02g0600400; Similar to Glucose-6-phosphate dehydrogenase.	Pentose phosphate pathway (ko00030);; Glutathione metabolism (ko00480);; Carbon metabolism (ko01200)	[G]	Carbohydrate transport and metabolism	Glucose-6-phosphate dehydrogenase, C-terminal domain	Glucose-6-phosphate 1-dehydrogenase, cytoplasmic isoform OS=Solanum tuberosum OX=4113 GN=G6PDH PE=2 SV=1	G	Carbohydrate transport and metabolism	hypothetical protein OsI_07937 [Oryza sativa Indica Group]
BGIOSGA002118	2043	2356	2011	942	918	1228	51.1461	57.8041	51.2603	23.0202	22.284	30.6736	5.09032e-09	-1.15201	down	--	--	Molecular Function: metal ion binding (GO:0046872);;	--	--	[BK]	Chromatin structure and dynamics;; Transcription	PWWP domain	Histone-lysine N-methyltransferase ATX3 OS=Arabidopsis thaliana OX=3702 GN=ATX3 PE=2 SV=2	S	Function unknown	hypothetical protein OsI_00918 [Oryza sativa Indica Group]
BGIOSGA035510	9178	9470	10457	3299	3323	4728	113.229	114.484	131.373	39.7192	39.7551	58.2305	4.85417e-12	-1.45393	down	--	--	Molecular Function: GTPase activity (GO:0003924);; Molecular Function: GTP binding (GO:0005525);; Cellular Component: endoplasmic reticulum membrane (GO:0005789);; Cellular Component: integral component of membrane (GO:0016021);;	K22698|0.0e+00|osa:4350788|K22698 protein SEY1 [EC:3.6.5.-] | (RefSeq) protein ROOT HAIR DEFECTIVE 3 homolog 2	--	[R]	General function prediction only	Root hair defective 3 GTP-binding protein (RHD3)	Protein ROOT HAIR DEFECTIVE 3 homolog 2 OS=Oryza sativa subsp. japonica OX=39947 GN=Os11g0582300 PE=2 SV=1	Z	Cytoskeleton	hypothetical protein OsI_36606 [Oryza sativa Indica Group]
BGIOSGA004187	239	250	388	923	836	576	3.73806	3.82891	6.19293	14.1244	12.7157	9.00682	2.83291e-05	1.26533	up	--	--	Molecular Function: protein kinase activity (GO:0004672);; Molecular Function: ATP binding (GO:0005524);; Cellular Component: integral component of membrane (GO:0016021);;	K13436|7.0e-26|bna:106444903|K13436 pto-interacting protein 1 [EC:2.7.11.1] | (RefSeq) pto-interacting protein 1-like	Plant-pathogen interaction (ko04626)	--	--	Protein tyrosine and serine/threonine kinase	Protein MALE DISCOVERER 2 OS=Arabidopsis thaliana OX=3702 GN=MDIS2 PE=1 SV=1	T	Signal transduction mechanisms	hypothetical protein OsI_03238 [Oryza sativa Indica Group]
BGIOSGA014966	277	338	257	2048	2083	1810	2.25442	2.69297	2.12522	16.269	16.4386	14.7072	5.57265e-56	2.63793	up	[V]	Defense mechanisms	Molecular Function: ATP binding (GO:0005524);; Cellular Component: integral component of membrane (GO:0016021);; Molecular Function: ATPase activity (GO:0016887);; Molecular Function: ATPase activity, coupled to transmembrane movement of substances (GO:0042626);;	K05658|0.0e+00|dosa:Os04t0459000-01|K05658 ATP-binding cassette, subfamily B (MDR/TAP), member 1 [EC:7.6.2.2] | (RefSeq) Os04g0459000; Similar to MDR-like p-glycoprotein.	ABC transporters (ko02010)	[Q]	Secondary metabolites biosynthesis, transport and catabolism	ABC transporter transmembrane region	ABC transporter B family member 19 OS=Arabidopsis thaliana OX=3702 GN=ABCB19 PE=1 SV=1	V	Defense mechanisms	hypothetical protein OsI_16157 [Oryza sativa Indica Group]
BGIOSGA029812	147	59	86	267	364	219	5.87014	2.31031	3.48519	10.3975	14.12	8.72959	0.001132	1.36472	up	[G]	Carbohydrate transport and metabolism	Molecular Function: cellulase activity (GO:0008810);; Biological Process: cellulose catabolic process (GO:0030245);;	K01179|1.1e-59|bdi:100836131|K01179 endoglucanase [EC:3.2.1.4] | (RefSeq) endoglucanase 2	Starch and sucrose metabolism (ko00500)	--	--	Glycosyl hydrolase family 9	Endoglucanase 22 OS=Oryza sativa subsp. japonica OX=39947 GN=GLU11 PE=2 SV=2	--	--	hypothetical protein OsI_31262 [Oryza sativa Indica Group]
BGIOSGA012595	40	23	21	144	177	91	1.137	0.630962	0.603441	4.07105	4.97238	2.61811	7.39705e-06	2.06915	up	--	--	Cellular Component: cytosol (GO:0005829);; Biological Process: chloroplast avoidance movement (GO:0009903);; Biological Process: chloroplast accumulation movement (GO:0009904);;	--	--	--	--	Weak chloroplast movement under blue light	WEB family protein At2g38370 OS=Arabidopsis thaliana OX=3702 GN=At2g38370 PE=2 SV=1	--	--	WEB family protein At2g38370 [Oryza sativa Japonica Group]
BGIOSGA011886	0	0	0	46	169	60	0	0	0	1.80508	6.63466	2.41086	9.02585e-12	6.11255	up	--	--	Cellular Component: extracellular region (GO:0005576);; Cellular Component: cell wall (GO:0005618);; Biological Process: plant-type cell wall organization (GO:0009664);; Cellular Component: membrane (GO:0016020);;	K20628|1.4e-88|mdm:103432922|K20628 expansin | (RefSeq) expansin-A8	--	--	--	Expansin C-terminal domain	Expansin-A12 OS=Oryza sativa subsp. japonica OX=39947 GN=EXPA12 PE=2 SV=1	G	Carbohydrate transport and metabolism	expansin-A12 [Oryza sativa Japonica Group]
BGIOSGA007669	103	154	254	438	503	362	3.97856	5.87099	10.0691	16.6375	18.9833	14.0575	0.00164463	1.19144	up	[M]	Cell wall/membrane/envelope biogenesis	Molecular Function: catalytic activity (GO:0003824);;	K09753|2.3e-145|dosa:Os02t0180700-01|K09753 cinnamoyl-CoA reductase [EC:1.2.1.44] | (RefSeq) Os02g0180700; Similar to Cinnamoyl-CoA reductase (EC 1.2.1.44).	Phenylpropanoid biosynthesis (ko00940)	[V]	Defense mechanisms	NAD dependent epimerase/dehydratase family	Cinnamoyl-CoA reductase 1 OS=Arabidopsis thaliana OX=3702 GN=CCR1 PE=1 SV=1	M	Cell wall/membrane/envelope biogenesis	hypothetical protein OsI_06103 [Oryza sativa Indica Group]
BGIOSGA025878	50	63	55	754	663	326	0.756341	0.942368	0.856744	11.3399	9.91006	5.0122	5.22989e-19	3.16002	up	[T]	Signal transduction mechanisms	Molecular Function: protein kinase activity (GO:0004672);; Molecular Function: ATP binding (GO:0005524);;	K24104|4.5e-73|thj:104799061|K24104 GPN-loop GTPase | (RefSeq) LOW QUALITY PROTEIN: uncharacterized protein LOC104799061	--	--	--	Protein tyrosine and serine/threonine kinase	Cysteine-rich receptor-like protein kinase 6 OS=Oryza sativa subsp. japonica OX=39947 GN=CRK6 PE=1 SV=1	T	Signal transduction mechanisms	hypothetical protein OsI_26329 [Oryza sativa Indica Group]
BGIOSGA017916	5674	6781	6660	2960	3079	2856	140.337	164.335	167.726	71.4412	73.8581	70.5203	4.82499e-19	-1.21269	down	[O]	Posttranslational modification, protein turnover, chaperones	--	K03283|7.1e-202|dosa:Os05t0460000-01|K03283 heat shock 70kDa protein 1/2/6/8 | (RefSeq) Os05g0460000; Similar to 70 kDa heat shock cognate protein 1.	Spliceosome (ko03040);; Protein processing in endoplasmic reticulum (ko04141);; Endocytosis (ko04144)	[O]	Posttranslational modification, protein turnover, chaperones	Hsp70 protein	Heat shock 70 kDa protein 4 OS=Arabidopsis thaliana OX=3702 GN=HSP70-4 PE=1 SV=1	O	Posttranslational modification, protein turnover, chaperones	hypothetical protein OsI_20227 [Oryza sativa Indica Group]
BGIOSGA007271	193	182	282	96	101	124	4.37204	4.03603	6.5107	2.12585	2.21358	2.78655	0.000824149	-1.12159	down	[IR]	Lipid transport and metabolism;; General function prediction only	--	K10691|6.4e-47|ats:109762802|K10691 E3 ubiquitin-protein ligase UBR4 [EC:2.3.2.27] | (RefSeq) LOC109762802; auxin transport protein BIG	--	--	--	GDSL-like Lipase/Acylhydrolase	GDSL esterase/lipase At5g45950 OS=Arabidopsis thaliana OX=3702 GN=At5g45950 PE=2 SV=1	S	Function unknown	hypothetical protein OsI_05536 [Oryza sativa Indica Group]
BGIOSGA007815	102	60	42	268	209	210	2.66088	1.51707	1.11291	6.82322	5.29245	5.45644	8.79621e-05	1.58108	up	--	--	Molecular Function: protein serine/threonine phosphatase activity (GO:0004722);;	K17506|4.6e-25|mng:MNEG_3991|K17506 protein phosphatase 1L [EC:3.1.3.16] | (RefSeq) hypothetical protein	--	[T]	Signal transduction mechanisms	Protein phosphatase 2C	Probable protein phosphatase 2C 12 OS=Oryza sativa subsp. japonica OX=39947 GN=Os02g0224100 PE=2 SV=1	T	Signal transduction mechanisms	hypothetical protein OsI_06419 [Oryza sativa Indica Group]
BGIOSGA032798	481	478	567	245	247	293	18.4986	18.0158	22.2052	9.20756	9.2178	11.2401	1.6295e-06	-1.06095	down	--	--	--	--	--	--	--	Protein of unknown function (DUF3615)	--	--	--	hypothetical protein OsI_33285 [Oryza sativa Indica Group]
BGIOSGA000439	399	334	353	2057	1329	789	3.52737	2.89293	3.17425	17.773	11.4058	6.97316	1.47071e-07	1.77654	up	[R]	General function prediction only	Molecular Function: protein kinase activity (GO:0004672);; Molecular Function: ATP binding (GO:0005524);; Cellular Component: integral component of membrane (GO:0016021);;	K08857|0.0e+00|osa:4324792|K08857 NIMA (never in mitosis gene a)-related kinase 1/4/5 [EC:2.7.11.1] | (RefSeq) serine/threonine-protein kinase Nek5	--	[R]	General function prediction only	Protein kinase domain	Serine/threonine-protein kinase Nek5 OS=Oryza sativa subsp. japonica OX=39947 GN=NEK5 PE=2 SV=1	T	Signal transduction mechanisms	hypothetical protein OsI_04545 [Oryza sativa Indica Group]
BGIOSGA017101	6	17	19	114	165	186	0.146909	0.447284	0.508975	2.99851	4.30167	5.00208	1.5818e-10	3.16451	up	[G]	Carbohydrate transport and metabolism	Molecular Function: zinc ion binding (GO:0008270);; Molecular Function: oxidoreductase activity (GO:0016491);;	K00083|5.8e-150|sita:101782190|K00083 cinnamyl-alcohol dehydrogenase [EC:1.1.1.195] | (RefSeq) probable cinnamyl alcohol dehydrogenase 5	Phenylpropanoid biosynthesis (ko00940)	[Q]	Secondary metabolites biosynthesis, transport and catabolism	Alcohol dehydrogenase GroES-like domain	Cinnamyl alcohol dehydrogenase 7 OS=Oryza sativa subsp. japonica OX=39947 GN=CAD7 PE=1 SV=1	C	Energy production and conversion	hypothetical protein OsI_17363 [Oryza sativa Indica Group]
BGIOSGA032053	143	190	148	556	538	264	2.62298	3.42555	2.77359	9.99089	9.59925	4.84527	9.73953e-05	1.34362	up	[E]	Amino acid transport and metabolism	Biological Process: oligopeptide transport (GO:0006857);; Cellular Component: integral component of membrane (GO:0016021);; Molecular Function: transmembrane transporter activity (GO:0022857);;	K14638|4.6e-236|obr:102708831|K14638 solute carrier family 15 (peptide/histidine transporter), member 3/4 | (RefSeq) protein NRT1/ PTR FAMILY 8.3-like	--	[E]	Amino acid transport and metabolism	POT family	Protein NRT1/ PTR FAMILY 8.5 OS=Arabidopsis thaliana OX=3702 GN=NPF8.5 PE=2 SV=1	E	Amino acid transport and metabolism	hypothetical protein OsI_33271 [Oryza sativa Indica Group]
BGIOSGA034419	888	757	716	1981	2815	2065	17.556	14.6567	14.4118	38.2306	53.992	40.7597	3.28795e-12	1.40861	up	[T]	Signal transduction mechanisms	Molecular Function: calcium ion binding (GO:0005509);; Molecular Function: ATP binding (GO:0005524);; Cellular Component: cytoplasm (GO:0005737);; Molecular Function: calcium-dependent protein kinase activity (GO:0010857);;	K13412|1.8e-263|dosa:Os11t0171500-01|K13412 calcium-dependent protein kinase [EC:2.7.11.1] | (RefSeq) Os11g0171500, CDPK24, CALCIUM-DEPENDENT_PROTEIN_KINASE_24; Similar to Calcium-dependent protein kinase SK5 (EC 2.7.1.-) (CDPK).	Plant-pathogen interaction (ko04626)	[T]	Signal transduction mechanisms	Protein kinase domain	Calcium-dependent protein kinase 24 OS=Oryza sativa subsp. japonica OX=39947 GN=CPK24 PE=1 SV=1	T	Signal transduction mechanisms	calcium-dependent protein kinase 24 [Oryza sativa Japonica Group]
BGIOSGA016372	52	64	52	169	148	143	4.56956	5.52775	4.63924	14.6667	12.7869	12.7128	3.39812e-05	1.31192	up	[J]	Translation, ribosomal structure and biogenesis	Molecular Function: RNA binding (GO:0003723);; Cellular Component: chloroplast (GO:0009507);; Biological Process: positive regulation of response to salt stress (GO:1901002);;	K13195|1.3e-15|gmx:100527061|K13195 cold-inducible RNA-binding protein | (RefSeq) uncharacterized protein LOC100527061	--	[R]	General function prediction only	RNA recognition motif. (a.k.a. RRM, RBD, or RNP domain)	Small RNA-binding protein 11, chloroplastic OS=Arabidopsis thaliana OX=3702 GN=S-RBP11 PE=2 SV=1	S	Function unknown	hypothetical protein OsI_15830 [Oryza sativa Indica Group]
BGIOSGA021991	2868	3380	4210	1323	1330	1670	72.5178	83.7475	108.406	32.6368	32.609	42.1428	6.16566e-10	-1.37204	down	[O]	Posttranslational modification, protein turnover, chaperones	Cellular Component: mitochondrial matrix (GO:0005759);;	K22073|2.2e-232|dosa:Os06t0134800-01|K22073 transferase CAF17, mitochondrial [EC:2.1.-.-] | (RefSeq) Os06g0134800; Folate-binding, YgfZ domain containing protein.	--	[K]	Transcription	--	Putative transferase At4g12130, mitochondrial OS=Arabidopsis thaliana OX=3702 GN=At4g12130 PE=1 SV=1	S	Function unknown	hypothetical protein OsI_21522 [Oryza sativa Indica Group]
BGIOSGA017892	469	389	624	143	179	211	5.47097	4.45107	7.42352	1.62931	2.0181	2.45945	1.98197e-07	-1.55992	down	--	--	Molecular Function: actin binding (GO:0003779);;	K03841|4.7e-09|zma:103631224|K03841 fructose-1,6-bisphosphatase I [EC:3.1.3.11] | (RefSeq) fructose-1,6-bisphosphatase, cytosolic	Glycolysis / Gluconeogenesis (ko00010);; Pentose phosphate pathway (ko00030);; Fructose and mannose metabolism (ko00051);; Carbon fixation in photosynthetic organisms (ko00710);; Carbon metabolism (ko01200)	--	--	KIP1-like protein	Protein NETWORKED 2A OS=Arabidopsis thaliana OX=3702 GN=NET2A PE=2 SV=1	S	Function unknown	hypothetical protein OsI_20268 [Oryza sativa Indica Group]
BGIOSGA012786	622	479	518	1586	1626	1768	6.87839	5.19202	5.83643	17.133	17.4619	19.5428	5.49854e-16	1.4957	up	[J]	Translation, ribosomal structure and biogenesis	Cellular Component: cytosol (GO:0005829);;	K11323|7.5e-50|cre:CHLREDRAFT_120259|K11323 histone arginine demethylase JMJD6 [EC:1.14.11.-] | (RefSeq) predicted protein	--	[BT]	Chromatin structure and dynamics;; Signal transduction mechanisms	Cupin-like domain	F-box protein At1g78280 OS=Arabidopsis thaliana OX=3702 GN=At1g78280 PE=2 SV=3	S	Function unknown	hypothetical protein OsI_11873 [Oryza sativa Indica Group]
BGIOSGA016587	3	2	0	611	398	127	0.02744	0.02626	0	8.17936	5.28493	1.73101	1.6088e-22	6.63407	up	[I]	Lipid transport and metabolism	Biological Process: lipid metabolic process (GO:0006629);; Molecular Function: phosphoric diester hydrolase activity (GO:0008081);;	K01126|3.2e-19|qsu:112017679|K01126 glycerophosphoryl diester phosphodiesterase [EC:3.1.4.46] | (RefSeq) glycerophosphodiester phosphodiesterase GDPD6	Glycerophospholipid metabolism (ko00564)	[C]	Energy production and conversion	Glycerophosphoryl diester phosphodiesterase family	Glycerophosphodiester phosphodiesterase GDPDL3 OS=Arabidopsis thaliana OX=3702 GN=GDPDL3 PE=2 SV=3	C	Energy production and conversion	hypothetical protein OsI_16271 [Oryza sativa Indica Group]
BGIOSGA021804	658	485	495	3497	3265	1741	11.9432	8.62053	9.13724	61.9502	57.4731	31.5481	1.28394e-14	2.21227	up	--	--	Molecular Function: 1-phosphatidylinositol binding (GO:0005545);; Cellular Component: clathrin-coated vesicle (GO:0030136);; Molecular Function: clathrin binding (GO:0030276);; Biological Process: clathrin coat assembly (GO:0048268);;	K20043|2.3e-211|zma:103638005|K20043 clathrin coat assembly protein AP180 | (RefSeq) putative clathrin assembly protein At5g35200	--	[TU]	Signal transduction mechanisms;; Intracellular trafficking, secretion, and vesicular transport	ANTH domain	Putative clathrin assembly protein At5g35200 OS=Arabidopsis thaliana OX=3702 GN=At5g35200 PE=1 SV=1	U	Intracellular trafficking, secretion, and vesicular transport	hypothetical protein OsI_21879 [Oryza sativa Indica Group]
BGIOSGA025170	42	19	11	74	208	89	5.53743	2.43828	1.36684	9.49314	26.6279	11.7287	0.00108636	2.04438	up	--	--	--	--	--	--	--	--	--	S	Function unknown	uncharacterized protein LOC4342425 [Oryza sativa Japonica Group]
BGIOSGA026042	284	237	146	575	560	464	4.63441	3.78624	2.42625	9.16802	8.86229	7.56115	0.000166823	1.12662	up	--	--	Cellular Component: integral component of membrane (GO:0016021);;	K02184|2.8e-88|sind:105170502|K02184 formin 2 | (RefSeq) formin-like protein 1	--	[TZ]	Signal transduction mechanisms;; Cytoskeleton	Formin Homology 2 Domain	Formin-like protein 13 OS=Oryza sativa subsp. japonica OX=39947 GN=FH13 PE=2 SV=1	S	Function unknown	hypothetical protein OsI_26679 [Oryza sativa Indica Group]
BGIOSGA009781	13	22	15	62	60	51	0.544257	0.943717	0.632034	2.62704	2.52898	2.22837	0.0019972	1.58381	up	--	--	Molecular Function: transcription factor activity, sequence-specific DNA binding (GO:0003700);; Cellular Component: nucleus (GO:0005634);; Molecular Function: sequence-specific DNA binding (GO:0043565);;	K12835|3.0e-32|cmax:111493042|K12835 ATP-dependent RNA helicase DDX42 [EC:3.6.4.13] | (RefSeq) DEAD-box ATP-dependent RNA helicase 24 isoform X1	Spliceosome (ko03040)	--	--	WRKY DNA -binding domain	Probable WRKY transcription factor 57 OS=Arabidopsis thaliana OX=3702 GN=WRKY57 PE=2 SV=1	S	Function unknown	hypothetical protein OsI_13604 [Oryza sativa Indica Group]
BGIOSGA026836	8	20	15	85	93	39	0.189911	0.492425	0.387803	2.10093	2.29103	0.991312	0.000642438	2.03912	up	--	--	Cellular Component: cellular_component (GO:0005575);; Cellular Component: cell-cell junction (GO:0005911);; Cellular Component: plasmodesma (GO:0009506);; Cellular Component: cell junction (GO:0030054);; Cellular Component: symplast (GO:0055044);;	--	--	--	--	--	F-box protein At1g10780 OS=Arabidopsis thaliana OX=3702 GN=At1g10780 PE=2 SV=1	S	Function unknown	hypothetical protein OsI_29547 [Oryza sativa Indica Group]
BGIOSGA030750	95	104	105	432	360	257	2.58259	2.75246	2.90783	11.4768	9.49665	6.97902	1.70155e-08	1.63826	up	[HR]	Coenzyme transport and metabolism;; General function prediction only	Cellular Component: chloroplast thylakoid membrane (GO:0009535);; Cellular Component: chloroplast envelope (GO:0009941);;	--	--	--	--	Alpha/beta hydrolase family	--	S	Function unknown	hypothetical protein OsI_31356 [Oryza sativa Indica Group]
BGIOSGA031471	3	7	9	105	92	44	0.038952	0.114505	0.164337	1.98726	1.73054	0.85429	2.73252e-07	3.20794	up	--	--	Molecular Function: ubiquitin-protein transferase activity (GO:0004842);; Cellular Component: nucleus (GO:0005634);; Biological Process: interstrand cross-link repair (GO:0036297);;	K15691|3.4e-249|dosa:Os10t0545600-00|K15691 E3 ubiquitin-protein ligase RFWD3 [EC:2.3.2.27] | (RefSeq) Os10g0545600; Similar to transposon protein.	--	[O]	Posttranslational modification, protein turnover, chaperones	Ring finger domain	--	S	Function unknown	hypothetical protein OsI_34535 [Oryza sativa Indica Group]
BGIOSGA023389	191	98	117	369	586	368	7.18547	3.58306	4.4478	13.5277	21.3918	13.8044	1.61674e-05	1.53849	up	--	--	Cellular Component: plasma membrane (GO:0005886);; Cellular Component: plasmodesma (GO:0009506);; Cellular Component: integral component of membrane (GO:0016021);;	--	--	--	--	Tetraspanin family	Tetraspanin-8 OS=Arabidopsis thaliana OX=3702 GN=TET8 PE=2 SV=1	S	Function unknown	tetraspanin-8 [Oryza sativa Japonica Group]
BGIOSGA026024	88	83	77	419	309	309	7.99335	7.36158	7.15317	37.3719	27.4262	28.2515	1.1532e-12	1.91846	up	--	--	Molecular Function: metal ion binding (GO:0046872);;	--	--	[R]	General function prediction only	Yippee zinc-binding/DNA-binding /Mis18, centromere assembly	Putative yippee-like protein Os10g0369500 OS=Oryza sativa subsp. japonica OX=39947 GN=Os10g0369500 PE=3 SV=1	S	Function unknown	putative yippee-like protein Os10g0369500 [Oryza sativa Japonica Group]
BGIOSGA034682	96	71	11	360	1031	910	8.12901	5.94063	0.954013	29.9853	85.3759	77.545	2.86728e-08	3.28698	up	--	--	Biological Process: lipid transport (GO:0006869);; Molecular Function: lipid binding (GO:0008289);;	--	--	--	--	Protease inhibitor/seed storage/LTP family	Non-specific lipid-transfer protein 2A OS=Oryza sativa subsp. japonica OX=39947 GN=LTP2-A PE=3 SV=2	U	Intracellular trafficking, secretion, and vesicular transport	non-specific lipid-transfer protein 2A [Oryza sativa Japonica Group]
BGIOSGA024877	43	63	38	7	13	20	0.337235	0.489263	0.306318	0.049601	0.099653	0.157128	0.0040554	-1.78525	down	[T]	Signal transduction mechanisms	Molecular Function: protein kinase activity (GO:0004672);; Molecular Function: ATP binding (GO:0005524);; Cellular Component: integral component of membrane (GO:0016021);; Molecular Function: carbohydrate binding (GO:0030246);;	K13416|5.3e-86|mdm:103416333|K13416 brassinosteroid insensitive 1-associated receptor kinase 1 [EC:2.7.10.1 2.7.11.1] | (RefSeq) BRASSINOSTEROID INSENSITIVE 1-associated receptor kinase 1-like isoform X1	MAPK signaling pathway - plant (ko04016);; Plant hormone signal transduction (ko04075);; Plant-pathogen interaction (ko04626)	--	--	Legume lectin domain	L-type lectin-domain containing receptor kinase SIT2 OS=Oryza sativa subsp. japonica OX=39947 GN=SIT2 PE=2 SV=2	T	Signal transduction mechanisms	hypothetical protein OsI_24776 [Oryza sativa Indica Group]
BGIOSGA020668	299	310	274	131	117	170	4.87295	4.96212	4.55035	2.08133	1.85326	2.76183	1.78062e-05	-1.1686	down	--	--	--	--	--	--	--	Protein of unknown function (DUF629)	--	--	--	hypothetical protein OsI_24190 [Oryza sativa Indica Group]
BGIOSGA018022	72	87	54	187	166	135	5.96825	7.12532	4.57543	15.3056	13.5091	11.3192	0.00227725	1.05681	up	--	--	--	--	--	--	--	--	--	--	--	hypothetical protein OsI_20034 [Oryza sativa Indica Group]
BGIOSGA035853	12176	14280	15450	4790	4618	5962	196.171	225.442	253.457	75.3095	72.1439	95.888	2.57627e-16	-1.54539	down	[L]	Replication, recombination and repair	Molecular Function: nucleic acid binding (GO:0003676);; Molecular Function: ATP binding (GO:0005524);;	K16911|7.0e-164|ccaj:109805117|K16911 ATP-dependent RNA helicase DDX21 [EC:3.6.4.13] | (RefSeq) DEAD-box ATP-dependent RNA helicase 53-like	--	[A]	RNA processing and modification	DEAD/DEAH box helicase	DEAD-box ATP-dependent RNA helicase 9 OS=Oryza sativa subsp. japonica OX=39947 GN=Os12g0611200 PE=2 SV=1	L	Replication, recombination and repair	hypothetical protein OsI_39082 [Oryza sativa Indica Group]
BGIOSGA012134	54	75	59	259	158	96	2.05204	2.8295	2.30903	9.70782	5.88038	3.67279	0.00538926	1.27376	up	[J]	Translation, ribosomal structure and biogenesis	Molecular Function: structural constituent of ribosome (GO:0003735);; Biological Process: translation (GO:0006412);; Cellular Component: large ribosomal subunit (GO:0015934);;	K02876|3.2e-139|dosa:Os03t0219900-01|K02876 large subunit ribosomal protein L15 | (RefSeq) Os03g0219900; Similar to 50S ribosomal protein L15, chloroplast precursor (CL15) (Fragment).	Ribosome (ko03010)	[J]	Translation, ribosomal structure and biogenesis	Ribosomal proteins 50S-L15, 50S-L18e, 60S-L27A	50S ribosomal protein L15, chloroplastic (Fragment) OS=Pisum sativum OX=3888 GN=RPL15 PE=2 SV=1	J	Translation, ribosomal structure and biogenesis	50S ribosomal protein L15, chloroplastic [Oryza sativa Japonica Group]
BGIOSGA007082	271452	256935	216661	102533	92957	150953	6025.55	5588.51	4897.12	2221.4	2001.15	3344.96	5.44077e-07	-1.19569	down	[O]	Posttranslational modification, protein turnover, chaperones	Cellular Component: nucleus (GO:0005634);; Cellular Component: cytoplasm (GO:0005737);; Biological Process: protein ubiquitination (GO:0016567);; Biological Process: modification-dependent protein catabolic process (GO:0019941);; Molecular Function: protein tag (GO:0031386);; Molecular Function: ubiquitin protein ligase binding (GO:0031625);;	K08770|2.8e-255|ats:109747268|K08770 ubiquitin C | (RefSeq) LOC109747268; polyubiquitin-A isoform X1	Ubiquitin mediated proteolysis (ko04120)	[OR]	Posttranslational modification, protein turnover, chaperones;; General function prediction only	Ubiquitin family	Polyubiquitin OS=Nicotiana sylvestris OX=4096 GN=UBI11 PE=2 SV=1	O	Posttranslational modification, protein turnover, chaperones	unnamed protein product [Ananas comosus var. bracteatus]
BGIOSGA003844	43	61	42	169	135	97	1.22601	1.73642	1.24264	4.79701	3.79319	2.81492	0.00116062	1.29848	up	--	--	Cellular Component: integral component of membrane (GO:0016021);;	--	--	--	--	--	--	--	--	hypothetical protein DAI22_01g222000 [Oryza sativa Japonica Group]
BGIOSGA016209	1116	1273	1239	435	504	598	24.4929	27.3699	27.6855	9.30547	10.7259	13.0897	2.15986e-11	-1.33801	down	--	--	--	K10268|3.8e-244|dosa:Os04t0370600-01|K10268 F-box and leucine-rich repeat protein 2/20 | (RefSeq) Os04g0370600; Leucine-rich repeat, cysteine-containing subtype domain containing protein.	--	[R]	General function prediction only	Leucine Rich repeat	F-box/LRR-repeat protein 14 OS=Arabidopsis thaliana OX=3702 GN=FBL14 PE=2 SV=1	S	Function unknown	hypothetical protein OsI_15538 [Oryza sativa Indica Group]
BGIOSGA014634	9	38	14	382	502	171	0.175663	0.748289	0.276728	7.57394	9.88306	3.451	8.50021e-12	3.71503	up	[C]	Energy production and conversion	Biological Process: cellular aldehyde metabolic process (GO:0006081);; Molecular Function: oxidoreductase activity, acting on the aldehyde or oxo group of donors, NAD or NADP as acceptor (GO:0016620);;	K00128|1.8e-284|dosa:Os04t0540600-01|K00128 aldehyde dehydrogenase (NAD+) [EC:1.2.1.3] | (RefSeq) Os04g0540600; Aldehyde dehydrogenase domain containing protein.	Glycolysis / Gluconeogenesis (ko00010);; Ascorbate and aldarate metabolism (ko00053);; Fatty acid degradation (ko00071);; Valine, leucine and isoleucine degradation (ko00280);; Lysine degradation (ko00310);; Arginine and proline metabolism (ko00330);; Histidine metabolism (ko00340);; Tryptophan metabolism (ko00380);; beta-Alanine metabolism (ko00410);; Glycerolipid metabolism (ko00561);; Pyruvate…	[C]	Energy production and conversion	Aldehyde dehydrogenase family	Aldehyde dehydrogenase family 3 member F1 OS=Arabidopsis thaliana OX=3702 GN=ALDH3F1 PE=2 SV=2	C	Energy production and conversion	aldehyde dehydrogenase family 3 member F1 [Oryza sativa Japonica Group]
BGIOSGA030841	41	24	49	4137	3485	996	0.791344	0.445543	0.976778	79.6924	66.7083	19.6155	2.87142e-37	5.79885	up	[QV]	Secondary metabolites biosynthesis, transport and catabolism;; Defense mechanisms	Molecular Function: monooxygenase activity (GO:0004497);; Molecular Function: iron ion binding (GO:0005506);; Molecular Function: oxidoreductase activity, acting on paired donors, with incorporation or reduction of molecular oxygen (GO:0016705);; Molecular Function: heme binding (GO:0020037);;	K20623|2.2e-301|dosa:Os09t0441400-01|K20623 typhasterol/6-deoxotyphasterol 2alpha-hydroxylase | (RefSeq) Os09g0441400; Similar to Elicitor-inducible cytochrome P450.	Brassinosteroid biosynthesis (ko00905)	[Q]	Secondary metabolites biosynthesis, transport and catabolism	Cytochrome P450	Trimethyltridecatetraene synthase OS=Zea mays OX=4577 GN=CYP92C6 PE=1 SV=1	Q	Secondary metabolites biosynthesis, transport and catabolism	hypothetical protein OsI_31532 [Oryza sativa Indica Group]
BGIOSGA003142	282	198	158	42	86	83	13.8274	9.48793	7.86478	1.97511	4.09288	4.06495	6.87185e-05	-1.64574	down	--	--	--	--	--	--	--	--	--	S	Function unknown	hypothetical protein OsI_01169 [Oryza sativa Indica Group]
Oryza_sativa_newGene_6122	1176	1592	3134	473	160	519	10.2241	14.8873	31.5768	4.42897	1.5938	4.49175	6.79454e-07	-2.34261	down	--	--	--	--	--	--	--	--	--	--	--	hypothetical protein PITC_031410 [Penicillium italicum]
BGIOSGA020003	346	431	569	148	130	166	43.3602	52.9314	72.7175	18.0246	15.8169	20.7178	7.20333e-09	-1.68145	down	--	--	--	--	--	--	--	--	--	S	Function unknown	uncharacterized protein LOC4339041 [Oryza sativa Japonica Group]
BGIOSGA019146	17	12	20	183	132	48	0.369039	0.262366	0.452179	4.06541	2.92171	1.08406	1.25934e-05	2.54537	up	--	--	Molecular Function: transferase activity, transferring acyl groups other than amino-acyl groups (GO:0016747);;	K19861|1.4e-38|egu:105059707|K19861 benzyl alcohol O-benzoyltransferase [EC:2.3.1.196 2.3.1.232] | (RefSeq) benzyl alcohol O-benzoyltransferase-like	--	--	--	Transferase family	Acyl transferase 4 OS=Oryza sativa subsp. japonica OX=39947 GN=AT4 PE=1 SV=1	S	Function unknown	hypothetical protein OsI_18372 [Oryza sativa Indica Group]
BGIOSGA018904	16	16	8	55	101	51	0.450937	0.431584	0.236901	1.5592	2.83435	1.46601	0.000267761	2.08772	up	[L]	Replication, recombination and repair	Molecular Function: single-stranded DNA 5'-3' exodeoxyribonuclease activity (GO:0045145);;	K17815|2.9e-188|dosa:Os05t0123300-00|K17815 exonuclease V [EC:3.1.-.-] | (RefSeq) Os05g0123300; Defects-in-morphology protein 1-like, mitochondrial domain containing protein.	--	[S]	Function unknown	Exonuclease V - a 5' deoxyribonuclease	Exonuclease V, chloroplastic OS=Arabidopsis thaliana OX=3702 GN=At5g60370 PE=2 SV=1	S	Function unknown	hypothetical protein OsI_18264 [Oryza sativa Indica Group]
BGIOSGA019958	245	259	378	1035	982	991	6.72563	6.94965	10.5635	27.7326	26.1461	27.1784	8.21289e-12	1.63196	up	[G]	Carbohydrate transport and metabolism	Cellular Component: integral component of membrane (GO:0016021);; Molecular Function: transmembrane transporter activity (GO:0022857);;	K08193|5.9e-171|sbi:8061750|K08193 MFS transporter, ACS family, solute carrier family 17 (sodium-dependent inorganic phosphate cotransporter), other | (RefSeq) probable anion transporter 2, chloroplastic	--	[G]	Carbohydrate transport and metabolism	Major Facilitator Superfamily	Probable anion transporter 2, chloroplastic OS=Oryza sativa subsp. japonica OX=39947 GN=PHT4;2 PE=2 SV=1	G	Carbohydrate transport and metabolism	probable anion transporter 2, chloroplastic [Oryza sativa Japonica Group]
BGIOSGA025994	1147	1069	940	7714	6645	4130	25.8365	23.6084	21.5714	169.71	145.268	92.92	3.97635e-23	2.39933	up	--	--	Molecular Function: GTPase activity (GO:0003924);; Molecular Function: structural constituent of cytoskeleton (GO:0005200);; Molecular Function: GTP binding (GO:0005525);; Cellular Component: microtubule (GO:0005874);; Biological Process: microtubule-based process (GO:0007017);;	K07374|4.0e-262|dosa:Os07t0574800-01|K07374 tubulin alpha | (RefSeq) Os07g0574800, TUBA1, TUBULIN_ALPHA-1_CHAIN; Tubulin alpha-1 chain.	Phagosome (ko04145)	[Z]	Cytoskeleton	Tubulin/FtsZ family, GTPase domain	Tubulin alpha-1 chain OS=Oryza sativa subsp. japonica OX=39947 GN=TUBA1 PE=1 SV=1	Z	Cytoskeleton	tubulin alpha-1 chain [Oryza sativa Japonica Group]
BGIOSGA011783	2935	3079	3159	780	668	723	257.2	264.396	281.886	66.6383	56.7107	63.2354	5.57248e-51	-2.18142	down	--	--	--	--	--	--	--	--	--	S	Function unknown	uncharacterized protein LOC4331521 [Oryza sativa Japonica Group]
BGIOSGA013484	503	680	883	308	379	281	10.6561	14.1249	19.0757	6.36052	7.79634	5.93826	2.22191e-05	-1.1926	down	--	--	--	--	--	--	--	--	BTB/POZ domain-containing protein At1g63850 OS=Arabidopsis thaliana OX=3702 GN=At1g63850 PE=1 SV=1	S	Function unknown	BTB/POZ domain-containing protein At1g63850 [Oryza sativa Japonica Group]
BGIOSGA025544	42	43	34	206	210	102	3.53567	3.54033	2.9187	16.9987	17.1794	8.60113	3.00751e-06	1.92678	up	--	--	--	--	--	--	--	--	--	--	--	hypothetical protein OsI_25692 [Oryza sativa Indica Group]
BGIOSGA034499	68	96	90	183	280	149	3.6824	5.09669	4.9819	9.70479	14.721	8.03367	0.00242475	1.11637	up	--	--	--	--	--	--	--	--	--	S	Function unknown	hypothetical protein OsI_35106 [Oryza sativa Indica Group]
BGIOSGA027809	49	42	55	478	542	234	1.19332	1.01621	1.38204	11.596	13.0427	5.7963	1.59873e-14	2.88076	up	[G]	Carbohydrate transport and metabolism	Biological Process: lipid metabolic process (GO:0006629);; Molecular Function: phosphoric diester hydrolase activity (GO:0008081);; Cellular Component: integral component of membrane (GO:0016021);;	--	--	--	--	--	PI-PLC X domain-containing protein At5g67130 OS=Arabidopsis thaliana OX=3702 GN=At5g67130 PE=1 SV=1	S	Function unknown	hypothetical protein OsI_27492 [Oryza sativa Indica Group]
BGIOSGA009406	12	8	8	264	318	78	0.540405	0.335603	0.350283	11.6075	13.9324	3.49661	7.40055e-13	4.07905	up	--	--	--	--	--	--	--	Carbohydrate esterase, sialic acid-specific acetylesterase	Probable carbohydrate esterase At4g34215 OS=Arabidopsis thaliana OX=3702 GN=At4g34215 PE=1 SV=2	S	Function unknown	hypothetical protein OsI_14408 [Oryza sativa Indica Group]
BGIOSGA016311	797	1462	1644	474	499	688	18.1106	32.5681	38.0643	10.5067	10.9918	15.6112	5.13915e-05	-1.3119	down	--	--	--	--	--	--	--	Tumour suppressing sub-chromosomal transferable candidate 4	--	S	Function unknown	hypothetical protein OsI_15718 [Oryza sativa Indica Group]
BGIOSGA030953	597	662	747	295	292	399	10.7565	11.6848	13.7091	5.17435	5.08729	7.16848	3.45412e-06	-1.1212	down	--	--	Molecular Function: zinc ion binding (GO:0008270);;	K05849|3.6e-95|tcc:18613571|K05849 solute carrier family 8 (sodium/calcium exchanger) | (RefSeq) uncharacterized LOC18613571	--	[R]	General function prediction only	DYW family of nucleic acid deaminases	Pentatricopeptide repeat-containing protein At5g48910 OS=Arabidopsis thaliana OX=3702 GN=PCMP-H38 PE=2 SV=1	S	Function unknown	hypothetical protein OsI_31741 [Oryza sativa Indica Group]
BGIOSGA017100	1	3	11	434	418	285	0.035159	0.186623	0.649924	26.8757	25.7269	18.0222	5.92612e-30	5.72016	up	--	--	--	K11855|2.4e-12|bvg:104906049|K11855 ubiquitin carboxyl-terminal hydrolase 36/42 [EC:3.4.19.12] | (RefSeq) ubiquitin carboxyl-terminal hydrolase 36	--	--	--	Hydrophobic seed protein	36.4 kDa proline-rich protein OS=Solanum lycopersicum OX=4081 GN=TPRP-F1 PE=2 SV=1	S	Function unknown	hypothetical protein OsI_17361 [Oryza sativa Indica Group]
BGIOSGA035973	123	109	68	275	408	218	5.57044	4.8446	3.11722	12.1996	18.0166	9.87819	0.00010638	1.42575	up	--	--	Molecular Function: DNA binding (GO:0003677);; Cellular Component: nucleus (GO:0005634);; Biological Process: transcription, DNA-templated (GO:0006351);; Biological Process: leaf formation (GO:0010338);;	K09422|4.6e-86|dosa:Os12t0572000-00|K09422 transcription factor MYB, plant | (RefSeq) Os12g0572000; Similar to Protein rough sheath 2 homolog.	--	[K]	Transcription	Myb-like DNA-binding domain	Protein rough sheath 2 homolog OS=Oryza sativa subsp. japonica OX=39947 GN=RS2 PE=2 SV=1	K	Transcription	hypothetical protein OsI_38817 [Oryza sativa Indica Group]
BGIOSGA008090	296	317	282	467	869	684	19.6215	20.5898	19.0541	30.2705	55.9857	45.3478	0.000194856	1.0415	up	--	--	--	--	--	[R]	General function prediction only	--	--	S	Function unknown	uncharacterized protein LOC4329181 [Oryza sativa Japonica Group]
BGIOSGA010834	26702	29385	27902	15465	9761	17357	817.648	881.708	869.987	462.195	289.875	530.581	1.65759e-05	-1.07208	down	--	--	Cellular Component: cellular_component (GO:0005575);; Cellular Component: intracellular (GO:0005622);; Cellular Component: cell (GO:0005623);; Cellular Component: nucleus (GO:0005634);; Biological Process: response to stress (GO:0006950);; Biological Process: biological_process (GO:0008150);; Biological Process: response to temperature stimulus (GO:0009266);; Biological Process: response to cold …	--	--	--	--	Late embryogenesis abundant protein	Late embryogenesis abundant protein 1 OS=Oryza sativa subsp. indica OX=39946 GN=LEA1 PE=1 SV=2	S	Function unknown	RecName: Full=Late embryogenesis abundant protein 1 [Oryza sativa Indica Group]
BGIOSGA026388	2	20	7	603	1145	489	0.062346	0.613573	0.220228	19.0465	35.9518	15.7896	1.05346e-27	5.72634	up	--	--	Molecular Function: peroxidase activity (GO:0004601);; Cellular Component: extracellular region (GO:0005576);; Biological Process: response to oxidative stress (GO:0006979);; Molecular Function: heme binding (GO:0020037);; Biological Process: hydrogen peroxide catabolic process (GO:0042744);; Molecular Function: metal ion binding (GO:0046872);;	K00430|3.9e-168|dosa:Os07t0677100-01|K00430 peroxidase [EC:1.11.1.7] | (RefSeq) Os07g0677100; Peroxidase.	Phenylpropanoid biosynthesis (ko00940)	--	--	Peroxidase	Peroxidase 2 OS=Oryza sativa subsp. japonica OX=39947 GN=PRX112 PE=2 SV=1	S	Function unknown	hypothetical protein OsI_27325 [Oryza sativa Indica Group]
BGIOSGA011895	19445	17665	19415	7465	7054	10579	288.592	256.89	293.405	108.131	101.521	156.734	4.59393e-09	-1.26756	down	--	--	Cellular Component: integral component of membrane (GO:0016021);;	--	--	--	--	Plant protein of unknown function (DUF639)	--	S	Function unknown	hypothetical protein OsI_10087 [Oryza sativa Indica Group]
BGIOSGA015383	442	270	300	174	135	224	5.4	3.22155	3.72143	2.07272	1.59888	2.73013	0.00363079	-1.00916	down	[T]	Signal transduction mechanisms	Molecular Function: protein serine/threonine kinase activity (GO:0004674);; Molecular Function: ATP binding (GO:0005524);; Cellular Component: integral component of membrane (GO:0016021);;	K13418|2.8e-56|sbi:8073419|K13418 somatic embryogenesis receptor kinase 1 [EC:2.7.10.1 2.7.11.1] | (RefSeq) LRR receptor kinase BAK1	--	--	--	Protein kinase domain	G-type lectin S-receptor-like serine/threonine-protein kinase SD2-5 OS=Arabidopsis thaliana OX=3702 GN=SD25 PE=1 SV=1	T	Signal transduction mechanisms	hypothetical protein OsI_15296 [Oryza sativa Indica Group]
BGIOSGA024299	462	473	518	217	300	250	28.0668	28.1711	32.0504	12.8852	17.664	15.1665	3.50546e-06	-1.02729	down	--	--	--	K02133|4.7e-11|pxb:103961763|K02133 F-type H+-transporting ATPase subunit beta [EC:7.1.2.2] | (RefSeq) ATP synthase subunit beta, mitochondrial-like	Oxidative phosphorylation (ko00190)	--	--	--	--	S	Function unknown	uncharacterized protein LOC4343252 [Oryza sativa Japonica Group]
BGIOSGA026201	4238	4460	4832	2252	2246	2461	198.525	204.739	230.473	102.95	102.011	115.078	2.66131e-13	-1.06737	down	[J]	Translation, ribosomal structure and biogenesis	Molecular Function: RNA binding (GO:0003723);;	K12900|4.1e-100|dosa:Os07t0633200-01|K12900 FUS-interacting serine-arginine-rich protein 1 | (RefSeq) Os07g0633200; Similar to SC35-like splicing factor SCL30a, 30a kD.	Spliceosome (ko03040)	[R]	General function prediction only	RNA recognition motif. (a.k.a. RRM, RBD, or RNP domain)	Serine/arginine-rich SC35-like splicing factor SCL33 OS=Arabidopsis thaliana OX=3702 GN=SCL33 PE=1 SV=1	S	Function unknown	hypothetical protein OsI_26989 [Oryza sativa Indica Group]
BGIOSGA009967	57	50	26	363	650	216	6.62652	5.66929	3.03581	41.318	73.6476	25.1699	1.57093e-10	2.93538	up	[G]	Carbohydrate transport and metabolism	Molecular Function: hydrolase activity, hydrolyzing O-glycosyl compounds (GO:0004553);; Biological Process: carbohydrate metabolic process (GO:0005975);;	K05350|4.1e-35|dosa:Os03t0703000-01|K05350 beta-glucosidase [EC:3.2.1.21] | (RefSeq) Os03g0703000; Similar to Beta-glucosidase.	Cyanoamino acid metabolism (ko00460);; Starch and sucrose metabolism (ko00500);; Phenylpropanoid biosynthesis (ko00940)	[G]	Carbohydrate transport and metabolism	Glycosyl hydrolase family 1	Beta-glucosidase 7 OS=Oryza sativa subsp. japonica OX=39947 GN=BGLU7 PE=1 SV=1	G	Carbohydrate transport and metabolism	hypothetical protein OsI_13186 [Oryza sativa Indica Group]
BGIOSGA022162	889	1076	1174	220	133	287	37.0123	43.9198	49.7843	8.9082	5.35601	11.9315	8.213e-14	-2.34626	down	[F]	Nucleotide transport and metabolism	Molecular Function: cytidylate kinase activity (GO:0004127);; Molecular Function: ATP binding (GO:0005524);; Cellular Component: nucleus (GO:0005634);; Cellular Component: cytoplasm (GO:0005737);; Biological Process: 'de novo' pyrimidine nucleobase biosynthetic process (GO:0006207);; Biological Process: pyrimidine nucleotide biosynthetic process (GO:0006221);; Molecular Function: uridylate kinase…	K13800|1.8e-139|dosa:Os06t0109600-01|K13800 UMP-CMP kinase [EC:2.7.4.14] | (RefSeq) Os06g0109600; Similar to Uridylate kinase (EC 2.7.4.-) (UK) (Uridine monophosphate kinase) (UMP kinase) (UMP/CMP kinase).	Pyrimidine metabolism (ko00240)	[F]	Nucleotide transport and metabolism	Adenylate kinase	UMP-CMP kinase 1 OS=Oryza sativa subsp. japonica OX=39947 GN=Os06g0109600 PE=2 SV=1	F	Nucleotide transport and metabolism	UMP-CMP kinase 1 isoform X2 [Oryza sativa Japonica Group]
BGIOSGA022032	718	824	661	0	0	0	69.4707	78.0966	65.1633	0	0	0	4.56732e-39	-9.37785	down	--	--	--	--	--	--	--	--	--	--	--	hypothetical protein OsI_21437 [Oryza sativa Indica Group]
BGIOSGA001872	137	148	77	747	529	107	3.24393	3.43429	1.84921	17.2751	12.1369	2.51284	0.00410825	1.67852	up	--	--	Molecular Function: DNA binding (GO:0003677);; Cellular Component: nucleus (GO:0005634);;	K09422|5.3e-248|dosa:Os01t0285300-01|K09422 transcription factor MYB, plant | (RefSeq) Os01g0285300; Myb transcription factor domain containing protein.	--	[K]	Transcription	Myb-like DNA-binding domain	Transcription factor MYB61 OS=Arabidopsis thaliana OX=3702 GN=MYB61 PE=2 SV=1	K	Transcription	hypothetical protein OsI_01446 [Oryza sativa Indica Group]
BGIOSGA011105	105	145	49	857	714	376	2.73262	3.72593	1.28906	21.9541	18.1685	9.85835	7.14226e-09	2.4831	up	--	--	Cellular Component: membrane (GO:0016020);;	K17338|1.3e-80|dosa:Os03t0250200-01|K17338 receptor expression-enhancing protein 1/2/3/4 | (RefSeq) Os03g0250200; TB2/DP1 and HVA22 related protein family protein.	--	[V]	Defense mechanisms	TB2/DP1, HVA22 family	Putative HVA22-like protein g OS=Arabidopsis thaliana OX=3702 GN=HVA22G PE=3 SV=2	U	Intracellular trafficking, secretion, and vesicular transport	hypothetical protein OsI_10768 [Oryza sativa Indica Group]
BGIOSGA036047	87	97	72	447	644	573	1.46535	1.59847	1.22551	7.36418	10.5372	9.64776	2.99889e-23	2.54848	up	--	--	Molecular Function: calmodulin binding (GO:0005516);;	--	--	--	--	Calmodulin binding protein-like	Calmodulin-binding protein 60 B OS=Arabidopsis thaliana OX=3702 GN=CBP60B PE=2 SV=1	S	Function unknown	hypothetical protein OsI_38638 [Oryza sativa Indica Group]
BGIOSGA020381	5014	6665	8605	1396	1534	2026	294.603	383.734	514.852	80.0414	87.4074	118.832	5.04695e-16	-2.11204	down	[O]	Posttranslational modification, protein turnover, chaperones	Molecular Function: iron ion binding (GO:0005506);; Cellular Component: mitochondrial matrix (GO:0005759);; Biological Process: iron-sulfur cluster assembly (GO:0016226);; Molecular Function: 2 iron, 2 sulfur cluster binding (GO:0051537);;	K22068|1.5e-81|dosa:Os05t0568100-01|K22068 iron-sulfur cluster assembly enzyme ISCU, mitochondrial | (RefSeq) Os05g0568100; Similar to Iron sulfur cluster assembly protein 1, mitochondrial precursor (Iron sulfur cluster scaffold protein 1).	--	[C]	Energy production and conversion	NifU-like N terminal domain	Iron-sulfur cluster assembly protein 1 OS=Oryza sativa subsp. japonica OX=39947 GN=ISU1 PE=2 SV=1	C	Energy production and conversion	uncharacterized protein LOC4339646 [Oryza sativa Japonica Group]
BGIOSGA024623	2670	2096	1534	20444	18694	9656	25.5054	19.6154	14.9234	190.652	173.221	92.0934	8.72718e-20	2.77341	up	[N]	Cell motility	Cellular Component: plasma membrane (GO:0005886);; Cellular Component: integral component of membrane (GO:0016021);; Molecular Function: cellulose synthase (UDP-forming) activity (GO:0016760);; Biological Process: cellulose biosynthetic process (GO:0030244);; Molecular Function: metal ion binding (GO:0046872);; Biological Process: cell wall organization (GO:0071555);;	K10999|0.0e+00|dosa:Os07t0208500-01|K10999 cellulose synthase A [EC:2.4.1.12] | (RefSeq) Os07g0208500, CESA8, CELLULOSE_SYNTHASE_A8; Similar to Cellulose synthase-4.	--	--	--	Cellulose synthase	Probable cellulose synthase A catalytic subunit 8 [UDP-forming] OS=Oryza sativa subsp. japonica OX=39947 GN=CESA8 PE=1 SV=1	M	Cell wall/membrane/envelope biogenesis	hypothetical protein OsI_25338 [Oryza sativa Indica Group]
BGIOSGA006694	21	14	30	131	139	36	0.242115	0.153962	0.357922	1.49869	1.57344	0.422222	0.00208109	1.92031	up	[I]	Lipid transport and metabolism	Molecular Function: magnesium ion binding (GO:0000287);; Molecular Function: terpene synthase activity (GO:0010333);;	K04120|0.0e+00|dosa:Os02t0278700-01|K04120 ent-copalyl diphosphate synthase [EC:5.5.1.13] | (RefSeq) Os02g0278700, CPS1, ENT-COPALYL_DIPHOSPHATE_SYNTHASE_1; Similar to Kaurene synthase A (Fragment).	Diterpenoid biosynthesis (ko00904)	--	--	Terpene synthase, N-terminal domain	Ent-copalyl diphosphate synthase 1, chloroplastic OS=Oryza sativa subsp. japonica OX=39947 GN=CPS1 PE=2 SV=1	I	Lipid transport and metabolism	hypothetical protein OsI_06748 [Oryza sativa Indica Group]
BGIOSGA013555	15	4	12	94	133	40	0.53136	0.135055	0.462237	3.46117	4.85975	1.49947	4.70296e-05	2.6707	up	[IQR]	Lipid transport and metabolism;; Secondary metabolites biosynthesis, transport and catabolism;; General function prediction only	Molecular Function: oxidoreductase activity (GO:0016491);;	K00059|7.8e-141|dosa:Os03t0748100-01|K00059 3-oxoacyl-[acyl-carrier protein] reductase [EC:1.1.1.100] | (RefSeq) Os03g0748100; Similar to Short-chain type dehydrogenase/reductase (EC 1.-.-.-).	Fatty acid biosynthesis (ko00061);; Biotin metabolism (ko00780);; Fatty acid metabolism (ko01212)	[R]	General function prediction only	Enoyl-(Acyl carrier protein) reductase	NADPH-dependent aldehyde reductase-like protein, chloroplastic OS=Arabidopsis thaliana OX=3702 GN=At3g03980 PE=3 SV=1	S	Function unknown	putative dehydrogenase [Oryza sativa Japonica Group]
BGIOSGA005182	83	59	44	284	255	152	3.59684	2.49613	1.92113	12.0708	10.7698	6.61721	1.52717e-05	1.7141	up	[TK]	Signal transduction mechanisms;; Transcription	Biological Process: phosphorelay signal transduction system (GO:0000160);; Cellular Component: nucleus (GO:0005634);;	K14492|7.8e-113|dosa:Os01t0952500-01|K14492 two-component response regulator ARR-A family | (RefSeq) Os01g0952500, OSRR4, A-TYPE_RESPONSE_REGULATOR_4; A-type response regulator, Cytokinin signaling	Plant hormone signal transduction (ko04075)	[K]	Transcription	Response regulator receiver domain	Two-component response regulator ORR4 OS=Oryza sativa subsp. indica OX=39946 GN=RR4 PE=2 SV=1	K	Transcription	two-component response regulator ORR4 [Oryza sativa Japonica Group]
BGIOSGA019987	36	44	47	369	475	145	0.609641	0.74393	0.822358	6.25334	7.99038	2.50836	2.08677e-09	2.70259	up	--	--	Molecular Function: microtubule motor activity (GO:0003777);; Molecular Function: ATP binding (GO:0005524);; Cellular Component: microtubule (GO:0005874);; Biological Process: microtubule-based movement (GO:0007018);; Molecular Function: microtubule binding (GO:0008017);; Cellular Component: chloroplast (GO:0009507);;	K10403|0.0e+00|dosa:Os05t0459400-01|K10403 kinesin family member 22 | (RefSeq) Os05g0459400; Kinesin, motor region domain containing protein.	--	[Z]	Cytoskeleton	Kinesin motor domain	Kinesin-like protein KIN-10C OS=Oryza sativa subsp. japonica OX=39947 GN=KIN10C PE=2 SV=1	Z	Cytoskeleton	hypothetical protein OsI_20222 [Oryza sativa Indica Group]
BGIOSGA020021	32	129	27	17769	17573	44672	0.535724	2.11646	0.4593	290.945	285.906	748.132	1.03262e-19	7.10829	up	[GHR]	Carbohydrate transport and metabolism;; Coenzyme transport and metabolism;; General function prediction only	Molecular Function: magnesium ion binding (GO:0000287);; Molecular Function: carboxy-lyase activity (GO:0016831);; Molecular Function: thiamine pyrophosphate binding (GO:0030976);;	K01568|0.0e+00|dosa:Os05t0469600-01|K01568 pyruvate decarboxylase [EC:4.1.1.1] | (RefSeq) Os05g0469600, PDC1, PYRUVATE_DECARBOXYLASE_1; Similar to Pyruvate decarboxylase (Fragment).	Glycolysis / Gluconeogenesis (ko00010)	[EH]	Amino acid transport and metabolism;; Coenzyme transport and metabolism	Thiamine pyrophosphate enzyme, N-terminal TPP binding domain	Pyruvate decarboxylase 1 OS=Oryza sativa subsp. indica OX=39946 GN=PDC1 PE=2 SV=1	GH	Carbohydrate transport and metabolism;; Coenzyme transport and metabolism	RecName: Full=Pyruvate decarboxylase 1; Short=PDC [Oryza sativa Indica Group]
BGIOSGA020453	757	914	1165	442	343	537	12.4125	14.6752	19.4462	7.06117	5.45353	8.77895	2.24921e-05	-1.19119	down	[V]	Defense mechanisms	Cellular Component: integral component of membrane (GO:0016021);; Biological Process: transmembrane transport (GO:0055085);;	--	--	--	--	Voltage-dependent anion channel	S-type anion channel SLAH2 OS=Arabidopsis thaliana OX=3702 GN=SLAH2 PE=2 SV=1	P	Inorganic ion transport and metabolism	hypothetical protein OsI_21165 [Oryza sativa Indica Group]
BGIOSGA003961	25	95	107	1058	710	214	0.480325	1.80984	2.12367	20.1345	13.4296	4.15901	2.25203e-06	2.76439	up	[E]	Amino acid transport and metabolism	Biological Process: amino acid transport (GO:0006865);; Cellular Component: integral component of membrane (GO:0016021);; Molecular Function: transmembrane transporter activity (GO:0022857);;	K19564|6.8e-56|qsu:111984493|K19564 choline transport protein | (RefSeq) choline transport protein-like	--	[E]	Amino acid transport and metabolism	Amino acid permease	Amino-acid permease BAT1 homolog OS=Oryza sativa subsp. japonica OX=39947 GN=BAT1 PE=2 SV=1	E	Amino acid transport and metabolism	amino-acid permease BAT1 homolog isoform X2 [Oryza sativa Japonica Group]
BGIOSGA018074	197	272	164	552	609	881	6.10154	8.24382	5.15761	16.6815	18.2999	27.2517	3.10418e-07	1.55412	up	[QV]	Secondary metabolites biosynthesis, transport and catabolism;; Defense mechanisms	Molecular Function: monooxygenase activity (GO:0004497);; Molecular Function: iron ion binding (GO:0005506);; Molecular Function: oxidoreductase activity, acting on paired donors, with incorporation or reduction of molecular oxygen (GO:0016705);; Molecular Function: heme binding (GO:0020037);;	K15639|4.4e-85|mdm:103448399|K15639 PHYB activation tagged suppressor 1 [EC:1.14.-.-] | (RefSeq) cytochrome P450 734A1	Brassinosteroid biosynthesis (ko00905)	[QI]	Secondary metabolites biosynthesis, transport and catabolism;; Lipid transport and metabolism	Cytochrome P450	Cytochrome P450 CYP72A219 OS=Panax ginseng OX=4054 PE=2 SV=1	Q	Secondary metabolites biosynthesis, transport and catabolism	hypothetical protein OsI_19923 [Oryza sativa Indica Group]
BGIOSGA034761	346	258	221	1489	1310	1213	3.37318	2.46281	2.19891	14.2019	12.4114	11.8322	2.77065e-21	2.14215	up	[P]	Inorganic ion transport and metabolism	Molecular Function: calcium-transporting ATPase activity (GO:0005388);; Molecular Function: calmodulin binding (GO:0005516);; Molecular Function: ATP binding (GO:0005524);; Cellular Component: integral component of membrane (GO:0016021);;	K01537|0.0e+00|dosa:Os12t0136900-00|K01537 P-type Ca2+ transporter type 2C [EC:7.2.2.10] | (RefSeq) Os12g0136900; Similar to Calcium-transporting ATPase 4, plasma membrane-type (EC 3.6.3.8) (Ca(2+)-ATPase isoform 4).	--	[P]	Inorganic ion transport and metabolism	Cation transporting ATPase, C-terminus	Probable calcium-transporting ATPase 9, plasma membrane-type OS=Oryza sativa subsp. japonica OX=39947 GN=ACA9 PE=3 SV=1	P	Inorganic ion transport and metabolism	hypothetical protein OsI_35040 [Oryza sativa Indica Group]
BGIOSGA020871	2	0	0	96	112	45	0.014607	0	0	1.10078	1.27529	0.524257	1.39418e-11	5.38703	up	--	--	Molecular Function: ADP binding (GO:0043531);;	K15078|6.0e-25|nau:109213664|K15078 structure-specific endonuclease subunit SLX1 [EC:3.6.1.-] | (RefSeq) putative disease resistance protein RGA3	--	[T]	Signal transduction mechanisms	NB-ARC domain	Disease resistance protein RGA2 OS=Solanum bulbocastanum OX=147425 GN=RGA2 PE=1 SV=1	S	Function unknown	putative disease resistance protein [Oryza sativa Japonica Group]
BGIOSGA000153	120	132	135	264	318	293	2.2638	2.44208	2.60252	4.88817	5.85191	5.55599	1.21495e-05	1.0493	up	--	--	Molecular Function: aspartic-type endopeptidase activity (GO:0004190);;	K22683|1.2e-12|ccaj:109808512|K22683 aspartyl protease family protein [EC:3.4.23.-] | (RefSeq) aspartyl protease family protein 2-like	--	[O]	Posttranslational modification, protein turnover, chaperones	Xylanase inhibitor C-terminal	Chitinase CLP OS=Oryza sativa subsp. japonica OX=39947 GN=CLP PE=1 SV=1	O	Posttranslational modification, protein turnover, chaperones	hypothetical protein OsI_05112 [Oryza sativa Indica Group]
BGIOSGA022107	141	132	84	1587	1775	1286	2.40681	2.19965	1.44708	26.4978	29.4561	21.957	3.84261e-48	3.53801	up	--	--	Molecular Function: copper ion binding (GO:0005507);; Molecular Function: oxidoreductase activity (GO:0016491);;	K19791|1.4e-158|vra:106777623|K19791 iron transport multicopper oxidase | (RefSeq) L-ascorbate oxidase homolog	--	[Q]	Secondary metabolites biosynthesis, transport and catabolism	Multicopper oxidase	Monocopper oxidase-like protein SKU5 OS=Arabidopsis thaliana OX=3702 GN=SKU5 PE=1 SV=1	Q	Secondary metabolites biosynthesis, transport and catabolism	monocopper oxidase-like protein SKU5 [Oryza sativa Japonica Group]
BGIOSGA019421	0	4	0	161	296	62	0	0.124391	0	5.04609	9.25515	1.98563	1.78361e-13	5.65074	up	--	--	--	--	--	--	--	--	--	S	Function unknown	hypothetical protein OsI_19028 [Oryza sativa Indica Group]
BGIOSGA017028	561	409	363	2908	2776	1657	7.51273	5.36805	4.94655	38.0671	36.0966	22.1791	4.04575e-17	2.30179	up	--	--	--	K03522|1.4e-14|zma:103634677|K03522 electron transfer flavoprotein alpha subunit | (RefSeq) electron transfer flavoprotein subunit alpha, mitochondrial	--	--	--	--	--	S	Function unknown	hypothetical protein OsI_17200 [Oryza sativa Indica Group]
BGIOSGA029336	30	35	106	6	0	13	0.989591	1.13212	3.56983	0.181	0	0.419837	0.00327569	-2.60986	down	--	--	Molecular Function: DNA binding (GO:0003677);; Cellular Component: nucleus (GO:0005634);; Molecular Function: transferase activity (GO:0016740);;	--	--	[K]	Transcription	ARID/BRIGHT DNA binding domain	High mobility group B protein 9 OS=Arabidopsis thaliana OX=3702 GN=HMGB9 PE=1 SV=1	S	Function unknown	hypothetical protein OsI_32246 [Oryza sativa Indica Group]
BGIOSGA034598	60	31	40	265	277	145	4.92509	2.43025	3.34856	21.3755	22.1263	11.9602	1.55119e-07	2.17925	up	--	--	--	--	--	--	--	--	--	S	Function unknown	uncharacterized protein LOC4349632 [Oryza sativa Japonica Group]
BGIOSGA000292	154	183	125	457	412	289	25.1885	29.3401	20.7464	73.0682	65.411	47.1713	3.75904e-05	1.18969	up	--	--	--	--	--	--	--	--	--	S	Function unknown	uncharacterized protein LOC4324987 [Oryza sativa Japonica Group]
BGIOSGA002796	21	19	33	254	159	77	0.361475	0.324799	0.593615	4.43318	2.76246	1.36164	3.76838e-06	2.45322	up	[E]	Amino acid transport and metabolism	Biological Process: glutathione catabolic process (GO:0006751);; Cellular Component: integral component of membrane (GO:0016021);; Molecular Function: glutathione hydrolase activity (GO:0036374);;	K18592|4.8e-281|osa:4324525|K18592 gamma-glutamyltranspeptidase / glutathione hydrolase / leukotriene-C4 hydrolase [EC:2.3.2.2 3.4.19.13 3.4.19.14] | (RefSeq) gamma-glutamyltranspeptidase 3	Taurine and hypotaurine metabolism (ko00430);; Cyanoamino acid metabolism (ko00460);; Glutathione metabolism (ko00480);; Arachidonic acid metabolism (ko00590)	[E]	Amino acid transport and metabolism	Gamma-glutamyltranspeptidase	Glutathione hydrolase 3 OS=Arabidopsis thaliana OX=3702 GN=GGT3 PE=2 SV=1	E	Amino acid transport and metabolism	hypothetical protein OsI_00423 [Oryza sativa Indica Group]
BGIOSGA014275	738	1342	795	1661	2676	2683	86.2071	153.553	94.5637	189.414	303.238	312.944	0.000152195	1.15778	up	--	--	--	--	--	--	--	Wound-induced protein	--	S	Function unknown	uncharacterized protein LOC4337134 [Oryza sativa Japonica Group]
BGIOSGA029361	122	147	109	304	409	187	4.55679	5.41375	4.16198	11.1549	14.9171	7.01999	0.00213419	1.10149	up	[P]	Inorganic ion transport and metabolism	Molecular Function: peroxidase activity (GO:0004601);; Biological Process: response to oxidative stress (GO:0006979);; Cellular Component: integral component of membrane (GO:0016021);; Molecular Function: heme binding (GO:0020037);;	K00434|6.9e-129|osa:9269342|K00434 L-ascorbate peroxidase [EC:1.11.1.11] | (RefSeq) probable L-ascorbate peroxidase 4	Ascorbate and aldarate metabolism (ko00053);; Glutathione metabolism (ko00480)	--	--	Peroxidase	Probable L-ascorbate peroxidase 4, peroxisomal OS=Oryza sativa subsp. japonica OX=39947 GN=APX4 PE=2 SV=1	P	Inorganic ion transport and metabolism	hypothetical protein OsI_32199 [Oryza sativa Indica Group]
BGIOSGA016034	0	0	0	76	182	43	0	0	0	5.89268	14.081	3.42899	2.9046e-12	6.21899	up	--	--	--	--	--	--	--	Probable lipid transfer	--	S	Function unknown	hypothetical protein OsI_15149 [Oryza sativa Indica Group]
BGIOSGA012680	43	63	66	5	0	8	1.09445	1.55395	1.69287	0.105444	0	0.194837	1.15358e-05	-3.28057	down	--	--	--	--	--	--	--	GDSL-like Lipase/Acylhydrolase	GDSL esterase/lipase At2g27360 OS=Arabidopsis thaliana OX=3702 GN=At2g27360 PE=2 SV=1	--	--	hypothetical protein OsI_11689 [Oryza sativa Indica Group]
BGIOSGA022817	102	90	86	251	285	180	3.10958	2.68182	2.64677	7.46556	8.43273	5.47163	5.52658e-05	1.22162	up	--	--	Molecular Function: transferase activity, transferring glycosyl groups (GO:0016757);;	K23869|2.3e-198|dosa:Os06t0328800-01|K23869 galactan beta-1,4-galactosyltransferase [EC:2.4.1.-] | (RefSeq) Os06g0328800; Protein of unknown function DUF23 family protein.	--	[S]	Function unknown	Glycosyltransferase family 92	Galactan beta-1,4-galactosyltransferase GALS1 OS=Arabidopsis thaliana OX=3702 GN=GALS1 PE=2 SV=2	S	Function unknown	hypothetical protein OsI_22786 [Oryza sativa Indica Group]
BGIOSGA029102	62	34	24	252	233	191	1.40809	0.759001	0.559408	5.65181	5.19023	4.38325	2.94766e-08	2.28716	up	--	--	Molecular Function: transferase activity, transferring acyl groups other than amino-acyl groups (GO:0016747);;	K13065|4.7e-199|osa:4346205|K13065 shikimate O-hydroxycinnamoyltransferase [EC:2.3.1.133] | (RefSeq) shikimate O-hydroxycinnamoyltransferase isoform X1	Phenylpropanoid biosynthesis (ko00940);; Flavonoid biosynthesis (ko00941);; Stilbenoid, diarylheptanoid and gingerol biosynthesis (ko00945)	--	--	Transferase family	Putrescine hydroxycinnamoyltransferase 1 OS=Oryza sativa subsp. japonica OX=39947 GN=PHT1 PE=2 SV=1	S	Function unknown	hypothetical protein OsI_30111 [Oryza sativa Indica Group]
BGIOSGA009901	79	52	45	989	828	275	1.38102	0.889344	0.800893	16.9944	14.136	4.82629	4.81789e-13	3.28145	up	--	--	--	K01191|2.2e-07|vcn:VOLCADRAFT_115992|K01191 alpha-mannosidase [EC:3.2.1.24] | (RefSeq) hypothetical protein	Other glycan degradation (ko00511)	--	--	Vacuolar protein sorting-associated protein 62	--	S	Function unknown	hypothetical protein OsI_13324 [Oryza sativa Indica Group]
BGIOSGA017885	13	15	7	526	535	273	0.246545	0.286164	0.123702	10.3161	10.4417	5.47818	4.3768e-32	4.91606	up	--	--	Cellular Component: integral component of membrane (GO:0016021);;	K23877|2.8e-38|csat:104750868|K23877 xyloglucan O-acetyltransferase | (RefSeq) protein ALTERED XYLOGLUCAN 4-like	--	--	--	GDSL/SGNH-like Acyl-Esterase family found in Pmr5 and Cas1p	Protein ESKIMO 1 OS=Arabidopsis thaliana OX=3702 GN=ESK1 PE=1 SV=1	S	Function unknown	hypothetical protein OsI_20293 [Oryza sativa Indica Group]
BGIOSGA000864	51	55	48	194	290	401	1.08257	1.13404	1.03262	4.03796	6.0081	8.56466	2.33944e-10	2.34071	up	[G]	Carbohydrate transport and metabolism	Molecular Function: UDP-glycosyltransferase activity (GO:0008194);;	K22845|4.6e-184|bdi:100843162|K22845 phlorizin synthase [EC:2.4.1.357] | (RefSeq) anthocyanidin 5,3-O-glucosyltransferase	Flavonoid biosynthesis (ko00941)	[GC]	Carbohydrate transport and metabolism;; Energy production and conversion	UDP-glucoronosyl and UDP-glucosyl transferase	Anthocyanidin 5,3-O-glucosyltransferase OS=Rosa hybrid cultivar OX=128735 GN=RhGT1 PE=2 SV=1	S	Function unknown	hypothetical protein OsI_03651 [Oryza sativa Indica Group]
BGIOSGA014305	185	176	189	69	89	121	5.6032	5.21701	5.83149	2.02482	2.61268	3.64287	0.00191717	-1.06305	down	--	--	--	--	--	--	--	FBD	--	--	--	hypothetical protein OsI_17518 [Oryza sativa Indica Group]
BGIOSGA016726	13	6	17	41	61	58	0.189798	0.077316	0.261204	0.61509	0.908015	0.87705	0.00228191	1.86296	up	--	--	Molecular Function: DNA binding (GO:0003677);; Molecular Function: transcription factor activity, sequence-specific DNA binding (GO:0003700);; Cellular Component: nucleus (GO:0005634);;	K09285|0.0e+00|dosa:Os04t0504500-01|K09285 AP2-like factor, ANT lineage | (RefSeq) Os04g0504500, APETALA2/ETHYLENE-RESPONSIVE_ELEMENT_BINDING_PROTEIN_37, AP2/EREBP37; Similar to protein BABY BOOM 1.	--	--	--	AP2 domain	AP2-like ethylene-responsive transcription factor BBM2 OS=Brassica napus OX=3708 GN=BBM2 PE=2 SV=1	K	Transcription	hypothetical protein OsI_16549 [Oryza sativa Indica Group]
BGIOSGA019160	0	6	3	832	463	112	0	0.133135	0.071593	19.2738	10.6435	2.65419	3.10123e-08	5.13711	up	--	--	Molecular Function: DNA binding (GO:0003677);; Cellular Component: nucleus (GO:0005634);;	K09422|9.3e-253|dosa:Os05t0140100-01|K09422 transcription factor MYB, plant | (RefSeq) Os05g0140100; Myb transcription factor domain containing protein.	--	[K]	Transcription	Myb-like DNA-binding domain	Transcription factor MYB61 OS=Arabidopsis thaliana OX=3702 GN=MYB61 PE=2 SV=1	K	Transcription	transcription factor MYB61 [Oryza sativa Japonica Group]
BGIOSGA010146	780	793	785	345	332	458	31.5733	31.4569	32.3671	13.6174	13.0396	18.5113	1.30908e-07	-1.15251	down	--	--	--	K15111|4.3e-16|spen:107015750|K15111 solute carrier family 25 (mitochondrial S-adenosylmethionine transporter), member 26 | (RefSeq) LOW QUALITY PROTEIN: protein MITOFERRINLIKE 1, chloroplastic	--	--	--	Plant organelle RNA recognition domain	Protein WHAT'S THIS FACTOR 9, mitochondrial OS=Arabidopsis thaliana OX=3702 GN=WTF9 PE=4 SV=1	S	Function unknown	hypothetical protein OsI_12806 [Oryza sativa Indica Group]
BGIOSGA028830	68	94	85	502	493	296	1.13752	1.55103	1.45124	8.29141	8.08789	5.00168	5.03815e-13	2.21938	up	--	--	--	--	--	--	--	Remorin, C-terminal region	--	S	Function unknown	hypothetical protein OsI_29560 [Oryza sativa Indica Group]
BGIOSGA014519	0	8	5	166	74	31	0	0.089365	0.050078	1.94981	0.856222	0.372847	1.38544e-05	3.52467	up	--	--	Molecular Function: actin binding (GO:0003779);; Cellular Component: cytoplasm (GO:0005737);; Cellular Component: cytoskeleton (GO:0005856);; Biological Process: actin cytoskeleton organization (GO:0030036);;	K01595|3.1e-18|pda:103701209|K01595 phosphoenolpyruvate carboxylase [EC:4.1.1.31] | (RefSeq) SCAR-like protein 2	Pyruvate metabolism (ko00620);; Carbon fixation in photosynthetic organisms (ko00710);; Carbon metabolism (ko01200)	--	--	--	Protein SCAR2 OS=Arabidopsis thaliana OX=3702 GN=SCAR2 PE=1 SV=1	--	--	hypothetical protein OsI_17052 [Oryza sativa Indica Group]
BGIOSGA019432	697	657	435	1665	1585	1048	27.4516	25.345	17.4193	64.0219	60.5582	41.1881	2.84052e-05	1.13109	up	--	--	Cellular Component: nucleus (GO:0005634);; Biological Process: regulation of transcription, DNA-templated (GO:0006355);; Biological Process: auxin-activated signaling pathway (GO:0009734);;	K14484|2.6e-125|dosa:Os05t0230700-01|K14484 auxin-responsive protein IAA | (RefSeq) Os05g0230700; Similar to Auxin-responsive protein IAA17.	Plant hormone signal transduction (ko04075)	--	--	AUX/IAA family	Auxin-responsive protein IAA17 OS=Oryza sativa subsp. japonica OX=39947 GN=IAA17 PE=2 SV=1	K	Transcription	auxin-responsive protein IAA17 [Oryza sativa Japonica Group]
BGIOSGA007175	3	19	14	79	102	40	0.10194	0.754562	0.574272	3.17257	4.08762	1.61501	0.00123405	2.22594	up	--	--	--	--	--	--	--	Protein of unknown function (DUF1645)	--	S	Function unknown	hypothetical protein EE612_008704 [Oryza sativa]
BGIOSGA003008	157	181	46	689	642	642	5.20079	5.89882	1.55541	22.3994	20.743	21.3326	5.60932e-07	2.16254	up	[R]	General function prediction only	Molecular Function: molecular_function (GO:0003674);; Molecular Function: catalytic activity (GO:0003824);; Cellular Component: cellular_component (GO:0005575);; Cellular Component: intracellular (GO:0005622);; Cellular Component: cell (GO:0005623);; Cellular Component: nucleus (GO:0005634);; Cellular Component: cytoplasm (GO:0005737);; Cellular Component: vacuole (GO:0005773);; Cellular Componen…	K03152|2.5e-151|dosa:Os01t0217500-01|K03152 protein deglycase [EC:3.5.1.124] | (RefSeq) Os01g0217500; ThiJ/PfpI domain containing protein.	--	[RV]	General function prediction only;; Defense mechanisms	DJ-1/PfpI family	Protein DJ-1 homolog B OS=Arabidopsis thaliana OX=3702 GN=DJ1B PE=1 SV=1	S	Function unknown	hypothetical protein OsI_00908 [Oryza sativa Indica Group]
BGIOSGA025785	5	3	4	487	674	441	0.125681	0.058785	0.090278	13.523	18.6084	12.5095	1.08794e-47	6.56451	up	--	--	--	--	--	--	--	--	--	--	--	hypothetical protein OsJ_24411 [Oryza sativa Japonica Group]
BGIOSGA007597	57	80	81	3	9	26	2.76214	3.82111	4.01247	0.132104	0.405693	1.22925	0.00100172	-2.31664	down	--	--	--	--	--	--	--	--	--	--	--	hypothetical protein OsI_05969 [Oryza sativa Indica Group]
BGIOSGA018107	487	577	721	249	223	205	7.09998	8.25134	10.7112	3.54641	3.15465	2.98391	8.10422e-10	-1.4955	down	--	--	--	--	--	--	--	--	--	S	Function unknown	hypothetical protein OsI_19858 [Oryza sativa Indica Group]
BGIOSGA034772	15	20	7	179	148	88	0.298994	0.385795	0.131196	3.57363	2.94153	1.80369	4.34699e-09	2.99725	up	--	--	Biological Process: reproduction (GO:0000003);; Cellular Component: ubiquitin ligase complex (GO:0000151);; Biological Process: response to acid chemical (GO:0001101);; Biological Process: activation of innate immune response (GO:0002218);; Biological Process: immune effector process (GO:0002252);; Biological Process: activation of immune response (GO:0002253);; Biological Process: immune system …	K14508|3.7e-253|dosa:Os11t0141900-00|K14508 regulatory protein NPR1 | (RefSeq) Os11g0141900; Ankyrin domain containing protein.	Plant hormone signal transduction (ko04075)	[R]	General function prediction only	BTB/POZ domain	BTB/POZ domain and ankyrin repeat-containing protein NH5.1 OS=Oryza sativa subsp. japonica OX=39947 GN=NH5.1 PE=1 SV=1	S	Function unknown	hypothetical protein OsI_35064 [Oryza sativa Indica Group]
BGIOSGA020667	550	1115	1584	251	154	287	19.9524	39.6462	58.5388	8.8712	5.40028	10.3825	3.01527e-08	-2.25383	down	--	--	Molecular Function: electron carrier activity (GO:0009055);; Cellular Component: integral component of membrane (GO:0016021);;	--	--	--	--	Plastocyanin-like domain	Early nodulin-like protein 2 OS=Arabidopsis thaliana OX=3702 GN=At4g27520 PE=1 SV=1	S	Function unknown	early nodulin-like protein 1 [Oryza sativa Japonica Group]
BGIOSGA030844	400	400	397	1484	1359	490	11.1559	10.9285	11.2827	40.4297	36.7982	13.6432	0.000668603	1.3109	up	[O]	Posttranslational modification, protein turnover, chaperones	Molecular Function: cysteine-type peptidase activity (GO:0008234);;	K01366|1.0e-196|dosa:Os09t0442300-01|K01366 cathepsin H [EC:3.4.22.16] | (RefSeq) Os09g0442300; Similar to Oryzain gamma chain (Fragment).	--	[O]	Posttranslational modification, protein turnover, chaperones	Papain family cysteine protease	Oryzain gamma chain OS=Oryza sativa subsp. japonica OX=39947 GN=Os09g0442300 PE=2 SV=2	O	Posttranslational modification, protein turnover, chaperones	hypothetical protein OsI_31538 [Oryza sativa Indica Group]
BGIOSGA026406	504	501	499	1304	1599	1212	10.934	10.6571	11.0338	27.6384	33.667	26.2803	1.02651e-14	1.32626	up	[F]	Nucleotide transport and metabolism	Molecular Function: ATP binding (GO:0005524);; Cellular Component: integral component of membrane (GO:0016021);; Molecular Function: hydrolase activity (GO:0016787);;	K14641|1.0e-265|dosa:Os07t0682800-01|K14641 apyrase [EC:3.6.1.5] | (RefSeq) Os07g0682800; Similar to Apyrase-like protein.	Purine metabolism (ko00230);; Pyrimidine metabolism (ko00240)	[F]	Nucleotide transport and metabolism	GDA1/CD39 (nucleoside phosphatase) family	Probable apyrase 2 OS=Oryza sativa subsp. japonica OX=39947 GN=APY2 PE=2 SV=1	GO	Carbohydrate transport and metabolism;; Posttranslational modification, protein turnover, chaperones	hypothetical protein OsI_27366 [Oryza sativa Indica Group]
BGIOSGA033319	1215	1543	1348	3273	3063	3091	53.2364	66.2267	60.1377	139.947	130.137	135.182	9.93371e-13	1.08154	up	[O]	Posttranslational modification, protein turnover, chaperones	Molecular Function: protein binding (GO:0005515);;	K00799|5.7e-124|dosa:Os10t0528100-01|K00799 glutathione S-transferase [EC:2.5.1.18] | (RefSeq) Os10g0528100, GSTU24, TAU_GLUTATHIONE_S-TRANSFERASE_24; Similar to Glutathione S-transferase GST 42 (EC 2.5.1.18) (Fragment).	Glutathione metabolism (ko00480)	[O]	Posttranslational modification, protein turnover, chaperones	Glutathione S-transferase, N-terminal domain	Probable glutathione S-transferase GSTU6 OS=Oryza sativa subsp. japonica OX=39947 GN=GSTU6 PE=2 SV=2	O	Posttranslational modification, protein turnover, chaperones	hypothetical protein OsI_34411 [Oryza sativa Indica Group]
BGIOSGA000060	1002	968	780	2435	2633	1752	56.5707	53.5495	44.8543	134.216	144.217	98.7445	1.92655e-08	1.18186	up	--	--	Cellular Component: ribosome (GO:0005840);;	K02947|2.6e-87|dosa:Os01t0962600-01|K02947 small subunit ribosomal protein S10e | (RefSeq) Os01g0962600; Similar to 40S ribosomal protein S10-1.	Ribosome (ko03010)	[J]	Translation, ribosomal structure and biogenesis	Plectin/S10 domain	40S ribosomal protein S10-1 OS=Oryza sativa subsp. japonica OX=39947 GN=RPS10-1 PE=2 SV=1	J	Translation, ribosomal structure and biogenesis	PREDICTED: 40S ribosomal protein S10-like [Oryza brachyantha]
BGIOSGA003759	2646	3083	4390	1300	1381	1747	34.7062	39.6213	58.6286	16.6321	17.5583	22.8765	6.31564e-07	-1.28714	down	--	--	--	K00759|5.8e-11|aip:107609884|K00759 adenine phosphoribosyltransferase [EC:2.4.2.7] | (RefSeq) uncharacterized protein LOC107609884	Purine metabolism (ko00230)	--	--	PWWP domain	Uncharacterized protein At1g51745 OS=Arabidopsis thaliana OX=3702 GN=At1g51745 PE=2 SV=2	S	Function unknown	uncharacterized protein At1g51745 [Oryza sativa Japonica Group]
BGIOSGA026407	94	103	98	972	1061	354	2.78611	2.97616	2.94264	28.113	30.4954	10.4603	8.35377e-13	2.79093	up	--	--	Molecular Function: DNA binding (GO:0003677);; Cellular Component: nucleus (GO:0005634);; Biological Process: regulation of transcription, DNA-templated (GO:0006355);;	K00521|1.3e-39|cmos:111447866|K00521 ferric-chelate reductase [EC:1.16.1.7] | (RefSeq) ferric reduction oxidase 7, chloroplastic-like	--	--	--	No apical meristem (NAM) protein	NAC transcription factor NAM-2 OS=Hordeum vulgare subsp. vulgare OX=112509 GN=NAM-2 PE=4 SV=1	S	Function unknown	hypothetical protein OsI_27367 [Oryza sativa Indica Group]
BGIOSGA001088	1002	1401	1316	5337	4984	3343	68.8188	94.2939	92.0216	357.755	331.998	229.19	4.72644e-14	1.73912	up	--	--	Molecular Function: ubiquitin-protein transferase activity (GO:0004842);; Molecular Function: ATP binding (GO:0005524);;	K06689|2.2e-84|dosa:Os01t0658400-01|K06689 ubiquitin-conjugating enzyme E2 D [EC:2.3.2.23] | (RefSeq) Os01g0658400; Ubiquitin-conjugating enzyme OsUBC5a.	Ubiquitin mediated proteolysis (ko04120);; Protein processing in endoplasmic reticulum (ko04141)	[O]	Posttranslational modification, protein turnover, chaperones	Ubiquitin-conjugating enzyme	Ubiquitin-conjugating enzyme E2 5A OS=Oryza sativa subsp. japonica OX=39947 GN=UBC5A PE=2 SV=1	O	Posttranslational modification, protein turnover, chaperones	ubiquitin-conjugating enzyme E2 5A [Oryza sativa Japonica Group]
BGIOSGA028268	216	192	216	440	424	527	6.80819	5.9341	6.92346	13.5547	12.9827	16.5833	7.26522e-06	1.03245	up	[H]	Coenzyme transport and metabolism	Molecular Function: magnesium ion binding (GO:0000287);; Molecular Function: holo-[acyl-carrier-protein] synthase activity (GO:0008897);;	K06133|2.5e-178|dosa:Os08t0243100-01|K06133 4'-phosphopantetheinyl transferase [EC:2.7.8.-] | (RefSeq) Os08g0243100; 4'-phosphopantetheinyl transferase domain containing protein.	Pantothenate and CoA biosynthesis (ko00770)	[EH]	Amino acid transport and metabolism;; Coenzyme transport and metabolism	4'-phosphopantetheinyl transferase superfamily	--	H	Coenzyme transport and metabolism	hypothetical protein OsI_28387 [Oryza sativa Indica Group]
BGIOSGA032372	14	12	8	303	249	122	0.437759	0.355179	0.236743	9.50444	7.74192	3.90666	2.01388e-16	3.95613	up	--	--	Molecular Function: hydrolase activity, hydrolyzing O-glycosyl compounds (GO:0004553);; Cellular Component: cell wall (GO:0005618);; Biological Process: xyloglucan metabolic process (GO:0010411);; Molecular Function: xyloglucan:xyloglucosyl transferase activity (GO:0016762);; Biological Process: cell wall biogenesis (GO:0042546);; Cellular Component: apoplast (GO:0048046);; Biological Process: ce…	K08235|1.6e-164|osa:4347991|K08235 xyloglucan:xyloglucosyl transferase [EC:2.4.1.207] | (RefSeq) probable xyloglucan endotransglucosylase/hydrolase protein 28	--	--	--	Glycosyl hydrolases family 16	Probable xyloglucan endotransglucosylase/hydrolase protein 28 OS=Arabidopsis thaliana OX=3702 GN=XTH28 PE=2 SV=1	G	Carbohydrate transport and metabolism	hypothetical protein OsI_32570 [Oryza sativa Indica Group]
BGIOSGA028486	337	465	612	1204	1502	2812	8.38256	11.3396	15.5199	29.2631	36.2943	69.9295	1.30615e-06	1.80107	up	[J]	Translation, ribosomal structure and biogenesis	Molecular Function: D-aminoacyl-tRNA deacylase activity (GO:0051499);;	K09716|5.8e-180|dosa:Os08t0339200-01|K09716 D-aminoacyl-tRNA deacylase [EC:3.1.1.96] | (RefSeq) Os08g0339200; Uncharacterized conserved protein UCP016210 domain containing protein.	--	--	--	D-aminoacyl-tRNA deacylase	D-aminoacyl-tRNA deacylase OS=Arabidopsis thaliana OX=3702 GN=GEK1 PE=1 SV=2	S	Function unknown	hypothetical protein OsI_28867 [Oryza sativa Indica Group]
BGIOSGA011889	1844	1610	1963	601	1046	1186	76.4776	65.4269	82.9147	24.3117	42.0557	49.0983	0.000395968	-1.02999	down	[O]	Posttranslational modification, protein turnover, chaperones	Molecular Function: molecular_function (GO:0003674);; Molecular Function: catalytic activity (GO:0003824);; Molecular Function: thioredoxin-disulfide reductase activity (GO:0004791);; Cellular Component: cellular_component (GO:0005575);; Cellular Component: intracellular (GO:0005622);; Cellular Component: cell (GO:0005623);; Cellular Component: cytoplasm (GO:0005737);; Biological Process: respons…	K01723|1.9e-61|psom:113291501|K01723 hydroperoxide dehydratase [EC:4.2.1.92] | (RefSeq) allene oxide synthase-like	alpha-Linolenic acid metabolism (ko00592)	[O]	Posttranslational modification, protein turnover, chaperones	Thioredoxin	Thioredoxin-like protein HCF164, chloroplastic OS=Oryza sativa subsp. japonica OX=39947 GN=Os03g0767500 PE=2 SV=1	O	Posttranslational modification, protein turnover, chaperones	hypothetical protein OsI_10076 [Oryza sativa Indica Group]
BGIOSGA023725	48	29	35	720	888	568	0.834586	0.495372	0.614028	12.3047	15.0823	9.93407	3.4632e-43	4.07293	up	[GI]	Carbohydrate transport and metabolism;; Lipid transport and metabolism	Molecular Function: enzyme inhibitor activity (GO:0004857);; Molecular Function: pectinesterase activity (GO:0030599);; Biological Process: cell wall modification (GO:0042545);; Molecular Function: aspartyl esterase activity (GO:0045330);; Biological Process: pectin catabolic process (GO:0045490);;	K01051|0.0e+00|dosa:Os07t0675100-01|K01051 pectinesterase [EC:3.1.1.11] | (RefSeq) Os07g0675100; Similar to Pectin methylesterase isoform alpha (EC 3.1.1.11) (Fragment).	Pentose and glucuronate interconversions (ko00040)	--	--	Pectinesterase	Pectinesterase 3 OS=Citrus sinensis OX=2711 PE=1 SV=1	G	Carbohydrate transport and metabolism	hypothetical protein OsI_27314 [Oryza sativa Indica Group]
BGIOSGA032059	8	3	9	44	79	34	0.664774	0.202557	0.728669	3.5854	6.41371	2.81122	0.000194812	2.53205	up	--	--	Molecular Function: metal ion binding (GO:0046872);;	--	--	[R]	General function prediction only	Yippee zinc-binding/DNA-binding /Mis18, centromere assembly	Putative yippee-like protein Os10g0369500 OS=Oryza sativa subsp. japonica OX=39947 GN=Os10g0369500 PE=3 SV=1	S	Function unknown	putative yippee-like protein Os10g0369500 [Oryza sativa Japonica Group]
BGIOSGA033244	0	4	0	135	143	49	0	0.039137	0	1.71488	1.80858	0.630134	3.03484e-11	5.12384	up	--	--	Cellular Component: integral component of membrane (GO:0016021);;	--	--	--	--	--	--	--	--	hypothetical protein OsI_34253 [Oryza sativa Indica Group]
Oryza_sativa_newGene_4955	349	315	400	64	156	168	4.32302	3.80879	5.02694	0.765393	1.83872	2.07359	0.00014529	-1.51586	down	--	--	--	--	--	--	--	--	--	--	--	hypothetical protein [Oryza sativa Japonica Group]
BGIOSGA036782	940	1015	1235	414	393	579	20.1066	21.2817	26.9041	8.64041	8.13942	12.3577	2.54106e-07	-1.29511	down	--	--	Molecular Function: double-stranded RNA binding (GO:0003725);;	--	--	--	--	PPR repeat family	Double-stranded RNA-binding protein 7 OS=Oryza sativa subsp. japonica OX=39947 GN=DRB7 PE=2 SV=1	S	Function unknown	hypothetical protein OsI_37189 [Oryza sativa Indica Group]
BGIOSGA012041	375	363	471	1590	1069	804	9.88657	9.3822	12.6585	40.9775	27.3561	21.1685	3.51379e-06	1.37206	up	--	--	Cellular Component: integral component of membrane (GO:0016021);; Molecular Function: metal ion binding (GO:0046872);; Biological Process: oxidation-reduction process (GO:0055114);;	--	--	[T]	Signal transduction mechanisms	Protein of unknown function (DUF568)	Cytochrome b561 and DOMON domain-containing protein At3g25290 OS=Arabidopsis thaliana OX=3702 GN=At3g25290 PE=2 SV=1	S	Function unknown	hypothetical protein OsI_10369 [Oryza sativa Indica Group]
BGIOSGA032845	3512	4243	3621	8981	7165	8559	73.769	87.3277	77.4395	184.115	145.946	179.463	2.98031e-09	1.0026	up	[E]	Amino acid transport and metabolism	Molecular Function: transaminase activity (GO:0008483);; Biological Process: biosynthetic process (GO:0009058);; Molecular Function: pyridoxal phosphate binding (GO:0030170);;	K00814|2.0e-280|osa:4348524|K00814 alanine transaminase [EC:2.6.1.2] | (RefSeq) alanine aminotransferase 2	Arginine biosynthesis (ko00220);; Alanine, aspartate and glutamate metabolism (ko00250);; Carbon fixation in photosynthetic organisms (ko00710);; Carbon metabolism (ko01200);; 2-Oxocarboxylic acid metabolism (ko01210);; Biosynthesis of amino acids (ko01230)	[E]	Amino acid transport and metabolism	Aminotransferase class I and II	Alanine aminotransferase 2 OS=Panicum miliaceum OX=4540 PE=1 SV=1	E	Amino acid transport and metabolism	alanine aminotransferase 2 [Oryza sativa Japonica Group]
BGIOSGA003067	517	542	368	1585	1531	889	19.8974	20.4277	14.4172	59.561	57.1774	34.1705	1.535e-06	1.34867	up	--	--	Cellular Component: nucleus (GO:0005634);; Biological Process: regulation of transcription, DNA-templated (GO:0006355);; Biological Process: auxin-activated signaling pathway (GO:0009734);;	K14484|1.4e-134|dosa:Os01t0231000-01|K14484 auxin-responsive protein IAA | (RefSeq) Os01g0231000; Similar to Auxin-responsive protein (Aux/IAA) (Fragment).	Plant hormone signal transduction (ko04075)	--	--	AUX/IAA family	Auxin-responsive protein IAA3 OS=Oryza sativa subsp. japonica OX=39947 GN=IAA3 PE=2 SV=1	K	Transcription	hypothetical protein OsI_01017 [Oryza sativa Indica Group]
BGIOSGA028631	26	27	42	108	326	152	0.975058	1.00625	1.62365	4.02872	12.1476	5.81302	3.12276e-06	2.35333	up	--	--	Cellular Component: integral component of membrane (GO:0016021);;	--	--	--	--	Cotton fibre expressed protein	--	S	Function unknown	uncharacterized protein LOC4345515 [Oryza sativa Japonica Group]
BGIOSGA026026	41	36	64	152	149	83	0.574307	0.490415	0.919669	2.08874	2.03644	1.16405	0.00542295	1.26357	up	--	--	--	--	--	--	--	NPH3 family	BTB/POZ domain-containing protein At5g48130 OS=Arabidopsis thaliana OX=3702 GN=At5g48130 PE=2 SV=1	S	Function unknown	hypothetical protein OsI_26645 [Oryza sativa Indica Group]
BGIOSGA020972	2	0	0	53	63	89	0.088983	0	0	3.1984	3.78983	5.52437	9.07953e-11	5.17247	up	--	--	--	--	--	--	--	--	--	--	--	hypothetical protein OsI_23507 [Oryza sativa Indica Group]
BGIOSGA036750	3	18	0	89	142	89	0.064962	0.541058	0	2.8034	4.46373	2.86999	7.06428e-05	3.19703	up	--	--	Cellular Component: integral component of membrane (GO:0016021);;	--	--	--	--	Protein of unknown function (DUF1191)	--	S	Function unknown	hypothetical protein OsI_37250 [Oryza sativa Indica Group]
BGIOSGA019342	28	26	27	140	128	43	0.801462	0.741023	0.79416	4.036	3.67385	1.25928	0.00207101	1.6967	up	--	--	Molecular Function: zinc ion binding (GO:0008270);;	--	--	--	--	B-box zinc finger	B-box zinc finger protein 22 OS=Arabidopsis thaliana OX=3702 GN=BBX22 PE=1 SV=2	S	Function unknown	hypothetical protein OsI_18832 [Oryza sativa Indica Group]
BGIOSGA000035	574	720	493	2267	2711	1711	14.3007	17.5628	12.4984	55.1163	65.491	42.5356	1.30504e-14	1.76758	up	[M]	Cell wall/membrane/envelope biogenesis	Molecular Function: catalytic activity (GO:0003824);;	K12449|1.6e-230|dosa:Os01t0969100-01|K12449 UDP-apiose/xylose synthase | (RefSeq) Os01g0969100; NAD(P)-binding domain containing protein.	Amino sugar and nucleotide sugar metabolism (ko00520)	[GM]	Carbohydrate transport and metabolism;; Cell wall/membrane/envelope biogenesis	NAD dependent epimerase/dehydratase family	UDP-D-apiose/UDP-D-xylose synthase OS=Oryza sativa subsp. japonica OX=39947 GN=Os01g0969100 PE=2 SV=1	M	Cell wall/membrane/envelope biogenesis	hypothetical protein OsI_05369 [Oryza sativa Indica Group]
BGIOSGA030501	59	73	44	805	508	270	1.12424	1.37862	0.852961	15.1735	9.50402	5.19455	2.14129e-12	2.93077	up	[F]	Nucleotide transport and metabolism	Cellular Component: integral component of membrane (GO:0016021);; Molecular Function: transmembrane transporter activity (GO:0022857);;	K14611|6.2e-174|cann:107862422|K14611 solute carrier family 23 (nucleobase transporter), member 1 | (RefSeq) nucleobase-ascorbate transporter 6	--	[F]	Nucleotide transport and metabolism	Permease family	Nucleobase-ascorbate transporter 2 OS=Arabidopsis thaliana OX=3702 GN=NAT2 PE=2 SV=2	F	Nucleotide transport and metabolism	nucleobase-ascorbate transporter 2 [Oryza sativa Japonica Group]
BGIOSGA023903	82	37	43	581	344	306	2.41479	1.0624	1.27171	16.857	9.89177	9.056	6.238e-11	2.69839	up	--	--	Molecular Function: DNA binding (GO:0003677);; Molecular Function: transcription factor activity, sequence-specific DNA binding (GO:0003700);; Cellular Component: nucleus (GO:0005634);;	K09286|5.6e-152|dosa:Os07t0617000-01|K09286 EREBP-like factor | (RefSeq) Os07g0617000, ERF65, ETHYLENE_RESPONSE_FACTOR_65; Similar to Ethylene response factor 2.	--	--	--	AP2 domain	Ethylene-responsive transcription factor RAP2-12 OS=Arabidopsis thaliana OX=3702 GN=RAP2-12 PE=1 SV=1	K	Transcription	hypothetical protein OsI_26876 [Oryza sativa Indica Group]
BGIOSGA021033	7	2	0	66	64	43	0.101335	0.023522	0	1.05208	1.02385	0.701521	5.2598e-06	3.50308	up	--	--	Molecular Function: DNA binding (GO:0003677);; Cellular Component: nucleus (GO:0005634);; Biological Process: regulation of transcription, DNA-templated (GO:0006355);;	--	--	[K]	Transcription	Homeobox KN domain	Homeobox protein ATH1 OS=Arabidopsis thaliana OX=3702 GN=ATH1 PE=1 SV=1	K	Transcription	hypothetical protein OsI_23385 [Oryza sativa Indica Group]
BGIOSGA025607	78	122	83	39	59	39	1.49263	2.30672	1.61926	0.733587	1.10065	0.740897	0.00876336	-1.11711	down	--	--	--	--	--	--	--	FBD	--	S	Function unknown	hypothetical protein OsI_25824 [Oryza sativa Indica Group]
BGIOSGA014679	0	0	0	770	378	79	0	0	0	35.3447	17.2433	3.68177	1.25284e-11	6.45283	up	--	--	--	--	--	--	--	GRAM domain	GEM-like protein 4 OS=Arabidopsis thaliana OX=3702 GN=At5g08350 PE=2 SV=1	S	Function unknown	GEM-like protein 4 [Oryza sativa Japonica Group]
BGIOSGA023965	2523	2605	2440	7555	6321	3653	147.394	149.129	145.153	430.833	358.124	213.053	5.83631e-05	1.07583	up	[J]	Translation, ribosomal structure and biogenesis	Molecular Function: translation elongation factor activity (GO:0003746);; Biological Process: translational frameshifting (GO:0006452);; Molecular Function: ribosome binding (GO:0043022);; Biological Process: positive regulation of translational elongation (GO:0045901);; Biological Process: positive regulation of translational termination (GO:0045905);;	K03263|8.5e-88|dosa:Os07t0597000-01|K03263 translation initiation factor 5A | (RefSeq) Os07g0597000; Similar to Eukaryotic translation initiation factor 5A (eIF-5A).	--	[J]	Translation, ribosomal structure and biogenesis	Eukaryotic elongation factor 5A hypusine, DNA-binding OB fold	Eukaryotic translation initiation factor 5A OS=Zea mays OX=4577 GN=TIF5A PE=1 SV=2	J	Translation, ribosomal structure and biogenesis	hypothetical protein OsI_26733 [Oryza sativa Indica Group]
BGIOSGA006798	95	86	79	291	336	147	9.89327	8.78695	8.34213	29.6658	34.1148	15.3394	0.000224792	1.40643	up	--	--	--	--	--	--	--	--	--	--	--	hypothetical protein OsI_06542 [Oryza sativa Indica Group]
Oryza_sativa_newGene_2543	50	78	100	761	1312	1564	0.966107	1.76819	2.27021	17.1401	26.6786	34.9065	1.00152e-26	3.77001	up	--	--	--	--	--	--	--	--	--	--	--	hypothetical protein EE612_040734, partial [Oryza sativa]
BGIOSGA030843	11	10	12	240	228	135	0.257797	0.22724	0.282036	5.56461	5.26157	3.19486	2.33763e-19	3.8888	up	--	--	Biological Process: G-protein coupled receptor signaling pathway (GO:0007186);;	--	--	--	--	GGL domain	Guanine nucleotide-binding protein subunit gamma 3 OS=Arabidopsis thaliana OX=3702 GN=GG3 PE=2 SV=1	S	Function unknown	hypothetical protein OsI_31535 [Oryza sativa Indica Group]
BGIOSGA004273	31	38	28	100	106	66	0.362034	0.434769	0.329709	1.16602	1.23016	0.777399	0.00225098	1.31749	up	[DZ]	Cell cycle control, cell division, chromosome partitioning;; Cytoskeleton	Molecular Function: metal ion binding (GO:0046872);;	K10615|8.2e-35|mis:MICPUN_60437|K10615 E3 ubiquitin-protein ligase HERC4 [EC:2.3.2.26] | (RefSeq) E3 ubiquitin-protein ligase	Ubiquitin mediated proteolysis (ko04120)	--	--	Regulator of chromosome condensation (RCC1) repeat	PH, RCC1 and FYVE domains-containing protein 1 OS=Arabidopsis thaliana OX=3702 GN=PRAF1 PE=1 SV=1	DZ	Cell cycle control, cell division, chromosome partitioning;; Cytoskeleton	hypothetical protein OsI_03406 [Oryza sativa Indica Group]
BGIOSGA027379	8	12	10	100	175	72	0.132204	0.182112	0.155024	1.63328	2.84404	1.20092	2.2073e-09	3.18126	up	--	--	Molecular Function: microtubule motor activity (GO:0003777);; Molecular Function: ATP binding (GO:0005524);; Biological Process: microtubule-based movement (GO:0007018);; Molecular Function: microtubule binding (GO:0008017);;	K10405|6.8e-100|mus:103995388|K10405 kinesin family member C1 | (RefSeq) kinesin KP1 isoform X1	--	[Z]	Cytoskeleton	Kinesin motor domain	Kinesin-like protein KIN-14O OS=Oryza sativa subsp. japonica OX=39947 GN=KIN14O PE=2 SV=2	Z	Cytoskeleton	hypothetical protein OsI_28402 [Oryza sativa Indica Group]
BGIOSGA026326	3404	3443	3433	1428	1371	1935	138.396	137.183	142.146	56.6675	54.0685	78.543	1.41906e-09	-1.217	down	--	--	Molecular Function: RNA binding (GO:0003723);;	K14785|4.1e-136|dosa:Os07t0662600-01|K14785 ESF2/ABP1 family protein | (RefSeq) Os07g0662600; RNA recognition motif, RNP-1 domain containing protein.	--	[K]	Transcription	RNA recognition motif. (a.k.a. RRM, RBD, or RNP domain)	--	K	Transcription	pre-rRNA-processing protein ESF2 [Oryza sativa Japonica Group]
BGIOSGA020148	0	0	0	200	715	115	0	0	0	12.3239	43.7349	7.23529	6.83761e-20	7.62166	up	--	--	Cellular Component: integral component of membrane (GO:0016021);;	--	--	--	--	--	--	--	--	hypothetical protein OsI_20555 [Oryza sativa Indica Group]
BGIOSGA024866	1847	1881	1910	5657	6205	7666	38.6301	38.541	40.6715	115.489	125.869	160.071	7.43356e-21	1.66929	up	--	--	Cellular Component: integral component of membrane (GO:0016021);;	K14209|1.1e-10|egu:105042696|K14209 solute carrier family 36 (proton-coupled amino acid transporter) | (RefSeq) amino acid transporter ANTL1	--	[E]	Amino acid transport and metabolism	Transmembrane amino acid transporter protein	Amino acid permease 6 OS=Arabidopsis thaliana OX=3702 GN=AAP6 PE=1 SV=1	E	Amino acid transport and metabolism	hypothetical protein EE612_036981 [Oryza sativa]
BGIOSGA026973	852	915	943	1845	3145	1624	24.6754	25.9585	27.7844	52.141	88.3276	46.9317	2.25265e-05	1.14678	up	--	--	Cellular Component: nucleus (GO:0005634);; Biological Process: regulation of transcription, DNA-templated (GO:0006355);; Molecular Function: sequence-specific DNA binding (GO:0043565);;	K09338|8.1e-37|sita:101753152|K09338 homeobox-leucine zipper protein | (RefSeq) homeobox-leucine zipper protein HOX16 isoform X1	--	[K]	Transcription	Homeodomain	Homeobox-leucine zipper protein HOX5 OS=Oryza sativa subsp. indica OX=39946 GN=HOX5 PE=1 SV=1	K	Transcription	RecName: Full=Homeobox-leucine zipper protein HOX5; AltName: Full=HD-ZIP protein HOX5; AltName: Full=Homeodomain transcription factor HOX5; AltName: Full=OsHox5 [Oryza sativa Indica Group]
BGIOSGA020554	400	355	333	185	180	210	18.8954	16.4471	16.0264	8.50932	8.25018	9.86639	7.49758e-06	-1.02043	down	[S]	Function unknown	Cellular Component: integral component of membrane (GO:0016021);;	--	--	--	--	Uncharacterized protein family, UPF0114	--	S	Function unknown	hypothetical protein EE612_036421 [Oryza sativa]
BGIOSGA029548	15	21	19	154	165	53	0.243853	0.352431	0.331923	2.5862	2.75031	0.908549	6.08973e-06	2.45648	up	--	--	--	--	--	--	--	--	IRK-interacting protein OS=Arabidopsis thaliana OX=3702 GN=IRKI PE=1 SV=1	S	Function unknown	hypothetical protein OsI_31846 [Oryza sativa Indica Group]
BGIOSGA009226	6	10	6	730	344	55	0.094037	0.177965	0.104143	13.3629	6.25007	1.017	1.79825e-12	4.86811	up	--	--	Molecular Function: beta-glucuronidase activity (GO:0004566);; Biological Process: metabolic process (GO:0008152);; Cellular Component: membrane (GO:0016020);;	K07964|0.0e+00|dosa:Os02t0802200-01|K07964 heparanase [EC:3.2.1.166] | (RefSeq) Os02g0802200; Glycoside hydrolase family 79, N-terminal protein.	Glycosaminoglycan degradation (ko00531)	--	--	Glycosyl hydrolase family 79, N-terminal domain	Heparanase-like protein 3 OS=Arabidopsis thaliana OX=3702 GN=At5g34940 PE=2 SV=2	G	Carbohydrate transport and metabolism	heparanase [Oryza sativa Indica Group]
BGIOSGA002128	159	91	50	745	674	410	2.76616	1.54001	0.887589	12.6763	11.3874	7.12414	1.67056e-08	2.38966	up	--	--	Molecular Function: transcription factor activity, sequence-specific DNA binding (GO:0003700);;	--	--	--	--	TCP family transcription factor	Transcription factor PCF5 OS=Oryza sativa subsp. indica OX=39946 GN=PCF5 PE=4 SV=1	K	Transcription	RecName: Full=Transcription factor PCF5 [Oryza sativa Indica Group]
BGIOSGA002248	44	27	8	158	203	196	2.60415	1.55161	0.458859	9.31205	11.8636	11.8117	2.19624e-06	2.53082	up	--	--	--	--	--	--	--	--	--	S	Function unknown	hypothetical protein OsI_00660 [Oryza sativa Indica Group]
BGIOSGA001414	0	0	0	81	108	42	0	0	0	6.67834	8.94568	3.52967	9.14032e-12	6.05153	up	--	--	--	--	--	--	--	--	--	--	--	hypothetical protein OsI_02430 [Oryza sativa Indica Group]
BGIOSGA014173	6987	6374	7428	2784	2951	4023	159.256	142.357	172.398	61.9176	65.2236	91.5301	1.79068e-08	-1.19044	down	--	--	Molecular Function: ATP binding (GO:0005524);; Molecular Function: inositol pentakisphosphate 2-kinase activity (GO:0035299);;	K10572|1.4e-259|dosa:Os04t0661200-01|K10572 inositol-pentakisphosphate 2-kinase [EC:2.7.1.158] | (RefSeq) Os04g0661200; Inositol-pentakisphosphate 2-kinase, metazoa domain containing protein.	Inositol phosphate metabolism (ko00562);; Phosphatidylinositol signaling system (ko04070)	[T]	Signal transduction mechanisms	Inositol-pentakisphosphate 2-kinase	Inositol-pentakisphosphate 2-kinase IPK1 OS=Oryza sativa subsp. indica OX=39946 GN=IPK1 PE=3 SV=1	S	Function unknown	inositol-pentakisphosphate 2-kinase IPK1 [Oryza sativa Japonica Group]
BGIOSGA010097	215	230	195	736	583	457	4.45734	4.66336	4.11768	14.8855	11.7247	9.45173	9.75439e-08	1.33857	up	--	--	Cellular Component: integral component of membrane (GO:0016021);;	--	--	[TR]	Signal transduction mechanisms;; General function prediction only	TLC domain	--	U	Intracellular trafficking, secretion, and vesicular transport	hypothetical protein OsI_12914 [Oryza sativa Indica Group]
BGIOSGA004046	39	37	13	118	176	135	1.39639	1.30352	0.448176	4.14126	6.12418	4.82465	2.32932e-05	2.04576	up	--	--	--	K19891|2.4e-23|smo:SELMODRAFT_442025|K19891 glucan endo-1,3-beta-glucosidase 1/2/3 [EC:3.2.1.39] | (RefSeq) hypothetical protein	Starch and sucrose metabolism (ko00500)	--	--	X8 domain	Glucan endo-1,3-beta-glucosidase 7 OS=Arabidopsis thaliana OX=3702 GN=At4g34480 PE=1 SV=2	S	Function unknown	hypothetical protein OsI_02956 [Oryza sativa Indica Group]
BGIOSGA020006	477	497	469	2280	2046	1717	46.5996	47.5575	46.6456	217.496	193.935	167.461	4.15801e-31	1.93824	up	--	--	Cellular Component: nucleosome (GO:0000786);; Molecular Function: DNA binding (GO:0003677);; Cellular Component: nucleus (GO:0005634);; Biological Process: nucleosome assembly (GO:0006334);; Cellular Component: host cell nucleus (GO:0042025);; Molecular Function: protein heterodimerization activity (GO:0046982);;	K11254|7.1e-50|adu:107458448|K11254 histone H4 | (RefSeq) histone H4	--	[B]	Chromatin structure and dynamics	Centromere kinetochore component CENP-T histone fold	Histone H4 variant TH011 OS=Triticum aestivum OX=4565 PE=3 SV=2	B	Chromatin structure and dynamics	PREDICTED: uncharacterized protein LOC107825453 [Nicotiana tabacum]
BGIOSGA005696	250	188	245	101	100	123	5.6567	4.15276	5.63591	2.21261	2.1782	2.76723	8.10385e-05	-1.16781	down	--	--	Cellular Component: integral component of membrane (GO:0016021);;	K14207|7.7e-250|dosa:Os02t0727100-01|K14207 solute carrier family 38 (sodium-coupled neutral amino acid transporter), member 2 | (RefSeq) Os02g0727100; Amino acid transporter, transmembrane domain containing protein.	--	[E]	Amino acid transport and metabolism	Transmembrane amino acid transporter protein	Amino acid transporter AVT6A OS=Arabidopsis thaliana OX=3702 GN=AVT6A PE=2 SV=1	E	Amino acid transport and metabolism	amino acid transporter AVT6A [Oryza sativa Japonica Group]
BGIOSGA028917	265	357	373	160	136	197	3.69652	4.88242	5.30186	2.18181	1.83152	2.73762	0.000171189	-1.10216	down	--	--	Molecular Function: polygalacturonate 4-alpha-galacturonosyltransferase activity (GO:0047262);;	K13648|0.0e+00|osa:9266160|K13648 alpha-1,4-galacturonosyltransferase [EC:2.4.1.43] | (RefSeq) probable galacturonosyltransferase 4	Amino sugar and nucleotide sugar metabolism (ko00520)	--	--	Glycosyl transferase family 8	Probable galacturonosyltransferase 4 OS=Arabidopsis thaliana OX=3702 GN=GAUT4 PE=2 SV=1	M	Cell wall/membrane/envelope biogenesis	hypothetical protein OsI_29736 [Oryza sativa Indica Group]
BGIOSGA017538	10665	10815	12024	3570	2763	5076	132.862	132.019	152.536	43.4109	33.3742	63.1283	1.57563e-10	-1.63707	down	[F]	Nucleotide transport and metabolism	Molecular Function: CTP synthase activity (GO:0003883);; Biological Process: CTP biosynthetic process (GO:0006241);; Biological Process: glutamine metabolic process (GO:0006541);;	K01937|4.9e-162|dosa:Os05t0569700-00|K01937 CTP synthase [EC:6.3.4.2] | (RefSeq) Os05g0569700; Similar to Glutamine amidotransferase, class I, active site.	Pyrimidine metabolism (ko00240)	[F]	Nucleotide transport and metabolism	Glutamine amidotransferase class-I	F-box protein At1g53790 OS=Arabidopsis thaliana OX=3702 GN=At1g53790 PE=2 SV=1	F	Nucleotide transport and metabolism	hypothetical protein OsI_21041 [Oryza sativa Indica Group]
BGIOSGA018914	29	13	13	83	99	57	0.987139	0.428743	0.455633	2.79466	3.30624	1.96039	0.000657755	1.86601	up	--	--	Cellular Component: plasma membrane (GO:0005886);; Molecular Function: kinase inhibitor activity (GO:0019210);;	--	--	--	--	--	Probable membrane-associated kinase regulator 4 OS=Arabidopsis thaliana OX=3702 GN=MAKR4 PE=3 SV=1	S	Function unknown	hypothetical protein OsI_18243 [Oryza sativa Indica Group]
BGIOSGA037466	42	36	28	1226	1167	495	2.37435	2.02277	1.6279	69.0955	65.3393	28.4949	4.58113e-33	4.49014	up	--	--	Molecular Function: mRNA binding (GO:0003729);; Cellular Component: plasma membrane (GO:0005886);; Molecular Function: metal ion binding (GO:0046872);; Molecular Function: actin filament binding (GO:0051015);; Biological Process: actin filament bundle assembly (GO:0051017);;	K09377|1.0e-96|ats:109753770|K09377 cysteine and glycine-rich protein | (RefSeq) LOC109753770; LIM domain-containing protein WLIM1	--	[TZ]	Signal transduction mechanisms;; Cytoskeleton	LIM domain	LIM domain-containing protein WLIM1 OS=Arabidopsis thaliana OX=3702 GN=WLIM1 PE=1 SV=1	S	Function unknown	LIM domain-containing protein WLIM1 [Oryza sativa Japonica Group]
BGIOSGA020778	13	16	8	277	167	97	0.380801	0.444866	0.232446	7.95942	4.74731	2.82853	1.55954e-11	3.51225	up	--	--	Molecular Function: transcription factor activity, sequence-specific DNA binding (GO:0003700);; Cellular Component: nucleus (GO:0005634);; Molecular Function: sequence-specific DNA binding (GO:0043565);;	K18834|7.5e-19|pxb:103955058|K18834 WRKY transcription factor 1 | (RefSeq) WRKY transcription factor 1	Plant-pathogen interaction (ko04626)	--	--	WRKY DNA -binding domain	WRKY transcription factor WRKY28 OS=Oryza sativa subsp. indica OX=39946 GN=WRKY28 PE=3 SV=2	K	Transcription	hypothetical protein OsI_23911 [Oryza sativa Indica Group]
BGIOSGA030983	0	14	16	170	129	38	0	0.137005	0.165563	1.70549	1.28993	0.386857	0.000790444	2.78398	up	[R]	General function prediction only	Molecular Function: ADP binding (GO:0043531);;	--	--	--	--	NB-ARC domain	--	S	Function unknown	hypothetical protein OsI_31792 [Oryza sativa Indica Group]
BGIOSGA035294	18	30	11	82	83	47	0.192656	0.315582	0.120241	0.865673	0.869765	0.503803	0.00447672	1.61304	up	--	--	Molecular Function: ADP binding (GO:0043531);;	K15078|3.2e-32|sly:101268149|K15078 structure-specific endonuclease subunit SLX1 [EC:3.6.1.-] | (RefSeq) putative disease resistance protein RGA3	--	[T]	Signal transduction mechanisms	Rx N-terminal domain	Putative disease resistance RPP13-like protein 1 OS=Arabidopsis thaliana OX=3702 GN=RPPL1 PE=3 SV=1	S	Function unknown	hypothetical protein OsI_36169 [Oryza sativa Indica Group]
BGIOSGA004922	7	42	0	911	1479	1584	0.159906	1.07181	0	23.6546	38.157	42.0693	0.000363267	3.74644	up	[F]	Nucleotide transport and metabolism	Biological Process: fatty acid metabolic process (GO:0006631);; Molecular Function: acyl-[acyl-carrier-protein] desaturase activity (GO:0045300);; Molecular Function: metal ion binding (GO:0046872);;	K03921|5.1e-218|dosa:Os01t0880800-01|K03921 acyl-[acyl-carrier-protein] desaturase [EC:1.14.19.2 1.14.19.11 1.14.19.26] | (RefSeq) Os01g0880800; Similar to Acyl-[acyl-carrier-protein] desaturase, chloroplast precursor (EC 1.14.19.2) (Stearoyl-ACP desaturase).	Fatty acid biosynthesis (ko00061);; Biosynthesis of unsaturated fatty acids (ko01040);; Fatty acid metabolism (ko01212)	--	--	Fatty acid desaturase	Stearoyl-[acyl-carrier-protein] 9-desaturase 1, chloroplastic OS=Oryza sativa subsp. indica OX=39946 GN=OsI_04666 PE=3 SV=1	I	Lipid transport and metabolism	stearoyl-[acyl-carrier-protein] 9-desaturase 1, chloroplastic [Oryza sativa Japonica Group]
BGIOSGA017063	301	312	293	1021	1069	673	9.84771	10.0081	9.75393	32.6639	33.9969	22.0295	2.01708e-10	1.47241	up	--	--	Molecular Function: transcription factor activity, sequence-specific DNA binding (GO:0003700);; Cellular Component: nucleus (GO:0005634);; Molecular Function: sequence-specific DNA binding (GO:0043565);;	K13425|1.6e-25|han:110922953|K13425 WRKY transcription factor 22 | (RefSeq) WRKY transcription factor 22-like	MAPK signaling pathway - plant (ko04016);; Plant-pathogen interaction (ko04626)	--	--	WRKY DNA -binding domain	Probable WRKY transcription factor 11 OS=Arabidopsis thaliana OX=3702 GN=WRKY11 PE=2 SV=2	K	Transcription	WRKY transcription factor WRKY51-like [Oryza sativa Japonica Group]
BGIOSGA013903	118	107	174	453	457	305	2.49135	2.21554	3.75251	9.34497	9.37613	6.43548	4.73492e-06	1.45137	up	[P]	Inorganic ion transport and metabolism	Cellular Component: integral component of plasma membrane (GO:0005887);; Molecular Function: ammonium transmembrane transporter activity (GO:0008519);;	K03320|6.5e-279|dosa:Os03t0838400-01|K03320 ammonium transporter, Amt family | (RefSeq) Os03g0838400, AMT3;2, AMMONIUM_TRANSPORTER_3;2; Ammonium transporter.	--	[P]	Inorganic ion transport and metabolism	Ammonium Transporter Family	Ammonium transporter 3 member 2 OS=Oryza sativa subsp. japonica OX=39947 GN=AMT3-2 PE=2 SV=1	P	Inorganic ion transport and metabolism	hypothetical protein OsI_14239 [Oryza sativa Indica Group]
BGIOSGA000245	98	195	126	404	449	311	3.34385	6.53229	4.35692	13.4806	14.9005	10.5969	5.38795e-05	1.32978	up	--	--	Biological Process: male meiotic nuclear division (GO:0007140);; Biological Process: female meiotic nuclear division (GO:0007143);;	--	--	--	--	--	Protein XRI1 OS=Arabidopsis thaliana OX=3702 GN=XRI1 PE=1 SV=2	S	Function unknown	hypothetical protein OsI_04941 [Oryza sativa Indica Group]
BGIOSGA006159	2	0	0	101	69	30	0.092192	0	0	7.617	5.15513	2.28594	3.86478e-09	4.96286	up	--	--	--	--	--	--	--	--	Disease resistance protein RGA5 OS=Oryza sativa subsp. japonica OX=39947 GN=RGA5 PE=1 SV=1	--	--	hypothetical protein OsI_07838 [Oryza sativa Indica Group]
BGIOSGA030277	10464	11312	9659	4649	3233	5146	1399.69	1482.74	1315.55	606.895	419.363	687.174	7.38965e-10	-1.36267	down	--	--	--	--	--	--	--	--	--	--	--	uncharacterized protein LOC4346387 [Oryza sativa Japonica Group]
BGIOSGA005762	1339	906	547	3782	3755	2862	19.1103	12.6659	7.95014	52.706	51.9984	40.7861	2.99099e-08	1.74341	up	--	--	Biological Process: urogenital system development (GO:0001655);; Biological Process: kidney development (GO:0001822);; Biological Process: liver development (GO:0001889);; Biological Process: tissue homeostasis (GO:0001894);; Biological Process: retina homeostasis (GO:0001895);; Biological Process: heart looping (GO:0001947);; Biological Process: morphogenesis of an epithelium (GO:0002009);; Biol…	K01087|2.6e-10|ccaj:109795950|K01087 trehalose 6-phosphate phosphatase [EC:3.1.3.12] | (RefSeq) trehalose-phosphate phosphatase A-like	Starch and sucrose metabolism (ko00500)	[Z]	Cytoskeleton	Tetratricopeptide repeat	Protein KINESIN LIGHT CHAIN-RELATED 2 OS=Arabidopsis thaliana OX=3702 GN=KLCR2 PE=1 SV=1	S	Function unknown	protein KINESIN LIGHT CHAIN-RELATED 2 [Oryza sativa Japonica Group]
Oryza_sativa_newGene_1742	534	555	463	257	161	339	10.1668	10.5362	10.3849	6.02127	3.18496	7.62071	0.000714021	-1.11373	down	--	--	--	--	--	--	--	--	--	--	--	hypothetical protein DAI22_03g315500 [Oryza sativa Japonica Group]
BGIOSGA016551	4636	3760	3263	9575	10699	9793	179.172	142.386	128.418	361.241	401.094	377.863	2.04482e-12	1.24388	up	--	--	Biological Process: cell cycle checkpoint (GO:0000075);; Biological Process: DNA damage checkpoint (GO:0000077);; Biological Process: regulation of neurotransmitter levels (GO:0001505);; Biological Process: regulation of protein phosphorylation (GO:0001932);; Biological Process: negative regulation of protein phosphorylation (GO:0001933);; Molecular Function: molecular_function (GO:0003674);; Mol…	K06630|8.5e-140|dosa:Os04t0462500-01|K06630 14-3-3 protein epsilon | (RefSeq) Os04g0462500; Similar to 14-3-3-like protein GF14-6.	--	[O]	Posttranslational modification, protein turnover, chaperones	14-3-3 protein	14-3-3-like protein GF14-B OS=Oryza sativa subsp. japonica OX=39947 GN=GF14B PE=1 SV=2	T	Signal transduction mechanisms	14-3-3-like protein GF14-B [Oryza sativa Japonica Group]
BGIOSGA020659	122	130	102	510	337	139	6.4772	6.75734	5.51016	26.4697	17.3629	7.37906	0.00541404	1.29628	up	[J]	Translation, ribosomal structure and biogenesis	Molecular Function: structural constituent of ribosome (GO:0003735);; Biological Process: translation (GO:0006412);; Cellular Component: chloroplast stroma (GO:0009570);; Cellular Component: chloroplast envelope (GO:0009941);; Cellular Component: cytosolic large ribosomal subunit (GO:0022625);; Biological Process: plastid translation (GO:0032544);;	K02895|2.3e-102|dosa:Os06t0683200-01|K02895 large subunit ribosomal protein L24 | (RefSeq) Os06g0683200; Similar to 50S ribosomal protein L24, chloroplast precursor (CL24).	Ribosome (ko03010)	[J]	Translation, ribosomal structure and biogenesis	Ribosomal proteins 50S L24/mitochondrial 39S L24	50S ribosomal protein L24, chloroplastic OS=Pisum sativum OX=3888 GN=RPL24 PE=2 SV=1	J	Translation, ribosomal structure and biogenesis	50S ribosomal protein L24, chloroplastic [Oryza sativa Japonica Group]
BGIOSGA010530	3	2	20	117	71	51	0.064429	0.035883	0.430922	2.51245	1.51002	1.11305	0.000705636	2.65397	up	--	--	Biological Process: cellulose microfibril organization (GO:0010215);; Cellular Component: integral component of membrane (GO:0016021);; Cellular Component: anchored component of membrane (GO:0031225);;	--	--	--	--	COBRA-like protein	COBRA-like protein 2 OS=Oryza sativa subsp. japonica OX=39947 GN=BC1L2 PE=2 SV=1	S	Function unknown	COBRA-like protein 2 [Oryza sativa Japonica Group]
BGIOSGA017912	244	372	292	697	884	559	13.8816	20.7691	16.9549	38.843	48.9119	31.8337	3.1516e-05	1.10389	up	--	--	Cellular Component: Golgi membrane (GO:0000139);; Biological Process: retrograde vesicle-mediated transport, Golgi to ER (GO:0006890);; Biological Process: protein transport (GO:0015031);; Cellular Component: COPI vesicle coat (GO:0030126);;	K20472|8.4e-91|dosa:Os05t0461000-01|K20472 coatomer subunit zeta | (RefSeq) Os05g0461000; Clathrin adaptor, sigma subunit/coatomer, zeta subunit domain containing protein.	--	[U]	Intracellular trafficking, secretion, and vesicular transport	Clathrin adaptor complex small chain	Coatomer subunit zeta-1 OS=Oryza sativa subsp. japonica OX=39947 GN=COPZ1 PE=2 SV=1	U	Intracellular trafficking, secretion, and vesicular transport	coatomer subunit zeta-1 [Oryza sativa Japonica Group]
BGIOSGA023956	28	20	34	523	85	20	1.41879	0.98908	1.75765	26.6044	4.2618	0.999269	0.00393886	2.35838	up	--	--	Cellular Component: cellular_component (GO:0005575);; Cellular Component: cell wall (GO:0005618);; Cellular Component: cell (GO:0005623);; Biological Process: multicellular organism development (GO:0007275);; Biological Process: biological_process (GO:0008150);; Cellular Component: plant-type cell wall (GO:0009505);; Biological Process: post-embryonic development (GO:0009791);; Biological Process…	--	--	--	--	--	--	--	--	hypothetical protein OsI_26750 [Oryza sativa Indica Group]
BGIOSGA019129	2	0	0	1187	830	191	0.055132	0	0	43.9414	30.524	7.219	2.98845e-14	6.81071	up	--	--	Molecular Function: peroxidase activity (GO:0004601);; Biological Process: response to oxidative stress (GO:0006979);; Molecular Function: heme binding (GO:0020037);; Molecular Function: metal ion binding (GO:0046872);;	K00430|5.8e-136|osa:4337725|K00430 peroxidase [EC:1.11.1.7] | (RefSeq) peroxidase 2	Phenylpropanoid biosynthesis (ko00940)	--	--	Peroxidase	Peroxidase 2 OS=Zea mays OX=4577 GN=PER2 PE=2 SV=1	--	--	hypothetical protein OsI_18346 [Oryza sativa Indica Group]
BGIOSGA037115	1381	1262	1347	551	801	771	23.4223	20.9772	23.2738	9.11243	13.1729	13.0606	1.51098e-06	-1.01514	down	--	--	Molecular Function: endonuclease activity (GO:0004519);; Biological Process: rRNA processing (GO:0006364);; Cellular Component: Las1 complex (GO:0090730);;	K16912|0.0e+00|dosa:Os12t0189900-01|K16912 ribosomal biogenesis protein LAS1 | (RefSeq) Os12g0189900; Las1-like family protein.	--	[R]	General function prediction only	Las1-like	--	S	Function unknown	hypothetical protein OsI_37725 [Oryza sativa Indica Group]
BGIOSGA016728	630	613	651	271	224	263	8.54898	8.15231	8.99446	3.57769	2.94604	3.55776	3.60195e-13	-1.42178	down	--	--	--	--	--	--	--	Filament-like plant protein, long coiled-coil	Filament-like plant protein 7 OS=Arabidopsis thaliana OX=3702 GN=FPP7 PE=3 SV=2	S	Function unknown	filament-like plant protein 7 [Oryza sativa Japonica Group]
BGIOSGA027389	219	275	313	927	661	422	7.90236	9.72612	11.5198	32.7011	23.1853	15.2176	0.000510264	1.16852	up	--	--	Cellular Component: cellular_component (GO:0005575);; Cellular Component: intracellular (GO:0005622);; Cellular Component: cell (GO:0005623);; Cellular Component: cytoplasm (GO:0005737);; Biological Process: response to stress (GO:0006950);; Biological Process: biological_process (GO:0008150);; Biological Process: response to temperature stimulus (GO:0009266);; Biological Process: response to rad…	K03844|1.1e-33|mng:MNEG_1379|K03844 alpha-1,2-mannosyltransferase [EC:2.4.1.131] | (RefSeq) alpha-1,2-mannosyltransferase	N-Glycan biosynthesis (ko00510);; Various types of N-glycan biosynthesis (ko00513)	--	--	--	ACT domain-containing protein DS12, chloroplastic OS=Oryza sativa subsp. indica OX=39946 GN=OsI_027381 PE=1 SV=2	S	Function unknown	hypothetical protein OsI_28383 [Oryza sativa Indica Group]
BGIOSGA021110	1742	1127	557	5608	7174	5102	46.5796	29.5201	15.1496	146.427	186.123	136.248	9.05732e-10	2.20344	up	[IR]	Lipid transport and metabolism;; General function prediction only	Molecular Function: hydrolase activity, acting on ester bonds (GO:0016788);;	K01206|4.6e-38|thj:104825554|K01206 alpha-L-fucosidase [EC:3.2.1.51] | (RefSeq) alpha-L-fucosidase 3	Other glycan degradation (ko00511)	--	--	GDSL-like Lipase/Acylhydrolase	GDSL esterase/lipase At5g45910 OS=Arabidopsis thaliana OX=3702 GN=At5g45910 PE=2 SV=1	S	Function unknown	hypothetical protein OsI_23235 [Oryza sativa Indica Group]
BGIOSGA036360	713	670	628	1634	2159	1380	9.4623	8.70464	8.47579	21.1549	27.7804	18.2772	3.61111e-09	1.23236	up	--	--	--	K20456|0.0e+00|dosa:Os12t0285600-01|K20456 oxysterol-binding protein 1 | (RefSeq) Os12g0285600; Pleckstrin homology-type domain containing protein.	--	[I]	Lipid transport and metabolism	Oxysterol-binding protein	Oxysterol-binding protein-related protein 1D OS=Arabidopsis thaliana OX=3702 GN=ORP1D PE=2 SV=1	S	Function unknown	hypothetical protein OsI_38013 [Oryza sativa Indica Group]
BGIOSGA006512	2911	2658	2389	1043	1082	1218	360.868	322.893	301.574	126.169	130.005	150.705	1.71253e-16	-1.35451	down	--	--	--	--	--	--	--	--	--	S	Function unknown	hypothetical protein OsI_07133 [Oryza sativa Indica Group]
BGIOSGA000633	37	39	45	363	205	83	2.22241	2.29241	2.74904	21.4263	12.0245	4.97293	4.63171e-05	2.15955	up	--	--	Molecular Function: structural constituent of ribosome (GO:0003735);; Cellular Component: ribosome (GO:0005840);; Biological Process: translation (GO:0006412);;	K02914|1.2e-67|dosa:Os01t0805000-01|K02914 large subunit ribosomal protein L34 | (RefSeq) Os01g0805000; 50S ribosomal protein L34.	Ribosome (ko03010)	--	--	Ribosomal protein L34	50S ribosomal protein L34, chloroplastic OS=Spinacia oleracea OX=3562 GN=RPL34 PE=1 SV=1	J	Translation, ribosomal structure and biogenesis	50S ribosomal protein L34, chloroplastic [Oryza sativa Japonica Group]
BGIOSGA023212	172	244	396	1076	715	367	11.4409	15.9839	26.9403	70.2281	46.3504	24.5036	0.0063733	1.23076	up	--	--	Biological Process: response to acid chemical (GO:0001101);; Biological Process: defense response to oomycetes (GO:0002229);; Biological Process: response to oomycetes (GO:0002239);; Biological Process: immune system process (GO:0002376);; Molecular Function: molecular_function (GO:0003674);; Molecular Function: transcription factor activity, sequence-specific DNA binding (GO:0003700);; Cellular …	--	--	--	--	Domain of unknown function (DUF4666)	Uncharacterized protein At1g15400 OS=Arabidopsis thaliana OX=3702 GN=At1g15400 PE=1 SV=2	S	Function unknown	uncharacterized protein At1g15400 [Oryza sativa Japonica Group]
BGIOSGA010737	166	125	71	1544	1438	718	6.46331	4.73792	2.80338	58.6954	54.2907	27.8821	4.56138e-17	3.13097	up	--	--	Molecular Function: zinc ion binding (GO:0008270);;	K10144|1.5e-157|osa:4332833|K10144 RING finger and CHY zinc finger domain-containing protein 1 [EC:2.3.2.27] | (RefSeq) E3 ubiquitin-protein ligase MIEL1	Ubiquitin mediated proteolysis (ko04120)	[R]	General function prediction only	CHY zinc finger	E3 ubiquitin-protein ligase SRFP1 OS=Oryza sativa subsp. japonica OX=39947 GN=SRFP1 PE=1 SV=1	S	Function unknown	E3 ubiquitin-protein ligase SRFP1-like [Oryza sativa Japonica Group]
BGIOSGA000087	13	24	62	435	361	187	0.824633	1.54321	4.17215	28.3634	23.3821	12.4684	7.38166e-08	2.95787	up	--	--	Molecular Function: calcium ion binding (GO:0005509);;	K13448|8.0e-66|dosa:Os01t0955100-01|K13448 calcium-binding protein CML | (RefSeq) Os01g0955100; Similar to Calmodulin-like protein (Fragment).	Plant-pathogen interaction (ko04626)	[T]	Signal transduction mechanisms	EF hand	Probable calcium-binding protein CML31 OS=Oryza sativa subsp. japonica OX=39947 GN=CML31 PE=2 SV=1	DTZ	Cell cycle control, cell division, chromosome partitioning;; Signal transduction mechanisms;; Cytoskeleton	hypothetical protein OsI_05248 [Oryza sativa Indica Group]
BGIOSGA031463	585	549	502	296	175	221	14.275	13.1335	12.4719	7.05227	4.13861	5.38481	6.30974e-07	-1.33163	down	[IQR]	Lipid transport and metabolism;; Secondary metabolites biosynthesis, transport and catabolism;; General function prediction only	--	K19329|1.0e-102|vvi:100253030|K19329 WW domain-containing oxidoreductase | (RefSeq) short-chain dehydrogenase TIC 32, chloroplastic	--	[Q]	Secondary metabolites biosynthesis, transport and catabolism	short chain dehydrogenase	Short-chain dehydrogenase TIC 32, chloroplastic OS=Pisum sativum OX=3888 GN=TIC32 PE=1 SV=1	S	Function unknown	hypothetical protein OsI_34554 [Oryza sativa Indica Group]
BGIOSGA010447	651	733	833	204	175	330	13.0505	14.3987	16.9945	3.98565	3.4006	6.59073	2.21425e-08	-1.71524	down	[QV]	Secondary metabolites biosynthesis, transport and catabolism;; Defense mechanisms	Molecular Function: monooxygenase activity (GO:0004497);; Molecular Function: iron ion binding (GO:0005506);; Molecular Function: oxidoreductase activity, acting on paired donors, with incorporation or reduction of molecular oxygen (GO:0016705);; Molecular Function: heme binding (GO:0020037);;	K16084|7.3e-172|dosa:Os02t0569900-01|K16084 ent-cassa-12,15-diene 11-hydroxylase / oryzalexin D synthase [EC:1.14.14.112 1.14.14.123] | (RefSeq) Os02g0569900; Cytochrome P450 family protein.	Diterpenoid biosynthesis (ko00904)	[Q]	Secondary metabolites biosynthesis, transport and catabolism	Cytochrome P450	Cytochrome P450 76M5 OS=Oryza sativa subsp. japonica OX=39947 GN=CYP76M5 PE=1 SV=1	Q	Secondary metabolites biosynthesis, transport and catabolism	cytochrome P450 76M5-like [Oryza sativa Japonica Group]
BGIOSGA035890	151	89	53	786	1238	609	5.49136	3.17243	1.9366	28.0287	43.8975	22.2059	3.01491e-13	2.93354	up	--	--	Cellular Component: nucleus (GO:0005634);; Biological Process: regulation of transcription, DNA-templated (GO:0006355);; Biological Process: auxin-activated signaling pathway (GO:0009734);;	K14484|3.0e-111|dosa:Os12t0601300-01|K14484 auxin-responsive protein IAA | (RefSeq) Os12g0601300; Similar to Auxin-responsive protein (Aux/IAA) (Fragment).	Plant hormone signal transduction (ko04075)	--	--	AUX/IAA family	Auxin-responsive protein IAA30 OS=Oryza sativa subsp. japonica OX=39947 GN=IAA30 PE=2 SV=1	K	Transcription	auxin-responsive protein IAA30 [Oryza sativa Japonica Group]
BGIOSGA004410	0	2	2	66	96	39	0	0.039819	0.030756	1.37533	1.99199	0.826439	1.76225e-09	4.58857	up	[G]	Carbohydrate transport and metabolism	Molecular Function: UDP-glycosyltransferase activity (GO:0008194);;	K22845|4.2e-174|sita:101774495|K22845 phlorizin synthase [EC:2.4.1.357] | (RefSeq) UDP-glycosyltransferase 1	Flavonoid biosynthesis (ko00941)	[GC]	Carbohydrate transport and metabolism;; Energy production and conversion	UDP-glucoronosyl and UDP-glucosyl transferase	Anthocyanidin 5,3-O-glucosyltransferase OS=Rosa hybrid cultivar OX=128735 GN=RhGT1 PE=2 SV=1	S	Function unknown	hypothetical protein OsI_03646 [Oryza sativa Indica Group]
BGIOSGA032289	87	69	27	440	626	390	1.59782	1.24414	0.502364	7.96447	11.2626	7.22246	2.24821e-11	2.76482	up	--	--	Cellular Component: integral component of membrane (GO:0016021);;	K13946|1.4e-306|dosa:Os10t0147400-01|K13946 auxin influx carrier (AUX1 LAX family) | (RefSeq) Os10g0147400; Similar to Auxin influx carrier protein.	Plant hormone signal transduction (ko04075)	[E]	Amino acid transport and metabolism	Transmembrane amino acid transporter protein	Auxin transporter-like protein 3 OS=Oryza sativa subsp. japonica OX=39947 GN=Os10g0147400 PE=2 SV=1	E	Amino acid transport and metabolism	hypothetical protein OsI_32746 [Oryza sativa Indica Group]
BGIOSGA033526	2	9	0	427	458	1261	0.066887	0.287574	0	13.9764	14.9026	42.2229	1.46415e-09	5.49899	up	--	--	Biological Process: carbohydrate metabolic process (GO:0005975);;	K01183|3.8e-176|dosa:Os11t0702200-01|K01183 chitinase [EC:3.2.1.14] | (RefSeq) Os11g0702200; Glycoside hydrolase, family 18 protein.	Amino sugar and nucleotide sugar metabolism (ko00520)	--	--	Glycosyl hydrolases family 18	Xylanase inhibitor protein 1 OS=Oryza sativa subsp. japonica OX=39947 GN=RIXI PE=1 SV=1	G	Carbohydrate transport and metabolism	hypothetical protein OsI_37047 [Oryza sativa Indica Group]
BGIOSGA005767	42	23	18	238	146	88	1.23981	0.653574	0.519632	6.93071	4.23211	2.62526	2.02347e-05	2.23996	up	[HR]	Coenzyme transport and metabolism;; General function prediction only	--	--	--	[R]	General function prediction only	alpha/beta hydrolase fold	--	S	Function unknown	hypothetical protein OsI_08629 [Oryza sativa Indica Group]
BGIOSGA018178	6	20	5	142	132	85	0.147942	0.515014	0.11481	3.6933	3.42916	2.25517	4.75979e-08	3.15401	up	[M]	Cell wall/membrane/envelope biogenesis	Molecular Function: protein serine/threonine kinase activity (GO:0004674);; Molecular Function: ATP binding (GO:0005524);; Cellular Component: integral component of membrane (GO:0016021);;	K01180|1.9e-47|cmax:111487562|K01180 endo-1,3(4)-beta-glucanase [EC:3.2.1.6] | (RefSeq) uncharacterized protein LOC111487562	--	[T]	Signal transduction mechanisms	Protein tyrosine and serine/threonine kinase	Leucine-rich repeat receptor protein kinase HPCA1 OS=Arabidopsis thaliana OX=3702 GN=HPCA1 PE=1 SV=1	T	Signal transduction mechanisms	hypothetical protein OsI_19707 [Oryza sativa Indica Group]
BGIOSGA010956	20	36	4	440	609	318	0.445176	0.783178	0.085395	9.59508	13.1823	7.07868	1.30504e-14	4.10064	up	[J]	Translation, ribosomal structure and biogenesis	Molecular Function: RNA binding (GO:0003723);;	K12741|1.6e-13|bdi:100825606|K12741 heterogeneous nuclear ribonucleoprotein A1/A3 | (RefSeq) UBP1-associated protein 2C	Spliceosome (ko03040)	[R]	General function prediction only	RNA recognition motif. (a.k.a. RRM, RBD, or RNP domain)	Probable RNA-binding protein ARP1 OS=Arabidopsis thaliana OX=3702 GN=ARP1 PE=2 SV=1	S	Function unknown	hypothetical protein OsI_11079 [Oryza sativa Indica Group]
BGIOSGA019038	542	599	610	2302	1655	968	37.4788	40.5767	42.9022	155.382	110.988	66.7685	1.66652e-05	1.34357	up	--	--	Cellular Component: vacuole (GO:0005773);; Biological Process: response to cold (GO:0009409);; Biological Process: response to wounding (GO:0009611);; Cellular Component: chloroplast outer membrane (GO:0009707);; Biological Process: response to sucrose (GO:0009744);; Biological Process: response to glucose (GO:0009749);; Biological Process: response to jasmonic acid (GO:0009753);; Molecular Funct…	K17790|5.2e-06|aly:9314552|K17790 mitochondrial import inner membrane translocase subunit TIM22 | (RefSeq) outer envelope pore protein 16-4, chloroplastic	--	--	--	Tim17/Tim22/Tim23/Pmp24 family	Outer envelope pore protein 16, chloroplastic OS=Pisum sativum OX=3888 GN=OEP16 PE=1 SV=1	O	Posttranslational modification, protein turnover, chaperones	outer envelope pore protein 16, chloroplastic [Oryza sativa Japonica Group]
BGIOSGA009135	445	194	157	1609	1658	1124	4.94546	2.10779	1.77805	17.4576	17.8775	12.4722	4.40656e-09	2.26583	up	[M]	Cell wall/membrane/envelope biogenesis	Molecular Function: protein serine/threonine kinase activity (GO:0004674);; Molecular Function: ATP binding (GO:0005524);; Cellular Component: integral component of membrane (GO:0016021);;	K20718|4.1e-274|osa:4330905|K20718 LRR receptor-like serine/threonine-protein kinase ERECTA [EC:2.7.11.1] | (RefSeq) LRR receptor-like serine/threonine-protein kinase ERECTA isoform X1	MAPK signaling pathway - plant (ko04016)	--	--	Protein kinase domain	LRR receptor-like serine/threonine-protein kinase ER2 OS=Oryza sativa subsp. japonica OX=39947 GN=ER2 PE=1 SV=2	S	Function unknown	hypothetical protein OsI_09151 [Oryza sativa Indica Group]
BGIOSGA031963	0	6	0	74	57	42	0	0.167809	0	2.17768	1.65776	1.23941	8.25337e-06	3.78302	up	--	--	Molecular Function: DNA binding (GO:0003677);; Cellular Component: nuclear origin of replication recognition complex (GO:0005664);; Biological Process: DNA replication (GO:0006260);; Biological Process: response to sucrose (GO:0009744);; Biological Process: lateral root development (GO:0048527);;	K02605|2.9e-132|dosa:Os10t0402200-00|K02605 origin recognition complex subunit 3 | (RefSeq) Os10g0402200; Origin recognition complex subunit 3, N-terminal domain containing protein.	--	[L]	Replication, recombination and repair	Origin recognition complex (ORC) subunit 3 N-terminus	Origin of replication complex subunit 3 OS=Oryza sativa subsp. japonica OX=39947 GN=ORC3 PE=2 SV=1	L	Replication, recombination and repair	hypothetical protein OsI_33492 [Oryza sativa Indica Group]
BGIOSGA009395	265	215	103	704	780	648	3.95785	3.14579	1.55819	10.2722	11.2953	9.66238	6.73873e-07	1.71304	up	[S]	Function unknown	Molecular Function: ATP binding (GO:0005524);; Cellular Component: plasma membrane (GO:0005886);; Cellular Component: integral component of membrane (GO:0016021);; Molecular Function: ATPase activity (GO:0016887);;	K05681|3.6e-41|vcn:VOLCADRAFT_73319|K05681 ATP-binding cassette, subfamily G (WHITE), member 2 | (RefSeq) hypothetical protein	ABC transporters (ko02010)	[Q]	Secondary metabolites biosynthesis, transport and catabolism	ABC-2 type transporter	ABC transporter G family member 3 OS=Arabidopsis thaliana OX=3702 GN=ABCG3 PE=1 SV=2	V	Defense mechanisms	hypothetical protein OsI_14426 [Oryza sativa Indica Group]
BGIOSGA035318	12	16	2	359	198	61	0.257286	0.327019	0.03518	7.71072	4.22462	1.33527	6.44034e-08	3.74219	up	--	--	Molecular Function: transferase activity, transferring acyl groups other than amino-acyl groups (GO:0016747);;	K15400|7.1e-251|osa:4350569|K15400 omega-hydroxypalmitate O-feruloyl transferase [EC:2.3.1.188] | (RefSeq) omega-hydroxypalmitate O-feruloyl transferase	Cutin, suberine and wax biosynthesis (ko00073)	--	--	Transferase family	Omega-hydroxypalmitate O-feruloyl transferase OS=Arabidopsis thaliana OX=3702 GN=HHT1 PE=1 SV=1	S	Function unknown	hypothetical protein OsI_36216 [Oryza sativa Indica Group]
BGIOSGA029243	3	34	16	637	544	266	0.072389	0.98911	0.489017	18.6895	15.8399	7.98488	1.11755e-13	4.28117	up	[F]	Nucleotide transport and metabolism	Molecular Function: molecular_function (GO:0003674);; Molecular Function: catalytic activity (GO:0003824);; Cellular Component: cellular_component (GO:0005575);; Cellular Component: intracellular (GO:0005622);; Cellular Component: cell (GO:0005623);; Cellular Component: cytoplasm (GO:0005737);; Cellular Component: cytosol (GO:0005829);; Biological Process: nucleobase-containing compound metabolic…	K01240|7.7e-194|dosa:Os09t0567900-01|K01240 uridine nucleosidase [EC:3.2.2.3] | (RefSeq) Os09g0567900; Inosine/uridine-preferring nucleoside hydrolase domain containing protein.	Pyrimidine metabolism (ko00240);; Nicotinate and nicotinamide metabolism (ko00760)	[F]	Nucleotide transport and metabolism	Inosine-uridine preferring nucleoside hydrolase	Probable uridine nucleosidase 2 OS=Oryza sativa subsp. japonica OX=39947 GN=URH2 PE=2 SV=1	F	Nucleotide transport and metabolism	hypothetical protein OsI_32443 [Oryza sativa Indica Group]
BGIOSGA013235	23	34	14	590	1664	2253	0.751381	1.10061	0.443821	19.2401	53.9577	75.1986	1.46077e-32	5.56905	up	--	--	Molecular Function: oxidoreductase activity, acting on single donors with incorporation of molecular oxygen, incorporation of two atoms of oxygen (GO:0016702);;	K23953|2.4e-154|osa:9266373|K23953 plant cysteine oxidase [EC:1.13.11.-] | (RefSeq) plant cysteine oxidase 2	--	[S]	Function unknown	PCO_ADO	Plant cysteine oxidase 2 OS=Arabidopsis thaliana OX=3702 GN=PCO2 PE=1 SV=1	S	Function unknown	plant cysteine oxidase 2 [Oryza sativa Japonica Group]
BGIOSGA002808	877	1180	1450	131	127	272	9.0164	11.8901	15.1824	1.31483	1.26593	2.79055	2.16493e-14	-2.74755	down	[NW]	Cell motility;; Extracellular structures	Molecular Function: protein serine/threonine kinase activity (GO:0004674);; Molecular Function: ATP binding (GO:0005524);; Cellular Component: integral component of membrane (GO:0016021);;	K20181|4.1e-94|mtr:MTR_5g026090|K20181 vacuolar protein sorting-associated protein 18 | (RefSeq) vacuolar sorting-associated-like protein	--	--	--	Protein kinase domain	Putative receptor-like protein kinase At3g47110 OS=Arabidopsis thaliana OX=3702 GN=At3g47110 PE=3 SV=1	S	Function unknown	hypothetical protein OsI_00442 [Oryza sativa Indica Group]
BGIOSGA037577	130	161	148	479	442	263	2.27762	2.76409	2.6511	8.22695	7.53956	4.61242	2.75015e-05	1.28646	up	--	--	Molecular Function: calmodulin binding (GO:0005516);;	--	--	--	--	Calmodulin binding protein-like	Calmodulin-binding protein 60 B OS=Arabidopsis thaliana OX=3702 GN=CBP60B PE=2 SV=1	S	Function unknown	hypothetical protein OsI_38696 [Oryza sativa Indica Group]
BGIOSGA006859	644	521	387	249	284	271	18.8058	14.9057	11.4971	7.09579	8.03431	7.88787	6.69156e-05	-1.04585	down	--	--	Biological Process: regulation of transcription, DNA-templated (GO:0006355);; Molecular Function: zinc ion binding (GO:0008270);; Biological Process: response to absence of light (GO:0009646);; Biological Process: chloroplast organization (GO:0009658);; Biological Process: response to cytokinin (GO:0009735);; Biological Process: response to gibberellin (GO:0009739);; Biological Process: regulatio…	K09184|1.7e-07|vvi:104879571|K09184 GATA-binding protein, other eukaryote | (RefSeq) GATA transcription factor 8	--	[K]	Transcription	GATA zinc finger	Protein CYTOKININ-RESPONSIVE GATA TRANSCRIPTION FACTOR 1 OS=Oryza sativa subsp. japonica OX=39947 GN=CGA1 PE=2 SV=1	K	Transcription	hypothetical protein OsI_06400 [Oryza sativa Indica Group]
BGIOSGA024434	98	144	147	30	20	38	4.03463	5.80702	6.18458	1.19798	0.793316	1.5325	4.61322e-07	-2.15908	down	--	--	Molecular Function: nucleic acid binding (GO:0003676);; Molecular Function: RNA-DNA hybrid ribonuclease activity (GO:0004523);;	--	--	--	--	Reverse transcriptase-like	--	--	--	hypothetical protein OsI_25721 [Oryza sativa Indica Group]
BGIOSGA014893	51	51	37	10082	11298	2262	1.00723	0.986696	0.735942	195.756	217.982	44.9198	2.10791e-26	6.56657	up	[G]	Carbohydrate transport and metabolism	Molecular Function: hydrolase activity, hydrolyzing O-glycosyl compounds (GO:0004553);; Biological Process: carbohydrate metabolic process (GO:0005975);;	K01188|3.7e-309|osa:4336145|K01188 beta-glucosidase [EC:3.2.1.21] | (RefSeq) beta-glucosidase 12 isoform X1	Cyanoamino acid metabolism (ko00460);; Starch and sucrose metabolism (ko00500);; Phenylpropanoid biosynthesis (ko00940)	[G]	Carbohydrate transport and metabolism	Glycosyl hydrolase family 1	Beta-glucosidase 12 OS=Oryza sativa subsp. indica OX=39946 GN=BGLU12 PE=3 SV=1	G	Carbohydrate transport and metabolism	RecName: Full=Beta-glucosidase 12; Flags: Precursor [Oryza sativa Indica Group]
BGIOSGA017205	294	297	328	927	1168	810	5.34972	5.29676	6.07939	16.5089	20.6616	14.7519	1.70313e-13	1.52666	up	[M]	Cell wall/membrane/envelope biogenesis	Cellular Component: Golgi cis cisterna (GO:0000137);; Cellular Component: Golgi membrane (GO:0000139);; Cellular Component: endosome (GO:0005768);; Cellular Component: trans-Golgi network (GO:0005802);; Molecular Function: polygalacturonate 4-alpha-galacturonosyltransferase activity (GO:0047262);; Biological Process: mucilage pectin biosynthetic process (GO:0048358);; Biological Process: cell wal…	K13648|0.0e+00|dosa:Os04t0636100-01|K13648 alpha-1,4-galacturonosyltransferase [EC:2.4.1.43] | (RefSeq) Os04g0636100; Glycosyl transferase, family 8 protein.	Amino sugar and nucleotide sugar metabolism (ko00520)	--	--	Glycosyl transferase family 8	Probable galacturonosyltransferase 10 OS=Arabidopsis thaliana OX=3702 GN=GAUT10 PE=2 SV=2	G	Carbohydrate transport and metabolism	hypothetical protein OsI_17583 [Oryza sativa Indica Group]
BGIOSGA028777	70	121	75	220	288	254	4.6132	7.81782	4.97884	14.1418	18.4079	16.7053	2.62794e-05	1.37587	up	[O]	Posttranslational modification, protein turnover, chaperones	Molecular Function: molecular_function (GO:0003674);; Molecular Function: binding (GO:0005488);; Molecular Function: protein binding (GO:0005515);; Molecular Function: chaperone binding (GO:0051087);;	K09510|5.7e-11|bpg:Bathy16g00510|K09510 DnaJ homolog subfamily B member 4 | (RefSeq) hypothetical protein	--	[O]	Posttranslational modification, protein turnover, chaperones	DnaJ domain	DnaJ protein P58IPK homolog B OS=Oryza sativa subsp. japonica OX=39947 GN=P58B PE=1 SV=1	O	Posttranslational modification, protein turnover, chaperones	hypothetical protein OsI_29447 [Oryza sativa Indica Group]
BGIOSGA036025	0	0	0	358	482	140	0	0	0	5.91966	7.93081	2.36433	1.04979e-22	7.85505	up	[N]	Cell motility	Cellular Component: Golgi apparatus (GO:0005794);; Cellular Component: integral component of membrane (GO:0016021);; Molecular Function: cellulose synthase (UDP-forming) activity (GO:0016760);; Biological Process: cellulose biosynthetic process (GO:0030244);; Biological Process: cell wall organization (GO:0071555);; Biological Process: plant-type cell wall organization or biogenesis (GO:0071669);;	K00770|0.0e+00|dosa:Os12t0555600-01|K00770 1,4-beta-D-xylan synthase [EC:2.4.2.24] | (RefSeq) Os12g0555600, ND1, NARROW_LEAF_AND_DWARF_1; Cellulose synthase-like protein, Cell wall biosynthesis	Amino sugar and nucleotide sugar metabolism (ko00520)	--	--	Cellulose synthase	Cellulose synthase-like protein D4 OS=Oryza sativa subsp. japonica OX=39947 GN=CSLD4 PE=2 SV=1	M	Cell wall/membrane/envelope biogenesis	hypothetical protein OsI_38690 [Oryza sativa Indica Group]
BGIOSGA011825	40	35	46	10	15	8	5.59968	4.82564	6.58837	1.26378	2.00711	1.08921	0.00196285	-1.84029	down	--	--	--	--	--	--	--	--	--	--	--	hypothetical protein OsI_09952 [Oryza sativa Indica Group]
BGIOSGA030894	0	4	0	110	162	94	0	0.092575	0	2.52238	3.71971	2.20972	5.79423e-15	5.46837	up	--	--	Molecular Function: protein binding (GO:0005515);; Cellular Component: cellular_component (GO:0005575);; Cellular Component: cell-cell junction (GO:0005911);; Cellular Component: plasmodesma (GO:0009506);; Cellular Component: cell junction (GO:0030054);; Cellular Component: symplast (GO:0055044);;	--	--	--	--	F-box-like	F-box protein At1g10780 OS=Arabidopsis thaliana OX=3702 GN=At1g10780 PE=2 SV=1	S	Function unknown	F-box protein At1g10780 [Oryza sativa Japonica Group]
BGIOSGA016929	153	145	43	199	510	437	3.33268	3.08939	0.94371	4.23625	10.8076	9.52054	0.00316817	1.54492	up	[G]	Carbohydrate transport and metabolism	Molecular Function: UDP-glycosyltransferase activity (GO:0008194);;	K13495|1.2e-269|dosa:Os04t0565200-01|K13495 cis-zeatin O-glucosyltransferase [EC:2.4.1.215] | (RefSeq) Os04g0565200; Similar to Cis-zeatin O-glucosyltransferase 1 (EC 2.4.1.215) (cisZOG1).	Zeatin biosynthesis (ko00908)	[GC]	Carbohydrate transport and metabolism;; Energy production and conversion	UDP-glucoronosyl and UDP-glucosyl transferase	Cis-zeatin O-glucosyltransferase 1 OS=Zea mays OX=4577 GN=CISZOG1 PE=1 SV=1	S	Function unknown	hypothetical protein OsI_17001 [Oryza sativa Indica Group]
BGIOSGA028849	70	86	31	302	299	224	1.20356	1.44433	0.533043	5.07546	5.00131	3.8438	1.22256e-06	1.95819	up	--	--	--	K14506|4.7e-13|nnu:109115461|K14506 jasmonic acid-amino synthetase [EC:6.3.2.52] | (RefSeq) uncharacterized LOC109115461	Plant hormone signal transduction (ko04075)	--	--	Protein of unknown function, DUF547	--	S	Function unknown	hypothetical protein OsI_29590 [Oryza sativa Indica Group]
BGIOSGA021567	37	48	40	81	149	83	1.79951	2.30357	1.98106	3.87576	7.0815	4.02782	0.0092628	1.15642	up	--	--	--	--	--	--	--	Family of unknown function (DUF716)	--	S	Function unknown	hypothetical protein OsI_22325 [Oryza sativa Indica Group]
BGIOSGA012584	80	54	87	266	174	123	3.83793	2.54575	4.25833	12.5322	8.13765	5.93001	0.00566545	1.18075	up	[H]	Coenzyme transport and metabolism	Molecular Function: uroporphyrinogen decarboxylase activity (GO:0004853);; Biological Process: porphyrin-containing compound biosynthetic process (GO:0006779);;	K01599|1.6e-77|dosa:Os03t0337600-01|K01599 uroporphyrinogen decarboxylase [EC:4.1.1.37] | (RefSeq) Os03g0337600; Similar to Uroporphyrinogen decarboxylase (EC 4.1.1.37) (URO-D) (UPD) (Fragment).	Porphyrin and chlorophyll metabolism (ko00860)	[H]	Coenzyme transport and metabolism	Uroporphyrinogen decarboxylase (URO-D)	Uroporphyrinogen decarboxylase 2, chloroplastic OS=Oryza sativa subsp. japonica OX=39947 GN=Os03g0337600 PE=3 SV=1	H	Coenzyme transport and metabolism	hypothetical protein OsI_11474 [Oryza sativa Indica Group]
BGIOSGA004316	115	100	27	652	663	1243	4.81948	4.09121	1.11677	26.7229	26.9951	52.1233	6.70665e-11	3.12815	up	--	--	Cellular Component: integral component of membrane (GO:0016021);;	K20726|1.6e-140|dosa:Os01t0711600-01|K20726 transmembrane protein 222 | (RefSeq) Os01g0711600; Protein of unknown function DUF778 family protein.	MAPK signaling pathway - plant (ko04016)	[S]	Function unknown	Protein of unknown function (DUF778)	Protein REVERSION-TO-ETHYLENE SENSITIVITY1 OS=Arabidopsis thaliana OX=3702 GN=RTE1 PE=1 SV=1	S	Function unknown	hypothetical protein OsI_03477 [Oryza sativa Indica Group]
BGIOSGA002039	31	15	27	158	89	37	1.43414	0.643828	1.26756	7.14837	4.00025	1.71269	0.00843865	1.67253	up	--	--	Cellular Component: integral component of membrane (GO:0016021);;	K15283|5.0e-29|dosa:Os01t0239200-01|K15283 solute carrier family 35, member E1 | (RefSeq) Os01g0239200, TRIOSE_PHOSPHATE/PHOSPHATE_TRANSLOCATOR_1, TPT1; Similar to Phophate translocator (Fragment).	--	[GE]	Carbohydrate transport and metabolism;; Amino acid transport and metabolism	Triose-phosphate Transporter family	Triose phosphate/phosphate translocator TPT, chloroplastic OS=Oryza sativa subsp. japonica OX=39947 GN=TPT PE=2 SV=1	S	Function unknown	hypothetical protein OsI_01088 [Oryza sativa Indica Group]
BGIOSGA036079	1697	2045	2054	776	729	913	36.8563	43.5151	45.4169	16.444	15.3479	19.7977	3.73182e-13	-1.36118	down	--	--	--	--	--	--	--	--	--	S	Function unknown	hypothetical protein OsI_38558 [Oryza sativa Indica Group]
BGIOSGA010280	53	27	45	103	182	97	1.7481	0.857879	1.53493	3.35064	5.89346	3.22415	0.00265322	1.41589	up	--	--	Molecular Function: iron ion binding (GO:0005506);; Molecular Function: oxidoreductase activity, acting on paired donors, with incorporation or reduction of molecular oxygen (GO:0016705);; Molecular Function: heme binding (GO:0020037);;	K20619|1.3e-78|obr:102708884|K20619 cytochrome P450 family 78 subfamily A | (RefSeq) cytochrome P450 78A5	--	[Q]	Secondary metabolites biosynthesis, transport and catabolism	Cytochrome P450	Cytochrome P450 78A5 OS=Arabidopsis thaliana OX=3702 GN=CYP78A5 PE=2 SV=1	Q	Secondary metabolites biosynthesis, transport and catabolism	hypothetical protein OsI_12538 [Oryza sativa Indica Group]
BGIOSGA036210	37	56	41	138	109	89	0.977532	1.46354	1.1145	3.63014	2.84742	2.38839	0.0037334	1.17211	up	--	--	--	--	--	--	--	Transposase-associated domain	--	--	--	hypothetical protein OsI_38298 [Oryza sativa Indica Group]
BGIOSGA025780	0	0	0	524	379	187	0	0	0	9.50112	6.81429	3.45821	1.13729e-24	8.06282	up	[DPM]	Cell cycle control, cell division, chromosome partitioning;; Inorganic ion transport and metabolism;; Cell wall/membrane/envelope biogenesis	Molecular Function: copper ion binding (GO:0005507);; Molecular Function: oxidoreductase activity (GO:0016491);;	K19791|3.2e-197|oeu:111379234|K19791 iron transport multicopper oxidase | (RefSeq) L-ascorbate oxidase homolog	--	[Q]	Secondary metabolites biosynthesis, transport and catabolism	Multicopper oxidase	L-ascorbate oxidase homolog OS=Brassica napus OX=3708 GN=Bp10 PE=2 SV=1	Q	Secondary metabolites biosynthesis, transport and catabolism	hypothetical protein OsI_26158 [Oryza sativa Indica Group]
BGIOSGA012438	52	115	151	1210	1150	426	0.772735	1.69598	2.31206	17.8629	16.8711	6.43182	5.00058e-10	2.8593	up	--	--	Biological Process: cellulose microfibril organization (GO:0010215);; Cellular Component: integral component of membrane (GO:0016021);; Cellular Component: anchored component of membrane (GO:0031225);;	K10956|3.7e-22|obr:102718200|K10956 protein transport protein SEC61 subunit alpha | (RefSeq) preprotein translocase subunit SECY, chloroplastic	Protein export (ko03060);; Protein processing in endoplasmic reticulum (ko04141);; Phagosome (ko04145)	--	--	COBRA-like protein	COBRA-like protein 7 OS=Arabidopsis thaliana OX=3702 GN=COBL7 PE=2 SV=2	S	Function unknown	hypothetical protein OsI_11192 [Oryza sativa Indica Group]
BGIOSGA023353	9	4	0	2329	4527	2941	0.388454	0.168675	0	102.234	197.478	132.061	5.31446e-27	7.90959	up	--	--	--	--	--	--	--	Hydrophobic seed protein	36.4 kDa proline-rich protein OS=Solanum lycopersicum OX=4081 GN=TPRP-F1 PE=2 SV=1	S	Function unknown	36.4 kDa proline-rich protein [Oryza sativa Japonica Group]
BGIOSGA014682	10	11	9	208	109	85	0.208703	0.213084	0.182394	4.39112	2.27775	1.82012	1.1621e-10	3.38955	up	[E]	Amino acid transport and metabolism	Molecular Function: serine-type carboxypeptidase activity (GO:0004185);; Cellular Component: integral component of membrane (GO:0016021);;	K16297|6.1e-266|osa:4336450|K16297 serine carboxypeptidase-like clade II [EC:3.4.16.-] | (RefSeq) serine carboxypeptidase-like 35	--	[OE]	Posttranslational modification, protein turnover, chaperones;; Amino acid transport and metabolism	Serine carboxypeptidase	Serine carboxypeptidase-like 35 OS=Arabidopsis thaliana OX=3702 GN=SCPL35 PE=2 SV=1	E	Amino acid transport and metabolism	hypothetical protein OsI_16708 [Oryza sativa Indica Group]
BGIOSGA004671	506	415	387	1013	961	913	5.2137	4.18653	4.05928	10.1854	9.60834	9.38797	6.67657e-08	1.01992	up	--	--	Cellular Component: integral component of membrane (GO:0016021);;	K00770|6.9e-09|ccav:112518315|K00770 1,4-beta-D-xylan synthase [EC:2.4.2.24] | (RefSeq) cellulose synthase-like protein D5	Amino sugar and nucleotide sugar metabolism (ko00520)	--	--	--	--	S	Function unknown	hypothetical protein OsI_04170 [Oryza sativa Indica Group]
BGIOSGA007581	30	42	78	7	8	11	0.574735	0.791734	1.54055	0.128367	0.142364	0.195356	0.000238715	-2.3859	down	[G]	Carbohydrate transport and metabolism	Cellular Component: integral component of membrane (GO:0016021);; Molecular Function: transmembrane transporter activity (GO:0022857);;	K24193|7.0e-178|egu:105032198|K24193 MFS transporter, SP family, sugar:H+ symporter | (RefSeq) sugar carrier protein C	--	[R]	General function prediction only	Sugar (and other) transporter	Sugar transport protein MST5 OS=Oryza sativa subsp. japonica OX=39947 GN=MST5 PE=2 SV=1	G	Carbohydrate transport and metabolism	hypothetical protein OsI_05943 [Oryza sativa Indica Group]
BGIOSGA024102	103	64	77	414	310	118	1.07973	0.658903	0.822066	4.24297	3.15863	1.22807	0.00111423	1.57804	up	--	--	Molecular Function: nucleoside transmembrane transporter activity (GO:0005337);; Cellular Component: integral component of membrane (GO:0016021);;	K15014|5.1e-206|sita:101777789|K15014 solute carrier family 29 (equilibrative nucleoside transporter), member 1/2/3 | (RefSeq) equilibrative nucleotide transporter 3 isoform X1	--	[F]	Nucleotide transport and metabolism	Nucleoside transporter	Equilibrative nucleotide transporter 3 OS=Arabidopsis thaliana OX=3702 GN=ENT3 PE=1 SV=1	S	Function unknown	hypothetical protein OsI_26456 [Oryza sativa Indica Group]
BGIOSGA000261	537	540	443	1749	1635	1224	34.272	33.7802	28.7921	109.117	101.334	78.1162	2.63699e-13	1.47104	up	[O]	Posttranslational modification, protein turnover, chaperones	Molecular Function: peptidyl-prolyl cis-trans isomerase activity (GO:0003755);;	K09569|7.0e-73|dosa:Os01t0915800-01|K09569 FK506-binding protein 2 [EC:5.2.1.8] | (RefSeq) Os01g0915800; Similar to FK506-binding protein 2-2 precursor (EC 5.2.1.8) (Peptidyl-prolyl cis- trans isomerase) (PPIase) (Rotamase) (15 kDa FKBP) (FKBP-15-2).	--	[O]	Posttranslational modification, protein turnover, chaperones	FKBP-type peptidyl-prolyl cis-trans isomerase	Peptidyl-prolyl cis-trans isomerase FKBP15-1 OS=Arabidopsis thaliana OX=3702 GN=FKBP15-1 PE=2 SV=2	O	Posttranslational modification, protein turnover, chaperones	peptidyl-prolyl cis-trans isomerase FKBP15-1 isoform X1 [Oryza sativa Japonica Group]
BGIOSGA021801	33	28	38	1103	1598	846	0.619653	0.519504	0.737764	20.8009	29.9439	16.3099	3.47836e-58	4.92578	up	--	--	Molecular Function: beta-glucuronidase activity (GO:0004566);; Biological Process: metabolic process (GO:0008152);; Cellular Component: membrane (GO:0016020);;	K07964|3.1e-311|osa:4340299|K07964 heparanase [EC:3.2.1.166] | (RefSeq) heparanase-like protein 3	Glycosaminoglycan degradation (ko00531)	--	--	Glycosyl hydrolase family 79, N-terminal domain	Heparanase-like protein 3 OS=Arabidopsis thaliana OX=3702 GN=At5g34940 PE=2 SV=2	G	Carbohydrate transport and metabolism	heparanase-like protein 3 [Oryza sativa Japonica Group]
BGIOSGA015155	7369	8652	9490	3903	3466	5292	231.195	266.015	303.186	119.507	105.457	165.743	1.48991e-06	-1.10678	down	--	--	--	K15255|1.2e-21|nsy:104233171|K15255 ATP-dependent DNA helicase PIF1 [EC:3.6.4.12] | (RefSeq) ATP-dependent DNA helicase PIF1-like	--	--	--	Ferritin-like domain	Desiccation-related protein PCC13-62 OS=Craterostigma plantagineum OX=4153 PE=2 SV=1	S	Function unknown	hypothetical protein OsI_15765 [Oryza sativa Indica Group]
BGIOSGA035125	33	19	12	249	170	66	0.585826	0.327311	0.219589	4.40048	2.97665	1.19386	1.02983e-05	2.57943	up	[E]	Amino acid transport and metabolism	Cellular Component: integral component of membrane (GO:0016021);; Molecular Function: transmembrane transporter activity (GO:0022857);;	K14638|3.6e-196|ats:109755472|K14638 solute carrier family 15 (peptide/histidine transporter), member 3/4 | (RefSeq) LOC109755472; protein NRT1/ PTR FAMILY 4.5-like	--	[E]	Amino acid transport and metabolism	POT family	Protein NRT1/ PTR FAMILY 4.5 OS=Arabidopsis thaliana OX=3702 GN=NPF4.5 PE=2 SV=1	E	Amino acid transport and metabolism	hypothetical protein OsI_35809 [Oryza sativa Indica Group]
BGIOSGA024225	95	111	81	222	385	237	4.9463	5.63823	4.28238	11.2773	19.418	12.2882	2.31943e-05	1.40509	up	--	--	--	--	--	--	--	Senescence regulator	--	S	Function unknown	hypothetical protein OsI_26194 [Oryza sativa Indica Group]
BGIOSGA000048	905	917	783	383	420	499	36.0617	35.8068	31.7666	14.89	16.2271	19.8274	3.8528e-08	-1.101	down	[P]	Inorganic ion transport and metabolism	Cellular Component: integral component of membrane (GO:0016021);;	K01535|5.3e-62|osa:4331853|K01535 H+-transporting ATPase [EC:7.1.2.1] | (RefSeq) ATPase 10, plasma membrane-type	Oxidative phosphorylation (ko00190)	[P]	Inorganic ion transport and metabolism	E1-E2 ATPase	ATPase 6, plasma membrane-type OS=Arabidopsis thaliana OX=3702 GN=AHA6 PE=2 SV=1	P	Inorganic ion transport and metabolism	hypothetical protein OsI_05338 [Oryza sativa Indica Group]
BGIOSGA031440	0	2	0	2114	4855	2546	0	0.135733	0	153.053	349.39	188.561	4.22432e-63	10.3153	up	--	--	--	K11855|3.7e-14|bvg:104906049|K11855 ubiquitin carboxyl-terminal hydrolase 36/42 [EC:3.4.19.12] | (RefSeq) ubiquitin carboxyl-terminal hydrolase 36	--	--	--	Hydrophobic seed protein	Cortical cell-delineating protein OS=Zea mays OX=4577 PE=2 SV=1	--	--	hypothetical protein OsI_34590 [Oryza sativa Indica Group]
BGIOSGA000386	106	143	100	23	44	47	1.9566	2.581	1.8706	0.415464	0.790091	0.852452	0.000149778	-1.65195	down	--	--	Molecular Function: molecular_function (GO:0003674);; Molecular Function: nucleic acid binding (GO:0003676);; Molecular Function: RNA binding (GO:0003723);; Molecular Function: catalytic activity (GO:0003824);; Molecular Function: nuclease activity (GO:0004518);; Molecular Function: endonuclease activity (GO:0004519);; Molecular Function: binding (GO:0005488);; Cellular Component: cellular_compon…	K10683|8.2e-44|cic:CICLE_v10014038mg|K10683 BRCA1-associated RING domain protein 1 | (RefSeq) hypothetical protein	Homologous recombination (ko03440)	[R]	General function prediction only	PPR repeat	Pentatricopeptide repeat-containing protein At5g56310 OS=Arabidopsis thaliana OX=3702 GN=PCMP-E13 PE=2 SV=1	S	Function unknown	hypothetical protein OsI_04667 [Oryza sativa Indica Group]
BGIOSGA025175	110	65	93	25	42	37	9.61024	5.58092	8.26676	2.09631	3.55402	3.1508	0.0020519	-1.41762	down	--	--	Molecular Function: peroxidase activity (GO:0004601);; Biological Process: response to oxidative stress (GO:0006979);; Molecular Function: heme binding (GO:0020037);; Molecular Function: metal ion binding (GO:0046872);;	K00430|5.9e-37|osa:107281419|K00430 peroxidase [EC:1.11.1.7] | (RefSeq) peroxidase 5-like	Phenylpropanoid biosynthesis (ko00940)	--	--	Peroxidase	Peroxidase 5 OS=Vitis vinifera OX=29760 GN=GSVIVT00037159001 PE=1 SV=2	--	--	hypothetical protein OsI_24948 [Oryza sativa Indica Group]
BGIOSGA005516	0	0	4	59	62	31	0	0	0.157507	2.35798	2.46224	1.26478	1.96162e-06	4.02881	up	--	--	Cellular Component: nucleus (GO:0005634);; Biological Process: transcription, DNA-templated (GO:0006351);; Biological Process: developmental process (GO:0032502);;	--	--	--	--	WRC	--	S	Function unknown	hypothetical protein OsI_09123 [Oryza sativa Indica Group]
BGIOSGA013815	64	63	61	422	318	74	3.04424	2.95424	2.944	19.8415	14.8316	3.54103	0.000915649	1.85241	up	[J]	Translation, ribosomal structure and biogenesis	Molecular Function: structural constituent of ribosome (GO:0003735);; Biological Process: translation (GO:0006412);; Cellular Component: chloroplast stroma (GO:0009570);; Cellular Component: chloroplast envelope (GO:0009941);; Cellular Component: large ribosomal subunit (GO:0015934);;	K02879|8.1e-109|dosa:Os03t0815400-01|K02879 large subunit ribosomal protein L17 | (RefSeq) Os03g0815400; Ribosomal protein L17-like protein.	Ribosome (ko03010)	[J]	Translation, ribosomal structure and biogenesis	Ribosomal protein L17	50S ribosomal protein L17, chloroplastic OS=Arabidopsis thaliana OX=3702 GN=RPL17 PE=2 SV=1	J	Translation, ribosomal structure and biogenesis	50S ribosomal protein L17, chloroplastic [Oryza sativa Japonica Group]
BGIOSGA035934	4	4	32	119	125	69	0.06196	0.06266	0.565162	2.05517	2.14931	1.20926	0.00118455	2.44727	up	[QV]	Secondary metabolites biosynthesis, transport and catabolism;; Defense mechanisms	Molecular Function: monooxygenase activity (GO:0004497);; Molecular Function: iron ion binding (GO:0005506);; Cellular Component: integral component of membrane (GO:0016021);; Molecular Function: oxidoreductase activity, acting on paired donors, with incorporation or reduction of molecular oxygen (GO:0016705);; Molecular Function: heme binding (GO:0020037);;	K13260|2.8e-119|zju:107404429|K13260 isoflavone/4'-methoxyisoflavone 2'-hydroxylase [EC:1.14.14.90 1.14.14.89] | (RefSeq) cytochrome P450 81E8-like	Isoflavonoid biosynthesis (ko00943)	[Q]	Secondary metabolites biosynthesis, transport and catabolism	Cytochrome P450	Cytochrome P450 81Q32 OS=Catharanthus roseus OX=4058 GN=CYP81Q32 PE=2 SV=1	Q	Secondary metabolites biosynthesis, transport and catabolism	hypothetical protein OsI_38896 [Oryza sativa Indica Group]
BGIOSGA002744	125	87	44	778	859	557	2.53019	1.72326	0.906157	15.4037	16.8854	11.2807	5.58727e-15	2.88971	up	--	--	Molecular Function: aspartic-type endopeptidase activity (GO:0004190);;	K22683|3.8e-266|dosa:Os01t0140100-01|K22683 aspartyl protease family protein [EC:3.4.23.-] | (RefSeq) Os01g0140100; Peptidase A1 domain containing protein.	--	[O]	Posttranslational modification, protein turnover, chaperones	Xylanase inhibitor N-terminal	Protein ASPARTIC PROTEASE IN GUARD CELL 1 OS=Arabidopsis thaliana OX=3702 GN=ASPG1 PE=1 SV=1	O	Posttranslational modification, protein turnover, chaperones	hypothetical protein OsI_00323 [Oryza sativa Indica Group]
BGIOSGA026872	27	38	19	1368	1538	525	1.18176	1.63866	0.847925	59.7629	66.7993	23.4624	1.25329e-33	5.01422	up	--	--	--	K15082|1.3e-56|cic:CICLE_v10010155mg|K15082 DNA repair protein RAD7 | (RefSeq) hypothetical protein	--	--	--	--	--	S	Function unknown	hypothetical protein OsI_29480 [Oryza sativa Indica Group]
BGIOSGA012263	154	132	131	500	351	176	1.68058	1.40855	1.45758	5.33737	3.72536	1.92449	0.00550262	1.13831	up	--	--	Cellular Component: integral component of membrane (GO:0016021);; Molecular Function: myosin binding (GO:0017022);;	K11844|1.3e-14|cmo:103483482|K11844 ubiquitin carboxyl-terminal hydrolase 16/45 [EC:3.4.19.12] | (RefSeq) ubiquitin carboxyl-terminal hydrolase 2	--	--	--	Zein-binding	Myosin-binding protein 2 OS=Arabidopsis thaliana OX=3702 GN=MYOB2 PE=1 SV=1	S	Function unknown	hypothetical protein OsI_10824 [Oryza sativa Indica Group]
BGIOSGA012531	140	111	64	274	264	194	2.36838	1.84688	1.09343	4.53056	4.34928	3.28629	0.00465711	1.06978	up	--	--	--	K15044|4.0e-52|pda:103718983|K15044 Arf-GAP domain and FG repeats-containing protein 1 | (RefSeq) probable ADP-ribosylation factor GTPase-activating protein AGD14 isoform X2	--	[T]	Signal transduction mechanisms	--	Probable ADP-ribosylation factor GTPase-activating protein AGD14 OS=Arabidopsis thaliana OX=3702 GN=AGD14 PE=1 SV=2	U	Intracellular trafficking, secretion, and vesicular transport	hypothetical protein OsI_11363 [Oryza sativa Indica Group]
BGIOSGA008092	9	6	7	306	320	174	0.162763	0.11619	0.127813	6.05344	6.29573	3.53024	2.59033e-26	4.8057	up	[QV]	Secondary metabolites biosynthesis, transport and catabolism;; Defense mechanisms	Molecular Function: monooxygenase activity (GO:0004497);; Molecular Function: iron ion binding (GO:0005506);; Molecular Function: oxidoreductase activity, acting on paired donors, with incorporation or reduction of molecular oxygen (GO:0016705);; Molecular Function: heme binding (GO:0020037);;	K04123|4.1e-292|dosa:Os06t0110000-01|K04123 ent-kaurenoic acid monooxygenase [EC:1.14.14.107] | (RefSeq) Os06g0110000, KAO, ENT-KAURENE_OXIDASE; Similar to DWARF3 (Fragment).	Diterpenoid biosynthesis (ko00904)	[QI]	Secondary metabolites biosynthesis, transport and catabolism;; Lipid transport and metabolism	Cytochrome P450	Ent-kaurenoic acid oxidase OS=Oryza sativa subsp. japonica OX=39947 GN=KAO PE=2 SV=1	Q	Secondary metabolites biosynthesis, transport and catabolism	ent-kaurenoic acid oxidase [Oryza sativa Japonica Group]
BGIOSGA014850	146	109	50	1199	876	717	9.74	7.13856	3.34506	78.2129	56.7874	47.8289	3.83773e-15	2.98002	up	[R]	General function prediction only	Biological Process: reproduction (GO:0000003);; Biological Process: very long-chain fatty acid metabolic process (GO:0000038);; Biological Process: developmental process involved in reproduction (GO:0003006);; Molecular Function: molecular_function (GO:0003674);; Molecular Function: catalytic activity (GO:0003824);; Cellular Component: cellular_component (GO:0005575);; Cellular Component: intrace…	K10251|1.0e-65|dosa:Os04t0483500-01|K10251 17beta-estradiol 17-dehydrogenase / very-long-chain 3-oxoacyl-CoA reductase [EC:1.1.1.62 1.1.1.330] | (RefSeq) Os04g0483500; Similar to B-keto acyl reductase.	Fatty acid elongation (ko00062);; Biosynthesis of unsaturated fatty acids (ko01040);; Fatty acid metabolism (ko01212)	--	--	short chain dehydrogenase	Very-long-chain 3-oxoacyl-CoA reductase 1 OS=Arabidopsis thaliana OX=3702 GN=KCR1 PE=1 SV=1	--	--	hypothetical protein OsI_16363 [Oryza sativa Indica Group]
BGIOSGA035354	3	4	0	42	74	29	0.066668	0.125639	0	1.35339	2.36352	0.954322	8.46433e-06	3.53522	up	[IQR]	Lipid transport and metabolism;; Secondary metabolites biosynthesis, transport and catabolism;; General function prediction only	--	K13070|6.3e-54|dosa:Os04t0179200-01|K13070 momilactone-A synthase [EC:1.1.1.295] | (RefSeq) Os04g0179200, MAS, MOMILACTONE_A_SYNTHASE; Similar to Stem secoisolariciresinol dehydrogenase (Fragment).	Diterpenoid biosynthesis (ko00904)	[R]	General function prediction only	Enoyl-(Acyl carrier protein) reductase	Sex determination protein tasselseed-2 OS=Zea mays OX=4577 GN=TS2 PE=2 SV=1	S	Function unknown	hypothetical protein OsI_36293 [Oryza sativa Indica Group]
BGIOSGA008055	61	104	163	591	489	252	1.19561	1.99889	3.2758	11.3809	9.34416	4.96025	5.03931e-05	1.81386	up	--	--	Molecular Function: aspartic-type endopeptidase activity (GO:0004190);;	K22683|3.2e-300|dosa:Os02t0314600-01|K22683 aspartyl protease family protein [EC:3.4.23.-] | (RefSeq) Os02g0314600; Peptidase A1 domain containing protein.	--	[O]	Posttranslational modification, protein turnover, chaperones	Xylanase inhibitor N-terminal	Protein ASPARTIC PROTEASE IN GUARD CELL 1 OS=Arabidopsis thaliana OX=3702 GN=ASPG1 PE=1 SV=1	O	Posttranslational modification, protein turnover, chaperones	hypothetical protein OsI_06935 [Oryza sativa Indica Group]
BGIOSGA035725	86	84	110	203	290	171	2.22366	2.12554	2.87886	5.12633	7.28899	4.41415	0.00121866	1.09664	up	--	--	--	--	--	[L]	Replication, recombination and repair	DDE superfamily endonuclease	Protein ALP1-like OS=Arabidopsis thaliana OX=3702 GN=At3g55350 PE=2 SV=1	S	Function unknown	hypothetical protein OsI_37051 [Oryza sativa Indica Group]
BGIOSGA005830	33	40	16	947	974	433	3.15943	3.80851	1.49972	90.2902	92.25	42.2451	5.1974e-28	4.42867	up	--	--	Cellular Component: nucleosome (GO:0000786);; Molecular Function: DNA binding (GO:0003677);; Cellular Component: nucleus (GO:0005634);; Biological Process: nucleosome assembly (GO:0006334);; Cellular Component: host cell nucleus (GO:0042025);; Molecular Function: protein heterodimerization activity (GO:0046982);;	K11254|7.1e-50|adu:107458448|K11254 histone H4 | (RefSeq) histone H4	--	[B]	Chromatin structure and dynamics	Centromere kinetochore component CENP-T histone fold	Histone H4 variant TH011 OS=Triticum aestivum OX=4565 PE=3 SV=2	B	Chromatin structure and dynamics	PREDICTED: uncharacterized protein LOC107825453 [Nicotiana tabacum]
BGIOSGA006395	1563	2274	1517	5825	3355	2629	49.6505	70.7843	49.072	180.617	103.366	83.3556	0.00196162	1.00654	up	--	--	Cellular Component: plasma membrane (GO:0005886);; Biological Process: carbohydrate transport (GO:0008643);; Cellular Component: integral component of membrane (GO:0016021);;	K15382|1.2e-167|dosa:Os02t0513100-01|K15382 solute carrier family 50 (sugar transporter) | (RefSeq) Os02g0513100, SWEET15; Similar to MtN3 protein precursor.	--	[R]	General function prediction only	Sugar efflux transporter for intercellular exchange	Bidirectional sugar transporter SWEET15 OS=Oryza sativa subsp. indica OX=39946 GN=SWEET15 PE=3 SV=1	U	Intracellular trafficking, secretion, and vesicular transport	RecName: Full=Bidirectional sugar transporter SWEET15; Short=OsSWEET15 [Oryza sativa Indica Group]
BGIOSGA029896	6	0	0	151	320	72	0.105183	0	0	2.59043	5.45125	1.25227	0.000630517	3.63236	up	[DPM]	Cell cycle control, cell division, chromosome partitioning;; Inorganic ion transport and metabolism;; Cell wall/membrane/envelope biogenesis	Molecular Function: copper ion binding (GO:0005507);; Cellular Component: extracellular region (GO:0005576);; Molecular Function: oxidoreductase activity (GO:0016491);;	K00423|1.3e-177|aof:109828753|K00423 L-ascorbate oxidase [EC:1.10.3.3] | (RefSeq) L-ascorbate oxidase-like	Ascorbate and aldarate metabolism (ko00053)	[Q]	Secondary metabolites biosynthesis, transport and catabolism	Multicopper oxidase	L-ascorbate oxidase OS=Brassica rapa subsp. pekinensis OX=51351 GN=AO PE=2 SV=1	Q	Secondary metabolites biosynthesis, transport and catabolism	L-ascorbate oxidase [Oryza sativa Japonica Group]
BGIOSGA032640	244	223	179	551	672	500	9.95158	8.92111	7.42617	21.9451	26.5931	20.3545	2.5308e-08	1.2844	up	--	--	--	--	--	--	--	--	--	S	Function unknown	hypothetical protein OsI_32949 [Oryza sativa Indica Group]
BGIOSGA000015	14	22	10	94	75	71	0.324054	0.531956	0.237245	2.27027	1.8068	1.75235	1.84812e-05	2.14619	up	--		Molecular Function: protein serine/threonine kinase activity (GO:0004674);; Molecular Function: ATP binding (GO:0005524);;	K00924|3.3e-130|boe:106307512|K00924 kinase [EC:2.7.1.-] | (RefSeq) probable receptor-like protein kinase At3g55450 isoform X1	--	[T]	Signal transduction mechanisms	Protein tyrosine and serine/threonine kinase	Receptor-like cytoplasmic kinase 176 OS=Oryza sativa subsp. japonica OX=39947 GN=RLCK176 PE=1 SV=1	T	Signal transduction mechanisms	hypothetical protein OsI_05407 [Oryza sativa Indica Group]
BGIOSGA036516	45	40	108	1558	1216	385	0.94104	0.830292	2.33994	32.4679	25.1808	8.19432	6.41724e-13	3.66022	up	--	--	Cellular Component: integral component of membrane (GO:0016021);;	K14209|3.9e-10|obr:102700331|K14209 solute carrier family 36 (proton-coupled amino acid transporter) | (RefSeq) amino acid transporter ANTL2-like	--	[E]	Amino acid transport and metabolism	Transmembrane amino acid transporter protein	Amino acid permease 3 OS=Arabidopsis thaliana OX=3702 GN=AAP3 PE=1 SV=2	E	Amino acid transport and metabolism	hypothetical protein OsI_37698 [Oryza sativa Indica Group]
BGIOSGA029409	1807	1893	2460	927	891	967	104.973	107.718	145.464	52.5434	50.1688	56.0617	2.2061e-10	-1.24966	down	--	--	Molecular Function: ubiquitin-protein transferase activity (GO:0004842);; Biological Process: negative regulation of organ growth (GO:0046621);;	K19045|4.1e-98|dosa:Os09t0525400-01|K19045 E3 ubiquitin-protein ligase BIG BROTHER and related proteins [EC:2.3.2.27] | (RefSeq) Os09g0525400; Similar to RING finger protein 13 (C-RZF).	--	[O]	Posttranslational modification, protein turnover, chaperones	Ring finger domain	E3 ubiquitin-protein ligase BIG BROTHER OS=Arabidopsis thaliana OX=3702 GN=BB PE=1 SV=1	O	Posttranslational modification, protein turnover, chaperones	E3 ubiquitin-protein ligase BIG BROTHER [Oryza sativa Japonica Group]
BGIOSGA032264	106	114	107	335	243	152	2.65335	2.78923	2.72015	8.22061	5.91483	3.80095	0.0063804	1.01119	up	[R]	General function prediction only	Molecular Function: zinc ion binding (GO:0008270);; Molecular Function: oxidoreductase activity (GO:0016491);;	K00001|2.9e-232|dosa:Os10t0159800-01|K00001 alcohol dehydrogenase [EC:1.1.1.1] | (RefSeq) Os10g0159800; Alcohol dehydrogenase superfamily, zinc-containing protein.	Glycolysis / Gluconeogenesis (ko00010);; Fatty acid degradation (ko00071);; Tyrosine metabolism (ko00350)	[Q]	Secondary metabolites biosynthesis, transport and catabolism	Alcohol dehydrogenase GroES-like domain	Alcohol dehydrogenase-like 3 OS=Arabidopsis thaliana OX=3702 GN=At1g32780 PE=2 SV=1	C	Energy production and conversion	hypothetical protein OsI_32807 [Oryza sativa Indica Group]
BGIOSGA035805	449	597	247	1531	2089	2047	15.2626	19.877	8.548	50.7993	68.8613	69.4592	4.10951e-10	1.9806	up	--	--	Molecular Function: oxidoreductase activity, acting on single donors with incorporation of molecular oxygen, incorporation of two atoms of oxygen (GO:0016702);;	K23953|3.6e-155|dosa:Os12t0623600-01|K23953 plant cysteine oxidase [EC:1.13.11.-] | (RefSeq) Os12g0623600; Protein of unknown function DUF1637 family protein.	--	[S]	Function unknown	PCO_ADO	Plant cysteine oxidase 2 OS=Arabidopsis thaliana OX=3702 GN=PCO2 PE=1 SV=1	S	Function unknown	plant cysteine oxidase 2 [Oryza sativa Japonica Group]
BGIOSGA007074	7	15	11	66	65	35	0.4878	1.04669	0.774728	4.60318	4.4912	2.49609	0.000693711	2.03502	up	--	--	--	--	--	--	--	--	--	--	--	hypothetical protein [Oryza sativa Japonica Group]
BGIOSGA010559	301	458	540	2725	2294	1498	10.5668	15.7781	19.3334	93.5522	78.2349	52.5833	4.06482e-13	2.16284	up	--	--	Molecular Function: molecular_function (GO:0003674);; Molecular Function: transcription cofactor activity (GO:0003712);; Molecular Function: transcription corepressor activity (GO:0003714);; Cellular Component: cellular_component (GO:0005575);; Cellular Component: intracellular (GO:0005622);; Cellular Component: cell (GO:0005623);; Cellular Component: nucleus (GO:0005634);; Biological Process: re…	K13464|3.1e-95|dosa:Os03t0402800-01|K13464 jasmonate ZIM domain-containing protein | (RefSeq) Os03g0402800, JASMONATE_ZIM-DOMAIN_PROTEIN_5, JAZ5; Tify domain containing protein.	Plant hormone signal transduction (ko04075)	--	--	tify domain	Protein TIFY 10a OS=Oryza sativa subsp. japonica OX=39947 GN=TIFY10A PE=1 SV=1	S	Function unknown	hypothetical protein OsI_11965 [Oryza sativa Indica Group]
BGIOSGA005652	165	108	79	1083	885	440	2.73251	1.75218	1.31745	17.5187	14.2318	7.28232	6.64976e-11	2.56119	up	--	--	Cellular Component: microtubule (GO:0005874);; Molecular Function: microtubule binding (GO:0008017);;	--	--	--	--	--	TORTIFOLIA1-like protein 3 OS=Arabidopsis thaliana OX=3702 GN=TOR1L3 PE=2 SV=1	S	Function unknown	hypothetical protein OsI_08875 [Oryza sativa Indica Group]
BGIOSGA026177	152	270	216	38	31	55	7.41534	12.8907	10.733	1.78927	1.44367	2.65919	1.25107e-09	-2.38191	down	--	--	Biological Process: ubiquitin-dependent protein catabolic process (GO:0006511);;	K03094|1.2e-85|dosa:Os07t0625600-00|K03094 S-phase kinase-associated protein 1 | (RefSeq) Os07g0625600; Fimbriata-associated protein (Fragment).	Ubiquitin mediated proteolysis (ko04120);; Protein processing in endoplasmic reticulum (ko04141)	[O]	Posttranslational modification, protein turnover, chaperones	Skp1 family, dimerisation domain	SKP1-like protein 1A OS=Arabidopsis thaliana OX=3702 GN=SKP1A PE=1 SV=1	O	Posttranslational modification, protein turnover, chaperones	hypothetical protein OsI_26934 [Oryza sativa Indica Group]
BGIOSGA017018	38213	41177	46593	13499	12011	16090	3158.39	3334.92	3921.38	1088.92	962.758	1327.6	8.66488e-20	-1.69618	down	--	--	Biological Process: embryo development ending in seed dormancy (GO:0009793);;	--	--	--	--	Late embryogenesis abundant (LEA) group 1	--	S	Function unknown	hypothetical protein E2562_014791 [Oryza meyeriana var. granulata]
BGIOSGA016577	3607	3480	3543	1532	1351	1874	32.2507	30.4836	32.255	13.3662	11.7097	16.7195	2.84505e-11	-1.25988	down	--	--	Molecular Function: RNA binding (GO:0003723);; Molecular Function: RNA-directed 5'-3' RNA polymerase activity (GO:0003968);; Cellular Component: nucleolus (GO:0005730);; Biological Process: long-distance posttranscriptional gene silencing (GO:0010495);; Biological Process: production of siRNA involved in RNA interference (GO:0030422);; Biological Process: defense response to fungus (GO:0050832);;…	K11699|0.0e+00|osa:4336092|K11699 RNA-dependent RNA polymerase [EC:2.7.7.48] | (RefSeq) probable RNA-dependent RNA polymerase 2	--	[A]	RNA processing and modification	RNA dependent RNA polymerase	Probable RNA-dependent RNA polymerase 2 OS=Oryza sativa subsp. japonica OX=39947 GN=RDR2 PE=2 SV=1	K	Transcription	hypothetical protein OsI_16234 [Oryza sativa Indica Group]
BGIOSGA019612	24	21	28	145	122	90	0.36672	0.313506	0.438632	2.19128	1.82773	1.39119	5.17379e-07	2.08683	up	[T]	Signal transduction mechanisms	Molecular Function: protein kinase activity (GO:0004672);; Molecular Function: ATP binding (GO:0005524);; Cellular Component: integral component of membrane (GO:0016021);; Molecular Function: polysaccharide binding (GO:0030247);;	K23544|2.2e-67|brp:103842861|K23544 serine incorporator 1/3 | (RefSeq) serine incorporator 3	--	[T]	Signal transduction mechanisms	Protein kinase domain	Wall-associated receptor kinase-like 20 OS=Arabidopsis thaliana OX=3702 GN=WAKL20 PE=2 SV=1	T	Signal transduction mechanisms	wall-associated receptor kinase-like 20 [Oryza sativa Japonica Group]
BGIOSGA014264	61	74	27	141	432	386	5.22043	6.23741	2.3453	11.8058	36.0607	33.1863	5.78788e-06	2.31407	up	--	--	--	--	--	--	--	Wound-induced protein	--	--	--	hypothetical protein OsI_17594 [Oryza sativa Indica Group]
BGIOSGA003559	129	171	102	29	41	47	8.06499	10.4911	6.48159	1.73586	2.46897	2.89596	6.08123e-06	-1.82039	down	--	--	--	--	--	--	--	--	--	--	--	hypothetical protein OsI_02006 [Oryza sativa Indica Group]
BGIOSGA026627	432	330	135	1155	1192	1397	10.7504	8.04492	3.41127	28.0678	28.7838	34.7483	6.71973e-07	1.89213	up	[R]	General function prediction only	Molecular Function: GTPase activity (GO:0003924);; Molecular Function: GTP binding (GO:0005525);; Molecular Function: carbohydrate binding (GO:0030246);;	K07904|3.6e-105|dosa:Os08t0525000-01|K07904 Ras-related protein Rab-11A | (RefSeq) Os08g0525000; Ras GTPase family protein.	Endocytosis (ko04144)	[U]	Intracellular trafficking, secretion, and vesicular transport	Ras family	Ras-related protein RABA5c OS=Arabidopsis thaliana OX=3702 GN=RABA5C PE=1 SV=1	S	Function unknown	hypothetical protein OsI_29960 [Oryza sativa Indica Group]
BGIOSGA021438	113	42	68	1306	1014	467	2.28378	0.828635	1.39372	25.744	19.8658	9.41184	2.32969e-14	3.35809	up	--	--	Biological Process: fucose metabolic process (GO:0006004);; Molecular Function: transferase activity, transferring glycosyl groups (GO:0016757);;	K23280|2.8e-293|dosa:Os06t0284200-02|K23280 rhamnogalacturonan I rhamnosyltransferase [EC:2.4.1.351] | (RefSeq) Os06g0284200; Protein of unknown function DUF246, plant family protein.	--	--	--	GDP-fucose protein O-fucosyltransferase	Rhamnogalacturonan I rhamnosyltransferase 1 OS=Arabidopsis thaliana OX=3702 GN=RRT1 PE=1 SV=1	S	Function unknown	hypothetical protein OsI_22558 [Oryza sativa Indica Group]
BGIOSGA002876	66	27	34	144	112	160	1.33649	0.534473	0.68299	2.82809	2.19736	3.21663	0.00121033	1.52322	up	[G]	Carbohydrate transport and metabolism	Molecular Function: UDP-glycosyltransferase activity (GO:0008194);;	K22771|1.7e-298|osa:4326219|K22771 flavonol-3-O-L-rhamnoside-7-O-glucosyltransferase [EC:2.4.1.-] | (RefSeq) UDP-glycosyltransferase 73C6	Flavone and flavonol biosynthesis (ko00944)	[GC]	Carbohydrate transport and metabolism;; Energy production and conversion	UDP-glucoronosyl and UDP-glucosyl transferase	UDP-glycosyltransferase 73C6 OS=Arabidopsis thaliana OX=3702 GN=UGT73C6 PE=2 SV=1	S	Function unknown	hypothetical protein OsI_00616 [Oryza sativa Indica Group]
BGIOSGA037870	1489	1258	1154	3768	3075	1882	16.2327	13.443	12.8074	40.1149	32.526	20.4836	0.000208617	1.0255	up	[P]	Inorganic ion transport and metabolism	Molecular Function: ATP binding (GO:0005524);; Cellular Component: plasma membrane (GO:0005886);; Molecular Function: hydrogen-exporting ATPase activity, phosphorylative mechanism (GO:0008553);; Cellular Component: integral component of membrane (GO:0016021);; Biological Process: hydrogen ion export across plasma membrane (GO:0120029);;	K01535|0.0e+00|dosa:Os12t0638700-01|K01535 H+-transporting ATPase [EC:7.1.2.1] | (RefSeq) Os12g0638700; Plasma membrane H+ ATPase (EC 3.6.3.6).	Oxidative phosphorylation (ko00190)	[P]	Inorganic ion transport and metabolism	E1-E2 ATPase	Plasma membrane ATPase 1 OS=Solanum lycopersicum OX=4081 GN=LHA1 PE=2 SV=1	P	Inorganic ion transport and metabolism	hypothetical protein OsI_39279 [Oryza sativa Indica Group]
BGIOSGA006845	274	361	362	953	922	640	28.6604	37.044	38.6284	97.4738	93.656	66.9261	7.85053e-07	1.20171	up	--	--	Cellular Component: integral component of membrane (GO:0016021);;	--	--	--	--	Early nodulin 93 ENOD93 protein	Early nodulin-93 OS=Glycine max OX=3847 PE=2 SV=1	S	Function unknown	hypothetical protein OsI_06438 [Oryza sativa Indica Group]
BGIOSGA009560	703	586	601	1664	1465	1062	16.1694	13.2001	14.0595	37.3445	32.6777	24.384	6.48147e-06	1.01942	up	--	--	Cellular Component: integral component of membrane (GO:0016021);;	K23877|1.4e-38|dct:110108266|K23877 xyloglucan O-acetyltransferase | (RefSeq) protein ALTERED XYLOGLUCAN 4	--	--	--	GDSL/SGNH-like Acyl-Esterase family found in Pmr5 and Cas1p	Protein trichome birefringence-like 33 OS=Arabidopsis thaliana OX=3702 GN=TBL33 PE=2 SV=1	S	Function unknown	hypothetical protein OsI_14076 [Oryza sativa Indica Group]
BGIOSGA026264	386	400	336	1826	1554	800	25.614	25.9943	22.7127	118.387	100.142	53.0257	1.61257e-08	1.74066	up	--	--	Cellular Component: integral component of membrane (GO:0016021);;	--	--	--	--	Cytochrome c oxidase subunit VII	--	S	Function unknown	hypothetical protein OsI_27104 [Oryza sativa Indica Group]
BGIOSGA016487	263	366	455	141	186	168	13.2889	18.1147	23.4317	6.95917	9.09819	8.46813	6.20936e-05	-1.22244	down	--	--	--	--	--	--	--	--	--	S	Function unknown	hypothetical protein OsI_16062 [Oryza sativa Indica Group]
BGIOSGA011941	322	467	685	160	118	144	12.2976	17.4648	26.6452	5.93528	4.37013	5.4693	5.59116e-08	-1.86919	down	--	--	--	--	--	--	--	Protein of unknown function (DUF3110)	--	S	Function unknown	uncharacterized protein LOC4331752 [Oryza sativa Japonica Group]
BGIOSGA003388	208	156	101	1214	1148	631	4.08153	3.00461	2.01849	23.2952	21.8817	12.3681	3.78683e-13	2.4989	up	[T]	Signal transduction mechanisms	Molecular Function: protein kinase activity (GO:0004672);; Molecular Function: ATP binding (GO:0005524);; Cellular Component: integral component of membrane (GO:0016021);;	K01180|1.6e-78|cmax:111487562|K01180 endo-1,3(4)-beta-glucanase [EC:3.2.1.6] | (RefSeq) uncharacterized protein LOC111487562	--	[T]	Signal transduction mechanisms	Protein kinase domain	Probable receptor-like protein kinase At5g18500 OS=Arabidopsis thaliana OX=3702 GN=At5g18500 PE=2 SV=1	T	Signal transduction mechanisms	hypothetical protein OsI_01645 [Oryza sativa Indica Group]
BGIOSGA018755	17721	21867	23849	9465	9162	10155	79.048	95.5797	108.328	41.2089	39.6375	45.221	5.18784e-13	-1.24475	down	--	--	Biological Process: mRNA splicing, via spliceosome (GO:0000398);; Cellular Component: spliceosomal complex (GO:0005681);; Molecular Function: U6 snRNA binding (GO:0017070);; Molecular Function: U5 snRNA binding (GO:0030623);;	K12856|0.0e+00|osa:4337900|K12856 pre-mRNA-processing factor 8 | (RefSeq) pre-mRNA-processing-splicing factor 8	Spliceosome (ko03040)	[A]	RNA processing and modification	PROCN (NUC071) domain	Pre-mRNA-processing-splicing factor 8A OS=Arabidopsis thaliana OX=3702 GN=PRP8A PE=1 SV=1	A	RNA processing and modification	hypothetical protein OsI_18577 [Oryza sativa Indica Group]
BGIOSGA034368	16	17	23	269	486	103	0.522972	0.519943	0.736665	8.59562	15.4485	3.36614	6.46996e-11	3.53911	up	[Q]	Secondary metabolites biosynthesis, transport and catabolism	Molecular Function: oxidoreductase activity (GO:0016491);; Molecular Function: metal ion binding (GO:0046872);;	K05933|2.9e-179|dosa:Os11t0186900-01|K05933 aminocyclopropanecarboxylate oxidase [EC:1.14.17.4] | (RefSeq) Os11g0186900, ACO4, AMINOCYCLOPROPANE-1-CARBOXYLIC_ACID_OXIDASE_4; Similar to 1-aminocyclopropane-1-carboxylate oxidase (EC 1.14.17.4) (ACC oxidase) (Ethylene-forming enzyme) (EFE).	Cysteine and methionine metabolism (ko00270)	[QR]	Secondary metabolites biosynthesis, transport and catabolism;; General function prediction only	2OG-Fe(II) oxygenase superfamily	1-aminocyclopropane-1-carboxylate oxidase OS=Musa acuminata OX=4641 GN=MAO1B PE=3 SV=1	S	Function unknown	hypothetical protein OsI_35404 [Oryza sativa Indica Group]
BGIOSGA011380	68734	68790	80380	20393	17177	25546	1834.06	1798.6	2183.97	531.097	444.491	680.467	1.09128e-19	-1.87933	down	--	--	--	--	--	--	--	Late embryogenesis abundant protein	--	S	Function unknown	hypothetical protein OsI_10172 [Oryza sativa Indica Group]
BGIOSGA002051	136	137	141	68	54	91	4.52531	4.48255	4.77999	2.20426	1.75042	3.00603	0.00424857	-1.03832	down	[G]	Carbohydrate transport and metabolism	--	K22200|1.1e-45|bna:106436934|K22200 2-carboxy-D-arabinitol-1-phosphatase [EC:3.1.3.63] | (RefSeq) probable 2-carboxy-D-arabinitol-1-phosphatase isoform X1	--	--	--	Histidine phosphatase superfamily (branch 1)	2-carboxy-D-arabinitol-1-phosphatase OS=Triticum aestivum OX=4565 PE=1 SV=1	G	Carbohydrate transport and metabolism	hypothetical protein OsI_01070 [Oryza sativa Indica Group]
BGIOSGA031480	38	59	31	396	401	333	0.652102	1.00091	0.540389	6.77218	6.81196	5.8095	5.94568e-22	2.96449	up	--	--	Molecular Function: calmodulin binding (GO:0005516);; Biological Process: defense response (GO:0006952);; Biological Process: response to biotic stimulus (GO:0009607);; Cellular Component: integral component of membrane (GO:0016021);;	K08472|0.0e+00|osa:4349258|K08472 mlo protein | (RefSeq) MLO-like protein 9	--	--	--	Mlo family	MLO-like protein 10 OS=Arabidopsis thaliana OX=3702 GN=MLO10 PE=2 SV=1	D	Cell cycle control, cell division, chromosome partitioning	hypothetical protein OsI_34504 [Oryza sativa Indica Group]
BGIOSGA033029	11	17	6	78	103	38	0.157359	0.235812	0.082416	1.10866	1.46685	0.551272	0.000168112	2.34153	up	[T]	Signal transduction mechanisms	Molecular Function: protein kinase activity (GO:0004672);; Molecular Function: ATP binding (GO:0005524);; Cellular Component: integral component of membrane (GO:0016021);; Molecular Function: carbohydrate binding (GO:0030246);;	K01176|9.9e-71|sbi:8065370|K01176 alpha-amylase [EC:3.2.1.1] | (RefSeq) alpha-amylase isozyme 2A	Starch and sucrose metabolism (ko00500)	--	--	Legume lectin domain	L-type lectin-domain containing receptor kinase SIT2 OS=Oryza sativa subsp. japonica OX=39947 GN=SIT2 PE=2 SV=2	T	Signal transduction mechanisms	hypothetical protein OsI_33777 [Oryza sativa Indica Group]
BGIOSGA037739	2	11	4	242	303	172	0.048106	0.246872	0.080488	5.85063	7.2851	4.2451	1.01776e-21	4.93067	up	--	--	Biological Process: reproduction (GO:0000003);; Cellular Component: ubiquitin ligase complex (GO:0000151);; Biological Process: mitotic cell cycle (GO:0000278);; Biological Process: nuclear division (GO:0000280);; Cellular Component: male germ cell nucleus (GO:0001673);; Biological Process: developmental process involved in reproduction (GO:0003006);; Cellular Component: cellular_component (GO:00…	--	--	--	--	--	F-box/LRR-repeat protein 17 OS=Arabidopsis thaliana OX=3702 GN=FBL17 PE=1 SV=1	S	Function unknown	hypothetical protein OsI_38999 [Oryza sativa Indica Group]
BGIOSGA008859	166	182	168	1079	949	707	2.07968	2.23388	2.14301	13.2477	11.5693	8.87566	7.5255e-24	2.26309	up	--	--	Cellular Component: nucleus (GO:0005634);;	K11446|1.2e-54|jcu:105645808|K11446 [histone H3]-trimethyl-L-lysine4 demethylase [EC:1.14.11.67] | (RefSeq) lysine-specific demethylase 5B isoform X1	--	[R]	General function prediction only	JmjC domain, hydroxylase	Lysine-specific demethylase JMJ706 OS=Oryza sativa subsp. japonica OX=39947 GN=JMJ706 PE=2 SV=1	S	Function unknown	hypothetical protein OsI_08565 [Oryza sativa Indica Group]
BGIOSGA011553	88	75	48	809	1168	1355	2.58453	2.14938	1.44433	23.3942	33.5524	40.0674	2.68101e-35	3.78707	up	[Q]	Secondary metabolites biosynthesis, transport and catabolism	Molecular Function: oxidoreductase activity (GO:0016491);; Molecular Function: metal ion binding (GO:0046872);;	K24028|1.3e-201|dosa:Os03t0122300-01|K24028 salicylic acid 3-hydroxylase [EC:1.14.11.-] | (RefSeq) Os03g0122300; Similar to Flavanone 3-hydroxylase-like protein.	--	[QR]	Secondary metabolites biosynthesis, transport and catabolism;; General function prediction only	2OG-Fe(II) oxygenase superfamily	Flavanone 3-dioxygenase 2 OS=Oryza sativa subsp. japonica OX=39947 GN=F3H-2 PE=1 SV=1	S	Function unknown	hypothetical protein OsI_09784 [Oryza sativa Indica Group]
BGIOSGA029363	228	363	504	1462	1483	1647	9.19612	14.3265	20.6833	57.5643	57.9957	66.3224	1.87406e-10	1.91386	up	--	--	Molecular Function: DNA binding (GO:0003677);; Cellular Component: nucleus (GO:0005634);;	K09422|9.6e-149|dosa:Os09t0538400-01|K09422 transcription factor MYB, plant | (RefSeq) Os09g0538400; Similar to P-type R2R3 Myb protein (Fragment).	--	[K]	Transcription	Myb-like DNA-binding domain	Myb-related protein Hv1 OS=Hordeum vulgare OX=4513 GN=MYB1 PE=2 SV=1	K	Transcription	myb-related protein Hv1-like [Oryza sativa Japonica Group]
BGIOSGA014285	583	544	621	254	293	262	5.45089	4.97809	5.90493	2.31786	2.65419	2.44267	1.70536e-10	-1.21787	down	[NW]	Cell motility;; Extracellular structures	Molecular Function: protein kinase activity (GO:0004672);; Molecular Function: ATP binding (GO:0005524);; Cellular Component: integral component of membrane (GO:0016021);; Biological Process: recognition of pollen (GO:0048544);;	K24104|4.7e-59|thj:104799061|K24104 GPN-loop GTPase | (RefSeq) LOW QUALITY PROTEIN: uncharacterized protein LOC104799061	--	--	--	Protein kinase domain	Receptor-like serine/threonine-protein kinase SD1-8 OS=Arabidopsis thaliana OX=3702 GN=SD18 PE=1 SV=1	T	Signal transduction mechanisms	hypothetical protein OsI_17562 [Oryza sativa Indica Group]
BGIOSGA026863	567	578	632	209	228	301	10.4372	10.4261	11.8375	3.74354	4.06604	5.53209	1.18082e-08	-1.36151	down	--	--	Molecular Function: protein binding (GO:0005515);;	--	--	--	--	F-box domain	Putative F-box/FBD/LRR-repeat protein At5g22670 OS=Arabidopsis thaliana OX=3702 GN=At5g22670 PE=4 SV=1	--	--	hypothetical protein OsI_29491 [Oryza sativa Indica Group]
BGIOSGA028775	223	163	200	403	591	462	3.20921	2.29229	2.92252	5.6609	8.24125	6.62769	8.82323e-06	1.17626	up	[M]	Cell wall/membrane/envelope biogenesis	Molecular Function: serine-type endopeptidase activity (GO:0004252);;	K15333|1.7e-81|nsy:104224633|K15333 tRNA guanosine-2'-O-methyltransferase [EC:2.1.1.34] | (RefSeq) uncharacterized protein LOC104224633	--	--	--	Subtilase family	Subtilisin-like protease SBT1.5 OS=Arabidopsis thaliana OX=3702 GN=SBT1.5 PE=2 SV=1	O	Posttranslational modification, protein turnover, chaperones	hypothetical protein EE612_044644 [Oryza sativa]
BGIOSGA019997	245	258	136	578	564	364	5.40883	5.59223	3.05945	12.4759	12.1056	8.04816	0.00104439	1.09676	up	--	--	Cellular Component: integral component of membrane (GO:0016021);;	K22985|7.9e-258|dosa:Os05t0462500-01|K22985 G protein-coupled receptor 107 | (RefSeq) Os05g0462500; Transmembrane receptor, eukaryota domain containing protein.	--	[T]	Signal transduction mechanisms	Lung seven transmembrane receptor	Protein CANDIDATE G-PROTEIN COUPLED RECEPTOR 7 OS=Arabidopsis thaliana OX=3702 GN=CAND7 PE=2 SV=1	S	Function unknown	hypothetical protein OsI_20245 [Oryza sativa Indica Group]
BGIOSGA026943	29	40	39	184	211	106	1.78888	2.47448	2.48837	11.3594	12.9585	6.70837	7.642e-07	2.01566	up	[J]	Translation, ribosomal structure and biogenesis	Cellular Component: thylakoid (GO:0009579);; Cellular Component: integral component of membrane (GO:0016021);;	K01092|1.2e-24|boe:106307850|K01092 myo-inositol-1(or 4)-monophosphatase [EC:3.1.3.25] | (RefSeq) phosphatase IMPL1, chloroplastic-like isoform X1	Inositol phosphate metabolism (ko00562);; Phosphatidylinositol signaling system (ko04070)	--	--	CAAD domains of cyanobacterial aminoacyl-tRNA synthetase	Protein CURVATURE THYLAKOID 1A, chloroplastic OS=Arabidopsis thaliana OX=3702 GN=CURT1A PE=1 SV=1	S	Function unknown	hypothetical protein OsI_29321 [Oryza sativa Indica Group]
BGIOSGA014041	15	16	24	187	437	218	0.425759	0.451755	0.699035	5.29002	12.3181	6.32329	8.17598e-16	3.62778	up	--	--	Molecular Function: peroxidase activity (GO:0004601);; Cellular Component: extracellular region (GO:0005576);; Biological Process: response to oxidative stress (GO:0006979);; Molecular Function: heme binding (GO:0020037);; Biological Process: hydrogen peroxide catabolic process (GO:0042744);; Molecular Function: metal ion binding (GO:0046872);;	K00430|1.6e-194|dosa:Os04t0688200-01|K00430 peroxidase [EC:1.11.1.7] | (RefSeq) Os04g0688200; Similar to Peroxidase (EC 1.11.1.7).	Phenylpropanoid biosynthesis (ko00940)	--	--	Peroxidase	Cationic peroxidase SPC4 OS=Sorghum bicolor OX=4558 GN=Sb03g046810 PE=1 SV=2	S	Function unknown	hypothetical protein OsI_18018 [Oryza sativa Indica Group]
BGIOSGA003245	22	10	3	158	152	75	1.26672	0.565181	0.125479	8.85225	8.50807	4.31748	1.6108e-06	3.02344	up	[P]	Inorganic ion transport and metabolism	Molecular Function: oxidoreductase activity (GO:0016491);;	K11816|3.1e-98|dosa:Os01t0273800-01|K11816 indole-3-pyruvate monooxygenase [EC:1.14.13.168] | (RefSeq) Os01g0273800, YUCCA-LIKE_GENE_9, YUCCA9; FAD-dependent pyridine nucleotide-disulphide oxidoreductase domain containing protein.	Tryptophan metabolism (ko00380)	[Q]	Secondary metabolites biosynthesis, transport and catabolism	--	Probable indole-3-pyruvate monooxygenase YUCCA10 OS=Arabidopsis thaliana OX=3702 GN=YUC10 PE=2 SV=1	P	Inorganic ion transport and metabolism	hypothetical protein OsJ_01261 [Oryza sativa Japonica Group]
BGIOSGA012215	156	274	179	1036	1408	722	2.19603	3.7999	2.57222	14.3095	19.3335	10.1936	2.05463e-12	2.21105	up	[G]	Carbohydrate transport and metabolism	Molecular Function: hydrolase activity, hydrolyzing O-glycosyl compounds (GO:0004553);; Biological Process: carbohydrate metabolic process (GO:0005975);;	K01181|3.2e-80|nta:107811288|K01181 endo-1,4-beta-xylanase [EC:3.2.1.8] | (RefSeq) probable endo-1,4-beta-xylanase C	--	--	--	Glycosyl hydrolase family 10	Endo-1,4-beta-xylanase 5 OS=Arabidopsis thaliana OX=3702 GN=XYN5 PE=3 SV=1	G	Carbohydrate transport and metabolism	hypothetical protein OsI_10717 [Oryza sativa Indica Group]
BGIOSGA015764	11	19	2	157	185	36	0.764575	1.25364	0.112974	10.6698	12.4533	2.45194	5.08745e-05	2.98741	up	[CHR]	Energy production and conversion;; Coenzyme transport and metabolism;; General function prediction only	Molecular Function: oxidoreductase activity, acting on the CH-OH group of donors, NAD or NADP as acceptor (GO:0016616);; Molecular Function: NAD binding (GO:0051287);;	K15919|3.9e-70|dosa:Os04t0107500-01|K15919 glyoxylate/hydroxypyruvate reductase [EC:1.1.1.79 1.1.1.81] | (RefSeq) Os04g0107500; NAD(P)-binding domain containing protein.	Glycine, serine and threonine metabolism (ko00260);; Glyoxylate and dicarboxylate metabolism (ko00630);; Carbon metabolism (ko01200)	[C]	Energy production and conversion	D-isomer specific 2-hydroxyacid dehydrogenase, catalytic domain	Glyoxylate/hydroxypyruvate reductase HPR3 OS=Arabidopsis thaliana OX=3702 GN=HPR3 PE=2 SV=1	C	Energy production and conversion	hypothetical protein OsI_14577 [Oryza sativa Indica Group]
BGIOSGA011985	3259	2152	1362	11719	11682	9435	61.013	39.4688	25.9469	214.134	212.107	176.332	1.23386e-12	2.11963	up	[I]	Lipid transport and metabolism	Cellular Component: endoplasmic reticulum (GO:0005783);; Biological Process: fatty acid biosynthetic process (GO:0006633);; Biological Process: response to cold (GO:0009409);; Biological Process: response to light stimulus (GO:0009416);; Cellular Component: integral component of membrane (GO:0016021);; Molecular Function: transferase activity, transferring acyl groups other than amino-acyl groups…	K15397|0.0e+00|dosa:Os03t0181500-01|K15397 3-ketoacyl-CoA synthase [EC:2.3.1.199] | (RefSeq) Os03g0181500; Similar to Fiddlehead protein.	Fatty acid elongation (ko00062);; Plant-pathogen interaction (ko04626)	--	--	FAE1/Type III polyketide synthase-like protein	3-ketoacyl-CoA synthase 10 OS=Arabidopsis thaliana OX=3702 GN=FDH PE=1 SV=2	I	Lipid transport and metabolism	hypothetical protein OsI_10265 [Oryza sativa Indica Group]
BGIOSGA000875	0	0	0	42	50	120	0	0	0	4.07624	4.87133	12.1488	1.1749e-10	5.84925	up	--	--	--	--	--	--	--	--	--	--	--	hypothetical protein OsI_03617 [Oryza sativa Indica Group]
BGIOSGA033140	9	4	4	70	72	35	0.309984	0.130812	0.144778	2.61191	2.67367	1.34111	7.03073e-06	2.92465	up	--	--	Cellular Component: integral component of membrane (GO:0016021);;	K15285|6.1e-114|dosa:Os10t0479700-01|K15285 solute carrier family 35, member E3 | (RefSeq) Os10g0479700; Protein of unknown function DUF250 domain containing protein.	--	[GE]	Carbohydrate transport and metabolism;; Amino acid transport and metabolism	--	UDP-xylose transporter 1 OS=Arabidopsis thaliana OX=3702 GN=UXT1 PE=1 SV=1	S	Function unknown	hypothetical protein OsI_34048 [Oryza sativa Indica Group]
BGIOSGA017466	22	43	24	134	104	59	0.331089	0.63222	0.363574	2.00566	1.54801	0.89418	0.00320119	1.53128	up	--	--	--	K23877|4.3e-31|csat:104750868|K23877 xyloglucan O-acetyltransferase | (RefSeq) protein ALTERED XYLOGLUCAN 4-like	--	--	--	GDSL/SGNH-like Acyl-Esterase family found in Pmr5 and Cas1p	Protein trichome birefringence-like 1 OS=Arabidopsis thaliana OX=3702 GN=TBL1 PE=2 SV=1	S	Function unknown	hypothetical protein OsJ_19723 [Oryza sativa Japonica Group]
BGIOSGA026387	62	16	4	4198	5006	1141	1.95035	0.476128	0.125696	130.56	154.704	36.2728	8.95973e-09	5.16448	up	--	--	Molecular Function: peroxidase activity (GO:0004601);; Cellular Component: extracellular region (GO:0005576);; Biological Process: response to oxidative stress (GO:0006979);; Molecular Function: heme binding (GO:0020037);; Biological Process: hydrogen peroxide catabolic process (GO:0042744);; Molecular Function: metal ion binding (GO:0046872);;	K00430|2.2e-174|dosa:Os07t0676900-01|K00430 peroxidase [EC:1.11.1.7] | (RefSeq) Os07g0676900; Similar to Peroxidase (EC 1.11.1.7).	Phenylpropanoid biosynthesis (ko00940)	--	--	Peroxidase	Peroxidase 70 OS=Zea mays OX=4577 GN=PER70 PE=1 SV=1	G	Carbohydrate transport and metabolism	hypothetical protein OsI_27324 [Oryza sativa Indica Group]
BGIOSGA017470	42	48	54	287	232	90	0.950702	1.05771	1.2378	6.32956	5.0796	2.01907	9.96754e-05	1.85861	up	[G]	Carbohydrate transport and metabolism	Molecular Function: polygalacturonase activity (GO:0004650);; Cellular Component: extracellular region (GO:0005576);; Biological Process: carbohydrate metabolic process (GO:0005975);; Biological Process: cell wall organization (GO:0071555);;	K01184|2.8e-26|cam:101509627|K01184 polygalacturonase [EC:3.2.1.15] | (RefSeq) probable polygalacturonase At3g15720	Pentose and glucuronate interconversions (ko00040)	--	--	Glycosyl hydrolases family 28	Probable polygalacturonase OS=Vitis vinifera OX=29760 GN=GSVIVT00026920001 PE=1 SV=1	M	Cell wall/membrane/envelope biogenesis	hypothetical protein OsI_21181 [Oryza sativa Indica Group]
BGIOSGA037871	158	110	67	249	264	240	3.73468	2.54244	1.60682	5.75959	6.05932	5.67884	0.00644403	1.02529	up	[R]	General function prediction only	--	--	--	--	--	HI0933-like protein	--	S	Function unknown	hypothetical protein OsI_39280 [Oryza sativa Indica Group]
BGIOSGA008302	98	143	163	661	439	191	2.68049	3.86407	4.57178	17.8072	11.7362	5.25312	0.00119098	1.48421	up	--	--	Biological Process: lipid metabolic process (GO:0006629);; Molecular Function: phosphoric diester hydrolase activity (GO:0008081);;	K18696|1.7e-191|osa:4329468|K18696 glycerophosphodiester phosphodiesterase [EC:3.1.4.46] | (RefSeq) glycerophosphodiester phosphodiesterase GDPD1, chloroplastic isoform X1	Glycerophospholipid metabolism (ko00564)	[R]	General function prediction only	Glycerophosphoryl diester phosphodiesterase family	Glycerophosphodiester phosphodiesterase GDPD2 OS=Arabidopsis thaliana OX=3702 GN=GDPD2 PE=2 SV=1	C	Energy production and conversion	hypothetical protein OsI_07393 [Oryza sativa Indica Group]
BGIOSGA020531	0	4	16	74	104	56	0	0.107204	0.45741	2.10595	2.94647	1.63823	0.000622959	2.8261	up	--	--	Cellular Component: early endosome (GO:0005769);; Cellular Component: plasma membrane (GO:0005886);; Molecular Function: magnesium ion transmembrane transporter activity (GO:0015095);; Cellular Component: integral component of membrane (GO:0016021);;	K22733|2.4e-187|dosa:Os06t0715700-01|K22733 magnesium transporter | (RefSeq) Os06g0715700; Protein of unknown function DUF803 family protein.	--	[S]	Function unknown	Magnesium transporter NIPA	Probable magnesium transporter NIPA6 OS=Arabidopsis thaliana OX=3702 GN=At2g21120 PE=2 SV=1	S	Function unknown	hypothetical protein OsI_24466 [Oryza sativa Indica Group]
BGIOSGA023477	3	0	4	1727	3589	389	0.089773	0	0.105763	50.9997	105.297	11.7406	4.54765e-13	6.60592	up	--	--	Molecular Function: peroxidase activity (GO:0004601);; Cellular Component: extracellular region (GO:0005576);; Biological Process: response to oxidative stress (GO:0006979);; Cellular Component: plant-type cell wall (GO:0009505);; Cellular Component: plasmodesma (GO:0009506);; Molecular Function: heme binding (GO:0020037);; Biological Process: hydrogen peroxide catabolic process (GO:0042744);; Mo…	K00430|8.7e-190|dosa:Os06t0681600-01|K00430 peroxidase [EC:1.11.1.7] | (RefSeq) Os06g0681600; Haem peroxidase family protein.	Phenylpropanoid biosynthesis (ko00940)	--	--	Peroxidase	Peroxidase 3 OS=Arabidopsis thaliana OX=3702 GN=PER3 PE=2 SV=1	G	Carbohydrate transport and metabolism	hypothetical protein OsJ_22386 [Oryza sativa Japonica Group]
BGIOSGA014750	75	98	63	12	10	27	2.68486	3.45787	2.28257	0.388217	0.328607	0.947486	7.5091e-05	-2.20185	down	--	--	Molecular Function: DNA binding (GO:0003677);;	K09422|8.2e-141|dosa:Os04t0508500-01|K09422 transcription factor MYB, plant | (RefSeq) Os04g0508500; Similar to OSIGBa0101P20.9 protein.	--	[K]	Transcription	Myb-like DNA-binding domain	Transcription factor MYB2 OS=Oryza sativa subsp. japonica OX=39947 GN=MYB2 PE=2 SV=1	K	Transcription	hypothetical protein OsI_16582 [Oryza sativa Indica Group]
BGIOSGA003433	851	872	875	2240	2674	2037	44.569	44.7369	46.6635	114.571	135.853	106.522	2.23004e-16	1.29549	up	[R]	General function prediction only	Molecular Function: GTP binding (GO:0005525);; Cellular Component: endoplasmic reticulum (GO:0005783);; Cellular Component: Golgi apparatus (GO:0005794);; Biological Process: intracellular protein transport (GO:0006886);; Biological Process: vesicle-mediated transport (GO:0016192);;	K07953|8.2e-108|dosa:Os01t0338000-01|K07953 GTP-binding protein SAR1 [EC:3.6.5.-] | (RefSeq) Os01g0338000; Similar to GTP-binding protein SAR1A.	Protein processing in endoplasmic reticulum (ko04141)	[U]	Intracellular trafficking, secretion, and vesicular transport	ADP-ribosylation factor family	GTP-binding protein SAR1A OS=Arabidopsis thaliana OX=3702 GN=SAR1A PE=2 SV=1	U	Intracellular trafficking, secretion, and vesicular transport	hypothetical protein OsI_01745 [Oryza sativa Indica Group]
BGIOSGA011258	91	105	87	339	372	296	2.66375	3.01802	2.59851	9.69651	10.5781	8.68066	2.28327e-12	1.69405	up	--	--	Cellular Component: host cell nucleus (GO:0042025);;	K18811|7.7e-157|dosa:Os03t0203800-01|K18811 cyclin D5, plant | (RefSeq) Os03g0203800, D-TYPE_CYCLIN_5;3, CYCD5;3; Cyclin D domain containing protein.	--	[D]	Cell cycle control, cell division, chromosome partitioning	Cyclin, N-terminal domain	Cyclin-D5-3 OS=Oryza sativa subsp. japonica OX=39947 GN=CYCD5-3 PE=2 SV=1	D	Cell cycle control, cell division, chromosome partitioning	hypothetical protein OsI_10433 [Oryza sativa Indica Group]
BGIOSGA026266	791	706	899	295	311	441	14.1907	12.4111	16.4262	5.15889	5.4109	7.8936	5.67919e-07	-1.28713	down	--	--	Biological Process: defense response (GO:0006952);; Biological Process: negative regulation of translation (GO:0017148);; Molecular Function: rRNA N-glycosylase activity (GO:0030598);; Molecular Function: toxin activity (GO:0090729);;	--	--	--	--	Ribosome inactivating protein	Synaptonemal complex protein ZEP1 OS=Oryza sativa subsp. japonica OX=39947 GN=ZEP1 PE=1 SV=2	--	--	hypothetical protein OsI_27107 [Oryza sativa Indica Group]
BGIOSGA009779	141	143	96	1034	1186	658	8.58639	8.57515	5.96905	61.7491	70.4095	40.2249	7.47967e-22	2.75031	up	--	--	Molecular Function: electron carrier activity (GO:0009055);; Cellular Component: integral component of membrane (GO:0016021);;	--	--	--	--	Plastocyanin-like domain	--	S	Function unknown	hypothetical protein OsI_13608 [Oryza sativa Indica Group]
BGIOSGA013364	2	26	38	253	262	72	0.025124	0.318737	0.477622	3.10059	3.19468	0.896045	0.000407044	2.62534	up	--	--	--	--	--	--	--	--	Uncharacterized protein At4g38062 OS=Arabidopsis thaliana OX=3702 GN=At4g38062 PE=4 SV=1	S	Function unknown	hypothetical protein OsI_13096 [Oryza sativa Indica Group]
BGIOSGA025337	84	77	33	275	290	190	1.67003	1.49241	0.663613	5.33108	5.60339	3.77251	1.71578e-05	1.77773	up	[G]	Carbohydrate transport and metabolism	Biological Process: cellular glucose homeostasis (GO:0001678);; Molecular Function: hexokinase activity (GO:0004396);; Molecular Function: ATP binding (GO:0005524);; Molecular Function: glucose binding (GO:0005536);; Biological Process: glycolytic process (GO:0006096);;	K00844|1.5e-270|osa:4342654|K00844 hexokinase [EC:2.7.1.1] | (RefSeq) hexokinase-4, chloroplastic	Glycolysis / Gluconeogenesis (ko00010);; Fructose and mannose metabolism (ko00051);; Galactose metabolism (ko00052);; Starch and sucrose metabolism (ko00500);; Amino sugar and nucleotide sugar metabolism (ko00520);; Carbon metabolism (ko01200)	[G]	Carbohydrate transport and metabolism	Hexokinase	Hexokinase-4, chloroplastic OS=Oryza sativa subsp. japonica OX=39947 GN=HXK4 PE=2 SV=1	G	Carbohydrate transport and metabolism	hypothetical protein OsI_25263 [Oryza sativa Indica Group]
BGIOSGA007059	87	80	131	47	48	53	1.00359	0.908113	1.54057	0.525687	0.531963	0.604849	0.00892623	-1.0869	down	--	--	Molecular Function: nucleic acid binding (GO:0003676);; Biological Process: gene silencing by RNA (GO:0031047);;	K11593|0.0e+00|dosa:Os02t0169400-01|K11593 eukaryotic translation initiation factor 2C | (RefSeq) Os02g0169400, AGO17, ARGONAUTE_17; Similar to Argonaute 4 protein.	--	[J]	Translation, ribosomal structure and biogenesis	Piwi domain	Protein argonaute 17 OS=Oryza sativa subsp. japonica OX=39947 GN=AGO17 PE=2 SV=1	J	Translation, ribosomal structure and biogenesis	protein argonaute 17 isoform X1 [Oryza sativa Japonica Group]
BGIOSGA009597	0	0	0	326	356	182	0	0	0	17.2811	18.7193	9.86444	1.26739e-23	7.86638	up	--	--	Cellular Component: apoplast (GO:0048046);;	K01870|1.0e-22|csat:104723377|K01870 isoleucyl-tRNA synthetase [EC:6.1.1.5] | (RefSeq) isoleucine--tRNA ligase, chloroplastic/mitochondrial-like	Aminoacyl-tRNA biosynthesis (ko00970)	--	--	Dirigent-like protein	Dirigent protein 15 OS=Arabidopsis thaliana OX=3702 GN=DIR15 PE=3 SV=1	S	Function unknown	dirigent protein 15 [Oryza sativa Japonica Group]
BGIOSGA001629	55	68	69	232	226	117	1.38634	1.70877	1.79058	5.80778	5.6069	2.97767	0.000262852	1.41496	up	[C]	Energy production and conversion	Molecular Function: FMN binding (GO:0010181);; Molecular Function: oxidoreductase activity (GO:0016491);;	K05894|7.3e-212|osa:4325705|K05894 12-oxophytodienoic acid reductase [EC:1.3.1.42] | (RefSeq) LOW QUALITY PROTEIN: putative 12-oxophytodienoate reductase 10	alpha-Linolenic acid metabolism (ko00592)	[CR]	Energy production and conversion;; General function prediction only	NADH:flavin oxidoreductase / NADH oxidase family	Putative 12-oxophytodienoate reductase 10 OS=Oryza sativa subsp. japonica OX=39947 GN=OPR10 PE=2 SV=1	C	Energy production and conversion	hypothetical protein OsI_01959 [Oryza sativa Indica Group]
BGIOSGA028894	65	129	112	2571	2150	819	4.37495	8.48814	7.67014	168.922	140.336	55.0353	6.8545e-22	3.89999	up	--	--	Cellular Component: nucleosome (GO:0000786);; Molecular Function: DNA binding (GO:0003677);; Cellular Component: nucleus (GO:0005634);; Molecular Function: protein heterodimerization activity (GO:0046982);;	K11252|1.1e-67|dosa:Os08t0490900-00|K11252 histone H2B | (RefSeq) Os08g0490900; Similar to Histone H2B.2.	--	[B]	Chromatin structure and dynamics	Core histone H2A/H2B/H3/H4	Histone H2B.2 OS=Oryza sativa subsp. indica OX=39946 GN=H2B.2 PE=3 SV=1	B	Chromatin structure and dynamics	histone H2B.2 [Oryza sativa Japonica Group]
BGIOSGA014703	693	903	1030	221	409	174	9.84896	12.5673	14.9087	3.06425	5.63722	2.46137	1.80955e-07	-1.78503	down	[E]	Amino acid transport and metabolism	Cellular Component: cytoplasm (GO:0005737);; Biological Process: L-phenylalanine catabolic process (GO:0006559);; Biological Process: cinnamic acid biosynthetic process (GO:0009800);; Molecular Function: phenylalanine ammonia-lyase activity (GO:0045548);;	K10775|0.0e+00|dosa:Os04t0518400-01|K10775 phenylalanine ammonia-lyase [EC:4.3.1.24] | (RefSeq) Os04g0518400; Similar to Phenylalanine ammonia-lyase (Fragment).	Phenylalanine metabolism (ko00360);; Phenylpropanoid biosynthesis (ko00940)	[Q]	Secondary metabolites biosynthesis, transport and catabolism	Aromatic amino acid lyase	Phenylalanine ammonia-lyase OS=Triticum aestivum OX=4565 GN=PAL PE=3 SV=1	E	Amino acid transport and metabolism	phenylalanine ammonia-lyase [Oryza sativa Japonica Group]
BGIOSGA001569	1479	1544	1554	595	565	717	41.7398	42.7237	44.6808	16.3743	15.4685	20.2125	1.08143e-14	-1.38678	down	[U]	Intracellular trafficking, secretion, and vesicular transport	Cellular Component: chloroplast thylakoid membrane (GO:0009535);; Biological Process: double fertilization forming a zygote and endosperm (GO:0009567);; Biological Process: thylakoid membrane organization (GO:0010027);; Cellular Component: integral component of thylakoid membrane (GO:0031361);; Cellular Component: TAT protein transport complex (GO:0033281);; Cellular Component: receptor complex (…	K03118|2.5e-195|dosa:Os01t0501700-01|K03118 sec-independent protein translocase protein TatC | (RefSeq) Os01g0501700, SEC-INDEPENDENT_PROTEIN_TRANSLOCASE_SUBUNIT_C, TATC; Similar to TATC (CpTatC).	Protein export (ko03060)	--	--	Sec-independent protein translocase protein (TatC)	Sec-independent protein translocase protein TATC, chloroplastic OS=Oryza sativa subsp. japonica OX=39947 GN=TATC PE=2 SV=1	U	Intracellular trafficking, secretion, and vesicular transport	sec-independent protein translocase protein TATC, chloroplastic [Oryza sativa Japonica Group]
BGIOSGA034491	20	11	10	153	135	34	1.75972	0.88431	0.883648	13.3168	11.6369	2.98133	6.67637e-05	2.57048	up	--	--	Cellular Component: cellular_component (GO:0005575);; Cellular Component: intracellular (GO:0005622);; Cellular Component: cell (GO:0005623);; Cellular Component: cytoplasm (GO:0005737);; Cellular Component: chloroplast (GO:0009507);; Cellular Component: plastid (GO:0009536);; Cellular Component: organelle (GO:0043226);; Cellular Component: membrane-bounded organelle (GO:0043227);; Cellular Compo…	--	--	--	--	Stress responsive A/B Barrel Domain	Stress-response A/B barrel domain-containing protein At5g22580 OS=Arabidopsis thaliana OX=3702 GN=At5g22580 PE=1 SV=1	S	Function unknown	hypothetical protein OsI_35122 [Oryza sativa Indica Group]
BGIOSGA022338	4958	5289	5591	2547	2789	3074	71.5965	74.8274	82.2124	35.8923	39.0482	44.3089	5.82983e-11	-1.02048	down	--	--	Cellular Component: nucleus (GO:0005634);; Biological Process: response to water deprivation (GO:0009414);; Biological Process: response to light stimulus (GO:0009416);; Biological Process: auxin polar transport (GO:0009926);; Biological Process: regulation of meristem structural organization (GO:0009934);; Biological Process: shoot system morphogenesis (GO:0010016);; Biological Process: negative…	--	--	--	--	--	F-box/LRR-repeat MAX2 homolog OS=Oryza sativa subsp. japonica OX=39947 GN=D3 PE=1 SV=2	S	Function unknown	hypothetical protein OsI_21723 [Oryza sativa Indica Group]
BGIOSGA021894	13	24	11	631	471	63	2.00146	3.47859	1.62914	94.864	70.2228	9.56553	7.24809e-10	4.01046	up	--	--	--	--	--	--	--	--	--	--	--	hypothetical protein EE612_031984, partial [Oryza sativa]
BGIOSGA032397	0	3	0	1494	665	58	0	0.059121	0	43.9612	19.4508	1.72861	0.000209256	3.99945	up	--	--	Molecular Function: peroxidase activity (GO:0004601);; Cellular Component: extracellular region (GO:0005576);; Biological Process: response to oxidative stress (GO:0006979);; Molecular Function: heme binding (GO:0020037);; Biological Process: hydrogen peroxide catabolic process (GO:0042744);; Molecular Function: metal ion binding (GO:0046872);;	K00430|1.7e-177|dosa:Os10t0109300-01|K00430 peroxidase [EC:1.11.1.7] | (RefSeq) Os10g0109300; Similar to Peroxidase (EC 1.11.1.7).	Phenylpropanoid biosynthesis (ko00940)	--	--	Peroxidase	Peroxidase 15 OS=Ipomoea batatas OX=4120 GN=pod PE=1 SV=1	G	Carbohydrate transport and metabolism	Os10g0109300, partial [Oryza sativa Japonica Group]
BGIOSGA017793	224	209	198	836	540	224	7.97918	7.29579	7.18294	29.087	18.6703	7.95937	0.00854981	1.17073	up	[G]	Carbohydrate transport and metabolism	Molecular Function: phosphoglycerate kinase activity (GO:0004618);; Biological Process: glycolytic process (GO:0006096);;	K00927|1.5e-153|dosa:Os05t0496200-01|K00927 phosphoglycerate kinase [EC:2.7.2.3] | (RefSeq) Os05g0496200; Similar to 3-phosphoglycerate kinase (Fragment).	Glycolysis / Gluconeogenesis (ko00010);; Carbon fixation in photosynthetic organisms (ko00710);; Carbon metabolism (ko01200);; Biosynthesis of amino acids (ko01230)	[G]	Carbohydrate transport and metabolism	Phosphoglycerate kinase	Phosphoglycerate kinase, chloroplastic OS=Triticum aestivum OX=4565 PE=2 SV=1	G	Carbohydrate transport and metabolism	hypothetical protein OsI_20474 [Oryza sativa Indica Group]
BGIOSGA001119	2375	2339	2215	4054	4284	7947	37.5357	36.2339	35.6584	62.5513	65.6868	125.418	0.000199783	1.10722	up	[C]	Energy production and conversion	Molecular Function: ATP:ADP antiporter activity (GO:0005471);; Molecular Function: ATP binding (GO:0005524);; Cellular Component: integral component of membrane (GO:0016021);; Cellular Component: chloroplast membrane (GO:0031969);;	K03301|0.0e+00|dosa:Os01t0647100-01|K03301 ATP:ADP antiporter, AAA family | (RefSeq) Os01g0647100, PLASTIDIC_NUCLEOTIDE_TRANSPORT_PROTEIN_1, NTT1; ADP/ATP carrier protein family protein.	--	--	--	TLC ATP/ADP transporter	ADP,ATP carrier protein 1, chloroplastic OS=Arabidopsis thaliana OX=3702 GN=AATP1 PE=1 SV=2	C	Energy production and conversion	ADP,ATP carrier protein 2, chloroplastic [Oryza sativa Japonica Group]
BGIOSGA004486	248	200	246	1301	1719	634	5.36224	4.2477	5.41188	27.5078	36.1204	13.7029	2.30445e-10	2.20743	up	[O]	Posttranslational modification, protein turnover, chaperones	Molecular Function: ATP binding (GO:0005524);;	K07767|3.4e-216|dosa:Os01t0757400-01|K07767 katanin p60 ATPase-containing subunit A1 [EC:5.6.1.1] | (RefSeq) Os01g0757400; Similar to Katanin p60 ATPase-containing subunit A1 (EC 3.6.4.3) (Katanin p60 subunit A1) (p60 katanin). Splice isoform 2.	--	[O]	Posttranslational modification, protein turnover, chaperones	ATPase family associated with various cellular activities (AAA)	Katanin p60 ATPase-containing subunit A1 OS=Arabidopsis thaliana OX=3702 GN=AAA1 PE=1 SV=1	O	Posttranslational modification, protein turnover, chaperones	hypothetical protein OsI_03794 [Oryza sativa Indica Group]
BGIOSGA027678	50	37	66	11	17	6	2.90162	2.11009	3.88782	0.626945	0.918774	0.29535	0.000665104	-2.10036	down	--	--	--	--	--	--	--	--	--	--	--	hypothetical protein OsI_27765 [Oryza sativa Indica Group]
BGIOSGA010929	447	502	645	329	190	246	28.3892	31.2241	41.6699	20.3901	11.6839	15.5998	0.000155641	-1.14997	down	--	--	--	--	--	--	--	Protein of unknown function (DUF3615)	--	--	--	hypothetical protein OsI_11139 [Oryza sativa Indica Group]
BGIOSGA007641	22198	21479	21992	9615	9769	11952	427.413	405.238	431.172	180.682	182.421	229.714	2.77318e-13	-1.17196	down	[C]	Energy production and conversion	Molecular Function: succinate-semialdehyde dehydrogenase (NAD+) activity (GO:0004777);; Molecular Function: copper ion binding (GO:0005507);; Cellular Component: mitochondrial matrix (GO:0005759);; Biological Process: cellular aldehyde metabolic process (GO:0006081);; Biological Process: glutamate decarboxylation to succinate (GO:0006540);; Biological Process: response to heat (GO:0009408);; Biol…	K17761|3.2e-295|osa:9267109|K17761 succinate-semialdehyde dehydrogenase, mitochondrial [EC:1.2.1.24] | (RefSeq) succinate-semialdehyde dehydrogenase, mitochondrial	Alanine, aspartate and glutamate metabolism (ko00250);; Butanoate metabolism (ko00650)	[C]	Energy production and conversion	Aldehyde dehydrogenase family	Succinate-semialdehyde dehydrogenase, mitochondrial OS=Oryza sativa subsp. japonica OX=39947 GN=ALDH5F1 PE=3 SV=1	C	Energy production and conversion	hypothetical protein OsI_06045 [Oryza sativa Indica Group]
BGIOSGA025811	34	36	24	210	235	151	1.94293	2.05	1.41359	11.9221	13.2902	8.7731	6.09926e-12	2.47336	up	[O]	Posttranslational modification, protein turnover, chaperones	Biological Process: response to heat (GO:0009408);;	K13993|3.7e-83|dosa:Os07t0517100-01|K13993 HSP20 family protein | (RefSeq) Os07g0517100; Heat shock protein Hsp20 domain containing protein.	Protein processing in endoplasmic reticulum (ko04141)	[O]	Posttranslational modification, protein turnover, chaperones	Hsp20/alpha crystallin family	18.8 kDa class V heat shock protein OS=Oryza sativa subsp. japonica OX=39947 GN=HSP18.8 PE=2 SV=1	O	Posttranslational modification, protein turnover, chaperones	hypothetical protein OsI_26203 [Oryza sativa Indica Group]
BGIOSGA031573	599	535	506	246	240	256	16.1863	14.149	13.9285	6.47511	6.27925	6.88897	1.19445e-10	-1.24673	down	--	--	--	K15111|7.6e-17|spen:107015750|K15111 solute carrier family 25 (mitochondrial S-adenosylmethionine transporter), member 26 | (RefSeq) LOW QUALITY PROTEIN: protein MITOFERRINLIKE 1, chloroplastic	--	--	--	Plant organelle RNA recognition domain	Protein ROOT PRIMORDIUM DEFECTIVE 1 OS=Arabidopsis thaliana OX=3702 GN=RPD1 PE=1 SV=1	S	Function unknown	protein ROOT PRIMORDIUM DEFECTIVE 1 [Oryza sativa Japonica Group]
BGIOSGA011366	26	15	17	779	887	540	0.678636	0.378163	0.456616	20.0721	22.7075	14.2153	8.00253e-52	4.99359	up	--	--	Cellular Component: nucleus (GO:0005634);; Biological Process: regulation of transcription, DNA-templated (GO:0006355);; Molecular Function: sequence-specific DNA binding (GO:0043565);;	K09338|7.6e-121|osa:4331774|K09338 homeobox-leucine zipper protein | (RefSeq) homeobox-leucine zipper protein HOX21	--	[K]	Transcription	Homeodomain	Homeobox-leucine zipper protein HOX21 OS=Oryza sativa subsp. indica OX=39946 GN=HOX21 PE=2 SV=2	K	Transcription	hypothetical protein OsI_10193 [Oryza sativa Indica Group]
BGIOSGA007264	15	15	6	120	217	55	0.14571	0.135695	0.059334	1.13906	2.05263	0.527557	7.08612e-07	3.02692	up	[T]	Signal transduction mechanisms	Molecular Function: protein serine/threonine kinase activity (GO:0004674);; Molecular Function: ATP binding (GO:0005524);; Cellular Component: integral component of membrane (GO:0016021);;	K22911|2.0e-139|spen:107031166|K22911 thiamine phosphate phosphatase / amino-HMP aminohydrolase [EC:3.1.3.100 3.5.99.-] | (RefSeq) bifunctional TH2 protein, mitochondrial	Thiamine metabolism (ko00730)	--	--	Leucine rich repeat	MDIS1-interacting receptor like kinase 1 OS=Arabidopsis thaliana OX=3702 GN=MIK1 PE=1 SV=1	S	Function unknown	hypothetical protein OsI_05549 [Oryza sativa Indica Group]
BGIOSGA012647	1909	1775	1792	7897	8536	4553	19.4025	17.6724	18.5498	78.3539	84.1616	46.2066	1.48822e-13	1.79286	up	--	--	Molecular Function: actin filament binding (GO:0051015);; Biological Process: actin filament bundle assembly (GO:0051017);;	K05768|2.4e-211|thj:104817781|K05768 gelsolin | (RefSeq) villin-5 isoform X1	--	[Z]	Cytoskeleton	Gelsolin repeat	Villin-2 OS=Oryza sativa subsp. japonica OX=39947 GN=VLN2 PE=2 SV=1	S	Function unknown	hypothetical protein OsI_11627 [Oryza sativa Indica Group]
BGIOSGA012433	4	23	9	113	107	42	0.097542	0.677246	0.24878	3.33711	3.14802	1.25837	0.000351646	2.44959	up	[IQR]	Lipid transport and metabolism;; Secondary metabolites biosynthesis, transport and catabolism;; General function prediction only	--	K09841|2.1e-66|sbi:8057083|K09841 xanthoxin dehydrogenase [EC:1.1.1.288] | (RefSeq) zerumbone synthase	Carotenoid biosynthesis (ko00906)	[R]	General function prediction only	Enoyl-(Acyl carrier protein) reductase	Sex determination protein tasselseed-2 OS=Zea mays OX=4577 GN=TS2 PE=2 SV=1	S	Function unknown	sex determination protein tasselseed-2 [Oryza sativa Japonica Group]
BGIOSGA035581	59	85	63	353	333	197	0.605009	0.860843	0.657087	3.57372	3.34474	2.03777	1.86454e-08	1.9248	up	--	--	Biological Process: defense response (GO:0006952);; Molecular Function: ADP binding (GO:0043531);;	K13457|8.6e-145|obr:102710703|K13457 disease resistance protein RPM1 | (RefSeq) disease resistance protein RPM1-like	Plant-pathogen interaction (ko04626)	[T]	Signal transduction mechanisms	NB-ARC domain	Disease resistance protein RGA5 OS=Oryza sativa subsp. japonica OX=39947 GN=RGA5 PE=2 SV=1	S	Function unknown	hypothetical protein OsI_36757 [Oryza sativa Indica Group]
BGIOSGA032938	9	9	6	108	111	83	0.258196	0.244104	0.157964	3.1854	3.23667	2.48505	7.17546e-12	3.33848	up	[E]	Amino acid transport and metabolism	Molecular Function: zinc ion binding (GO:0008270);; Biological Process: methionine biosynthetic process (GO:0009086);; Biological Process: methylation (GO:0032259);; Molecular Function: betaine-homocysteine S-methyltransferase activity (GO:0047150);;	K00547|8.4e-193|dosa:Os10t0422200-01|K00547 homocysteine S-methyltransferase [EC:2.1.1.10] | (RefSeq) Os10g0422200; Similar to Homocysteine S-methyltransferase 3 (EC 2.1.1.10) (S- methylmethionine:homocysteine methyltransferase 3) (SMM:Hcy S- methyltransferase 3) (ZmHMT-3).	Cysteine and methionine metabolism (ko00270)	[E]	Amino acid transport and metabolism	Homocysteine S-methyltransferase	Homocysteine S-methyltransferase 2 OS=Zea mays OX=4577 GN=HMT-2 PE=2 SV=1	E	Amino acid transport and metabolism	homocysteine S-methyltransferase 2 [Oryza sativa Japonica Group]
BGIOSGA034204	5279	5235	5742	2871	2820	3006	109.513	106.412	121.292	58.1304	56.732	62.247	1.05713e-13	-1.01203	down	--	--	Molecular Function: RNA binding (GO:0003723);; Cellular Component: nucleus (GO:0005634);; Biological Process: RNA processing (GO:0006396);; Cellular Component: ribonucleoprotein complex (GO:1990904);;	K15191|2.7e-208|osa:4350201|K15191 La-related protein 7 | (RefSeq) la-related protein 6B	--	[R]	General function prediction only	La domain	La-related protein 6B OS=Arabidopsis thaliana OX=3702 GN=LARP6B PE=1 SV=2	S	Function unknown	hypothetical protein OsI_35696 [Oryza sativa Indica Group]
BGIOSGA032181	16	8	7	56	73	48	1.1836	0.531298	0.511513	4.03061	5.2646	3.56353	0.00015578	2.20876	up	--	--	Cellular Component: cellular_component (GO:0005575);; Cellular Component: intracellular (GO:0005622);; Cellular Component: cell (GO:0005623);; Cellular Component: nucleus (GO:0005634);; Biological Process: response to stress (GO:0006950);; Biological Process: biological_process (GO:0008150);; Biological Process: response to temperature stimulus (GO:0009266);; Biological Process: response to cold …	--	--	--	--	--	Uncharacterized calcium-binding protein At1g02270 OS=Arabidopsis thaliana OX=3702 GN=At1g02270 PE=2 SV=2	S	Function unknown	hypothetical protein OsI_33005 [Oryza sativa Indica Group]
BGIOSGA008413	110	170	182	62	68	61	1.76864	2.68648	2.97668	0.963604	1.05305	0.969139	0.000142266	-1.35165	down	--	--	Molecular Function: zinc ion binding (GO:0008270);;	K05849|2.2e-93|tcc:18613571|K05849 solute carrier family 8 (sodium/calcium exchanger) | (RefSeq) uncharacterized LOC18613571	--	[R]	General function prediction only	PPR repeat	Pentatricopeptide repeat-containing protein At1g08070, chloroplastic OS=Arabidopsis thaliana OX=3702 GN=PCMP-H12 PE=2 SV=1	S	Function unknown	hypothetical protein OsI_07623 [Oryza sativa Indica Group]
BGIOSGA022272	6	9	18	224	181	68	0.16648	0.261159	0.572859	7.17667	5.75754	2.22114	9.13492e-09	3.40032	up	--	--	Cellular Component: nucleus (GO:0005634);; Biological Process: regulation of transcription, DNA-templated (GO:0006355);; Molecular Function: sequence-specific DNA binding (GO:0043565);;	K09338|5.7e-127|dosa:Os06t0140700-01|K09338 homeobox-leucine zipper protein | (RefSeq) Os06g0140700, HOX2, HOMEOBOX_GENE_2; Similar to Homeodomain leucine zipper protein (Fragment).	--	[K]	Transcription	Homeodomain	Homeobox-leucine zipper protein HOX2 OS=Oryza sativa subsp. indica OX=39946 GN=HOX2 PE=1 SV=1	K	Transcription	homeobox-leucine zipper protein HOX2 [Oryza sativa Japonica Group]
BGIOSGA004872	96	125	103	412	480	248	3.54483	4.53647	3.87513	14.942	17.3135	9.2081	2.54106e-07	1.65731	up	--	--	Cellular Component: integral component of membrane (GO:0016021);;	K22943|1.0e-143|dosa:Os01t0867700-01|K22943 protein YIPF6 | (RefSeq) Os01g0867700; Yip1 domain containing protein.	--	[S]	Function unknown	Yip1 domain	Protein YIP4b OS=Arabidopsis thaliana OX=3702 GN=YIP4B PE=1 SV=1	U	Intracellular trafficking, secretion, and vesicular transport	protein YIPF6 homolog [Oryza sativa Japonica Group]
BGIOSGA012550	57	67	57	567	556	414	0.843795	0.971973	0.866335	8.29499	8.07902	6.19617	3.47113e-31	2.92626	up	--	--	Molecular Function: RNA binding (GO:0003723);; Molecular Function: metal ion binding (GO:0046872);;	--	--	--	--	Zinc finger C-x8-C-x5-C-x3-H type (and similar)	Zinc finger CCCH domain-containing protein 23 OS=Oryza sativa subsp. japonica OX=39947 GN=Os03g0329200 PE=2 SV=1	S	Function unknown	hypothetical protein OsI_11407 [Oryza sativa Indica Group]
BGIOSGA002391	23	29	27	86	76	54	0.234137	0.289435	0.279553	0.861705	0.746988	0.550378	0.00584344	1.27493	up	[R]	General function prediction only	Biological Process: defense response (GO:0006952);; Molecular Function: ADP binding (GO:0043531);;	K15078|5.6e-75|tcc:18614561|K15078 structure-specific endonuclease subunit SLX1 [EC:3.6.1.-] | (RefSeq) putative disease resistance protein RGA3	--	[T]	Signal transduction mechanisms	NB-ARC domain	Putative disease resistance protein RGA4 OS=Solanum bulbocastanum OX=147425 GN=RGA4 PE=2 SV=1	S	Function unknown	NBS-LRR disease resistance protein [Oryza sativa Indica Group]
BGIOSGA023534	60	67	18	399	204	497	2.11036	2.28319	0.612578	13.6987	6.94521	17.4274	1.9325e-07	2.65863	up	[G]	Carbohydrate transport and metabolism	Molecular Function: hydrolase activity, hydrolyzing O-glycosyl compounds (GO:0004553);; Cellular Component: cell wall (GO:0005618);; Biological Process: xyloglucan metabolic process (GO:0010411);; Molecular Function: xyloglucan:xyloglucosyl transferase activity (GO:0016762);; Biological Process: cell wall biogenesis (GO:0042546);; Cellular Component: apoplast (GO:0048046);; Biological Process: ce…	K14504|1.5e-169|dosa:Os06t0696600-01|K14504 xyloglucan:xyloglucosyl transferase TCH4 [EC:2.4.1.207] | (RefSeq) Os06g0696600; Similar to Xyloglucan endo-transglycosylase homolog.	Plant hormone signal transduction (ko04075)	--	--	Glycosyl hydrolases family 16	Probable xyloglucan endotransglucosylase/hydrolase protein 25 OS=Arabidopsis thaliana OX=3702 GN=XTH25 PE=2 SV=2	G	Carbohydrate transport and metabolism	hypothetical protein OsI_24317 [Oryza sativa Indica Group]
BGIOSGA006502	4	10	17	106	217	106	0.10556	0.273731	0.483294	3.02129	6.12093	3.07148	3.43803e-09	3.37759	up	--	--	Molecular Function: iron ion binding (GO:0005506);; Molecular Function: oxidoreductase activity, acting on paired donors, with incorporation or reduction of molecular oxygen (GO:0016705);; Molecular Function: heme binding (GO:0020037);;	K00487|5.9e-173|osa:4329324|K00487 trans-cinnamate 4-monooxygenase [EC:1.14.14.91] | (RefSeq) cytochrome P450 CYP73A100	Ubiquinone and other terpenoid-quinone biosynthesis (ko00130);; Phenylpropanoid biosynthesis (ko00940);; Flavonoid biosynthesis (ko00941);; Stilbenoid, diarylheptanoid and gingerol biosynthesis (ko00945)	[Q]	Secondary metabolites biosynthesis, transport and catabolism	Cytochrome P450	Cytochrome P450 CYP73A100 OS=Panax ginseng OX=4054 PE=2 SV=1	Q	Secondary metabolites biosynthesis, transport and catabolism	hypothetical protein OsI_07153 [Oryza sativa Indica Group]
BGIOSGA000407	1911	2678	2915	1184	975	1379	13.8633	19.0382	21.5344	8.38398	6.86147	9.9845	1.5339e-06	-1.17896	down	--	--	Cellular Component: plasma membrane (GO:0005886);;	--	--	--	--	--	--	S	Function unknown	hypothetical protein OsI_04624 [Oryza sativa Indica Group]
[truncated: 4,804 more rows]

## Sheet: Up-regulated DEGs
Table S1-2 The list of up-regulated DEGs identified in JXZ-T vs. JXZ-C.
Gene ID	JXZ-C1_Count	JXZ-C2_Count	JXZ-C3_Count	JXZ-T1_Count	JXZ-T2_Count	JXZ-T3_Count	JXZ-C1_FPKM	JXZ-C2_FPKM	JXZ-C3_FPKM	JXZ-T1_FPKM	JXZ-T2_FPKM	JXZ-T3_FPKM	FDR	log2FC	regulated	COG_class	COG_class_annotation	GO_annotation	KEGG_annotation	KEGG_pathway_annotation	KOG_class	KOG_class_annotation	Pfam_annotation	Swiss-Prot_annotation	eggNOG_class	eggNOG_class_annotation	NR_annotation
[truncated: 4,150 more rows]

## Sheet: Down-regulated DEGs
Table S1-3 The list of down-regulated DEGs identified in JXZ-T vs. JXZ-C.
[truncated: 1,312 more rows]
