# Supplementary material for: Comparative transcriptomic analysis provides insights into the molecular basis underlying pre-harvest sprouting in rice
Source: BMC Genomics. 2022 Nov 24;23:771. doi: 10.1186/s12864-022-08998-4 (PMC9701047; doi:10.1186/s12864-022-08998-4)
Supplement: Supplementary file 3 — Additional file 3: Table S2. The list of annotated DEGs identified in MXXZ-T vs. MXXZ-C. [file 12864_2022_8998_MOESM3_ESM.xls]

## Sheet: All annotated DEGs
Table S2-1 The list of all annotated DEGs identified in MXXZ-T vs. MXXZ-C.
Gene ID	MXXZ-C1_Count	MXXZ-C2_Count	MXXZ-C3_Count	MXXZ-T1_Count	MXXZ-T2_Count	MXXZ-T3_Count	MXXZ-C1_FPKM	MXXZ-C2_FPKM	MXXZ-C3_FPKM	MXXZ-T1_FPKM	MXXZ-T2_FPKM	MXXZ-T3_FPKM	FDR	log2FC	regulated	COG_class	COG_class_annotation	GO_annotation	KEGG_annotation	KEGG_pathway_annotation	KOG_class	KOG_class_annotation	Pfam_annotation	Swiss-Prot_annotation	eggNOG_class	eggNOG_class_annotation	NR_annotation
Oryza_sativa_newGene_1522	466	385	579	168	239	175	5.15494	3.60146	6.01604	1.63033	2.32527	1.8663	8.72806e-08	-1.47631	down	--	--	--	--	--	--	--	--	--	--	--	hypothetical protein [Oryza sativa Japonica Group]
BGIOSGA010860	139	195	331	129	100	91	4.9925	5.92551	11.4222	4.16108	3.43829	3.05275	0.00323495	-1.23239	down	[G]	Carbohydrate transport and metabolism	Molecular Function: sucrose alpha-glucosidase activity (GO:0004575);; Cellular Component: mitochondrion (GO:0005739);; Biological Process: sucrose catabolic process (GO:0005987);; Molecular Function: glycopeptide alpha-N-acetylgalactosaminidase activity (GO:0033926);;	K03884|1.1e-21|nau:109243048|K03884 NADH-ubiquinone oxidoreductase chain 6 [EC:7.1.1.2] | (RefSeq) uncharacterized protein LOC109243048	Oxidative phosphorylation (ko00190)	--	--	Alkaline and neutral invertase	Neutral/alkaline invertase 1, mitochondrial OS=Oryza sativa subsp. japonica OX=39947 GN=NIN1 PE=1 SV=1	--	--	hypothetical protein OsI_11303 [Oryza sativa Indica Group]
BGIOSGA032010	255	95	139	30	43	27	12.7183	4.01696	6.66675	1.34805	2.021	1.24562	7.73021e-07	-2.3301	down	--	--	--	--	--	--	--	--	Cold-regulated protein 27 OS=Arabidopsis thaliana OX=3702 GN=COR27 PE=1 SV=1	S	Function unknown	hypothetical protein OsI_33411 [Oryza sativa Indica Group]
BGIOSGA002346	24106	19652	21413	2790	5613	3176	2756.04	1900.6	2355.76	287.989	617.171	342.58	7.90355e-22	-2.64074	down	--	--	--	--	--	--	--	Small hydrophilic plant seed protein	Em-like protein OS=Picea glauca OX=3330 PE=3 SV=1	S	Function unknown	em-like protein [Oryza sativa Japonica Group]
BGIOSGA022555	95	107	157	25	10	6	5.1267	4.85084	8.1361	1.21637	0.482085	0.269803	1.34594e-08	-3.0896	down	--	--	Molecular Function: electron carrier activity (GO:0009055);;	K22128|9.3e-06|smo:SELMODRAFT_404967|K22128 piezo-type mechanosensitive ion channel component 1/2 | (RefSeq) hypothetical protein	--	--	--	Plastocyanin-like domain	Blue copper protein OS=Pisum sativum OX=3888 PE=2 SV=1	S	Function unknown	hypothetical protein OsI_22178 [Oryza sativa Indica Group]
BGIOSGA020431	2009	1521	1840	5289	4739	5313	34.0532	21.7968	30.0098	80.9439	77.252	84.9734	1.87528e-19	1.29273	up	--	--	--	--	--	[R]	General function prediction only	--	Auxilin-like protein 1 OS=Arabidopsis thaliana OX=3702 GN=AUL1 PE=2 SV=2	S	Function unknown	hypothetical protein OsI_21128 [Oryza sativa Indica Group]
BGIOSGA029630	0	4	2	504	658	809	0	0.313194	0.17954	43.236	60.1036	72.5238	2.81004e-43	7.26371	up	--	--	--	--	--	--	--	--	--	--	--	hypothetical protein OsI_31663 [Oryza sativa Indica Group]
BGIOSGA010048	2582	1468	2308	871	860	778	105.913	50.9127	91.0981	32.2542	33.9003	30.0808	2.48155e-13	-1.53113	down	[J]	Translation, ribosomal structure and biogenesis	Molecular Function: RNA binding (GO:0003723);; Molecular Function: zinc ion binding (GO:0008270);;	K12885|6.3e-111|dosa:Os03t0681900-01|K12885 heterogeneous nuclear ribonucleoprotein G | (RefSeq) Os03g0681900; Similar to RGP-3 (Fragment).	Spliceosome (ko03040)	[R]	General function prediction only	RNA recognition motif. (a.k.a. RRM, RBD, or RNP domain)	Glycine-rich RNA-binding protein RZ1A OS=Arabidopsis thaliana OX=3702 GN=RZ1A PE=1 SV=1	S	Function unknown	hypothetical protein OsI_13038 [Oryza sativa Indica Group]
BGIOSGA011113	2503	2468	2529	965	924	964	28.7046	23.9436	27.9065	9.99188	10.1916	10.4244	1.00044e-32	-1.60757	down	--	--	Cellular Component: Golgi apparatus (GO:0005794);; Biological Process: autophagy (GO:0006914);; Biological Process: protein transport (GO:0015031);; Cellular Component: integral component of membrane (GO:0016021);; Cellular Component: cytoplasmic vesicle membrane (GO:0030659);;	K17907|0.0e+00|dosa:Os03t0248000-02|K17907 autophagy-related protein 9 | (RefSeq) Os03g0248000, ATG9A, AUTOPHAGY_ASSOCIATED_GENE_9A; Autophagy protein 9 domain containing protein.	Autophagy - other (ko04136)	[R]	General function prediction only	Autophagy protein Apg9	Autophagy-related protein 9 OS=Arabidopsis thaliana OX=3702 GN=ATG9 PE=2 SV=1	U	Intracellular trafficking, secretion, and vesicular transport	hypothetical protein OsI_10753 [Oryza sativa Indica Group]
BGIOSGA020146	1084	561	899	238	218	253	40.8403	17.8771	32.6041	8.08061	7.90479	8.99829	2.29311e-14	-2.00459	down	--	--	Biological Process: chloroplast organization (GO:0009658);; Biological Process: cellular response to sulfur starvation (GO:0010438);; Biological Process: regulation of glucosinolate biosynthetic process (GO:0010439);;	K14152|1.2e-59|cpep:111783531|K14152 phosphoribosyl-ATP pyrophosphohydrolase / phosphoribosyl-AMP cyclohydrolase / histidinol dehydrogenase [EC:3.6.1.31 3.5.4.19 1.1.1.23] | (RefSeq) uncharacterized protein LOC111783531	Histidine metabolism (ko00340);; Biosynthesis of amino acids (ko01230)	--	--	Tetratricopeptide repeat	Protein SULFUR DEFICIENCY-INDUCED 2 OS=Arabidopsis thaliana OX=3702 GN=At1g04770 PE=2 SV=1	S	Function unknown	hypothetical protein OsI_20545 [Oryza sativa Indica Group]
BGIOSGA004304	669	514	553	1717	1306	1342	36.8343	23.9199	29.2787	85.4103	69.2196	69.7552	2.03448e-11	1.09665	up	--	--	Cellular Component: endoplasmic reticulum (GO:0005783);; Biological Process: ER to Golgi vesicle-mediated transport (GO:0006888);; Cellular Component: TRAPP complex (GO:0030008);; Cellular Component: TRAPPI protein complex (GO:1990070);; Cellular Component: TRAPPII protein complex (GO:1990071);; Cellular Component: TRAPPIII protein complex (GO:1990072);;	K20280|2.9e-105|dosa:Os01t0708600-01|K20280 trafficking protein particle complex subunit 5 | (RefSeq) Os01g0708600; TRAPP I complex, Trs31 domain containing protein.	--	[U]	Intracellular trafficking, secretion, and vesicular transport	Transport protein particle (TRAPP) component	--	U	Intracellular trafficking, secretion, and vesicular transport	PREDICTED: trafficking protein particle complex subunit 5 [Oryza brachyantha]
BGIOSGA016270	45	59	43	1044	1187	1368	6.40199	7.22398	5.90404	136.812	165.757	187.477	1.35965e-56	4.29667	up	--	--	Molecular Function: DNA binding (GO:0003677);; Cellular Component: nucleus (GO:0005634);; Molecular Function: protein dimerization activity (GO:0046983);;	K09264|9.6e-09|pda:103719124|K09264 MADS-box transcription factor, plant | (RefSeq) MADS-box transcription factor 51-like isoform X1	--	[K]	Transcription	SRF-type transcription factor (DNA-binding and dimerisation domain)	Agamous-like MADS-box protein AGL8 homolog OS=Solanum commersonii OX=4109 GN=SCM1 PE=2 SV=1	--	--	hypothetical protein OsI_15654 [Oryza sativa Indica Group]
Oryza_sativa_newGene_670	379	378	297	180	160	154	4.37876	3.60639	3.22432	1.82497	1.80119	1.628	7.86418e-08	-1.30191	down	--	--	--	--	--	--	--	--	--	--	--	hypothetical protein EE612_038532, partial [Oryza sativa]
BGIOSGA005078	570	586	462	110	133	135	46.3891	40.2935	36.1798	8.01981	10.3906	10.301	5.16381e-19	-2.27275	down	--	--	Cellular Component: integral component of membrane (GO:0016021);;	--	--	--	--	--	--	S	Function unknown	hypothetical protein OsI_04981 [Oryza sativa Indica Group]
BGIOSGA028821	258	207	250	976	916	1055	6.36876	4.31462	5.92537	21.7661	21.7593	24.5751	4.233e-22	1.81137	up	[C]	Energy production and conversion	Molecular Function: oxidoreductase activity (GO:0016491);; Molecular Function: molybdenum ion binding (GO:0030151);;	K10534|4.6e-207|dosa:Os08t0468100-01|K10534 nitrate reductase (NAD(P)H) [EC:1.7.1.1 1.7.1.2 1.7.1.3] | (RefSeq) Os08g0468100; Similar to Nitrate reductase.	Nitrogen metabolism (ko00910)	[HC]	Coenzyme transport and metabolism;; Energy production and conversion	Oxidoreductase NAD-binding domain	Nitrate reductase [NADH] 1 OS=Oryza sativa subsp. japonica OX=39947 GN=NIA1 PE=2 SV=3	C	Energy production and conversion	hypothetical protein OsI_29535 [Oryza sativa Indica Group]
BGIOSGA016353	1399	1008	1029	4012	2518	3797	41.2841	25.1737	29.214	106.938	71.4923	105.769	4.56589e-09	1.34939	up	[HR]	Coenzyme transport and metabolism;; General function prediction only	--	K02952|5.9e-06|aip:107648613|K02952 small subunit ribosomal protein S13 | (RefSeq) 30S ribosomal protein S13, chloroplastic-like	Ribosome (ko03010)	--	--	Alpha/beta hydrolase family	--	S	Function unknown	hypothetical protein OsI_15805 [Oryza sativa Indica Group]
BGIOSGA009922	128	178	92	432	280	292	4.46817	5.2702	3.09528	13.6805	9.42774	9.67013	0.00572679	1.04355	up	--	--	Molecular Function: RNA binding (GO:0003723);;	--	--	--	--	RNA recognition motif. (a.k.a. RRM, RBD, or RNP domain)	Binding partner of ACD11 1 OS=Arabidopsis thaliana OX=3702 GN=BPA1 PE=1 SV=1	S	Function unknown	hypothetical protein OsI_13273 [Oryza sativa Indica Group]
BGIOSGA036699	28	48	62	242	201	103	0.279956	0.411357	0.607947	2.22685	1.97313	0.988681	0.000811751	1.62174	up	--	--	Molecular Function: cysteine-type peptidase activity (GO:0008234);; Cellular Component: integral component of membrane (GO:0016021);;	K08597|6.6e-50|osa:4351243|K08597 sentrin-specific protease 8 [EC:3.4.22.68] | (RefSeq) uncharacterized protein LOC4351243	--	[R]	General function prediction only	Ulp1 protease family, C-terminal catalytic domain	NEDD8-specific protease 1 OS=Arabidopsis thaliana OX=3702 GN=NEDP1 PE=2 SV=1	O	Posttranslational modification, protein turnover, chaperones	hypothetical protein OsI_37338 [Oryza sativa Indica Group]
BGIOSGA015461	10	2	9	206	138	109	0.21082	0.036041	0.188249	4.10103	2.92014	2.25469	5.55563e-13	3.83199	up	--	--	--	K11843|7.1e-07|aip:110267024|K11843 ubiquitin carboxyl-terminal hydrolase 14 [EC:3.4.19.12] | (RefSeq) FBD-associated F-box protein At4g10400-like	--	--	--	FBD	F-box/LRR-repeat protein At3g26922 OS=Arabidopsis thaliana OX=3702 GN=At3g26922 PE=2 SV=2	S	Function unknown	hypothetical protein OsI_15127 [Oryza sativa Indica Group]
BGIOSGA017475	3677	1645	2814	1239	963	1227	98.286	37.1874	72.3846	29.8975	24.7436	30.9512	3.17271e-07	-1.41708	down	[M]	Cell wall/membrane/envelope biogenesis	Molecular Function: protein kinase activity (GO:0004672);; Molecular Function: calcium ion binding (GO:0005509);; Molecular Function: ATP binding (GO:0005524);;	K13412|4.2e-223|dosa:Os05t0585500-01|K13412 calcium-dependent protein kinase [EC:2.7.11.1] | (RefSeq) Os05g0585500, CALCIUM-DEPENDENT_PROTEIN_KINASE_15, CDPK15; Similar to Calcium-dependent protein kinase.	Plant-pathogen interaction (ko04626)	[T]	Signal transduction mechanisms	Protein kinase domain	Calcium-dependent protein kinase 15 OS=Oryza sativa subsp. japonica OX=39947 GN=CPK15 PE=2 SV=1	T	Signal transduction mechanisms	hypothetical protein OsI_21169 [Oryza sativa Indica Group]
BGIOSGA002999	34	73	70	172	176	142	0.974238	1.75787	1.90562	4.43112	4.83167	3.81382	0.00893018	1.1662	up	[IR]	Lipid transport and metabolism;; General function prediction only	Molecular Function: hydrolase activity, acting on ester bonds (GO:0016788);;	K01206|7.8e-38|ath:AT1G67830|K01206 alpha-L-fucosidase [EC:3.2.1.51] | (RefSeq) FXG1; alpha-fucosidase 1	Other glycan degradation (ko00511)	--	--	GDSL-like Lipase/Acylhydrolase	GDSL esterase/lipase At5g45910 OS=Arabidopsis thaliana OX=3702 GN=At5g45910 PE=2 SV=1	S	Function unknown	GDSL esterase/lipase At5g45910 [Oryza sativa Japonica Group]
BGIOSGA005400	176	98	121	38	40	19	6.50214	3.04261	4.29726	1.24217	1.39284	0.66298	1.26759e-06	-2.1275	down	[T]	Signal transduction mechanisms	Molecular Function: protein serine/threonine kinase activity (GO:0004674);; Molecular Function: ATP binding (GO:0005524);;	K08794|6.6e-93|peq:110023763|K08794 calcium/calmodulin-dependent protein kinase I [EC:2.7.11.17] | (RefSeq) phosphoenolpyruvate carboxylase kinase 1-like	--	[T]	Signal transduction mechanisms	Protein kinase domain	Phosphoenolpyruvate carboxylase kinase 2 OS=Arabidopsis thaliana OX=3702 GN=PPCK2 PE=1 SV=2	T	Signal transduction mechanisms	hypothetical protein OsI_09358 [Oryza sativa Indica Group]
BGIOSGA031185	2	11	23	126	39	104	0.049075	0.221541	0.530805	2.77237	0.917711	2.40327	0.00437267	2.19385	up	--	--	Molecular Function: hydroxycinnamoyltransferase activity (GO:0050734);;	K13065|5.0e-129|egu:105053765|K13065 shikimate O-hydroxycinnamoyltransferase [EC:2.3.1.133] | (RefSeq) agmatine coumaroyltransferase-2-like	Phenylpropanoid biosynthesis (ko00940);; Flavonoid biosynthesis (ko00941);; Stilbenoid, diarylheptanoid and gingerol biosynthesis (ko00945)	--	--	Transferase family	Putrescine hydroxycinnamoyltransferase 3 OS=Oryza sativa subsp. japonica OX=39947 GN=PHT3 PE=1 SV=1	S	Function unknown	hypothetical protein OsI_32242 [Oryza sativa Indica Group]
BGIOSGA012067	2587	1829	1533	8494	8996	9509	92.9878	55.6113	52.9892	275.612	310.965	322.51	3.74284e-19	1.94515	up	[HR]	Coenzyme transport and metabolism;; General function prediction only	Biological Process: secondary shoot formation (GO:0010223);; Biological Process: strigolactone biosynthetic process (GO:1901601);; Biological Process: cellular response to strigolactone (GO:1902348);;	--	--	--	--	Alpha/beta hydrolase family	Strigolactone esterase D14 OS=Oryza sativa subsp. japonica OX=39947 GN=D14 PE=1 SV=1	S	Function unknown	strigolactone esterase D14 [Oryza sativa Japonica Group]
BGIOSGA020389	2596	1887	2099	1068	1046	927	73.2258	45.0231	56.9567	27.1812	28.3597	24.6723	7.09266e-19	-1.3235	down	--	--	Molecular Function: transcription factor activity, sequence-specific DNA binding (GO:0003700);;	K09060|1.6e-203|dosa:Os05t0569300-01|K09060 plant G-box-binding factor | (RefSeq) Os05g0569300; Similar to G-box binding factor 1.	--	--	--	G-box binding protein MFMR	Common plant regulatory factor 1 OS=Petroselinum crispum OX=4043 GN=CPRF1 PE=2 SV=1	K	Transcription	hypothetical protein OsI_21038 [Oryza sativa Indica Group]
BGIOSGA029552	42	20	58	217	216	135	0.567787	0.221184	0.758652	2.69411	2.85544	1.74571	2.33899e-05	1.91294	up	--	--	--	--	--	--	--	--	--	S	Function unknown	hypothetical protein OsI_31838 [Oryza sativa Indica Group]
BGIOSGA035777	77	49	47	164	132	130	5.9085	3.1456	3.43834	11.3155	9.71595	9.34866	0.00518877	1.04163	up	--	--	Cellular Component: integral component of membrane (GO:0016021);;	--	--	[S]	Function unknown	Erg28 like protein	Ergosterol biosynthetic protein 28 OS=Arabidopsis thaliana OX=3702 GN=At1g10030 PE=2 SV=2	S	Function unknown	ergosterol biosynthetic protein 28 [Oryza sativa Japonica Group]
BGIOSGA026842	149	137	123	406	332	376	7.5825	5.86012	5.98482	18.6645	16.2637	18.0714	3.32992e-07	1.20287	up	[C]	Energy production and conversion	Biological Process: nitric oxide biosynthetic process (GO:0006809);; Molecular Function: heme binding (GO:0020037);; Molecular Function: molybdenum ion binding (GO:0030151);; Biological Process: nitrate assimilation (GO:0042128);; Molecular Function: molybdopterin cofactor binding (GO:0043546);; Molecular Function: nitrate reductase (NADPH) activity (GO:0050464);;	K10534|1.4e-121|dosa:Os08t0468100-01|K10534 nitrate reductase (NAD(P)H) [EC:1.7.1.1 1.7.1.2 1.7.1.3] | (RefSeq) Os08g0468100; Similar to Nitrate reductase.	Nitrogen metabolism (ko00910)	[HC]	Coenzyme transport and metabolism;; Energy production and conversion	Oxidoreductase NAD-binding domain	Nitrate reductase [NADH] 1 OS=Oryza sativa subsp. japonica OX=39947 GN=NIA1 PE=2 SV=3	C	Energy production and conversion	hypothetical protein EE612_044814 [Oryza sativa]
Oryza_sativa_newGene_6235	348	184	183	67	70	85	7.20579	3.21745	3.6356	1.24373	1.39581	1.64914	1.69281e-06	-1.81205	down	--	--	Molecular Function: nucleic acid binding (GO:0003676);; Molecular Function: protein kinase activity (GO:0004672);; Molecular Function: ATP binding (GO:0005524);; Cellular Component: integral component of membrane (GO:0016021);;	K13116|4.4e-21|pda:103723897|K13116 ATP-dependent RNA helicase DDX41 [EC:3.6.4.13] | (RefSeq) DEAD-box ATP-dependent RNA helicase 35-like	--	[R]	General function prediction only	--	--	L	Replication, recombination and repair	uncharacterized protein LOC112939019 [Oryza sativa Japonica Group]
BGIOSGA005746	67	102	101	486	199	237	0.964295	1.25381	1.41295	6.40292	2.78602	3.26241	0.000735738	1.43709	up	--		Molecular Function: protein kinase activity (GO:0004672);; Molecular Function: ATP binding (GO:0005524);; Cellular Component: integral component of membrane (GO:0016021);; Molecular Function: carbohydrate binding (GO:0030246);;	K01176|9.9e-69|sbi:8065370|K01176 alpha-amylase [EC:3.2.1.1] | (RefSeq) alpha-amylase isozyme 2A	Starch and sucrose metabolism (ko00500)	--	--	Legume lectin domain	Probable L-type lectin-domain containing receptor kinase S.5 OS=Arabidopsis thaliana OX=3702 GN=LECRKS5 PE=2 SV=1	T	Signal transduction mechanisms	hypothetical protein OsI_08669 [Oryza sativa Indica Group]
BGIOSGA024796	503	550	325	220	190	293	60.6333	56.0853	37.6744	23.9686	22.0066	33.2862	0.000979215	-1.15375	down	--	--	--	--	--	--	--	--	--	--	--	hypothetical protein OsI_24950 [Oryza sativa Indica Group]
BGIOSGA020246	319	294	326	848	791	740	7.35513	5.73322	7.22942	17.676	17.5801	16.1332	8.59624e-13	1.10981	up	[G]	Carbohydrate transport and metabolism	--	--	--	--	--	Protein of unknown function (DUF616)	Probable hexosyltransferase MUCI70 OS=Arabidopsis thaliana OX=3702 GN=MUCI70 PE=1 SV=1	S	Function unknown	hypothetical protein OsI_20740 [Oryza sativa Indica Group]
BGIOSGA025949	3792	2021	3298	1856	1645	1201	30.4061	13.7082	25.4458	13.4367	12.6817	9.08302	2.0905e-06	-1.15402	down	--	--	Biological Process: tRNA wobble uridine modification (GO:0002098);; Cellular Component: nucleus (GO:0005634);; Cellular Component: cytosol (GO:0005829);; Biological Process: response to oxidative stress (GO:0006979);; Biological Process: positive regulation of cell proliferation (GO:0008284);; Biological Process: regulation of abscisic acid-activated signaling pathway (GO:0009787);; Biological Pr…	K11373|0.0e+00|dosa:Os07t0563700-01|K11373 elongator complex protein 1 | (RefSeq) Os07g0563700; IKI3 family protein.	--	[K]	Transcription	IKI3 family	Elongator complex protein 1 OS=Arabidopsis thaliana OX=3702 GN=ELP1 PE=1 SV=1	K	Transcription	hypothetical protein OsI_26488 [Oryza sativa Indica Group]
BGIOSGA025854	0	0	0	107	166	114	0	0	0	3.03795	5.0208	3.37043	5.24137e-17	6.39125	up	--	--	Molecular Function: peroxidase activity (GO:0004601);; Cellular Component: extracellular region (GO:0005576);; Biological Process: response to oxidative stress (GO:0006979);; Molecular Function: heme binding (GO:0020037);; Biological Process: hydrogen peroxide catabolic process (GO:0042744);; Molecular Function: metal ion binding (GO:0046872);;	K00430|6.8e-174|dosa:Os07t0531400-01|K00430 peroxidase [EC:1.11.1.7] | (RefSeq) Os07g0531400; Similar to Peroxidase 27 precursor (EC 1.11.1.7) (Atperox P27) (PRXR7) (ATP12a).	Phenylpropanoid biosynthesis (ko00940)	--	--	Peroxidase	Peroxidase 39 OS=Arabidopsis thaliana OX=3702 GN=PER39 PE=1 SV=1	G	Carbohydrate transport and metabolism	hypothetical protein OsI_26291 [Oryza sativa Indica Group]
BGIOSGA011247	87	129	86	580	627	889	3.38638	4.24	3.19034	20.3858	23.4674	32.6623	9.49565e-14	2.49227	up	--	--	Molecular Function: flavin-linked sulfhydryl oxidase activity (GO:0016971);;	K17783|1.2e-88|osa:9270137|K17783 mitochondrial FAD-linked sulfhydryl oxidase [EC:1.8.3.2] | (RefSeq) FAD-linked sulfhydryl oxidase ERV1 isoform X1	--	[O]	Posttranslational modification, protein turnover, chaperones	Erv1 / Alr family	FAD-linked sulfhydryl oxidase ERV1 OS=Oryza sativa subsp. japonica OX=39947 GN=ERV1 PE=2 SV=2	O	Posttranslational modification, protein turnover, chaperones	hypothetical protein OsI_10452 [Oryza sativa Indica Group]
BGIOSGA031252	84	88	57	386	439	437	2.65441	2.35209	1.73217	11.0752	13.3964	13.1083	1.97605e-13	2.18433	up	--	--	--	--	--	[K]	Transcription	Myb/SANT-like DNA-binding domain	--	K	Transcription	hypothetical protein OsI_32365 [Oryza sativa Indica Group]
BGIOSGA017548	181	1082	655	160	168	146	8.71312	44.0939	30.347	6.95831	7.75281	6.61071	0.000121255	-2.09345	down	--	--	Cellular Component: integral component of membrane (GO:0016021);;	K03251|4.0e-82|obr:102709085|K03251 translation initiation factor 3 subunit D | (RefSeq) eukaryotic translation initiation factor 3 subunit D-like	RNA transport (ko03013)	--	--	Cold acclimation protein WCOR413	Cold-regulated 413 inner membrane protein 1, chloroplastic OS=Arabidopsis thaliana OX=3702 GN=COR413IM1 PE=1 SV=1	S	Function unknown	hypothetical protein OsI_21013 [Oryza sativa Indica Group]
BGIOSGA017564	13093	7356	10192	3723	3262	3091	152.118	72.2974	113.941	39.0441	36.4508	33.8866	3.98105e-21	-1.79781	down	--	--	Molecular Function: GTPase activity (GO:0003924);; Molecular Function: GTP binding (GO:0005525);; Cellular Component: membrane (GO:0016020);;	--	--	[R]	General function prediction only	Guanylate-binding protein, C-terminal domain	--	S	Function unknown	hypothetical protein OsI_20980 [Oryza sativa Indica Group]
Oryza_sativa_newGene_242	39	70	50	224	240	286	0.251044	0.388157	0.351896	1.3282	1.51823	1.81731	5.14291e-07	1.92771	up	--	--	Molecular Function: nucleic acid binding (GO:0003676);; Biological Process: DNA integration (GO:0015074);;	K11593|5.2e-45|dct:110097550|K11593 eukaryotic translation initiation factor 2C | (RefSeq) protein argonaute 1A-like	--	[R]	General function prediction only	GAG-pre-integrase domain	Retrovirus-related Pol polyprotein from transposon RE2 OS=Arabidopsis thaliana OX=3702 GN=RE2 PE=4 SV=1	K	Transcription	unnamed protein product [Ananas comosus var. bracteatus]
BGIOSGA016345	3205	2256	2631	648	879	712	59.9001	35.6564	47.3108	10.9238	15.8012	12.5563	7.93858e-24	-2.03642	down	[G]	Carbohydrate transport and metabolism	Molecular Function: sucrose alpha-glucosidase activity (GO:0004575);; Biological Process: sucrose catabolic process (GO:0005987);; Molecular Function: glycopeptide alpha-N-acetylgalactosaminidase activity (GO:0033926);;	K03884|1.7e-20|nau:109243048|K03884 NADH-ubiquinone oxidoreductase chain 6 [EC:7.1.1.2] | (RefSeq) uncharacterized protein LOC109243048	Oxidative phosphorylation (ko00190)	--	--	Alkaline and neutral invertase	Neutral/alkaline invertase 3, chloroplastic OS=Oryza sativa subsp. japonica OX=39947 GN=NIN3 PE=2 SV=1	S	Function unknown	hypothetical protein OsI_15793 [Oryza sativa Indica Group]
BGIOSGA001494	127	126	110	32	9	17	5.40283	4.54253	4.50719	1.22235	0.364047	0.666412	4.38164e-08	-2.69135	down	--	--	Cellular Component: integral component of membrane (GO:0016021);;	--	--	--	--	Cotton fibre expressed protein	--	S	Function unknown	uncharacterized protein LOC4327803 [Oryza sativa Japonica Group]
BGIOSGA035814	9663	5471	7984	3046	3020	3005	341.586	163.609	271.592	97.215	102.655	100.244	6.00718e-15	-1.53809	down	--	--	Molecular Function: DNA binding (GO:0003677);; Cellular Component: host cell nucleus (GO:0042025);;	K02213|7.8e-12|ppp:112294962|K02213 cell division control protein 6 | (RefSeq) cell division control protein 6 homolog B-like isoform X1	--	--	--	Methyl-CpG binding domain	Methyl-CpG-binding domain-containing protein 10 OS=Arabidopsis thaliana OX=3702 GN=MBD10 PE=1 SV=1	S	Function unknown	methyl-CpG-binding domain-containing protein 11 isoform X1 [Oryza sativa Japonica Group]
BGIOSGA011305	378	792	508	234	259	360	6.49346	11.5172	8.39229	3.61851	4.27122	5.82585	0.00418507	-1.15624	down	--	--	Biological Process: microtubule cytoskeleton organization (GO:0000226);; Biological Process: microtubule bundle formation (GO:0001578);; Biological Process: liver development (GO:0001889);; Biological Process: heart looping (GO:0001947);; Biological Process: morphogenesis of an epithelium (GO:0002009);; Biological Process: regionalization (GO:0003002);; Biological Process: heart morphogenesis (GO…	--	--	[T]	Signal transduction mechanisms	Leucine Rich repeats (2 copies)	--	S	Function unknown	hypothetical protein OsI_10329 [Oryza sativa Indica Group]
BGIOSGA016479	123	664	368	45	140	81	1.73922	7.94504	5.01086	0.571877	1.89628	1.07429	0.000711666	-2.10594	down	[T]	Signal transduction mechanisms	Cellular Component: integral component of membrane (GO:0016021);; Molecular Function: oxidoreductase activity (GO:0016491);;	K00521|0.0e+00|dosa:Os04t0444800-01|K00521 ferric-chelate reductase [EC:1.16.1.7] | (RefSeq) Os04g0444800; Ferric reductase-like transmembrane component family protein.	--	[PQ]	Inorganic ion transport and metabolism;; Secondary metabolites biosynthesis, transport and catabolism	FAD-binding domain	Ferric reduction oxidase 7, chloroplastic OS=Arabidopsis thaliana OX=3702 GN=FRO7 PE=2 SV=1	U	Intracellular trafficking, secretion, and vesicular transport	hypothetical protein OsI_16048 [Oryza sativa Indica Group]
BGIOSGA004642	12102	8185	9957	3202	3662	3521	277.907	158.999	220.022	66.3771	80.873	76.2859	1.57761e-23	-1.73344	down	[G]	Carbohydrate transport and metabolism	Molecular Function: UDP-glycosyltransferase activity (GO:0008194);;	K13691|1.7e-50|nsy:104231869|K13691 pathogen-inducible salicylic acid glucosyltransferase [EC:2.4.1.-] | (RefSeq) UDP-glycosyltransferase 74F1-like	--	[GC]	Carbohydrate transport and metabolism;; Energy production and conversion	UDP-glucoronosyl and UDP-glucosyl transferase	UDP-glycosyltransferase 87A1 OS=Arabidopsis thaliana OX=3702 GN=UGT87A1 PE=2 SV=1	S	Function unknown	hypothetical protein OsI_04125 [Oryza sativa Indica Group]
BGIOSGA030906	38	36	23	1804	401	585	0.925551	0.73381	0.526053	39.9613	9.44827	13.5322	3.91507e-18	4.23009	up	[G]	Carbohydrate transport and metabolism	Molecular Function: alpha-amylase activity (GO:0004556);; Molecular Function: calcium ion binding (GO:0005509);; Biological Process: carbohydrate metabolic process (GO:0005975);; Molecular Function: alpha-amylase activity (releasing maltohexaose) (GO:0103025);;	K01176|2.1e-268|dosa:Os09t0457800-01|K01176 alpha-amylase [EC:3.2.1.1] | (RefSeq) Os09g0457800, AMY3C, ALPHA-AMYLASE_3C; Alpha-amylase isozyme 3C precursor (EC 3.2.1.1) (1,4-alpha-D-glucan glucanohydrolase).	Starch and sucrose metabolism (ko00500)	[G]	Carbohydrate transport and metabolism	Alpha-amylase C-terminal beta-sheet domain	Alpha-amylase isozyme 3C OS=Oryza sativa subsp. japonica OX=39947 GN=AMY1.7 PE=2 SV=2	G	Carbohydrate transport and metabolism	hypothetical protein OsI_31649 [Oryza sativa Indica Group]
BGIOSGA036736	845	580	820	464	412	360	21.9817	12.7653	20.5195	10.8974	10.2998	8.82337	3.93583e-08	-1.0692	down	[M]	Cell wall/membrane/envelope biogenesis	Molecular Function: catalytic activity (GO:0003824);; Biological Process: biosynthetic process (GO:0009058);;	K00967|3.2e-186|dosa:Os12t0121300-01|K00967 ethanolamine-phosphate cytidylyltransferase [EC:2.7.7.14] | (RefSeq) Os12g0121300; Similar to Phosphoethanolamine cytidylyltransferase.	Phosphonate and phosphinate metabolism (ko00440);; Glycerophospholipid metabolism (ko00564)	[I]	Lipid transport and metabolism	Cytidylyltransferase-like	Ethanolamine-phosphate cytidylyltransferase OS=Arabidopsis thaliana OX=3702 GN=PECT1 PE=1 SV=1	IM	Lipid transport and metabolism;; Cell wall/membrane/envelope biogenesis	hypothetical protein OsI_37278 [Oryza sativa Indica Group]
BGIOSGA025760	655	675	626	303	303	206	9.97062	8.69458	9.17432	4.16338	4.43892	2.96128	4.84087e-12	-1.48353	down	--	--	Biological Process: reproduction (GO:0000003);; Biological Process: protein polyubiquitination (GO:0000209);; Biological Process: eye development (GO:0001654);; Biological Process: cell fate determination (GO:0001709);; Biological Process: morphogenesis of an epithelium (GO:0002009);; Biological Process: epithelial cell development (GO:0002064);; Biological Process: columnar/cuboidal epithelial c…	K01931|0.0e+00|dosa:Os07t0499800-01|K01931 protein neuralized [EC:2.3.2.27] | (RefSeq) Os07g0499800; Ubiquitin-protein ligase E3 MDM2 domain containing protein.	--	--	--	Zinc finger, C3HC4 type (RING finger)	--	S	Function unknown	uncharacterized protein LOC4343310 [Oryza sativa Japonica Group]
BGIOSGA023881	41	87	76	237	172	201	2.44855	4.42939	4.41263	12.8761	9.97176	11.4031	0.00253213	1.2744	up	--	--	Biological Process: lipid transport (GO:0006869);; Molecular Function: lipid binding (GO:0008289);; Cellular Component: integral component of membrane (GO:0016021);;	--	--	--	--	Probable lipid transfer	Non-specific lipid transfer protein-like 1 OS=Oryza sativa subsp. japonica OX=39947 GN=LTPL1 PE=1 SV=1	S	Function unknown	hypothetical protein OsI_26937 [Oryza sativa Indica Group]
BGIOSGA032520	659	466	556	334	329	282	43.6919	26.1288	35.4713	19.9842	20.9766	17.6435	9.83598e-08	-1.03811	down	--	--	--	K22378|2.8e-16|bna:106440523|K22378 E3 ubiquitin-protein ligase RNF181 [EC:2.3.2.27] | (RefSeq) E3 ubiquitin-protein ligase At3g02290-like	--	[O]	Posttranslational modification, protein turnover, chaperones	Ring finger domain	Probable E3 ubiquitin-protein ligase RHB1A OS=Arabidopsis thaliana OX=3702 GN=RHB1A PE=2 SV=1	O	Posttranslational modification, protein turnover, chaperones	hypothetical protein OsI_32723 [Oryza sativa Indica Group]
Oryza_sativa_newGene_6335	65	36	85	14	14	17	0.764895	0.355304	0.975675	0.149498	0.160491	0.187508	0.000253304	-2.05039	down	--	--	--	--	--	--	--	--	--	--	--	hypothetical protein DAI22_01g403400 [Oryza sativa Japonica Group]
BGIOSGA016279	3614	2963	3347	2055	1985	1607	38.1903	26.4858	34.0265	19.6035	20.1662	16.0204	4.11351e-16	-1.03282	down	[C]	Energy production and conversion	Molecular Function: oxoglutarate dehydrogenase (succinyl-transferring) activity (GO:0004591);; Biological Process: tricarboxylic acid cycle (GO:0006099);; Molecular Function: thiamine pyrophosphate binding (GO:0030976);;	K00164|0.0e+00|dosa:Os04t0390000-01|K00164 2-oxoglutarate dehydrogenase E1 component [EC:1.2.4.2] | (RefSeq) Os04g0390000; Similar to OSIGBa0096P03.7 protein.	Citrate cycle (TCA cycle) (ko00020);; Carbon metabolism (ko01200)	[G]	Carbohydrate transport and metabolism	Dehydrogenase E1 component	--	C	Energy production and conversion	2-oxoglutarate dehydrogenase, mitochondrial [Oryza sativa Japonica Group]
BGIOSGA009809	4443	2143	3555	1096	1038	1016	100.101	40.8399	77.0552	22.282	22.4849	21.5985	6.33731e-15	-1.85976	down	[C]	Energy production and conversion	Cellular Component: nucleus (GO:0005634);; Cellular Component: cytosol (GO:0005829);; Biological Process: response to oxygen levels (GO:0070482);;	K15397|3.1e-07|psom:113315658|K15397 3-ketoacyl-CoA synthase [EC:2.3.1.199] | (RefSeq) 3-ketoacyl-CoA synthase 19-like	Fatty acid elongation (ko00062);; Plant-pathogen interaction (ko04626)	[Y]	Nuclear structure	Iron only hydrogenase large subunit, C-terminal domain	Protein NAR1 OS=Arabidopsis thaliana OX=3702 GN=NAR1 PE=1 SV=1	C	Energy production and conversion	protein NAR1 [Oryza sativa Japonica Group]
BGIOSGA026535	839	550	716	385	249	360	16.3845	9.08262	13.4578	6.78151	4.67119	6.62048	4.13806e-07	-1.27492	down	[QV]	Secondary metabolites biosynthesis, transport and catabolism;; Defense mechanisms	Molecular Function: monooxygenase activity (GO:0004497);; Molecular Function: iron ion binding (GO:0005506);; Cellular Component: integral component of membrane (GO:0016021);; Molecular Function: oxidoreductase activity, acting on paired donors, with incorporation or reduction of molecular oxygen (GO:0016705);; Molecular Function: heme binding (GO:0020037);;	K20619|2.8e-262|obr:102699428|K20619 cytochrome P450 family 78 subfamily A | (RefSeq) cytochrome P450 78A9-like	--	[Q]	Secondary metabolites biosynthesis, transport and catabolism	Cytochrome P450	Cytochrome P450 78A9 OS=Arabidopsis thaliana OX=3702 GN=CYP78A9 PE=1 SV=1	Q	Secondary metabolites biosynthesis, transport and catabolism	hypothetical protein OsI_30143 [Oryza sativa Indica Group]
BGIOSGA017928	0	10	4	557	165	174	0	0.273321	0.10661	17.2425	5.42103	5.60722	1.83112e-12	4.76842	up	[Q]	Secondary metabolites biosynthesis, transport and catabolism	Molecular Function: alcohol dehydrogenase (NADP+) activity (GO:0008106);;	K00002|6.7e-184|dosa:Os05t0456300-01|K00002 alcohol dehydrogenase (NADP+) [EC:1.1.1.2] | (RefSeq) Os05g0456300; Aldose reductase.	Glycolysis / Gluconeogenesis (ko00010);; Pentose and glucuronate interconversions (ko00040);; Glycerolipid metabolism (ko00561)	[R]	General function prediction only	Aldo/keto reductase family	Aldo-keto reductase family 4 member C10 OS=Arabidopsis thaliana OX=3702 GN=AKR4C10 PE=1 SV=1	S	Function unknown	aldo-keto reductase family 4 member C10 [Oryza sativa Japonica Group]
BGIOSGA009024	3675	2805	3011	846	1248	1021	213.445	137.818	168.277	44.3292	69.7214	55.9568	1.10657e-16	-1.78976	down	--	--	--	--	--	--	--	--	--	S	Function unknown	hypothetical protein OsI_08879 [Oryza sativa Indica Group]
BGIOSGA013792	4548	4299	3548	1253	1200	1046	63.3874	50.6888	47.5811	15.7648	16.0809	13.7575	4.5352e-38	-2.03815	down	[G]	Carbohydrate transport and metabolism	Molecular Function: catalytic activity (GO:0003824);;	K06617|0.0e+00|osa:9271916|K06617 raffinose synthase [EC:2.4.1.82] | (RefSeq) probable galactinol--sucrose galactosyltransferase 2	Galactose metabolism (ko00052)	--	--	Raffinose synthase or seed imbibition protein Sip1	Probable galactinol--sucrose galactosyltransferase 2 OS=Arabidopsis thaliana OX=3702 GN=RFS2 PE=2 SV=2	S	Function unknown	hypothetical protein OsI_14005 [Oryza sativa Indica Group]
BGIOSGA002096	93	63	86	360	279	326	2.12661	1.20276	1.87616	7.41364	6.12325	7.02777	6.06584e-11	1.74302	up	--	--	Cellular Component: integral component of membrane (GO:0016021);; Biological Process: recognition of pollen (GO:0048544);;	K03327|1.1e-09|cic:CICLE_v10018703mg|K03327 multidrug resistance protein, MATE family | (RefSeq) hypothetical protein	--	--	--	PAN-like domain	G-type lectin S-receptor-like serine/threonine-protein kinase At2g19130 OS=Arabidopsis thaliana OX=3702 GN=At2g19130 PE=2 SV=1	--	--	hypothetical protein OsI_00959 [Oryza sativa Indica Group]
BGIOSGA034644	4201	2468	3874	828	618	617	179.152	89.019	158.946	31.8468	25.3201	24.8168	7.12756e-36	-2.53959	down	[P]	Inorganic ion transport and metabolism	Molecular Function: ferroxidase activity (GO:0004322);; Biological Process: iron ion transport (GO:0006826);; Biological Process: cellular iron ion homeostasis (GO:0006879);; Molecular Function: ferric iron binding (GO:0008199);;	K00522|4.5e-130|osa:9269178|K00522 ferritin heavy chain [EC:1.16.3.2] | (RefSeq) ferritin-1, chloroplastic	--	[P]	Inorganic ion transport and metabolism	Ferritin-like domain	Ferritin-1, chloroplastic OS=Zea mays OX=4577 GN=FER1 PE=1 SV=2	P	Inorganic ion transport and metabolism	ferritin [Oryza sativa Japonica Group]
BGIOSGA009775	192	564	601	14941	14517	13591	21.8438	54.5248	66.039	1542.21	1596.29	1466.31	1.61108e-36	4.5542	up	--	--	Cellular Component: cellular_component (GO:0005575);; Cellular Component: cell wall (GO:0005618);; Cellular Component: intracellular (GO:0005622);; Cellular Component: cell (GO:0005623);; Cellular Component: cytoplasm (GO:0005737);; Cellular Component: plant-type cell wall (GO:0009505);; Cellular Component: external encapsulating structure (GO:0030312);; Cellular Component: intracellular part (GO…	--	--	--	--	Gibberellin regulated protein	Snakin-1 OS=Solanum tuberosum OX=4113 GN=SN1 PE=1 SV=1	S	Function unknown	peamaclein [Oryza sativa Japonica Group]
BGIOSGA036053	152	149	142	429	436	401	14.9333	12.4015	13.458	38.1408	41.2536	37.2214	1.68691e-09	1.27542	up	--	--	--	--	--	--	--	--	--	--	--	hypothetical protein OsI_38618 [Oryza sativa Indica Group]
BGIOSGA036445	52	21	57	391	383	242	0.648521	0.220795	0.687672	4.41922	4.61173	2.85221	2.91812e-11	2.62671	up	[T]	Signal transduction mechanisms	Molecular Function: protein serine/threonine kinase activity (GO:0004674);; Molecular Function: ATP binding (GO:0005524);; Cellular Component: integral component of membrane (GO:0016021);;	K13415|5.4e-127|bdi:100827955|K13415 protein brassinosteroid insensitive 1 [EC:2.7.10.1 2.7.11.1] | (RefSeq) brassinosteroid LRR receptor kinase BRI1	Plant hormone signal transduction (ko04075)	--	--	Protein kinase domain	Probable LRR receptor-like serine/threonine-protein kinase At3g47570 OS=Arabidopsis thaliana OX=3702 GN=At3g47570 PE=2 SV=1	S	Function unknown	hypothetical protein OsI_37834 [Oryza sativa Indica Group]
Oryza_sativa_newGene_4476	323	211	210	575	638	595	2.50596	1.54412	1.17064	4.32749	4.52338	4.4518	3.08214e-05	1.05299	up	--	--	--	--	--	--	--	--	--	--	--	vegetative cell wall protein gp1 [Oryza sativa Japonica Group]
BGIOSGA025051	551	270	387	78	75	114	28.3165	11.7272	19.1345	3.60342	3.68888	5.50366	9.08164e-11	-2.28426	down	--	--	Cellular Component: integral component of membrane (GO:0016021);;	--	--	--	--	--	--	S	Function unknown	hypothetical protein OsJ_22897 [Oryza sativa Japonica Group]
BGIOSGA029488	314	242	285	121	105	118	7.51349	4.90734	6.5735	2.59909	2.4031	2.65558	5.88851e-10	-1.48263	down	--	--	--	--	--	--	--	--	--	--	--	hypothetical protein OsI_31934 [Oryza sativa Indica Group]
BGIOSGA011500	379	239	366	238	190	138	8.7915	4.68115	8.16541	4.98525	4.24174	3.00102	0.000703495	-1.00147	down	--	--	Cellular Component: chloroplast (GO:0009507);;	K12897|2.5e-46|csv:101217009|K12897 transformer-2 protein | (RefSeq) serine/arginine-rich splicing factor SR45a	Spliceosome (ko03040)	--	--	Ankyrin repeats (3 copies)	Ankyrin repeat domain-containing protein, chloroplastic OS=Arabidopsis thaliana OX=3702 GN=AKRP PE=1 SV=2	S	Function unknown	hypothetical protein OsI_09896 [Oryza sativa Indica Group]
BGIOSGA011044	1591	566	890	473	664	463	106.806	32.1487	57.4675	28.6551	42.8425	29.2986	0.00419636	-1.0818	down	[O]	Posttranslational modification, protein turnover, chaperones	Biological Process: response to heat (GO:0009408);; Biological Process: response to hydrogen peroxide (GO:0042542);; Biological Process: response to ethanol (GO:0045471);; Biological Process: response to arsenic-containing substance (GO:0046685);; Biological Process: response to cadmium ion (GO:0046686);; Biological Process: response to copper ion (GO:0046688);;	K13993|1.2e-83|dosa:Os03t0267200-01|K13993 HSP20 family protein | (RefSeq) Os03g0267200, 17.7_KDA_CLASS_I_HEAT_SHOCK_PROTEIN, HSP17.7; Low molecular mass heat shock protein Oshsp17.7.	Protein processing in endoplasmic reticulum (ko04141)	[O]	Posttranslational modification, protein turnover, chaperones	Hsp20/alpha crystallin family	17.7 kDa class I heat shock protein OS=Oryza sativa subsp. japonica OX=39947 GN=HSP17.7 PE=2 SV=1	O	Posttranslational modification, protein turnover, chaperones	hypothetical protein OsI_10886 [Oryza sativa Indica Group]
BGIOSGA006762	125	66	77	26	25	20	2.16314	0.965923	1.27352	0.395644	0.415269	0.319987	1.299e-05	-2.00529	down	--	--	Molecular Function: DNA binding (GO:0003677);; Molecular Function: protein dimerization activity (GO:0046983);;	--	--	[L]	Replication, recombination and repair	Domain of unknown function (DUF4413)	--	S	Function unknown	hypothetical protein OsI_06606 [Oryza sativa Indica Group]
BGIOSGA003364	136	622	317	7730	7096	7691	7.00753	27.1688	15.7285	360.579	352.634	374.975	4.70426e-10	3.67948	up	--	--	Molecular Function: DNA binding (GO:0003677);; Molecular Function: transcription factor activity, sequence-specific DNA binding (GO:0003700);; Cellular Component: nucleus (GO:0005634);;	K09286|1.2e-48|pda:103703634|K09286 EREBP-like factor | (RefSeq) LOW QUALITY PROTEIN: ethylene-responsive transcription factor ERF071-like	--	--	--	AP2 domain	Ethylene-responsive transcription factor ERF071 OS=Arabidopsis thaliana OX=3702 GN=ERF071 PE=2 SV=1	K	Transcription	hypothetical protein OsI_01597 [Oryza sativa Indica Group]
BGIOSGA034717	75	37	37	0	0	3	3.46553	1.44254	1.64541	0	0	0.125271	1.13247e-07	-4.26037	down	[T]	Signal transduction mechanisms	Molecular Function: molecular_function (GO:0003674);; Molecular Function: nucleic acid binding (GO:0003676);; Molecular Function: RNA binding (GO:0003723);; Molecular Function: mRNA binding (GO:0003729);; Molecular Function: binding (GO:0005488);; Molecular Function: protein binding (GO:0005515);; Cellular Component: cellular_component (GO:0005575);; Cellular Component: intracellular (GO:0005622)…	K09838|5.2e-08|spen:107011108|K09838 zeaxanthin epoxidase [EC:1.14.15.21] | (RefSeq) zeaxanthin epoxidase, chloroplastic	Carotenoid biosynthesis (ko00906)	--	--	FHA domain	--	T	Signal transduction mechanisms	hypothetical protein OsI_34939 [Oryza sativa Indica Group]
Oryza_sativa_newGene_6323	222	237	232	70	99	103	2.89344	2.48415	2.88306	0.940536	1.49368	1.43423	3.25094e-06	-1.51241	down	--	--	--	--	--	--	--	--	--	--	--	hypothetical protein [Oryza sativa Japonica Group]
BGIOSGA031288	240	174	261	109	111	75	6.40416	3.91621	6.70628	2.61418	2.83495	1.88453	4.65145e-06	-1.38148	down	--	--	--	--	--	--	--	--	--	--	--	hypothetical protein OsI_32435 [Oryza sativa Indica Group]
BGIOSGA015886	793	670	726	3173	2822	3476	11.7858	8.42137	10.3731	42.5753	40.3348	48.7469	1.86419e-30	1.88372	up	[T]	Signal transduction mechanisms	Molecular Function: protein serine/threonine kinase activity (GO:0004674);; Molecular Function: ATP binding (GO:0005524);; Cellular Component: endoplasmic reticulum membrane (GO:0005789);; Biological Process: regulation of transcription, DNA-templated (GO:0006355);; Cellular Component: integral component of membrane (GO:0016021);; Molecular Function: ethylene receptor activity (GO:0038199);; Mole…	K14509|0.0e+00|osa:4335058|K14509 ethylene receptor [EC:2.7.13.-] | (RefSeq) ethylene receptor 2	MAPK signaling pathway - plant (ko04016);; Plant hormone signal transduction (ko04075)	[T]	Signal transduction mechanisms	Response regulator receiver domain	Ethylene receptor 2 OS=Oryza sativa subsp. indica OX=39946 GN=ETR2 PE=2 SV=3	T	Signal transduction mechanisms	hypothetical protein OsI_14827 [Oryza sativa Indica Group]
BGIOSGA002722	559	596	546	105	101	139	35.9443	32.4032	33.7764	6.05459	6.23912	8.44014	3.17679e-22	-2.4705	down	[O]	Posttranslational modification, protein turnover, chaperones	--	K13993|1.8e-79|osa:4325695|K13993 HSP20 family protein | (RefSeq) 17.9 kDa heat shock protein 2	Protein processing in endoplasmic reticulum (ko04141)	[O]	Posttranslational modification, protein turnover, chaperones	Hsp20/alpha crystallin family	17.9 kDa heat shock protein 2 OS=Oryza sativa subsp. japonica OX=39947 GN=HSP17.9B PE=2 SV=1	O	Posttranslational modification, protein turnover, chaperones	hypothetical protein OsI_00283 [Oryza sativa Indica Group]
BGIOSGA014392	931	642	763	324	245	333	66.6598	38.8818	52.5681	20.908	16.8584	22.4923	3.3019e-12	-1.56277	down	--	--	--	--	--	--	--	--	--	S	Function unknown	OSIGBa0113I13.5 [Oryza sativa]
BGIOSGA034431	0	0	0	61	48	44	0	0	0	1.22636	1.01791	0.921251	9.95054e-10	5.12483	up	--	--	Cellular Component: integral component of membrane (GO:0016021);;	K13946|2.1e-285|dosa:Os11t0169200-00|K13946 auxin influx carrier (AUX1 LAX family) | (RefSeq) Os11g0169200; Amino acid transporter, transmembrane domain containing protein.	Plant hormone signal transduction (ko04075)	[E]	Amino acid transport and metabolism	Transmembrane amino acid transporter protein	Putative auxin transporter-like protein 4 OS=Oryza sativa subsp. japonica OX=39947 GN=Os11g0169200 PE=3 SV=1	E	Amino acid transport and metabolism	hypothetical protein OsI_35263 [Oryza sativa Indica Group]
BGIOSGA002393	880	418	546	0	0	5	23.642	9.49832	14.1055	0	0	0.102407	1.81729e-10	-5.49231	down	--	--	--	--	--	--	--	Protein of unknown function (DUF1668)	--	S	Function unknown	hypothetical protein OsI_00398 [Oryza sativa Indica Group]
BGIOSGA001036	868	799	803	332	432	332	24.4173	19.0105	21.734	8.43179	11.6769	8.78765	1.83525e-11	-1.3746	down	--	--	--	K22753|8.9e-13|lsv:111915913|K22753 E3 ubiquitin-protein ligase RNF6 [EC:2.3.2.27] | (RefSeq) uncharacterized protein LOC111915913	--	--	--	--	--	O	Posttranslational modification, protein turnover, chaperones	hypothetical protein OsI_03232 [Oryza sativa Indica Group]
BGIOSGA000466	176	447	332	1152	1446	1496	3.97236	8.54861	7.21753	23.5172	31.4485	31.9253	1.96647e-06	1.79196	up	--	--	Biological Process: defense response (GO:0006952);; Biological Process: tryptophan catabolic process to kynurenine (GO:0019441);; Molecular Function: heme binding (GO:0020037);; Molecular Function: metal ion binding (GO:0046872);;	--	--	--	--	Hs1pro-1 protein C-terminus	Nematode resistance protein-like HSPRO2 OS=Arabidopsis thaliana OX=3702 GN=HSPRO2 PE=1 SV=1	S	Function unknown	nematode resistance protein-like HSPRO1 [Oryza sativa Japonica Group]
BGIOSGA011940	44	184	76	16	12	30	0.990179	3.5346	1.64475	0.328151	0.253053	0.625554	0.000818201	-2.28031	down	[G]	Carbohydrate transport and metabolism	Biological Process: carbohydrate transport (GO:0008643);; Molecular Function: symporter activity (GO:0015293);; Cellular Component: integral component of membrane (GO:0016021);;	--	--	[G]	Carbohydrate transport and metabolism	MFS/sugar transport protein	--	S	Function unknown	hypothetical protein OsI_10171 [Oryza sativa Indica Group]
BGIOSGA024167	3	4	12	3268	150	44	0.06549	0.074862	0.251077	69.6738	3.38572	0.972854	0.000775391	3.33458	up	--	--	Molecular Function: hydrolase activity, hydrolyzing O-glycosyl compounds (GO:0004553);; Biological Process: carbohydrate metabolic process (GO:0005975);;	K19891|2.2e-71|ini:109171869|K19891 glucan endo-1,3-beta-glucosidase 1/2/3 [EC:3.2.1.39] | (RefSeq) glucan endo-1,3-beta-glucosidase 3-like	Starch and sucrose metabolism (ko00500)	--	--	Glycosyl hydrolases family 17	Glucan endo-1,3-beta-glucosidase 12 OS=Arabidopsis thaliana OX=3702 GN=At4g29360 PE=2 SV=1	--	--	hypothetical protein OsI_26341 [Oryza sativa Indica Group]
BGIOSGA019903	14872	7913	11359	3292	3334	3019	423.957	190.815	311.59	84.7041	91.3873	81.1874	2.05035e-22	-2.00516	down	--	--	Cellular Component: ubiquitin ligase complex (GO:0000151);; Molecular Function: molecular_function (GO:0003674);; Molecular Function: catalytic activity (GO:0003824);; Molecular Function: ubiquitin-protein transferase activity (GO:0004842);; Molecular Function: protein binding (GO:0005515);; Cellular Component: cellular_component (GO:0005575);; Cellular Component: intracellular (GO:0005622);; Cel…	K03875|8.7e-138|dosa:Os05t0425700-01|K03875 F-box and leucine-rich repeat protein 1 (S-phase kinase-associated protein 2) | (RefSeq) Os05g0425700; Similar to F-box protein AtFBL5.	Ubiquitin mediated proteolysis (ko04120)	[R]	General function prediction only	Leucine Rich repeat	F-box protein SKP2A OS=Arabidopsis thaliana OX=3702 GN=SKP2A PE=1 SV=1	O	Posttranslational modification, protein turnover, chaperones	hypothetical protein OsI_20030 [Oryza sativa Indica Group]
BGIOSGA018651	66	62	52	22	22	30	2.44453	1.94566	1.86413	0.718965	0.775009	1.04938	0.00484266	-1.40136	down	--	--	Molecular Function: DNA binding (GO:0003677);; Cellular Component: nucleus (GO:0005634);; Molecular Function: zinc ion binding (GO:0008270);;	K08869|1.9e-23|cre:CHLREDRAFT_165812|K08869 aarF domain-containing kinase | (RefSeq) predicted protein	--	--	--	Myb-like DNA-binding domain	Transcription factor KUA1 OS=Arabidopsis thaliana OX=3702 GN=KUA1 PE=1 SV=1	K	Transcription	hypothetical protein OsI_18777 [Oryza sativa Indica Group]
BGIOSGA012106	1716	2905	2167	6577	5504	4763	38.7336	55.4761	47.0651	134.048	119.515	101.476	6.20755e-05	1.04236	up	[U]	Intracellular trafficking, secretion, and vesicular transport	Molecular Function: signal sequence binding (GO:0005048);; Cellular Component: endoplasmic reticulum (GO:0005783);; Cellular Component: Sec61 translocon complex (GO:0005784);; Cellular Component: endoplasmic reticulum membrane (GO:0005789);; Biological Process: SRP-dependent cotranslational protein targeting to membrane, translocation (GO:0006616);; Molecular Function: protein transmembrane trans…	K10956|1.2e-264|dosa:Os03t0213100-01|K10956 protein transport protein SEC61 subunit alpha | (RefSeq) Os03g0213100; Similar to Sec61p.	Protein export (ko03060);; Protein processing in endoplasmic reticulum (ko04141);; Phagosome (ko04145)	[UO]	Intracellular trafficking, secretion, and vesicular transport;; Posttranslational modification, protein turnover, chaperones	SecY translocase	Protein transport protein Sec61 subunit alpha OS=Pyrenomonas salina OX=3034 PE=2 SV=1	U	Intracellular trafficking, secretion, and vesicular transport	hypothetical protein OsJ_09896 [Oryza sativa Japonica Group]
BGIOSGA021916	317	266	343	881	798	781	19.4194	13.7871	20.2615	48.8024	47.1103	45.2361	1.31862e-12	1.17986	up	--	--	Molecular Function: protein kinase activity (GO:0004672);; Molecular Function: ATP binding (GO:0005524);;	K20603|1.8e-90|dosa:Os06t0147800-01|K20603 mitogen-activated protein kinase kinase 2 [EC:2.7.12.2] | (RefSeq) Os06g0147800, MITOGEN-ACTIVATED_PROTEIN_KINASE_KINASE_1, MKK1; Similar to Mitogen-activated protein kinase kinase 2.	MAPK signaling pathway - plant (ko04016)	[T]	Signal transduction mechanisms	Protein kinase domain	Mitogen-activated protein kinase kinase 2 OS=Arabidopsis thaliana OX=3702 GN=MKK2 PE=1 SV=2	T	Signal transduction mechanisms	hypothetical protein OsI_21653 [Oryza sativa Indica Group]
BGIOSGA021977	346	391	362	1219	939	866	4.16136	3.97977	4.19609	13.2521	10.8761	9.84581	3.1842e-10	1.20948	up	--	--	Molecular Function: microtubule motor activity (GO:0003777);; Molecular Function: ATP binding (GO:0005524);; Cellular Component: microtubule (GO:0005874);; Biological Process: microtubule-based movement (GO:0007018);; Molecular Function: microtubule binding (GO:0008017);; Biological Process: regulation of microtubule-based process (GO:0032886);; Biological Process: root development (GO:0048364);;	K10396|2.6e-305|cmo:103482673|K10396 kinesin family member 5 | (RefSeq) armadillo repeat-containing kinesin-like protein 3	Endocytosis (ko04144)	[Z]	Cytoskeleton	Kinesin motor domain	Kinesin-like protein KIN-UB OS=Oryza sativa subsp. japonica OX=39947 GN=KINUB PE=2 SV=1	Z	Cytoskeleton	RecName: Full=Kinesin-like protein KIN-UB; AltName: Full=Protein ARMADILLO REPEAT KINESIN2 [Oryza sativa Japonica Group]
BGIOSGA007342	4	11	16	77	78	152	0.10464	0.279588	0.452811	2.09848	2.27562	4.33334	1.48505e-05	2.73271	up	[C]	Energy production and conversion	Molecular Function: L-lactate dehydrogenase activity (GO:0004459);; Cellular Component: cytoplasm (GO:0005737);; Biological Process: carbohydrate metabolic process (GO:0005975);; Biological Process: carboxylic acid metabolic process (GO:0019752);;	K00016|1.1e-193|dosa:Os02t0105400-01|K00016 L-lactate dehydrogenase [EC:1.1.1.27] | (RefSeq) Os02g0105400; Similar to L-lactate dehydrogenase A (EC 1.1.1.27) (LDH-A).	Glycolysis / Gluconeogenesis (ko00010);; Cysteine and methionine metabolism (ko00270);; Pyruvate metabolism (ko00620);; Propanoate metabolism (ko00640)	[C]	Energy production and conversion	lactate/malate dehydrogenase, NAD binding domain	L-lactate dehydrogenase A OS=Hordeum vulgare OX=4513 PE=1 SV=1	C	Energy production and conversion	hypothetical protein OsI_05489 [Oryza sativa Indica Group]
BGIOSGA000945	7809	20932	12707	4513	7578	6514	388.547	880.991	608.361	202.701	362.643	305.838	0.000823117	-1.33501	down	--	--	Cellular Component: nucleus (GO:0005634);;	--	--	--	--	Late embryogenesis abundant protein	Late embryogenesis abundant protein 14 OS=Oryza sativa subsp. japonica OX=39947 GN=LEA14 PE=2 SV=1	S	Function unknown	late embryogenesis abundant protein group 3 protein [Oryza sativa Indica Group]
BGIOSGA026231	4	9	6	908	282	113	0.118898	0.24206	0.176736	27.2611	9.00493	3.52477	4.07368e-15	4.98701	up	--	--	Molecular Function: peroxidase activity (GO:0004601);; Cellular Component: extracellular region (GO:0005576);; Biological Process: response to oxidative stress (GO:0006979);; Molecular Function: heme binding (GO:0020037);; Biological Process: hydrogen peroxide catabolic process (GO:0042744);; Molecular Function: metal ion binding (GO:0046872);;	K00430|6.7e-179|dosa:Os07t0639000-01|K00430 peroxidase [EC:1.11.1.7] | (RefSeq) Os07g0639000; Similar to Class III peroxidase 46.	Phenylpropanoid biosynthesis (ko00940)	--	--	Peroxidase	Peroxidase 2 OS=Zea mays OX=4577 GN=PER2 PE=2 SV=1	S	Function unknown	hypothetical protein EE612_040918, partial [Oryza sativa]
BGIOSGA018789	652	1580	527	143	189	258	27.5824	56.5488	21.4191	5.44259	7.68547	10.2782	9.47709e-07	-2.30817	down	--	--	Cellular Component: cellular_component (GO:0005575);; Cellular Component: intracellular (GO:0005622);; Cellular Component: cell (GO:0005623);; Cellular Component: cytoplasm (GO:0005737);; Cellular Component: vacuole (GO:0005773);; Cellular Component: lipid droplet (GO:0005811);; Biological Process: organelle organization (GO:0006996);; Biological Process: biological_process (GO:0008150);; Biologi…	K17616|1.8e-22|oeu:111404463|K17616 CTD small phosphatase-like protein 2 [EC:3.1.3.-] | (RefSeq) uncharacterized protein LOC111404463	--	--	--	Rubber elongation factor protein (REF)	REF/SRPP-like protein OsI_017815 OS=Oryza sativa subsp. indica OX=39946 GN=OsI_017815 PE=3 SV=1	S	Function unknown	RecName: Full=REF/SRPP-like protein OsI_017815 [Oryza sativa Indica Group]
BGIOSGA016567	307	115	158	75	76	115	20.3566	6.41899	10.0499	4.43957	4.84163	7.15451	0.00984606	-1.23192	down	--	--	Biological Process: autophagosome assembly (GO:0000045);; Molecular Function: molecular_function (GO:0003674);; Molecular Function: binding (GO:0005488);; Molecular Function: protein binding (GO:0005515);; Cellular Component: cellular_component (GO:0005575);; Cellular Component: intracellular (GO:0005622);; Cellular Component: cell (GO:0005623);; Cellular Component: nucleus (GO:0005634);; Cellula…	K14012|1.7e-82|dosa:Os04t0464500-01|K14012 UBX domain-containing protein 1 | (RefSeq) Os04g0464500; SEP domain containing protein.	Protein processing in endoplasmic reticulum (ko04141)	[Y]	Nuclear structure	UBX domain	Plant UBX domain-containing protein 5 OS=Arabidopsis thaliana OX=3702 GN=PUX5 PE=1 SV=1	O	Posttranslational modification, protein turnover, chaperones	hypothetical protein OsI_16214 [Oryza sativa Indica Group]
BGIOSGA022900	119	149	175	1600	334	304	2.41751	2.56739	3.43171	29.563	6.56137	5.86708	0.000887444	1.86579	up	--	--	Cellular Component: integral component of membrane (GO:0016021);; Molecular Function: transferase activity, transferring glycosyl groups (GO:0016757);;	K18207|7.0e-69|atr:18433656|K18207 protein O-mannose beta-1,4-N-acetylglucosaminyltransferase [EC:2.4.1.312] | (RefSeq) protein O-linked-mannose beta-1,4-N-acetylglucosaminyltransferase 2	Mannose type O-glycan biosynthesis (ko00515)	[S]	Function unknown	Protein of unknown function (DUF563)	Beta-1,2-xylosyltransferease XAX1 OS=Oryza sativa subsp. japonica OX=39947 GN=XAX1 PE=1 SV=1	S	Function unknown	hypothetical protein OsI_22937 [Oryza sativa Indica Group]
BGIOSGA019118	118	209	110	727	451	601	8.30612	12.4607	7.45096	46.3659	30.6228	40.0821	2.65027e-06	1.70903	up	--	--	Molecular Function: transcription factor activity, sequence-specific DNA binding (GO:0003700);;	--	--	--	--	bZIP transcription factor	bZIP transcription factor 53 OS=Arabidopsis thaliana OX=3702 GN=BZIP53 PE=1 SV=1	K	Transcription	hypothetical protein OsI_18310 [Oryza sativa Indica Group]
BGIOSGA017600	157	106	146	78	77	51	8.46801	4.80302	7.56584	3.75833	3.96671	2.56752	0.000874426	-1.17341	down	[J]	Translation, ribosomal structure and biogenesis	Molecular Function: structural constituent of ribosome (GO:0003735);; Cellular Component: ribosome (GO:0005840);; Biological Process: translation (GO:0006412);;	K02935|2.5e-91|dosa:Os05t0554100-01|K02935 large subunit ribosomal protein L7/L12 | (RefSeq) Os05g0554100; Ribosomal protein L7/L12 family protein.	Ribosome (ko03010)	[J]	Translation, ribosomal structure and biogenesis	Ribosomal protein L7/L12 C-terminal domain	50S ribosomal protein L12, chloroplastic OS=Pyropia yezoensis OX=2788 GN=rpl12 PE=3 SV=1	J	Translation, ribosomal structure and biogenesis	uncharacterized protein LOC4339552 [Oryza sativa Japonica Group]
BGIOSGA037027	75	100	42	466	405	308	3.26856	3.69814	1.76231	18.4953	17.1523	12.7782	4.26477e-08	2.1004	up	--	--	--	--	--	--	--	--	--	S	Function unknown	hypothetical protein OsI_37540 [Oryza sativa Indica Group]
BGIOSGA017984	56	75	74	684	545	818	1.15194	1.3072	1.47049	12.8515	10.9143	16.0675	3.77914e-25	3.02014	up	[M]	Cell wall/membrane/envelope biogenesis	Molecular Function: protein kinase activity (GO:0004672);; Molecular Function: ATP binding (GO:0005524);; Cellular Component: integral component of membrane (GO:0016021);;	K01180|1.6e-73|cmax:111487562|K01180 endo-1,3(4)-beta-glucanase [EC:3.2.1.6] | (RefSeq) uncharacterized protein LOC111487562	--	[T]	Signal transduction mechanisms	Protein kinase domain	Probable serine/threonine-protein kinase At1g01540 OS=Arabidopsis thaliana OX=3702 GN=At1g01540 PE=1 SV=2	T	Signal transduction mechanisms	hypothetical protein OsI_20093 [Oryza sativa Indica Group]
BGIOSGA020780	3532	1045	1779	759	612	797	358.051	89.5628	173.481	69.4668	59.634	76.2501	1.05498e-05	-1.67266	down	--	--	--	--	--	--	--	--	--	--	--	hypothetical protein OsI_23906 [Oryza sativa Indica Group]
BGIOSGA031024	338	296	407	1987	931	830	8.10726	6.01202	9.41295	43.1134	21.5236	18.8273	1.87783e-06	1.54975	up	--	--	Cellular Component: integral component of membrane (GO:0016021);;	--	--	--	--	--	--	S	Function unknown	hypothetical protein OsI_31900 [Oryza sativa Indica Group]
BGIOSGA008543	31	98	49	192	198	212	0.931946	2.48257	1.41538	5.20429	5.7171	6.00203	0.00680225	1.40304	up	--	--	Cellular Component: ubiquitin ligase complex (GO:0000151);; Biological Process: response to reactive oxygen species (GO:0000302);; Biological Process: response to acid chemical (GO:0001101);; Molecular Function: molecular_function (GO:0003674);; Molecular Function: binding (GO:0005488);; Molecular Function: protein binding (GO:0005515);; Molecular Function: calmodulin binding (GO:0005516);; Cellu…	--	--	--	--	BTB/POZ domain	--	BK	Chromatin structure and dynamics;; Transcription	hypothetical protein OsI_07913 [Oryza sativa Indica Group]
BGIOSGA015602	62	96	73	30	25	31	1.25919	1.66316	1.43099	0.541812	0.48264	0.584886	0.000977554	-1.56206	down	--	--	Cellular Component: integral component of membrane (GO:0016021);;	K15015|7.7e-225|osa:9269491|K15015 solute carrier family 32 (vesicular inhibitory amino acid transporter) | (RefSeq) amino acid transporter ANT1	--	[E]	Amino acid transport and metabolism	Transmembrane amino acid transporter protein	Amino acid transporter AVT1C OS=Arabidopsis thaliana OX=3702 GN=AVT1C PE=1 SV=1	E	Amino acid transport and metabolism	hypothetical protein OsI_14839 [Oryza sativa Indica Group]
BGIOSGA029722	40	38	24	104	109	81	1.5235	1.19902	0.879835	3.56421	4.00272	2.91737	0.00604278	1.23056	up	--	--	Molecular Function: ligand-gated ion channel activity (GO:0015276);; Cellular Component: integral component of membrane (GO:0016021);;	K05387|3.6e-112|dosa:Os09t0429200-00|K05387 glutamate receptor, ionotropic, plant | (RefSeq) Os09g0429200; Similar to Glutamate receptor.	--	[PET]	Inorganic ion transport and metabolism;; Amino acid transport and metabolism;; Signal transduction mechanisms	Bacterial extracellular solute-binding proteins, family 3	Glutamate receptor 2.6 OS=Arabidopsis thaliana OX=3702 GN=GLR2.6 PE=2 SV=2	S	Function unknown	hypothetical protein OsI_31451 [Oryza sativa Indica Group]
BGIOSGA029333	65	52	90	309	303	334	5.0139	3.39961	6.66247	21.5123	22.491	24.3432	1.9989e-10	1.93003	up	--	--	Biological Process: response to auxin (GO:0009733);;	K14488|5.7e-10|dosa:Os09t0437400-00|K14488 SAUR family protein | (RefSeq) Os09g0437400, SMALL_AUXIN-UP_RNA_38, SAUR38; Similar to SAUR family protein.	Plant hormone signal transduction (ko04075)	--	--	Auxin responsive protein	Auxin-responsive protein SAUR36 OS=Oryza sativa subsp. japonica OX=39947 GN=SAUR39 PE=2 SV=1	S	Function unknown	auxin-responsive protein SAUR36-like [Oryza sativa Japonica Group]
BGIOSGA000752	209	126	137	632	642	522	3.55945	1.80855	2.24257	9.72089	10.5297	8.3872	1.49756e-11	1.68207	up	[N]	Cell motility	Cellular Component: integral component of membrane (GO:0016021);;	K20887|3.1e-236|vvi:100244115|K20887 xyloglucan glycosyltransferase 4 [EC:2.4.1.-] | (RefSeq) xyloglucan glycosyltransferase 4	--	--	--	Glycosyltransferase like family 2	Probable xyloglucan glycosyltransferase 1 OS=Oryza sativa subsp. japonica OX=39947 GN=CSLC1 PE=3 SV=1	M	Cell wall/membrane/envelope biogenesis	hypothetical protein OsI_03873 [Oryza sativa Indica Group]
BGIOSGA009953	743	924	877	2308	1953	2118	28.2818	29.7856	32.136	79.4026	71.5797	76.1619	4.37827e-09	1.08478	up	[Q]	Secondary metabolites biosynthesis, transport and catabolism	Molecular Function: molecular_function (GO:0003674);; Molecular Function: catalytic activity (GO:0003824);; Cellular Component: cellular_component (GO:0005575);; Cellular Component: cell (GO:0005623);; Cellular Component: plasma membrane (GO:0005886);; Biological Process: biological_process (GO:0008150);; Biological Process: metabolic process (GO:0008152);; Cellular Component: membrane (GO:001602…	K00477|9.6e-166|dosa:Os03t0708100-01|K00477 phytanoyl-CoA hydroxylase [EC:1.14.11.18] | (RefSeq) Os03g0708100; Phytanoyl-CoA dioxygenase family protein.	Peroxisome (ko04146)	[I]	Lipid transport and metabolism	Phytanoyl-CoA dioxygenase (PhyH)	Phytanoyl-CoA dioxygenase 1 OS=Oryza sativa subsp. japonica OX=39947 GN=Os03g0708100 PE=2 SV=1	Q	Secondary metabolites biosynthesis, transport and catabolism	RecName: Full=Phytanoyl-CoA dioxygenase 1; AltName: Full=Phytanoyl-CoA 2-hydroxylase [Oryza sativa Japonica Group]
BGIOSGA004323	10	34	42	1854	730	683	0.29484	0.908774	1.2594	53.0478	22.243	20.4193	1.73968e-21	4.6027	up	--	--	Molecular Function: hydrolase activity, hydrolyzing O-glycosyl compounds (GO:0004553);; Biological Process: carbohydrate metabolic process (GO:0005975);;	K19891|2.7e-53|crb:17886892|K19891 glucan endo-1,3-beta-glucosidase 1/2/3 [EC:3.2.1.39] | (RefSeq) glucan endo-1,3-beta-glucosidase 3	Starch and sucrose metabolism (ko00500)	--	--	Glycosyl hydrolases family 17	Glucan endo-1,3-beta-glucosidase GII OS=Hordeum vulgare OX=4513 PE=1 SV=1	--	--	hypothetical protein OsI_03492 [Oryza sativa Indica Group]
BGIOSGA011571	4487	2955	3941	841	919	848	202.59	112.864	171.233	34.2797	39.8835	36.0944	3.32698e-41	-2.31404	down	--	--	Cellular Component: integral component of peroxisomal membrane (GO:0005779);; Biological Process: peroxisome fission (GO:0016559);;	--	--	[U]	Intracellular trafficking, secretion, and vesicular transport	Peroxisomal biogenesis factor 11 (PEX11)	Peroxisomal membrane protein 11-1 OS=Oryza sativa subsp. japonica OX=39947 GN=PEX11-1 PE=2 SV=1	S	Function unknown	peroxisomal membrane protein 11-1 [Oryza sativa Japonica Group]
BGIOSGA005685	21832	14842	13933	359668	264224	323331	423.532	243.559	260.075	6299.38	4929.92	5918.95	4.45437e-92	3.96181	up	[C]	Energy production and conversion	Molecular Function: oxidoreductase activity, acting on the aldehyde or oxo group of donors, NAD or NADP as acceptor (GO:0016620);;	K00128|0.0e+00|osa:4330612|K00128 aldehyde dehydrogenase (NAD+) [EC:1.2.1.3] | (RefSeq) aldehyde dehydrogenase family 2 member B7, mitochondrial	Glycolysis / Gluconeogenesis (ko00010);; Ascorbate and aldarate metabolism (ko00053);; Fatty acid degradation (ko00071);; Valine, leucine and isoleucine degradation (ko00280);; Lysine degradation (ko00310);; Arginine and proline metabolism (ko00330);; Histidine metabolism (ko00340);; Tryptophan metabolism (ko00380);; beta-Alanine metabolism (ko00410);; Glycerolipid metabolism (ko00561);; Pyruvate…	[C]	Energy production and conversion	Aldehyde dehydrogenase family	Aldehyde dehydrogenase family 2 member B7, mitochondrial OS=Arabidopsis thaliana OX=3702 GN=ALDH2B7 PE=1 SV=2	C	Energy production and conversion	hypothetical protein OsI_08800 [Oryza sativa Indica Group]
BGIOSGA006268	204	284	220	50	72	111	4.77015	5.61778	4.95977	1.03922	1.60993	2.45747	7.56297e-05	-1.71838	down	--	--	Molecular Function: peroxidase activity (GO:0004601);; Biological Process: response to oxidative stress (GO:0006979);; Cellular Component: integral component of membrane (GO:0016021);; Molecular Function: heme binding (GO:0020037);;	K00434|6.3e-215|osa:4329643|K00434 L-ascorbate peroxidase [EC:1.11.1.11] | (RefSeq) probable L-ascorbate peroxidase 8, chloroplastic isoform X1	Ascorbate and aldarate metabolism (ko00053);; Glutathione metabolism (ko00480)	--	--	Peroxidase	Probable L-ascorbate peroxidase 8, chloroplastic OS=Oryza sativa subsp. japonica OX=39947 GN=APX8 PE=1 SV=2	P	Inorganic ion transport and metabolism	hypothetical protein OsI_07630 [Oryza sativa Indica Group]
BGIOSGA029511	864	1202	787	560	547	491	9.38458	11.0474	8.22914	5.48746	5.70945	5.0274	4.90444e-05	-1.05648	down	--	--	Molecular Function: RNA binding (GO:0003723);;	K03283|5.9e-08|peq:110019053|K03283 heat shock 70kDa protein 1/2/6/8 | (RefSeq) LOW QUALITY PROTEIN: stromal 70 kDa heat shock-related protein, chloroplastic-like	Spliceosome (ko03040);; Protein processing in endoplasmic reticulum (ko04141);; Endocytosis (ko04144)	[J]	Translation, ribosomal structure and biogenesis	Pumilio-family RNA binding repeat	Pumilio homolog 6, chloroplastic OS=Arabidopsis thaliana OX=3702 GN=APUM6 PE=1 SV=1	J	Translation, ribosomal structure and biogenesis	hypothetical protein OsI_31896 [Oryza sativa Indica Group]
BGIOSGA010003	281	220	463	114	64	50	13.1244	8.67984	20.8012	4.77895	2.86841	2.20383	3.47446e-08	-2.21376	down	--	--	Cellular Component: cell wall (GO:0005618);; Molecular Function: oxidoreductase activity (GO:0016491);; Molecular Function: manganese ion binding (GO:0030145);; Molecular Function: nutrient reservoir activity (GO:0045735);; Cellular Component: apoplast (GO:0048046);;	--	--	--	--	Cupin	Germin-like protein 3-6 OS=Oryza sativa subsp. japonica OX=39947 GN=Os03g0694000 PE=2 SV=1	S	Function unknown	oxalate oxidase 4 [Oryza sativa Indica Group]
BGIOSGA019852	1441	719	1054	301	355	278	42.1722	17.7999	29.673	7.93682	9.98754	7.66028	1.98753e-13	-1.94708	down	--	--	Cellular Component: endoplasmic reticulum (GO:0005783);; Cellular Component: ER body (GO:0010168);; Molecular Function: protein self-association (GO:0043621);;	--	--	--	--	--	Uncharacterized protein At4g15545 OS=Arabidopsis thaliana OX=3702 GN=At4g15545 PE=1 SV=1	S	Function unknown	hypothetical protein OsI_19925 [Oryza sativa Indica Group]
BGIOSGA011083	5861	4646	4983	2746	2849	1919	94.8532	63.5991	77.5979	40.114	44.3455	29.3083	3.3568e-13	-1.25943	down	[C]	Energy production and conversion	Molecular Function: phosphoenolpyruvate carboxykinase (ATP) activity (GO:0004612);; Molecular Function: ATP binding (GO:0005524);; Biological Process: gluconeogenesis (GO:0006094);;	K01610|0.0e+00|dosa:Os03t0255500-01|K01610 phosphoenolpyruvate carboxykinase (ATP) [EC:4.1.1.49] | (RefSeq) Os03g0255500; Similar to Phosphoenolpyruvate carboxykinase 4 (EC 4.1.1.49) (Fragment).	Glycolysis / Gluconeogenesis (ko00010);; Citrate cycle (TCA cycle) (ko00020);; Pyruvate metabolism (ko00620);; Carbon fixation in photosynthetic organisms (ko00710);; Carbon metabolism (ko01200)	--	--	Phosphoenolpyruvate carboxykinase	Phosphoenolpyruvate carboxykinase (ATP) OS=Zea mays OX=4577 PE=2 SV=1	C	Energy production and conversion	hypothetical protein OsI_10803 [Oryza sativa Indica Group]
BGIOSGA011127	13	42	34	134	147	108	0.204083	0.576206	0.533288	1.9953	2.34105	1.6884	0.00122291	1.7331	up	--	--	Molecular Function: protein binding (GO:0005515);;	K00276|3.9e-61|pvu:PHAVU_003G204000g|K00276 primary-amine oxidase [EC:1.4.3.21] | (RefSeq) hypothetical protein	Glycine, serine and threonine metabolism (ko00260);; Tyrosine metabolism (ko00350);; Phenylalanine metabolism (ko00360);; beta-Alanine metabolism (ko00410);; Isoquinoline alkaloid biosynthesis (ko00950);; Tropane, piperidine and pyridine alkaloid biosynthesis (ko00960)	--	--	Armadillo/beta-catenin-like repeat	--	S	Function unknown	hypothetical protein OsI_10725 [Oryza sativa Indica Group]
BGIOSGA027052	2508	1591	1967	1181	1105	1062	22.5875	12.121	17.0444	9.60345	9.56875	9.02248	3.20283e-09	-1.06111	down	--	--	Biological Process: RNA processing (GO:0006396);;	K13217|0.0e+00|osa:4345436|K13217 pre-mRNA-processing factor 39 | (RefSeq) golgin subfamily B member 1 isoform X1	--	[A]	RNA processing and modification	Tetratricopeptide repeat	--	S	Function unknown	hypothetical protein OsI_29060 [Oryza sativa Indica Group]
BGIOSGA033494	176	164	186	96	76	105	7.38774	5.8339	7.54249	3.626	3.07991	4.15343	0.000299503	-1.11516	down	--	--	--	--	--	--	--	PAP_fibrillin	Probable plastid-lipid-associated protein 3, chloroplastic OS=Oryza sativa subsp. japonica OX=39947 GN=PAP3 PE=3 SV=1	--	--	hypothetical protein OsI_34766 [Oryza sativa Indica Group]
BGIOSGA024004	380	307	330	2334	1929	2350	6.89214	4.71	5.75745	38.251	33.6734	40.2543	6.08631e-49	2.46302	up	[E]	Amino acid transport and metabolism	Molecular Function: acetyl-CoA:L-glutamate N-acetyltransferase activity (GO:0004042);; Cellular Component: cytoplasm (GO:0005737);; Biological Process: arginine biosynthetic process (GO:0006526);;	K14682|0.0e+00|osa:4343745|K14682 amino-acid N-acetyltransferase [EC:2.3.1.1] | (RefSeq) probable amino-acid acetyltransferase NAGS2, chloroplastic	Arginine biosynthesis (ko00220);; 2-Oxocarboxylic acid metabolism (ko01210);; Biosynthesis of amino acids (ko01230)	[E]	Amino acid transport and metabolism	Acetyltransferase (GNAT) family	Probable amino-acid acetyltransferase NAGS2, chloroplastic OS=Arabidopsis thaliana OX=3702 GN=NAGS2 PE=1 SV=1	E	Amino acid transport and metabolism	probable amino-acid acetyltransferase NAGS2, chloroplastic [Oryza sativa Japonica Group]
BGIOSGA010681	302	198	263	1336	1070	924	6.41998	3.55488	5.38054	25.7123	21.9421	18.5887	4.45943e-21	1.87945	up	--	--	Molecular Function: actin binding (GO:0003779);; Biological Process: actin filament organization (GO:0007015);; Biological Process: regulation of stomatal movement (GO:0010119);;	--	--	--	--	Coiled-coil regions of plant-specific actin-binding protein	Stomatal closure-related actin-binding protein 1 OS=Arabidopsis thaliana OX=3702 GN=SCAB1 PE=1 SV=1	S	Function unknown	stomatal closure-related actin-binding protein 1 isoform X2 [Oryza sativa Japonica Group]
BGIOSGA023292	2726	1817	2181	1310	1044	1002	103.891	58.5624	79.9816	45.0546	38.267	36.028	1.31862e-12	-1.2136	down	--	--	--	--	--	--	--	PLATZ transcription factor	--	S	Function unknown	hypothetical protein OsI_23757 [Oryza sativa Indica Group]
BGIOSGA005818	59	39	61	330	136	276	5.91407	3.2287	5.88819	29.8604	13.1047	26.1389	7.55537e-06	1.90147	up	--	--	--	--	--	--	--	zinc-finger of the FCS-type, C2-C2	FCS-Like Zinc finger 1 OS=Arabidopsis thaliana OX=3702 GN=FLZ1 PE=1 SV=1	S	Function unknown	uncharacterized protein LOC4330359 [Oryza sativa Japonica Group]
BGIOSGA020421	1293	936	1096	521	534	350	51.0538	31.281	41.6568	18.568	20.2755	13.0304	2.84713e-12	-1.44954	down	--	--	Molecular Function: receptor binding (GO:0005102);; Cellular Component: peroxisomal membrane (GO:0005778);; Biological Process: protein import into peroxisome matrix, docking (GO:0016560);; Cellular Component: peroxisomal importomer complex (GO:1990429);;	K13343|5.7e-14|pda:103719436|K13343 peroxin-14 | (RefSeq) peroxisomal membrane protein PEX14-like isoform X1	Peroxisome (ko04146)	[MOU]	Cell wall/membrane/envelope biogenesis;; Posttranslational modification, protein turnover, chaperones;; Intracellular trafficking, secretion, and vesicular transport	Pex14 N-terminal domain	Peroxisomal membrane protein PEX14 OS=Arabidopsis thaliana OX=3702 GN=PEX14 PE=1 SV=2	S	Function unknown	peroxisomal membrane protein PEX14 isoform X1 [Oryza sativa Japonica Group]
BGIOSGA011202	2377	1494	2328	27173	27523	27122	51.5909	27.425	48.6348	532.633	574.732	555.678	2.02261e-87	3.48207	up	[Q]	Secondary metabolites biosynthesis, transport and catabolism	Biological Process: fatty acid biosynthetic process (GO:0006633);; Cellular Component: integral component of membrane (GO:0016021);; Molecular Function: transferase activity, transferring acyl groups other than amino-acyl groups (GO:0016747);;	K15397|1.3e-287|dosa:Os03t0220100-01|K15397 3-ketoacyl-CoA synthase [EC:2.3.1.199] | (RefSeq) Os03g0220100; Similar to Very-long-chain fatty acid condensing enzyme CUT1.	Fatty acid elongation (ko00062);; Plant-pathogen interaction (ko04626)	--	--	FAE1/Type III polyketide synthase-like protein	3-ketoacyl-CoA synthase 6 OS=Arabidopsis thaliana OX=3702 GN=CUT1 PE=1 SV=1	I	Lipid transport and metabolism	3-ketoacyl-CoA synthase 6 [Oryza sativa Japonica Group]
BGIOSGA014204	424	856	560	1765	1358	1722	7.22605	12.3434	9.17646	27.1727	22.2777	27.716	0.000707662	1.11884	up	[P]	Inorganic ion transport and metabolism	Molecular Function: secondary active sulfate transmembrane transporter activity (GO:0008271);; Cellular Component: integral component of membrane (GO:0016021);;	K17471|0.0e+00|dosa:Os04t0652400-01|K17471 sulfate transporter 3 | (RefSeq) Os04g0652400; Similar to Sulphate transporter protein.	--	[P]	Inorganic ion transport and metabolism	Sulfate permease family	Probable sulfate transporter 3.3 OS=Arabidopsis thaliana OX=3702 GN=SULTR3;3 PE=2 SV=2	P	Inorganic ion transport and metabolism	probable sulfate transporter 3.3 [Oryza sativa Japonica Group]
BGIOSGA027919	211	516	215	6180	4809	5576	5.49849	11.397	5.40163	145.889	120.945	137.576	3.00327e-25	3.72601	up	[M]	Cell wall/membrane/envelope biogenesis	Cellular Component: ubiquitin ligase complex (GO:0000151);; Molecular Function: molecular_function (GO:0003674);; Molecular Function: binding (GO:0005488);; Molecular Function: protein binding (GO:0005515);; Cellular Component: cellular_component (GO:0005575);; Cellular Component: intracellular (GO:0005622);; Cellular Component: cell (GO:0005623);; Cellular Component: cytoplasm (GO:0005737);; Cel…	--	--	[R]	General function prediction only	Galactose oxidase, central domain	Kelch repeat-containing protein At3g27220 OS=Arabidopsis thaliana OX=3702 GN=At3g27220 PE=2 SV=1	S	Function unknown	hypothetical protein OsI_27676 [Oryza sativa Indica Group]
BGIOSGA019071	191	219	202	64	75	72	7.25486	7.03407	7.40318	2.19338	2.73054	2.57569	1.29881e-08	-1.71447	down	[P]	Inorganic ion transport and metabolism	Molecular Function: UDP-glucose transmembrane transporter activity (GO:0005460);; Biological Process: response to aluminum ion (GO:0010044);; Cellular Component: vesicle membrane (GO:0012506);; Cellular Component: integral component of membrane (GO:0016021);;	K02069|2.1e-144|dosa:Os05t0119000-01|K02069 putative ABC transport system permease protein | (RefSeq) Os05g0119000, STAR2, SENSITIVE_TO_ALUMINIUM_RHIZOTOXICITY_2; Similar to UPF0014 membrane protein STAR2.	--	--	--	Uncharacterised protein family (UPF0014)	UPF0014 membrane protein STAR2 OS=Oryza sativa subsp. japonica OX=39947 GN=STAR2 PE=1 SV=1	S	Function unknown	hypothetical protein OsI_18228 [Oryza sativa Indica Group]
BGIOSGA009411	4251	3611	4013	13778	10622	13154	77.2875	55.5417	70.2071	226.191	185.774	225.721	3.35402e-23	1.43229	up	--	--	Molecular Function: NAD+ ADP-ribosyltransferase activity (GO:0003950);;	--	--	--	--	RCD1-SRO-TAF4 (RST) plant domain	Inactive poly [ADP-ribose] polymerase RCD1 OS=Arabidopsis thaliana OX=3702 GN=RCD1 PE=1 SV=1	S	Function unknown	hypothetical protein OsI_14386 [Oryza sativa Indica Group]
BGIOSGA008379	1086	700	933	425	323	273	14.1237	7.69963	11.6699	4.98361	4.03642	3.34592	9.73534e-14	-1.61642	down	--	--	Biological Process: response to acid chemical (GO:0001101);; Molecular Function: molecular_function (GO:0003674);; Molecular Function: catalytic activity (GO:0003824);; Cellular Component: cellular_component (GO:0005575);; Cellular Component: intracellular (GO:0005622);; Cellular Component: cell (GO:0005623);; Cellular Component: cytoplasm (GO:0005737);; Cellular Component: mitochondrion (GO:0005…	K09480|0.0e+00|dosa:Os02t0539100-01|K09480 digalactosyldiacylglycerol synthase [EC:2.4.1.241] | (RefSeq) Os02g0539100; Similar to Digalactosyldiacylglycerol synthase 1.	Glycerolipid metabolism (ko00561)	--	--	Glycosyl transferases group 1	Digalactosyldiacylglycerol synthase 1, chloroplastic OS=Lotus japonicus OX=34305 GN=DGD1 PE=2 SV=1	S	Function unknown	hypothetical protein OsI_07563 [Oryza sativa Indica Group]
BGIOSGA002956	146	82	88	28	18	24	3.25892	1.53453	1.87482	0.556738	0.380658	0.50141	4.88558e-07	-2.25383	down	--	--	Cellular Component: integral component of membrane (GO:0016021);;	K20891|5.0e-130|vvi:100245719|K20891 beta-glucuronosyltransferase [EC:2.4.1.-] | (RefSeq) beta-glucuronosyltransferase GlcAT14B	--	[G]	Carbohydrate transport and metabolism	Core-2/I-Branching enzyme	Beta-glucuronosyltransferase GlcAT14A OS=Arabidopsis thaliana OX=3702 GN=GLCAT14A PE=2 SV=1	S	Function unknown	hypothetical protein OsI_00792 [Oryza sativa Indica Group]
BGIOSGA030867	209	118	204	108	60	35	3.16178	1.50546	2.97482	1.47483	0.869924	0.494954	0.000940349	-1.53746	down	[P]	Inorganic ion transport and metabolism	Molecular Function: potassium ion transmembrane transporter activity (GO:0015079);; Cellular Component: integral component of membrane (GO:0016021);;	K03549|0.0e+00|dosa:Os09t0448200-01|K03549 KUP system potassium uptake protein | (RefSeq) Os09g0448200, HIGH-AFFINITY_POTASSIUM(K+)_TRANSPORTER_17, HAK17; Similar to High-affinity potassium transporter.	--	--	--	K+ potassium transporter	Probable potassium transporter 17 OS=Oryza sativa subsp. japonica OX=39947 GN=HAK17 PE=2 SV=2	P	Inorganic ion transport and metabolism	hypothetical protein OsI_31583 [Oryza sativa Indica Group]
BGIOSGA013117	137	161	152	525	344	247	3.63831	3.63052	3.87671	12.64	8.81786	6.20359	0.00199701	1.02741	up	[R]	General function prediction only	Molecular Function: oxidoreductase activity (GO:0016491);;	K14521|1.3e-62|vcn:VOLCADRAFT_98273|K14521 N-acetyltransferase 10 [EC:2.3.1.-] | (RefSeq) hypothetical protein	Ribosome biogenesis in eukaryotes (ko03008)	[C]	Energy production and conversion	Aldo/keto reductase family	Probable voltage-gated potassium channel subunit beta OS=Arabidopsis thaliana OX=3702 GN=KAB1 PE=1 SV=1	C	Energy production and conversion	uncharacterized protein LOC4333437 [Oryza sativa Japonica Group]
BGIOSGA022812	6805	5255	5769	2523	2734	2671	214.468	140.086	174.957	71.7902	82.8655	79.4301	1.54556e-20	-1.37283	down	[I]	Lipid transport and metabolism	Cellular Component: endoplasmic reticulum membrane (GO:0005789);; Cellular Component: integral component of membrane (GO:0016021);; Molecular Function: transferase activity, transferring acyl groups other than amino-acyl groups (GO:0016747);;	K22848|1.4e-195|dosa:Os06t0326700-01|K22848 diacylglycerol O-acyltransferase 2, plant [EC:2.3.1.20] | (RefSeq) Os06g0326700; Diacylglycerol acyltransferase family protein.	Glycerolipid metabolism (ko00561)	[I]	Lipid transport and metabolism	Diacylglycerol acyltransferase	Diacylglycerol O-acyltransferase 2D OS=Glycine max OX=3847 GN=DGAT2D PE=1 SV=1	S	Function unknown	hypothetical protein OsI_22778 [Oryza sativa Indica Group]
BGIOSGA013611	615	423	476	296	298	271	21.2492	12.3652	15.8283	9.22827	9.89554	8.82293	1.88046e-06	-1.0105	down	[JO]	Translation, ribosomal structure and biogenesis;; Posttranslational modification, protein turnover, chaperones	Molecular Function: iron ion binding (GO:0005506);; Cellular Component: integral component of membrane (GO:0016021);; Molecular Function: oxidoreductase activity, acting on paired donors, with incorporation or reduction of molecular oxygen (GO:0016705);; Molecular Function: L-ascorbic acid binding (GO:0031418);; Molecular Function: dioxygenase activity (GO:0051213);;	K00472|4.6e-169|dosa:Os03t0761900-01|K00472 prolyl 4-hydroxylase [EC:1.14.11.2] | (RefSeq) Os03g0761900; Similar to Prolyl 4-hydroxylase.	Arginine and proline metabolism (ko00330)	[E]	Amino acid transport and metabolism	2OG-Fe(II) oxygenase superfamily	Probable prolyl 4-hydroxylase 9 OS=Arabidopsis thaliana OX=3702 GN=P4H9 PE=2 SV=1	S	Function unknown	putative dioxygenase [Oryza sativa Japonica Group]
BGIOSGA000556	212	107	99	18	22	23	3.33875	1.42249	1.50298	0.244097	0.323254	0.336663	3.73232e-09	-2.74345	down	[S]	Function unknown	Cellular Component: integral component of membrane (GO:0016021);; Biological Process: transmembrane transport (GO:0055085);;	K15363|2.9e-51|bna:111210893|K15363 fanconi-associated nuclease 1 [EC:3.1.21.- 3.1.4.1] | (RefSeq) fanconi-associated nuclease 1 homolog	--	--	--	OPT oligopeptide transporter protein	Probable metal-nicotianamine transporter YSL18 OS=Oryza sativa subsp. japonica OX=39947 GN=YSL18 PE=2 SV=1	S	Function unknown	hypothetical protein OsI_04295 [Oryza sativa Indica Group]
BGIOSGA018974	377	1004	503	320	319	308	14.4905	32.6939	18.6288	11.105	11.7854	11.1883	0.00493446	-1.19113	down	--		Molecular Function: ubiquitin-protein transferase activity (GO:0004842);;	K09561|1.1e-158|osa:4337553|K09561 STIP1 homology and U-box containing protein 1 [EC:2.3.2.27] | (RefSeq) E3 ubiquitin-protein ligase CHIP isoform X1	Ubiquitin mediated proteolysis (ko04120);; Protein processing in endoplasmic reticulum (ko04141)	[O]	Posttranslational modification, protein turnover, chaperones	U-box domain	E3 ubiquitin-protein ligase CHIP OS=Arabidopsis thaliana OX=3702 GN=CHIP PE=1 SV=1	O	Posttranslational modification, protein turnover, chaperones	hypothetical protein OsI_18109 [Oryza sativa Indica Group]
BGIOSGA012091	16	29	25	596	245	267	0.977874	1.49558	1.47375	33.1947	14.514	15.5376	1.50322e-15	3.49928	up	--	--	--	--	--	--	--	Protein of unknown function, DUF538	Uncharacterized protein At5g01610 OS=Arabidopsis thaliana OX=3702 GN=At5g01610 PE=1 SV=1	S	Function unknown	uncharacterized protein At5g01610 [Oryza sativa Japonica Group]
BGIOSGA025826	16	23	14	222	100	135	0.966756	1.1887	0.790666	12.4154	5.9351	7.88859	2.65688e-08	2.66194	up	--	--	Cellular Component: cellular_component (GO:0005575);; Cellular Component: intracellular (GO:0005622);; Cellular Component: cell (GO:0005623);; Cellular Component: cytoplasm (GO:0005737);; Biological Process: transport (GO:0006810);; Biological Process: intracellular protein transport (GO:0006886);; Biological Process: organelle organization (GO:0006996);; Biological Process: protein localization …	--	--	--	--	--	Protein LHCP TRANSLOCATION DEFECT OS=Oryza sativa subsp. indica OX=39946 GN=LTD PE=3 SV=1	U	Intracellular trafficking, secretion, and vesicular transport	protein LHCP TRANSLOCATION DEFECT [Oryza sativa Japonica Group]
BGIOSGA018024	111	193	181	500	405	300	1.6079	2.36311	2.51243	6.54348	5.63649	4.10438	0.00331202	1.02872	up	--	--	--	K15102|5.2e-17|obr:102710436|K15102 solute carrier family 25 (mitochondrial phosphate transporter), member 3 | (RefSeq) mitochondrial phosphate carrier protein 3, mitochondrial-like	--	--	--	Protein of unknown function (DUF632)	Nitrate regulatory gene2 protein OS=Arabidopsis thaliana OX=3702 GN=NRG2 PE=1 SV=1	S	Function unknown	hypothetical protein OsI_20029 [Oryza sativa Indica Group]
BGIOSGA021524	189	147	121	64	85	50	13.8083	9.09051	8.48154	4.15887	5.97603	3.3857	0.000370817	-1.36699	down	[O]	Posttranslational modification, protein turnover, chaperones	Biological Process: response to heat (GO:0009408);;	K13993|9.7e-77|dosa:Os06t0253100-01|K13993 HSP20 family protein | (RefSeq) Os06g0253100; Heat shock protein Hsp20 domain containing protein.	Protein processing in endoplasmic reticulum (ko04141)	[O]	Posttranslational modification, protein turnover, chaperones	Hsp20/alpha crystallin family	16.0 kDa heat shock protein, peroxisomal OS=Oryza sativa subsp. japonica OX=39947 GN=HSP16.0 PE=2 SV=1	O	Posttranslational modification, protein turnover, chaperones	hypothetical protein OsI_22398 [Oryza sativa Indica Group]
BGIOSGA031946	1071	772	797	2468	2459	2496	34.1329	20.821	24.4325	71.0434	75.41	75.085	1.61669e-13	1.26756	up	[GI]	Carbohydrate transport and metabolism;; Lipid transport and metabolism	Molecular Function: pectinesterase activity (GO:0030599);; Biological Process: cell wall modification (GO:0042545);; Molecular Function: aspartyl esterase activity (GO:0045330);;	K01051|5.5e-200|dosa:Os10t0407000-01|K01051 pectinesterase [EC:3.1.1.11] | (RefSeq) Os10g0407000; Pectin lyase fold/virulence factor domain containing protein.	Pentose and glucuronate interconversions (ko00040)	--	--	Pectinesterase	Pectinesterase 31 OS=Arabidopsis thaliana OX=3702 GN=PME31 PE=1 SV=1	G	Carbohydrate transport and metabolism	hypothetical protein OsI_33526 [Oryza sativa Indica Group]
BGIOSGA010483	17749	15062	14432	241820	199010	225374	214.808	154.194	168.068	2642.32	2316.54	2573.94	1.91527e-158	3.57643	up	[G]	Carbohydrate transport and metabolism	Molecular Function: ATP binding (GO:0005524);; Biological Process: pyruvate metabolic process (GO:0006090);; Molecular Function: kinase activity (GO:0016301);; Molecular Function: pyruvate, phosphate dikinase activity (GO:0050242);;	K01006|0.0e+00|osa:4333181|K01006 pyruvate, orthophosphate dikinase [EC:2.7.9.1] | (RefSeq) pyruvate, phosphate dikinase 2	Glycolysis / Gluconeogenesis (ko00010);; Pyruvate metabolism (ko00620);; Carbon fixation in photosynthetic organisms (ko00710);; Carbon metabolism (ko01200)	--	--	PEP-utilising enzyme, PEP-binding domain	Pyruvate, phosphate dikinase 2 OS=Oryza sativa subsp. japonica OX=39947 GN=PPDK2 PE=3 SV=1	G	Carbohydrate transport and metabolism	hypothetical protein OsI_12162 [Oryza sativa Indica Group]
BGIOSGA012414	1461	709	826	53	96	47	59.9024	24.5888	32.579	1.95912	3.76696	1.81423	6.7529e-29	-3.97637	down	--	--	--	--	--	--	--	--	--	S	Function unknown	hypothetical protein OsI_11148 [Oryza sativa Indica Group]
BGIOSGA017252	78	84	93	311	267	316	2.60588	2.37626	2.98405	9.43796	8.621	10.0321	6.25052e-09	1.55605	up	[R]	General function prediction only	Cellular Component: Golgi apparatus (GO:0005794);; Biological Process: plant-type secondary cell wall biogenesis (GO:0009834);; Cellular Component: integral component of membrane (GO:0016021);; Biological Process: xylan metabolic process (GO:0045491);; Biological Process: xylan biosynthetic process (GO:0045492);;	K18801|2.7e-47|smo:SELMODRAFT_47473|K18801 glucuronoxylan 4-O-methyltransferase [EC:2.1.1.112] | (RefSeq) hypothetical protein	--	--	--	Polysaccharide biosynthesis	Protein IRX15-LIKE OS=Arabidopsis thaliana OX=3702 GN=IRX15-L PE=2 SV=1	S	Function unknown	protein IRX15-LIKE [Oryza sativa Japonica Group]
BGIOSGA013814	20982	11095	14662	8184	7710	8191	715.857	320.216	481.358	252.085	252.982	263.693	1.99211e-07	-1.14543	down	--	--	Cellular Component: nucleus (GO:0005634);; Biological Process: regulation of transcription, DNA-templated (GO:0006355);; Molecular Function: protein homodimerization activity (GO:0042803);; Molecular Function: sequence-specific DNA binding (GO:0043565);; Biological Process: positive regulation of response to salt stress (GO:1901002);; Biological Process: positive regulation of response to water d…	K00521|4.4e-42|cmos:111447866|K00521 ferric-chelate reductase [EC:1.16.1.7] | (RefSeq) ferric reduction oxidase 7, chloroplastic-like	--	--	--	No apical meristem (NAM) protein	NAC domain-containing protein 2 OS=Oryza sativa subsp. japonica OX=39947 GN=NAC002 PE=1 SV=1	K	Transcription	stress-induced transcription factor NAC1 [Oryza sativa Japonica Group]
BGIOSGA009607	569	396	623	1975	1810	2142	14.6861	8.65077	15.467	46.0517	44.9545	52.2068	4.73426e-16	1.67203	up	[I]	Lipid transport and metabolism	Cellular Component: endoplasmic reticulum membrane (GO:0005789);; Biological Process: sphingolipid metabolic process (GO:0006665);; Biological Process: response to abscisic acid (GO:0009737);; Cellular Component: integral component of membrane (GO:0016021);; Biological Process: stomatal closure (GO:0090332);;	--	--	[I]	Lipid transport and metabolism	PAP2 superfamily	Lipid phosphate phosphatase delta OS=Arabidopsis thaliana OX=3702 GN=LPPD PE=2 SV=1	I	Lipid transport and metabolism	hypothetical protein OsI_13971 [Oryza sativa Indica Group]
BGIOSGA015708	317	228	345	152	85	166	9.67834	5.88844	10.1357	4.16668	2.47512	4.78232	0.000252139	-1.30844	down	--	--	Molecular Function: DNA binding (GO:0003677);; Molecular Function: transcription factor activity, sequence-specific DNA binding (GO:0003700);; Cellular Component: nucleus (GO:0005634);; Cellular Component: transcription factor complex (GO:0005667);; Molecular Function: protein dimerization activity (GO:0046983);;	K06620|2.1e-194|osa:9266406|K06620 transcription factor E2F3 | (RefSeq) transcription factor E2FC	--	[K]	Transcription	E2F transcription factor CC-MB domain	Transcription factor E2FB OS=Arabidopsis thaliana OX=3702 GN=E2FB PE=1 SV=1	K	Transcription	hypothetical protein OsI_14607 [Oryza sativa Indica Group]
BGIOSGA036398	0	0	0	317	282	283	0	0	0	11.9426	11.3395	11.1371	1.06076e-27	7.58891	up	--	--	--	--	--	--	--	--	--	--	--	hypothetical protein OsI_37929 [Oryza sativa Indica Group]
BGIOSGA010885	1596	1153	1528	247	426	308	73.2831	44.7597	67.4881	10.2174	18.8177	13.3248	3.31576e-18	-2.28043	down	[H]	Coenzyme transport and metabolism	Cellular Component: cellular_component (GO:0005575);; Cellular Component: intracellular (GO:0005622);; Cellular Component: cell (GO:0005623);; Cellular Component: cytoplasm (GO:0005737);; Cellular Component: cytosol (GO:0005829);; Cellular Component: intracellular part (GO:0044424);; Cellular Component: cytoplasmic part (GO:0044444);; Cellular Component: cell part (GO:0044464);;	K20896|7.3e-127|dosa:Os03t0306900-01|K20896 formylaminopyrimidine deformylase / aminopyrimidine aminohydrolase [EC:3.5.1.- 3.5.99.-] | (RefSeq) Os03g0306900; Haem oxygenase-like, multi-helical domain containing protein.	Thiamine metabolism (ko00730)	--	--	TENA/THI-4/PQQC family	Bifunctional TENA2 protein OS=Zea mays OX=4577 GN=TENA2 PE=1 SV=1	K	Transcription	bifunctional TENA2 protein [Oryza sativa Japonica Group]
BGIOSGA031838	568	527	530	283	329	290	8.57332	6.73706	7.70856	3.86064	4.77628	4.12584	9.85362e-08	-1.05681	down	[G]	Carbohydrate transport and metabolism	Molecular Function: phosphoglycerate kinase activity (GO:0004618);; Biological Process: glycolytic process (GO:0006096);; Molecular Function: tRNA (guanine-N7-)-methyltransferase activity (GO:0008176);;	K00927|0.0e+00|osa:4348728|K00927 phosphoglycerate kinase [EC:2.7.2.3] | (RefSeq) phosphoglycerate kinase isoform X1	Glycolysis / Gluconeogenesis (ko00010);; Carbon fixation in photosynthetic organisms (ko00710);; Carbon metabolism (ko01200);; Biosynthesis of amino acids (ko01230)	--	--	Phosphoglycerate kinase	--	S	Function unknown	hypothetical protein OsI_33779 [Oryza sativa Indica Group]
BGIOSGA036003	393	197	303	127	92	82	32.9321	13.9789	24.4355	9.60319	7.3627	6.48069	1.10179e-07	-1.73491	down	--	--	Molecular Function: structural constituent of ribosome (GO:0003735);; Cellular Component: ribosome (GO:0005840);; Biological Process: translation (GO:0006412);; Molecular Function: rRNA binding (GO:0019843);;	--	--	--	--	--	--	--	--	hypothetical protein OsI_38734 [Oryza sativa Indica Group]
BGIOSGA035960	317	302	307	89	78	126	17.8073	14.3389	16.6148	4.49758	4.17759	6.64321	3.41189e-09	-1.82106	down	--	--	Cellular Component: integral component of membrane (GO:0016021);;	--	--	--	--	Protein of unknown function (DUF1118)	--	S	Function unknown	hypothetical protein OsI_38846 [Oryza sativa Indica Group]
BGIOSGA010155	11	8	7	48	30	52	0.354823	0.226667	0.218313	1.4777	0.980787	1.678	0.00377313	1.86542	up	[P]	Inorganic ion transport and metabolism	--	--	--	--	--	Beta-lactamase superfamily domain	--	S	Function unknown	hypothetical protein OsI_12786 [Oryza sativa Indica Group]
BGIOSGA033919	2	26	12	77	92	104	0.068783	0.828468	0.435629	2.6832	3.43327	3.80957	0.00473173	2.10801	up	--	--	Molecular Function: molecular_function (GO:0003674);; Molecular Function: catalytic activity (GO:0003824);; Molecular Function: ubiquitin-protein transferase activity (GO:0004842);; Cellular Component: cellular_component (GO:0005575);; Cellular Component: intracellular (GO:0005622);; Cellular Component: cell (GO:0005623);; Cellular Component: nucleus (GO:0005634);; Cellular Component: cytoplasm (…	--	--	[S]	Function unknown	--	--	S	Function unknown	hypothetical protein OsI_36260 [Oryza sativa Indica Group]
BGIOSGA011198	468	374	479	177	352	148	7.89347	5.33215	7.77316	2.69079	5.70831	2.35196	0.00334969	-1.13417	down	--	--	Cellular Component: cytosol (GO:0005829);; Biological Process: response to absence of light (GO:0009646);; Molecular Function: ribosome binding (GO:0043022);; Biological Process: negative regulation of transcription, DNA-templated (GO:0045892);; Biological Process: response to carbon starvation (GO:0090549);;	K03260|1.3e-08|sot:102579712|K03260 translation initiation factor 4G | (RefSeq) eukaryotic translation initiation factor isoform 4G-1-like	RNA transport (ko03013)	[T]	Signal transduction mechanisms	MA3 domain	MA3 DOMAIN-CONTAINING TRANSLATION REGULATORY FACTOR 2 OS=Arabidopsis thaliana OX=3702 GN=MRF2 PE=1 SV=1	S	Function unknown	Putative topoisomerase [Oryza sativa Japonica Group]
BGIOSGA020852	5991	15380	8891	5263	5254	4807	59.1162	128.391	84.4265	46.8921	49.8615	44.7637	0.000829515	-1.19516	down	[R]	General function prediction only	Molecular Function: catalytic activity (GO:0003824);; Cellular Component: mitochondrion (GO:0005739);; Cellular Component: chloroplast stroma (GO:0009570);; Biological Process: embryo development ending in seed dormancy (GO:0009793);; Molecular Function: metal ion binding (GO:0046872);;	--	--	[O]	Posttranslational modification, protein turnover, chaperones	Peptidase M16 inactive domain	Stromal processing peptidase, chloroplastic OS=Oryza sativa subsp. indica OX=39946 GN=OsI_23765 PE=1 SV=2	O	Posttranslational modification, protein turnover, chaperones	hypothetical protein OsI_23765 [Oryza sativa Indica Group]
BGIOSGA023476	0	0	0	6281	5714	5306	0	0	0	272.065	263.659	240.196	9.99185e-87	11.4349	up	[O]	Posttranslational modification, protein turnover, chaperones	Molecular Function: protein binding (GO:0005515);;	K08770|9.5e-116|ats:109747268|K08770 ubiquitin C | (RefSeq) LOC109747268; polyubiquitin-A isoform X1	Ubiquitin mediated proteolysis (ko04120)	[OR]	Posttranslational modification, protein turnover, chaperones;; General function prediction only	Ubiquitin family	Polyubiquitin OS=Avena fatua OX=4499 PE=2 SV=2	O	Posttranslational modification, protein turnover, chaperones	hypothetical protein OsI_24195 [Oryza sativa Indica Group]
BGIOSGA026166	40	688	144	23	21	23	0.918959	13.4417	3.18329	0.461571	0.460642	0.490989	8.6026e-06	-3.29195	down	--	--	Molecular Function: UDP-glycosyltransferase activity (GO:0008194);;	K23452|9.5e-110|aly:9329284|K23452 UDP-glucosyltransferase 85A [EC:2.4.1.-] | (RefSeq) UDP-glycosyltransferase 85A3	Zeatin biosynthesis (ko00908)	[GC]	Carbohydrate transport and metabolism;; Energy production and conversion	UDP-glucoronosyl and UDP-glucosyl transferase	UDP-glycosyltransferase 85A3 OS=Arabidopsis thaliana OX=3702 GN=UGT85A3 PE=2 SV=2	S	Function unknown	hypothetical protein OsI_26914 [Oryza sativa Indica Group]
BGIOSGA016737	5887	4756	5635	2147	3493	2789	559.848	382.563	515.618	184.296	319.479	250.252	1.59116e-06	-1.13657	down	[O]	Posttranslational modification, protein turnover, chaperones	Molecular Function: electron carrier activity (GO:0009055);; Molecular Function: protein disulfide oxidoreductase activity (GO:0015035);; Biological Process: cell redox homeostasis (GO:0045454);;	K03676|1.2e-55|dosa:Os04t0508300-01|K03676 glutaredoxin 3 | (RefSeq) Os04g0508300, GLUTAREDOXIN, GRX; Glutaredoxin.	--	[O]	Posttranslational modification, protein turnover, chaperones	Glutaredoxin	Glutaredoxin-C6 OS=Oryza sativa subsp. japonica OX=39947 GN=GRXC6 PE=1 SV=2	O	Posttranslational modification, protein turnover, chaperones	RecName: Full=Glutaredoxin-C6; AltName: Full=Glutaredoxin-C2 homolog 1 [Oryza sativa Japonica Group]
BGIOSGA017180	205	227	199	889	495	494	1.3407	1.25513	1.25329	5.25888	3.1212	3.05223	6.12654e-06	1.29431	up	--	--	Molecular Function: ADP binding (GO:0043531);;	K12818|1.3e-60|mtr:MTR_0267s0070|K12818 ATP-dependent RNA helicase DHX8/PRP22 [EC:3.6.4.13] | (RefSeq) NB-ARC domain disease resistance protein, putative	Spliceosome (ko03040)	[T]	Signal transduction mechanisms	NB-ARC domain	Putative disease resistance protein RGA4 OS=Solanum bulbocastanum OX=147425 GN=RGA4 PE=2 SV=1	S	Function unknown	hypothetical protein OsI_17515 [Oryza sativa Indica Group]
BGIOSGA016319	25	59	42	224	122	191	1.16876	2.40494	1.93605	9.82125	5.68905	8.73129	0.00033233	1.7257	up	[V]	Defense mechanisms	Molecular Function: hydrolase activity (GO:0016787);;	K07766|8.8e-106|dosa:Os04t0399300-01|K07766 diphosphoinositol-polyphosphate diphosphatase [EC:3.6.1.52] | (RefSeq) Os04g0399300; Similar to Nudix hydrolase 13, mitochondrial precursor (EC 3.6.1.-) (AtNUDT13).	--	[T]	Signal transduction mechanisms	NUDIX domain	Nudix hydrolase 12, mitochondrial OS=Arabidopsis thaliana OX=3702 GN=NUDT12 PE=2 SV=1	L	Replication, recombination and repair	hypothetical protein OsI_15732 [Oryza sativa Indica Group]
BGIOSGA016543	1476	1247	1307	4802	4385	4327	34.7855	24.8427	29.6309	102.173	99.387	96.2122	2.18558e-42	1.51853	up	--	--	Cellular Component: integral component of membrane (GO:0016021);;	K15015|6.9e-238|dosa:Os04t0460300-01|K15015 solute carrier family 32 (vesicular inhibitory amino acid transporter) | (RefSeq) Os04g0460300; Amino acid transporter, transmembrane domain containing protein.	--	[E]	Amino acid transport and metabolism	Transmembrane amino acid transporter protein	Amino acid transporter AVT1I OS=Arabidopsis thaliana OX=3702 GN=AVT1I PE=3 SV=1	E	Amino acid transport and metabolism	hypothetical protein DAI22_04g155300 [Oryza sativa Japonica Group]
BGIOSGA008355	354	402	411	149	194	189	10.1944	9.78524	11.3884	3.87183	5.35861	5.11632	8.91143e-07	-1.32342	down	[HR]	Coenzyme transport and metabolism;; General function prediction only	--	--	--	--	--	alpha/beta hydrolase fold	--	S	Function unknown	hypothetical protein OsI_07519 [Oryza sativa Indica Group]
BGIOSGA022248	17	23	20	114	121	65	0.258	0.30474	0.301161	1.62269	1.83672	0.958203	5.47698e-05	1.94576	up	[T]	Signal transduction mechanisms	Molecular Function: protein kinase activity (GO:0004672);; Molecular Function: ATP binding (GO:0005524);; Cellular Component: integral component of membrane (GO:0016021);;	K01180|7.8e-44|cmax:111487562|K01180 endo-1,3(4)-beta-glucanase [EC:3.2.1.6] | (RefSeq) uncharacterized protein LOC111487562	--	--	--	Protein tyrosine and serine/threonine kinase	Proline-rich receptor-like protein kinase PERK9 OS=Arabidopsis thaliana OX=3702 GN=PERK9 PE=1 SV=1	S	Function unknown	LRR receptor-like serine/threonine-protein kinase GSO1 [Oryza sativa Japonica Group]
BGIOSGA020391	21369	16465	17918	5007	5418	5171	2496.3	1626.96	2014.1	528.044	608.63	569.942	1.99853e-48	-2.03903	down	--	--	Biological Process: reproduction (GO:0000003);; Biological Process: response to acid chemical (GO:0001101);; Biological Process: developmental process involved in reproduction (GO:0003006);; Cellular Component: cellular_component (GO:0005575);; Cellular Component: intracellular (GO:0005622);; Cellular Component: cell (GO:0005623);; Cellular Component: lipid droplet (GO:0005811);; Biological Proce…	--	--	--	--	Protein of unknown function (DUF1264)	Oil body-associated protein 1A OS=Zea mays OX=4577 GN=OBAP1A PE=2 SV=1	--	--	hypothetical protein OsI_21040 [Oryza sativa Indica Group]
BGIOSGA000734	1832	1272	1764	790	737	715	75.1115	44.1224	69.6192	29.2558	29.0416	27.6761	1.04976e-15	-1.32264	down	--	--	Cellular Component: transcription factor TFIIF complex (GO:0005674);; Biological Process: transcription initiation from RNA polymerase II promoter (GO:0006367);;	K03139|8.8e-121|osa:9270266|K03139 transcription initiation factor TFIIF subunit beta [EC:3.6.4.12] | (RefSeq) transcription initiation factor IIF subunit beta isoform X1	Basal transcription factors (ko03022)	[K]	Transcription	TFIIF, beta subunit HTH domain	--	K	Transcription	hypothetical protein OsI_03910 [Oryza sativa Indica Group]
BGIOSGA020607	20	55	44	994	1023	1099	0.664431	1.55672	1.42086	30.2079	33.1321	34.912	2.48046e-35	4.30877	up	--	--	--	--	--	--	--	--	--	G	Carbohydrate transport and metabolism	hypothetical protein OsI_24314 [Oryza sativa Indica Group]
BGIOSGA009966	408	520	433	3487	2884	2891	7.70358	8.30645	7.86515	59.449	52.3822	51.512	1.85394e-43	2.50528	up	[G]	Carbohydrate transport and metabolism	Molecular Function: glucan exo-1,3-beta-glucosidase activity (GO:0004338);; Molecular Function: beta-galactosidase activity (GO:0004565);; Molecular Function: beta-mannosidase activity (GO:0004567);; Biological Process: carbohydrate metabolic process (GO:0005975);; Molecular Function: beta-D-fucosidase activity (GO:0033907);; Molecular Function: beta-L-arabinosidase activity (GO:0047701);; Molecu…	K05350|0.0e+00|dosa:Os03t0703100-01|K05350 beta-glucosidase [EC:3.2.1.21] | (RefSeq) Os03g0703100; Similar to Beta-glucosidase.	Cyanoamino acid metabolism (ko00460);; Starch and sucrose metabolism (ko00500);; Phenylpropanoid biosynthesis (ko00940)	[G]	Carbohydrate transport and metabolism	Glycosyl hydrolase family 1	Beta-glucosidase 8 OS=Oryza sativa subsp. japonica OX=39947 GN=BGLU8 PE=1 SV=1	G	Carbohydrate transport and metabolism	hypothetical protein OsI_13187 [Oryza sativa Indica Group]
BGIOSGA016786	170	213	233	796	781	655	3.15065	3.35483	4.17453	13.3695	13.9851	11.4961	4.06475e-13	1.60349	up	[S]	Function unknown	Cellular Component: integral component of membrane (GO:0016021);; Biological Process: transmembrane transport (GO:0055085);;	K15363|1.4e-30|bna:111210893|K15363 fanconi-associated nuclease 1 [EC:3.1.21.- 3.1.4.1] | (RefSeq) fanconi-associated nuclease 1 homolog	--	--	--	OPT oligopeptide transporter protein	Probable metal-nicotianamine transporter YSL12 OS=Oryza sativa subsp. japonica OX=39947 GN=YSL12 PE=2 SV=2	S	Function unknown	hypothetical protein OsI_16700 [Oryza sativa Indica Group]
BGIOSGA008519	359	1118	658	16897	13268	14967	5.43036	14.3133	9.57489	230.91	193.157	213.776	6.13405e-28	3.97661	up	[I]	Lipid transport and metabolism	Biological Process: lipid metabolic process (GO:0006629);; Molecular Function: phosphoric diester hydrolase activity (GO:0008081);;	K01126|1.3e-14|mcha:111008943|K01126 glycerophosphoryl diester phosphodiesterase [EC:3.1.4.46] | (RefSeq) glycerophosphodiester phosphodiesterase GDPD6	Glycerophospholipid metabolism (ko00564)	[C]	Energy production and conversion	Glycerophosphoryl diester phosphodiesterase family	Glycerophosphodiester phosphodiesterase GDPDL3 OS=Arabidopsis thaliana OX=3702 GN=GDPDL3 PE=2 SV=3	C	Energy production and conversion	hypothetical protein OsI_07859 [Oryza sativa Indica Group]
BGIOSGA005031	3327	1561	2248	573	407	633	114.235	45.3115	74.2475	17.736	13.4245	20.5046	2.2125e-15	-2.28781	down	--	--	Cellular Component: integral component of membrane (GO:0016021);;	--	--	--	--	Uncharacterized conserved protein (DUF2358)	--	S	Function unknown	uncharacterized protein LOC4324318 [Oryza sativa Japonica Group]
BGIOSGA014498	16	15	17	72	54	56	0.410686	0.329451	0.425363	1.73154	1.37049	1.4141	0.00173215	1.57987	up	--	--	Molecular Function: DNA binding (GO:0003677);; Cellular Component: nucleus (GO:0005634);;	K09287|3.0e-43|smo:SELMODRAFT_110104|K09287 RAV-like factor | (RefSeq) hypothetical protein	--	--	--	B3 DNA binding domain	B3 domain-containing protein Os02g0683500 OS=Oryza sativa subsp. japonica OX=39947 GN=Os02g0683500 PE=2 SV=1	K	Transcription	hypothetical protein OsI_17101 [Oryza sativa Indica Group]
BGIOSGA014274	234	489	353	2207	1719	3226	28.4641	50.4504	41.3937	243.335	201.905	371.775	2.91522e-11	2.40926	up	--	--	--	--	--	--	--	Wound-induced protein	--	S	Function unknown	uncharacterized protein LOC4337133 [Oryza sativa Japonica Group]
BGIOSGA017731	843	1120	1000	5940	4008	4170	30.7003	34.5012	35.0551	195.349	140.425	143.33	1.19839e-21	1.98232	up	[HR]	Coenzyme transport and metabolism;; General function prediction only	Molecular Function: aminopeptidase activity (GO:0004177);; Cellular Component: cytoplasm (GO:0005737);;	K01259|1.3e-168|osa:4339305|K01259 proline iminopeptidase [EC:3.4.11.5] | (RefSeq) proline iminopeptidase isoform X1	Arginine and proline metabolism (ko00330)	--	--	alpha/beta hydrolase fold	Proline iminopeptidase OS=Arabidopsis thaliana OX=3702 GN=PIP PE=2 SV=3	--	--	hypothetical protein OsI_20609 [Oryza sativa Indica Group]
BGIOSGA004262	800	713	809	2718	2059	1660	6.74317	5.07726	6.55608	20.6797	16.69	13.1999	9.34239e-12	1.22347	up	[V]	Defense mechanisms	Molecular Function: ATP binding (GO:0005524);; Cellular Component: integral component of membrane (GO:0016021);; Molecular Function: ATPase activity (GO:0016887);; Molecular Function: ATPase activity, coupled to transmembrane movement of substances (GO:0042626);;	K05658|0.0e+00|osa:4325290|K05658 ATP-binding cassette, subfamily B (MDR/TAP), member 1 [EC:7.6.2.2] | (RefSeq) ABC transporter B family member 9	ABC transporters (ko02010)	[Q]	Secondary metabolites biosynthesis, transport and catabolism	ABC transporter transmembrane region	ABC transporter B family member 11 OS=Arabidopsis thaliana OX=3702 GN=ABCB11 PE=2 SV=1	V	Defense mechanisms	hypothetical protein OsI_03383 [Oryza sativa Indica Group]
BGIOSGA001241	76	213	85	476	415	423	1.18864	2.82402	1.26897	6.73336	6.24983	6.25218	0.00174214	1.46276	up	[TK]	Signal transduction mechanisms;; Transcription	Molecular Function: protein kinase activity (GO:0004672);; Molecular Function: ATP binding (GO:0005524);; Cellular Component: integral component of membrane (GO:0016021);;	K20359|5.4e-45|eus:EUTSA_v10006389mg|K20359 PRA1 family protein 1 | (RefSeq) hypothetical protein	--	--	--	Protein kinase domain	Probable inactive receptor kinase At2g26730 OS=Arabidopsis thaliana OX=3702 GN=At2g26730 PE=1 SV=1	S	Function unknown	hypothetical protein OsI_02797 [Oryza sativa Indica Group]
BGIOSGA026037	5	11	13	82	61	58	0.07164	0.16042	0.222891	1.31316	1.03401	0.964829	7.22889e-05	2.30365	up	--	--	Biological Process: regionalization (GO:0003002);; Molecular Function: molecular_function (GO:0003674);; Molecular Function: nucleic acid binding (GO:0003676);; Molecular Function: DNA binding (GO:0003677);; Molecular Function: transcription factor activity, sequence-specific DNA binding (GO:0003700);; Molecular Function: binding (GO:0005488);; Cellular Component: cellular_component (GO:0005575);…	K14494|3.4e-35|eus:EUTSA_v10020431mg|K14494 DELLA protein | (RefSeq) hypothetical protein	Plant hormone signal transduction (ko04075)	--	--	GRAS domain family	Protein SHORT-ROOT 1 OS=Oryza sativa subsp. indica OX=39946 GN=SHR1 PE=3 SV=1	K	Transcription	RecName: Full=Protein SHORT-ROOT 1; AltName: Full=OsSHR1 [Oryza sativa Indica Group]
BGIOSGA006322	240	58	96	48	18	15	3.04404	0.619264	1.1668	0.543388	0.215693	0.179497	0.000471826	-2.22339	down	--	--	Cellular Component: integral component of membrane (GO:0016021);;	--	--	--	--	Fusaric acid resistance protein-like	--	S	Function unknown	hypothetical protein OsI_07511 [Oryza sativa Indica Group]
BGIOSGA001214	263	207	228	79	88	62	6.58054	4.3656	5.48869	1.78672	2.11343	1.44315	7.8745e-11	-1.79065	down	[HG]	Coenzyme transport and metabolism;; Carbohydrate transport and metabolism	--	--	--	--	--	Uncharacterised protein family UPF0052	--	S	Function unknown	uncharacterized protein YNL011C [Oryza sativa Japonica Group]
BGIOSGA032130	102	43	89	5	11	9	2.48789	0.888205	2.09499	0.10717	0.248363	0.202523	1.85552e-07	-3.05535	down	--	--	Molecular Function: UDP-glycosyltransferase activity (GO:0008194);;	K13691|2.1e-50|pavi:110748629|K13691 pathogen-inducible salicylic acid glucosyltransferase [EC:2.4.1.-] | (RefSeq) UDP-glycosyltransferase 74E2-like	--	[GC]	Carbohydrate transport and metabolism;; Energy production and conversion	UDP-glucoronosyl and UDP-glucosyl transferase	UDP-glycosyltransferase 83A1 OS=Arabidopsis thaliana OX=3702 GN=UGT83A1 PE=2 SV=1	S	Function unknown	hypothetical protein OsI_33106 [Oryza sativa Indica Group]
Oryza_sativa_newGene_6593	104	35	55	16	13	21	1.42281	0.398626	0.74282	0.194976	0.327498	0.265638	0.00145127	-1.92743	down	--	--	--	--	--	--	--	--	--	--	--	hypothetical protein [Oryza sativa Japonica Group]
BGIOSGA037405	0	11	9	110	46	46	0	0.634991	0.573763	7.13203	3.18239	3.06836	0.00468365	2.36914	up	--	--	--	--	--	--	--	--	--	--	--	hypothetical protein OsI_38356 [Oryza sativa Indica Group]
BGIOSGA030925	399	752	517	2368	2710	2212	6.60406	10.5431	8.25064	35.4518	43.2222	34.6119	2.08328e-10	1.84094	up	[G]	Carbohydrate transport and metabolism	--	K14506|9.7e-12|nnu:109115461|K14506 jasmonic acid-amino synthetase [EC:6.3.2.52] | (RefSeq) uncharacterized LOC109115461	Plant hormone signal transduction (ko04075)	--	--	Protein of unknown function, DUF547	--	S	Function unknown	hypothetical protein OsI_31678 [Oryza sativa Indica Group]
BGIOSGA013397	728	809	719	392	243	422	28.2254	26.5199	26.8225	13.7213	9.04823	15.418	4.17223e-06	-1.29144	down	[H]	Coenzyme transport and metabolism	Molecular Function: hydrolase activity (GO:0016787);;	K07025|2.0e-152|dosa:Os03t0701200-01|K07025 putative hydrolase of the HAD superfamily | (RefSeq) Os03g0701200; Similar to Sugar-starvation induced protein (Fragment).	--	[R]	General function prediction only	haloacid dehalogenase-like hydrolase	--	S	Function unknown	hypothetical protein OsI_13169 [Oryza sativa Indica Group]
BGIOSGA000572	30	34	25	105	63	91	0.735467	0.685909	0.579611	2.31382	1.48106	2.08642	0.00944578	1.23256	up	--	--	Biological Process: response to red or far red light (GO:0009639);; Biological Process: negative gravitropism (GO:0009959);;	--	--	--	--	Plant protein of unknown function (DUF641)	--	S	Function unknown	hypothetical protein OsI_04256 [Oryza sativa Indica Group]
BGIOSGA023939	230	194	190	58	51	29	8.80544	6.26652	7.00596	1.98842	1.86256	1.04845	6.49534e-12	-2.31198	down	--	--	Biological Process: signal transduction (GO:0007165);;	--	--	--	--	Putative nuclear localisation signal	Ninja-family protein Os07g0602900 OS=Oryza sativa subsp. japonica OX=39947 GN=Os07g0602900 PE=2 SV=1	S	Function unknown	hypothetical protein OsI_26773 [Oryza sativa Indica Group]
BGIOSGA023484	0	13	5	66	53	62	0	1.21317	0.484547	6.7284	5.73919	6.61448	0.00481173	2.3698	up	--	--	--	--	--	--	--	--	--	--	--	hypothetical protein OsI_24216 [Oryza sativa Indica Group]
BGIOSGA000161	354	466	392	1562	1188	1339	12.5636	14.0015	13.4071	50.1819	40.6476	44.9404	2.76293e-12	1.49796	up	--	--	Cellular Component: endoplasmic reticulum membrane (GO:0005789);; Cellular Component: plasma membrane (GO:0005886);; Cellular Component: integral component of membrane (GO:0016021);; Biological Process: endoplasmic reticulum-plasma membrane tethering (GO:0061817);; Biological Process: endoplasmic reticulum membrane organization (GO:0090158);;	--	--	--	--	--	--	U	Intracellular trafficking, secretion, and vesicular transport	hypothetical protein OsI_05106 [Oryza sativa Indica Group]
BGIOSGA033334	0	0	11	1732	1473	1890	0	0	0.479675	71.4807	64.7666	81.555	0.00190784	3.12851	up	[O]	Posttranslational modification, protein turnover, chaperones	Molecular Function: protein binding (GO:0005515);;	K00799|1.6e-129|osa:4349198|K00799 glutathione S-transferase [EC:2.5.1.18] | (RefSeq) glutathione S-transferase L2, chloroplastic	Glutathione metabolism (ko00480)	[O]	Posttranslational modification, protein turnover, chaperones	Glutathione S-transferase, N-terminal domain	Probable glutathione S-transferase GSTU6 OS=Oryza sativa subsp. japonica OX=39947 GN=GSTU6 PE=2 SV=2	O	Posttranslational modification, protein turnover, chaperones	hypothetical protein OsI_34426 [Oryza sativa Indica Group]
BGIOSGA023563	39	49	89	331	208	146	0.853158	0.916103	1.89667	6.67286	4.46694	3.07693	0.000493532	1.60691	up	--	--	Molecular Function: DNA binding (GO:0003677);; Cellular Component: nucleus (GO:0005634);;	K14491|6.1e-11|cmo:103483874|K14491 two-component response regulator ARR-B family | (RefSeq) two-component response regulator ARR2-like	Plant hormone signal transduction (ko04075)	--	--	MYB-CC type transfactor, LHEQLE motif	Protein PHOSPHATE STARVATION RESPONSE 3 OS=Oryza sativa subsp. japonica OX=39947 GN=PHR3 PE=2 SV=1	S	Function unknown	hypothetical protein OsI_24378 [Oryza sativa Indica Group]
BGIOSGA021337	2930	1801	2518	1383	1220	1201	55.3418	28.7673	45.7471	23.5826	22.1529	21.4054	5.92549e-10	-1.13281	down	[S]	Function unknown	Biological Process: response to water deprivation (GO:0009414);; Cellular Component: chloroplast thylakoid (GO:0009534);; Cellular Component: chloroplast stroma (GO:0009570);;	K08997|0.0e+00|dosa:Os06t0320700-01|K08997 serine/tyrosine/threonine adenylyltransferase [EC:2.7.7.-] | (RefSeq) Os06g0320700; Uncharacterised protein family UPF0061 domain containing protein.	--	[S]	Function unknown	Uncharacterized ACR, YdiU/UPF0061 family	--	S	Function unknown	hypothetical protein OsI_22756 [Oryza sativa Indica Group]
BGIOSGA020457	1948	1573	1791	838	978	983	35.9559	24.5642	31.8238	13.9706	17.3536	17.1147	3.44542e-10	-1.124	down	[H]	Coenzyme transport and metabolism	Cellular Component: vacuole (GO:0005773);; Biological Process: red, far-red light phototransduction (GO:0009585);; Biological Process: response to wounding (GO:0009611);; Biological Process: systemic acquired resistance (GO:0009627);; Biological Process: photomorphogenesis (GO:0009640);; Biological Process: jasmonic acid metabolic process (GO:0009694);; Biological Process: induced systemic resist…	K14506|0.0e+00|dosa:Os05t0586200-01|K14506 jasmonic acid-amino synthetase [EC:6.3.2.52] | (RefSeq) Os05g0586200, JAR1, JASMONYL-L-ISOLEUCINE_SYNTHASE_1; Gretchen hagen 3 (GH3) family protein, Phytochrome, Jasmonate signaling	Plant hormone signal transduction (ko04075)	--	--	GH3 auxin-responsive promoter	Jasmonoyl--L-amino acid synthetase GH3.5 OS=Oryza sativa subsp. japonica OX=39947 GN=GH3.5 PE=1 SV=1	S	Function unknown	hypothetical protein OsI_21174 [Oryza sativa Indica Group]
BGIOSGA034793	448	338	369	1037	773	914	10.2483	6.54524	8.12791	21.4431	17.0328	19.7616	1.92414e-07	1.00675	up	--	--	Molecular Function: molecular_function (GO:0003674);; Molecular Function: catalytic activity (GO:0003824);; Cellular Component: cellular_component (GO:0005575);; Cellular Component: intracellular (GO:0005622);; Cellular Component: cell (GO:0005623);; Cellular Component: cytoplasm (GO:0005737);; Cellular Component: Golgi apparatus (GO:0005794);; Biological Process: circadian rhythm (GO:0007623);; …	K23877|1.2e-48|lja:Lj0g3v0355939.2|K23877 xyloglucan O-acetyltransferase | (RefSeq) Lj0g3v0355939.2; -	--	--	--	GDSL/SGNH-like Acyl-Esterase family found in Pmr5 and Cas1p	Protein trichome birefringence-like 10 OS=Arabidopsis thaliana OX=3702 GN=TBL10 PE=2 SV=1	S	Function unknown	protein trichome birefringence-like 10 [Oryza sativa Japonica Group]
BGIOSGA024551	207	113	127	109	44	48	4.81259	2.21777	2.82851	2.28153	0.968952	1.03377	0.00599736	-1.31274	down	--	--	--	--	--	--	--	--	--	--	--	hypothetical protein OsI_25470 [Oryza sativa Indica Group]
BGIOSGA024152	1270	889	1099	476	398	606	21.291	12.6028	17.7244	7.20437	6.40216	9.57644	1.07264e-07	-1.3197	down	--		Molecular Function: protein kinase activity (GO:0004672);; Molecular Function: ATP binding (GO:0005524);; Cellular Component: integral component of membrane (GO:0016021);;	K24104|2.8e-75|thj:104799061|K24104 GPN-loop GTPase | (RefSeq) LOW QUALITY PROTEIN: uncharacterized protein LOC104799061	--	--	--	Protein kinase domain	Cysteine-rich receptor-like protein kinase 6 OS=Oryza sativa subsp. japonica OX=39947 GN=CRK6 PE=1 SV=1	T	Signal transduction mechanisms	hypothetical protein OsI_26359 [Oryza sativa Indica Group]
BGIOSGA011217	592	1163	1061	263	354	296	13.8108	22.9689	23.8426	5.53502	7.94653	6.51306	6.92179e-08	-1.79979	down	[M]	Cell wall/membrane/envelope biogenesis	Molecular Function: molecular_function (GO:0003674);; Molecular Function: catalytic activity (GO:0003824);; Cellular Component: cellular_component (GO:0005575);; Cellular Component: intracellular (GO:0005622);; Cellular Component: cell (GO:0005623);; Cellular Component: cytoplasm (GO:0005737);; Biological Process: lipid metabolic process (GO:0006629);; Biological Process: membrane lipid metabolic…	K09480|6.4e-268|dosa:Os03t0214400-01|K09480 digalactosyldiacylglycerol synthase [EC:2.4.1.241] | (RefSeq) Os03g0214400; Similar to Digalactosyldiacylglycerol synthase 2.	Glycerolipid metabolism (ko00561)	--	--	Glycosyl transferases group 1	Digalactosyldiacylglycerol synthase 2, chloroplastic OS=Lotus japonicus OX=34305 GN=DGD2 PE=2 SV=1	I	Lipid transport and metabolism	hypothetical protein OsI_10520 [Oryza sativa Indica Group]
BGIOSGA023875	212	156	168	16	37	26	13.7619	8.55283	10.5063	0.899341	2.29285	1.57841	1.48834e-11	-2.81266	down	--	--	Cellular Component: integral component of membrane (GO:0016021);;	--	--	--	--	--	--	S	Function unknown	hypothetical protein OsI_26954 [Oryza sativa Indica Group]
BGIOSGA006023	47	46	82	269	174	290	0.706098	0.582955	1.18488	3.66318	2.52923	4.13655	9.33962e-06	1.77089	up	[R]	General function prediction only	--	--	--	--	--	von Willebrand factor type A domain	E3 ubiquitin-protein ligase WAV3 OS=Arabidopsis thaliana OX=3702 GN=WAV3 PE=1 SV=1	S	Function unknown	hypothetical protein OsI_08104 [Oryza sativa Indica Group]
BGIOSGA010910	161	212	199	1305	927	906	3.95288	4.39179	4.70556	28.9645	21.9208	21.0177	8.45823e-22	2.17977	up	--	--	Cellular Component: integral component of membrane (GO:0016021);; Molecular Function: transferase activity, transferring glycosyl groups (GO:0016757);;	K08238|1.6e-252|osa:4332564|K08238 xyloglucan 6-xylosyltransferase [EC:2.4.2.39] | (RefSeq) probable xyloglucan 6-xylosyltransferase 1	--	[GM]	Carbohydrate transport and metabolism;; Cell wall/membrane/envelope biogenesis	galactosyl transferase GMA12/MNN10 family	Probable xyloglucan 6-xylosyltransferase 1 OS=Oryza sativa subsp. indica OX=39946 GN=XXT1 PE=3 SV=2	S	Function unknown	probable xyloglucan 6-xylosyltransferase 1 [Oryza sativa Japonica Group]
BGIOSGA013957	952	685	839	433	477	430	19.1213	11.6359	16.2055	7.83555	9.20051	8.13265	5.18367e-09	-1.08779	down	--	--	--	--	--	[A]	RNA processing and modification	Leucine rich repeat	--	S	Function unknown	hypothetical protein OsI_14355 [Oryza sativa Indica Group]
BGIOSGA020172	2671	2769	2422	1645	1148	1161	122.652	107.557	107.012	68.1994	50.6822	50.3068	6.35183e-12	-1.21943	down	--	--	Molecular Function: pattern binding (GO:0001871);; Molecular Function: (1->3)-beta-D-glucan binding (GO:0001872);; Molecular Function: molecular_function (GO:0003674);; Molecular Function: catalytic activity (GO:0003824);; Molecular Function: hydrolase activity, hydrolyzing O-glycosyl compounds (GO:0004553);; Molecular Function: binding (GO:0005488);; Cellular Component: cellular_component (GO:00…	K19892|1.5e-18|pop:7483251|K19892 glucan endo-1,3-beta-glucosidase 4 [EC:3.2.1.39] | (RefSeq) glucan endo-1,3-beta-glucosidase 4	Starch and sucrose metabolism (ko00500)	--	--	X8 domain	PLASMODESMATA CALLOSE-BINDING PROTEIN 4 OS=Arabidopsis thaliana OX=3702 GN=PDCB4 PE=1 SV=1	S	Function unknown	hypothetical protein OsI_20600 [Oryza sativa Indica Group]
BGIOSGA014022	33	23	27	84	68	73	1.30226	0.787229	1.01738	3.07402	2.62702	2.78914	0.009869	1.15795	up	--	--	--	--	--	--	--	--	--	--	--	hypothetical protein OsI_18070 [Oryza sativa Indica Group]
BGIOSGA014091	62	36	40	6	18	5	1.40368	0.68499	0.870529	0.120366	0.392196	0.085583	0.00242414	-2.11429	down	--	--	Molecular Function: aspartic-type endopeptidase activity (GO:0004190);;	K22683|6.7e-103|lang:109337504|K22683 aspartyl protease family protein [EC:3.4.23.-] | (RefSeq) protein ASPARTIC PROTEASE IN GUARD CELL 1-like	--	[O]	Posttranslational modification, protein turnover, chaperones	Xylanase inhibitor N-terminal	Protein ASPARTIC PROTEASE IN GUARD CELL 2 OS=Arabidopsis thaliana OX=3702 GN=ASPG2 PE=2 SV=1	O	Posttranslational modification, protein turnover, chaperones	hypothetical protein OsI_17922 [Oryza sativa Indica Group]
BGIOSGA001797	0	3	0	2257	287	172	0	0.034967	0	42.1098	5.69204	3.34596	0.000850065	3.33167	up	[GI]	Carbohydrate transport and metabolism;; Lipid transport and metabolism	Molecular Function: enzyme inhibitor activity (GO:0004857);; Molecular Function: pectinesterase activity (GO:0030599);; Biological Process: cell wall modification (GO:0042545);; Molecular Function: aspartyl esterase activity (GO:0045330);; Biological Process: pectin catabolic process (GO:0045490);;	K01051|1.5e-292|dosa:Os01t0311800-01|K01051 pectinesterase [EC:3.1.1.11] | (RefSeq) Os01g0311800; Similar to Pectin methylesterase 8 (Fragment).	Pentose and glucuronate interconversions (ko00040)	--	--	Pectinesterase	Probable pectinesterase/pectinesterase inhibitor 41 OS=Arabidopsis thaliana OX=3702 GN=PME41 PE=2 SV=2	G	Carbohydrate transport and metabolism	hypothetical protein OsI_01593 [Oryza sativa Indica Group]
BGIOSGA033011	1741	1652	1907	913	867	692	25.1355	20.1843	26.5023	11.8984	12.0348	9.42319	9.08765e-20	-1.32051	down	[G]	Carbohydrate transport and metabolism	Molecular Function: glycogen (starch) synthase activity (GO:0004373);; Molecular Function: starch synthase activity (GO:0009011);; Cellular Component: amyloplast (GO:0009501);; Cellular Component: chloroplast (GO:0009507);; Biological Process: amylopectin biosynthetic process (GO:0010021);; Biological Process: starch biosynthetic process (GO:0019252);;	K00703|0.0e+00|dosa:Os10t0437600-00|K00703 starch synthase [EC:2.4.1.21] | (RefSeq) Os10g0437600, SOLUBLE_STARCH_SYNTHASE_IIC, SSIIC; Similar to Starch synthase II, chloroplast precursor (EC 2.4.1.21) (SS II) (GBSSII) (Granule-bound starch synthase II).	Starch and sucrose metabolism (ko00500)	--	--	Starch synthase catalytic domain	Soluble starch synthase 2-1, chloroplastic/amyloplastic OS=Oryza sativa subsp. japonica OX=39947 GN=SSII-1 PE=2 SV=2	G	Carbohydrate transport and metabolism	hypothetical protein OsI_33746 [Oryza sativa Indica Group]
BGIOSGA018369	884	416	567	252	295	303	12.5327	4.98464	7.73302	3.21709	4.01365	4.04408	3.62206e-05	-1.29545	down	--	--	Molecular Function: molecular_function (GO:0003674);; Molecular Function: nucleic acid binding (GO:0003676);; Molecular Function: RNA binding (GO:0003723);; Molecular Function: catalytic activity (GO:0003824);; Molecular Function: nuclease activity (GO:0004518);; Molecular Function: endonuclease activity (GO:0004519);; Molecular Function: binding (GO:0005488);; Cellular Component: cellular_compon…	--	--	[R]	General function prediction only	PPR repeat family	Pentatricopeptide repeat-containing protein At5g50280, chloroplastic OS=Arabidopsis thaliana OX=3702 GN=EMB1006 PE=2 SV=1	S	Function unknown	pentatricopeptide repeat-containing protein At5g50280, chloroplastic [Oryza sativa Japonica Group]
BGIOSGA014384	710	905	703	2391	2483	3221	17.6981	19.0813	16.8642	53.8076	59.5286	75.7892	3.77128e-10	1.55712	up	[G]	Carbohydrate transport and metabolism	Molecular Function: galactokinase activity (GO:0004335);; Molecular Function: ATP binding (GO:0005524);; Molecular Function: galactose binding (GO:0005534);; Cellular Component: cytosol (GO:0005829);; Biological Process: galactose metabolic process (GO:0006012);; Biological Process: D-galacturonate metabolic process (GO:0046396);; Molecular Function: galacturonokinase activity (GO:0047912);;	K18677|4.3e-242|dosa:Os04t0608100-01|K18677 galacturonokinase [EC:2.7.1.44] | (RefSeq) Os04g0608100; Ribosomal protein S5 domain 2-type fold domain containing protein.	Amino sugar and nucleotide sugar metabolism (ko00520)	[G]	Carbohydrate transport and metabolism	GHMP kinases C terminal	Galacturonokinase OS=Arabidopsis thaliana OX=3702 GN=GALAK PE=1 SV=1	G	Carbohydrate transport and metabolism	galacturonokinase [Oryza sativa Japonica Group]
BGIOSGA008556	812	611	789	3938	4158	4710	16.8353	10.7151	15.7463	73.7639	82.9648	92.2094	6.13181e-38	2.30476	up	[G]	Carbohydrate transport and metabolism	Molecular Function: glucose-6-phosphate dehydrogenase activity (GO:0004345);; Biological Process: glucose metabolic process (GO:0006006);; Biological Process: pentose-phosphate shunt (GO:0006098);; Molecular Function: NADP binding (GO:0050661);;	K00036|9.7e-297|dosa:Os02t0600400-01|K00036 glucose-6-phosphate 1-dehydrogenase [EC:1.1.1.49 1.1.1.363] | (RefSeq) Os02g0600400; Similar to Glucose-6-phosphate dehydrogenase.	Pentose phosphate pathway (ko00030);; Glutathione metabolism (ko00480);; Carbon metabolism (ko01200)	[G]	Carbohydrate transport and metabolism	Glucose-6-phosphate dehydrogenase, C-terminal domain	Glucose-6-phosphate 1-dehydrogenase, cytoplasmic isoform OS=Solanum tuberosum OX=4113 GN=G6PDH PE=2 SV=1	G	Carbohydrate transport and metabolism	hypothetical protein OsI_07937 [Oryza sativa Indica Group]
BGIOSGA002118	2000	1353	1670	833	863	799	52.9247	30.2815	42.5352	19.891	21.9478	19.9372	1.70494e-12	-1.21145	down	--	--	Molecular Function: metal ion binding (GO:0046872);;	--	--	[BK]	Chromatin structure and dynamics;; Transcription	PWWP domain	Histone-lysine N-methyltransferase ATX3 OS=Arabidopsis thaliana OX=3702 GN=ATX3 PE=2 SV=2	S	Function unknown	hypothetical protein OsI_00918 [Oryza sativa Indica Group]
BGIOSGA035510	10168	6009	8506	3612	4081	3413	132.61	66.2954	106.746	42.5268	51.1912	41.9979	6.58277e-12	-1.3449	down	--	--	Molecular Function: GTPase activity (GO:0003924);; Molecular Function: GTP binding (GO:0005525);; Cellular Component: endoplasmic reticulum membrane (GO:0005789);; Cellular Component: integral component of membrane (GO:0016021);;	K22698|0.0e+00|osa:4350788|K22698 protein SEY1 [EC:3.6.5.-] | (RefSeq) protein ROOT HAIR DEFECTIVE 3 homolog 2	--	[R]	General function prediction only	Root hair defective 3 GTP-binding protein (RHD3)	Protein ROOT HAIR DEFECTIVE 3 homolog 2 OS=Oryza sativa subsp. japonica OX=39947 GN=Os11g0582300 PE=2 SV=1	Z	Cytoskeleton	hypothetical protein OsI_36606 [Oryza sativa Indica Group]
BGIOSGA014966	55	189	161	1842	1325	1169	0.468387	1.37367	1.32906	14.3079	10.9601	9.48464	3.63057e-13	2.99768	up	[V]	Defense mechanisms	Molecular Function: ATP binding (GO:0005524);; Cellular Component: integral component of membrane (GO:0016021);; Molecular Function: ATPase activity (GO:0016887);; Molecular Function: ATPase activity, coupled to transmembrane movement of substances (GO:0042626);;	K05658|0.0e+00|dosa:Os04t0459000-01|K05658 ATP-binding cassette, subfamily B (MDR/TAP), member 1 [EC:7.6.2.2] | (RefSeq) Os04g0459000; Similar to MDR-like p-glycoprotein.	ABC transporters (ko02010)	[Q]	Secondary metabolites biosynthesis, transport and catabolism	ABC transporter transmembrane region	ABC transporter B family member 19 OS=Arabidopsis thaliana OX=3702 GN=ABCB19 PE=1 SV=1	V	Defense mechanisms	hypothetical protein OsI_16157 [Oryza sativa Indica Group]
BGIOSGA023251	339	235	357	154	150	103	11.3568	6.65599	11.5292	4.6694	4.82657	3.25082	6.40774e-07	-1.3861	down	--	--	Molecular Function: DNA binding (GO:0003677);; Cellular Component: nucleus (GO:0005634);;	K14491|2.0e-10|sbi:8070681|K14491 two-component response regulator ARR-B family | (RefSeq) two-component response regulator ORR24	Plant hormone signal transduction (ko04075)	--	--	MYB-CC type transfactor, LHEQLE motif	Myb family transcription factor PHL7 OS=Arabidopsis thaliana OX=3702 GN=PHL7 PE=2 SV=1	S	Function unknown	hypothetical protein OsI_23670 [Oryza sativa Indica Group]
BGIOSGA025878	57	99	89	406	199	257	0.915127	1.35979	1.39424	5.97467	3.11155	3.94585	0.000207217	1.49271	up	[T]	Signal transduction mechanisms	Molecular Function: protein kinase activity (GO:0004672);; Molecular Function: ATP binding (GO:0005524);;	K24104|4.5e-73|thj:104799061|K24104 GPN-loop GTPase | (RefSeq) LOW QUALITY PROTEIN: uncharacterized protein LOC104799061	--	--	--	Protein tyrosine and serine/threonine kinase	Cysteine-rich receptor-like protein kinase 6 OS=Oryza sativa subsp. japonica OX=39947 GN=CRK6 PE=1 SV=1	T	Signal transduction mechanisms	hypothetical protein OsI_26329 [Oryza sativa Indica Group]
BGIOSGA017916	6863	4677	5661	2593	3262	2579	179.441	103.439	142.434	61.2071	82.0244	63.624	7.58031e-11	-1.22552	down	[O]	Posttranslational modification, protein turnover, chaperones	--	K03283|7.1e-202|dosa:Os05t0460000-01|K03283 heat shock 70kDa protein 1/2/6/8 | (RefSeq) Os05g0460000; Similar to 70 kDa heat shock cognate protein 1.	Spliceosome (ko03040);; Protein processing in endoplasmic reticulum (ko04141);; Endocytosis (ko04144)	[O]	Posttranslational modification, protein turnover, chaperones	Hsp70 protein	Heat shock 70 kDa protein 4 OS=Arabidopsis thaliana OX=3702 GN=HSP70-4 PE=1 SV=1	O	Posttranslational modification, protein turnover, chaperones	hypothetical protein OsI_20227 [Oryza sativa Indica Group]
BGIOSGA007271	282	193	238	110	85	66	6.74814	3.90143	5.48814	2.37492	1.94552	1.47763	2.17917e-08	-1.63802	down	[IR]	Lipid transport and metabolism;; General function prediction only	--	K10691|6.4e-47|ats:109762802|K10691 E3 ubiquitin-protein ligase UBR4 [EC:2.3.2.27] | (RefSeq) LOC109762802; auxin transport protein BIG	--	--	--	GDSL-like Lipase/Acylhydrolase	GDSL esterase/lipase At5g45950 OS=Arabidopsis thaliana OX=3702 GN=At5g45950 PE=2 SV=1	S	Function unknown	hypothetical protein OsI_05536 [Oryza sativa Indica Group]
BGIOSGA029834	16	12	19	89	74	83	0.4181	0.249434	0.458385	2.10431	1.86669	2.05557	1.37873e-05	2.0378	up	--	--	--	--	--	--	--	Protein of unknown function (DUF295)	--	--	--	hypothetical protein OsI_31218 [Oryza sativa Indica Group]
BGIOSGA000439	254	504	356	1047	893	921	2.37383	3.98457	3.20371	8.84764	8.03386	8.13428	0.000776066	1.08432	up	[R]	General function prediction only	Molecular Function: protein kinase activity (GO:0004672);; Molecular Function: ATP binding (GO:0005524);; Cellular Component: integral component of membrane (GO:0016021);;	K08857|0.0e+00|osa:4324792|K08857 NIMA (never in mitosis gene a)-related kinase 1/4/5 [EC:2.7.11.1] | (RefSeq) serine/threonine-protein kinase Nek5	--	[R]	General function prediction only	Protein kinase domain	Serine/threonine-protein kinase Nek5 OS=Oryza sativa subsp. japonica OX=39947 GN=NEK5 PE=2 SV=1	T	Signal transduction mechanisms	hypothetical protein OsI_04545 [Oryza sativa Indica Group]
BGIOSGA017101	28	4	16	990	1167	1019	0.778089	0.08477	0.433101	25.5462	32.0588	27.4619	5.12013e-46	5.57086	up	[G]	Carbohydrate transport and metabolism	Molecular Function: zinc ion binding (GO:0008270);; Molecular Function: oxidoreductase activity (GO:0016491);;	K00083|5.8e-150|sita:101782190|K00083 cinnamyl-alcohol dehydrogenase [EC:1.1.1.195] | (RefSeq) probable cinnamyl alcohol dehydrogenase 5	Phenylpropanoid biosynthesis (ko00940)	[Q]	Secondary metabolites biosynthesis, transport and catabolism	Alcohol dehydrogenase GroES-like domain	Cinnamyl alcohol dehydrogenase 7 OS=Oryza sativa subsp. japonica OX=39947 GN=CAD7 PE=1 SV=1	C	Energy production and conversion	hypothetical protein OsI_17363 [Oryza sativa Indica Group]
BGIOSGA021604	16293	9587	13530	7934	7429	6458	458.393	228.162	366.284	201.518	201.013	171.427	1.10702e-08	-1.05641	down	--	--	Molecular Function: phosphatidic acid binding (GO:0070300);;	--	--	--	--	--	Uncharacterized protein At5g39570 OS=Arabidopsis thaliana OX=3702 GN=At5g39570 PE=1 SV=1	S	Function unknown	uncharacterized protein At5g39570 [Oryza sativa Japonica Group]
BGIOSGA021991	4468	3025	3470	806	1137	955	119.445	68.3895	89.2643	19.4533	29.2217	24.0708	3.02362e-22	-2.09455	down	[O]	Posttranslational modification, protein turnover, chaperones	Cellular Component: mitochondrial matrix (GO:0005759);;	K22073|2.2e-232|dosa:Os06t0134800-01|K22073 transferase CAF17, mitochondrial [EC:2.1.-.-] | (RefSeq) Os06g0134800; Folate-binding, YgfZ domain containing protein.	--	[K]	Transcription	--	Putative transferase At4g12130, mitochondrial OS=Arabidopsis thaliana OX=3702 GN=At4g12130 PE=1 SV=1	S	Function unknown	hypothetical protein OsI_21522 [Oryza sativa Indica Group]
BGIOSGA012786	423	460	452	2785	2257	2708	4.94595	4.5518	5.08626	29.4346	25.4133	29.909	4.37257e-42	2.2921	up	[J]	Translation, ribosomal structure and biogenesis	Cellular Component: cytosol (GO:0005829);;	K11323|7.5e-50|cre:CHLREDRAFT_120259|K11323 histone arginine demethylase JMJD6 [EC:1.14.11.-] | (RefSeq) predicted protein	--	[BT]	Chromatin structure and dynamics;; Signal transduction mechanisms	Cupin-like domain	F-box protein At1g78280 OS=Arabidopsis thaliana OX=3702 GN=At1g78280 PE=2 SV=3	S	Function unknown	hypothetical protein OsI_11873 [Oryza sativa Indica Group]
BGIOSGA013217	469	506	519	1356	1242	1136	11.1263	10.1478	11.8331	29.0239	28.3402	25.427	3.4713e-12	1.08484	up	[D]	Cell cycle control, cell division, chromosome partitioning	Molecular Function: GTPase activity (GO:0003924);; Molecular Function: GTP binding (GO:0005525);;	K03531|3.7e-252|dosa:Os03t0646100-01|K03531 cell division protein FtsZ | (RefSeq) Os03g0646100; Similar to Plastid division protein ftsZ1 precursor.	--	--	--	Tubulin/FtsZ family, GTPase domain	Cell division protein FtsZ homolog 2-1, chloroplastic OS=Arabidopsis thaliana OX=3702 GN=FTSZ2-1 PE=1 SV=2	D	Cell cycle control, cell division, chromosome partitioning	hypothetical protein OsI_12805 [Oryza sativa Indica Group]
BGIOSGA026042	175	292	230	737	809	834	3.00898	4.26123	3.81365	11.493	13.4376	13.5892	2.33378e-07	1.50515	up	--	--	Cellular Component: integral component of membrane (GO:0016021);;	K02184|2.8e-88|sind:105170502|K02184 formin 2 | (RefSeq) formin-like protein 1	--	[TZ]	Signal transduction mechanisms;; Cytoskeleton	Formin Homology 2 Domain	Formin-like protein 13 OS=Oryza sativa subsp. japonica OX=39947 GN=FH13 PE=2 SV=1	S	Function unknown	hypothetical protein OsI_26679 [Oryza sativa Indica Group]
BGIOSGA014309	629	442	554	298	220	282	32.4936	19.2986	27.4998	13.9008	10.8924	13.7367	5.82944e-08	-1.2209	down	--	--	--	--	--	--	--	--	--	--	--	hypothetical protein OsI_17513 [Oryza sativa Indica Group]
BGIOSGA004453	0	2	3	66	66	87	0	0.042648	0.066292	1.75077	1.87044	2.4169	6.91313e-10	4.29567	up	[IR]	Lipid transport and metabolism;; General function prediction only	Molecular Function: hydrolase activity, acting on ester bonds (GO:0016788);;	K00679|1.2e-48|cic:CICLE_v10027727mg|K00679 phospholipid:diacylglycerol acyltransferase [EC:2.3.1.158] | (RefSeq) hypothetical protein	Glycerolipid metabolism (ko00561)	--	--	GDSL-like Lipase/Acylhydrolase	GDSL esterase/lipase At4g18970 OS=Arabidopsis thaliana OX=3702 GN=At4g18970 PE=2 SV=1	S	Function unknown	hypothetical protein OsI_03729 [Oryza sativa Indica Group]
Oryza_sativa_newGene_6122	2877	1193	1187	385	352	871	27.3708	9.93167	10.4374	3.62282	2.89945	7.61289	0.000120229	-1.76979	down	--	--	--	--	--	--	--	--	--	--	--	hypothetical protein PITC_031410 [Penicillium italicum]
BGIOSGA031781	271	342	309	943	791	755	5.34406	5.70849	5.86044	16.803	15.0195	14.0578	1.1383e-08	1.18251	up	--	--	Molecular Function: protein binding (GO:0005515);;	--	--	--	--	Leucine rich repeat	Plant intracellular Ras-group-related LRR protein 8 OS=Oryza sativa subsp. japonica OX=39947 GN=IRL8 PE=2 SV=1	S	Function unknown	hypothetical protein OsI_33876 [Oryza sativa Indica Group]
BGIOSGA020003	761	370	652	99	130	102	100.902	41.5171	83.1611	11.8313	16.5803	12.6783	9.07816e-17	-2.5563	down	--	--	--	--	--	--	--	--	--	S	Function unknown	uncharacterized protein LOC4339041 [Oryza sativa Japonica Group]
BGIOSGA019958	300	221	230	830	646	715	8.70964	5.40566	6.40622	21.7609	18.0194	19.58	7.14181e-11	1.30856	up	[G]	Carbohydrate transport and metabolism	Cellular Component: integral component of membrane (GO:0016021);; Molecular Function: transmembrane transporter activity (GO:0022857);;	K08193|5.9e-171|sbi:8061750|K08193 MFS transporter, ACS family, solute carrier family 17 (sodium-dependent inorganic phosphate cotransporter), other | (RefSeq) probable anion transporter 2, chloroplastic	--	[G]	Carbohydrate transport and metabolism	Major Facilitator Superfamily	Probable anion transporter 2, chloroplastic OS=Oryza sativa subsp. japonica OX=39947 GN=PHT4;2 PE=2 SV=1	G	Carbohydrate transport and metabolism	probable anion transporter 2, chloroplastic [Oryza sativa Japonica Group]
BGIOSGA025994	732	931	726	4146	1936	1756	17.4295	18.7472	16.6258	89.1813	44.3513	39.469	1.40742e-05	1.40624	up	--	--	Molecular Function: GTPase activity (GO:0003924);; Molecular Function: structural constituent of cytoskeleton (GO:0005200);; Molecular Function: GTP binding (GO:0005525);; Cellular Component: microtubule (GO:0005874);; Biological Process: microtubule-based process (GO:0007017);;	K07374|4.0e-262|dosa:Os07t0574800-01|K07374 tubulin alpha | (RefSeq) Os07g0574800, TUBA1, TUBULIN_ALPHA-1_CHAIN; Tubulin alpha-1 chain.	Phagosome (ko04145)	[Z]	Cytoskeleton	Tubulin/FtsZ family, GTPase domain	Tubulin alpha-1 chain OS=Oryza sativa subsp. japonica OX=39947 GN=TUBA1 PE=1 SV=1	Z	Cytoskeleton	tubulin alpha-1 chain [Oryza sativa Japonica Group]
BGIOSGA011783	8339	6976	6925	622	772	684	772.568	546.68	617.341	52.0131	68.709	59.7541	2.45772e-105	-3.60331	down	--	--	--	--	--	--	--	--	--	S	Function unknown	uncharacterized protein LOC4331521 [Oryza sativa Japonica Group]
BGIOSGA022649	527	585	479	214	303	280	20.269	19.0549	17.7372	7.42864	11.2011	10.1726	1.67897e-05	-1.18962	down	--	--	Molecular Function: DNA binding (GO:0003677);; Cellular Component: nucleus (GO:0005634);;	K09422|1.5e-126|dosa:Os06t0258000-01|K09422 transcription factor MYB, plant | (RefSeq) Os06g0258000; Similar to Typical P-type R2R3 Myb protein (Fragment).	--	[K]	Transcription	Myb-like DNA-binding domain	Transcription factor MYB20 OS=Arabidopsis thaliana OX=3702 GN=MYB20 PE=2 SV=1	K	Transcription	hypothetical protein OsI_22425 [Oryza sativa Indica Group]
BGIOSGA013484	1216	852	1065	271	307	261	27.2638	16.1608	22.979	5.47352	6.6172	5.51079	1.01297e-28	-2.09135	down	--	--	--	--	--	--	--	--	BTB/POZ domain-containing protein At1g63850 OS=Arabidopsis thaliana OX=3702 GN=At1g63850 PE=1 SV=1	S	Function unknown	BTB/POZ domain-containing protein At1g63850 [Oryza sativa Japonica Group]
BGIOSGA017992	5716	4979	5272	2184	2178	2367	435.633	321.027	386.665	150.249	159.605	170.241	1.85456e-25	-1.45367	down	--	--	Molecular Function: endopeptidase inhibitor activity (GO:0004866);; Cellular Component: cytosol (GO:0005829);; Cellular Component: plasma membrane (GO:0005886);;	--	--	--	--	Peptidase inhibitor I9	Subtilisin-like protease SBT3.9 OS=Arabidopsis thaliana OX=3702 GN=SBT3.9 PE=3 SV=1	S	Function unknown	hypothetical protein OsI_20078 [Oryza sativa Indica Group]
BGIOSGA009459	1149	1143	1135	4146	3809	4046	33.4622	28.1577	31.8024	109.015	106.673	111.18	3.65338e-33	1.57714	up	[M]	Cell wall/membrane/envelope biogenesis	Molecular Function: transmembrane receptor protein serine/threonine kinase activity (GO:0004675);; Molecular Function: protein tyrosine kinase activity (GO:0004713);; Molecular Function: ATP binding (GO:0005524);; Cellular Component: plasma membrane (GO:0005886);; Biological Process: protein phosphorylation (GO:0006468);;	K13436|9.9e-211|dosa:Os03t0844100-01|K13436 pto-interacting protein 1 [EC:2.7.11.1] | (RefSeq) Os03g0844100; Similar to Pti1 kinase-like protein.	Plant-pathogen interaction (ko04626)	[T]	Signal transduction mechanisms	Protein tyrosine and serine/threonine kinase	PTI1-like tyrosine-protein kinase 3 OS=Arabidopsis thaliana OX=3702 GN=PTI13 PE=1 SV=1	T	Signal transduction mechanisms	PTI1-like tyrosine-protein kinase 1 [Oryza sativa Japonica Group]
BGIOSGA016311	1789	1005	1730	579	589	675	43.0061	20.434	40.0149	12.5522	13.6148	15.2935	3.37604e-09	-1.46903	down	--	--	--	--	--	--	--	Tumour suppressing sub-chromosomal transferable candidate 4	--	S	Function unknown	hypothetical protein OsI_15718 [Oryza sativa Indica Group]
BGIOSGA011168	0	4	0	30	38	63	0	0.073834	0	0.653072	0.883677	1.44468	0.000167767	3.31983	up	--	--	Biological Process: lipid metabolic process (GO:0006629);; Molecular Function: O-acyltransferase activity (GO:0008374);;	K06129|1.1e-22|csl:COCSUDRAFT_65109|K06129 lysophospholipase III [EC:3.1.1.5] | (RefSeq) Lecithin:cholesterol acyltransferase	Glycerophospholipid metabolism (ko00564)	[I]	Lipid transport and metabolism	Lecithin:cholesterol acyltransferase	Lecithin-cholesterol acyltransferase-like 1 OS=Oryza sativa subsp. japonica OX=39947 GN=Os03g0232800 PE=2 SV=1	S	Function unknown	hypothetical protein OsI_10641 [Oryza sativa Indica Group]
BGIOSGA006636	198	183	216	474	527	476	1.98054	1.54578	2.07504	4.28313	5.0707	4.49711	3.24953e-07	1.076	up	[L]	Replication, recombination and repair	Biological Process: defense response (GO:0006952);; Molecular Function: carbohydrate binding (GO:0030246);; Molecular Function: ADP binding (GO:0043531);;	K13457|7.7e-155|sbi:8076344|K13457 disease resistance protein RPM1 | (RefSeq) putative disease resistance RPP13-like protein 3	Plant-pathogen interaction (ko04626)	[T]	Signal transduction mechanisms	NB-ARC domain	Disease resistance protein RGA5 OS=Oryza sativa subsp. japonica OX=39947 GN=RGA5 PE=2 SV=1	S	Function unknown	hypothetical protein OsI_06866 [Oryza sativa Indica Group]
BGIOSGA017100	3	0	14	801	163	209	0.193072	0	0.850316	48.5562	10.4938	13.2429	0.000283823	3.46665	up	--	--	--	K11855|2.4e-12|bvg:104906049|K11855 ubiquitin carboxyl-terminal hydrolase 36/42 [EC:3.4.19.12] | (RefSeq) ubiquitin carboxyl-terminal hydrolase 36	--	--	--	Hydrophobic seed protein	36.4 kDa proline-rich protein OS=Solanum lycopersicum OX=4081 GN=TPRP-F1 PE=2 SV=1	S	Function unknown	hypothetical protein OsI_17361 [Oryza sativa Indica Group]
BGIOSGA001314	259	190	294	124	109	142	11.4285	7.0744	12.4776	4.93535	4.62937	5.91999	0.00011468	-1.16614	down	[R]	General function prediction only	Biological Process: cytokinin biosynthetic process (GO:0009691);; Molecular Function: hydrolase activity (GO:0016787);; Biological Process: regulation of meristem development (GO:0048509);;	K22522|6.7e-123|dosa:Os01t0588900-01|K22522 cytokinin riboside 5'-monophosphate phosphoribohydrolase [EC:3.2.2.-] | (RefSeq) Os01g0588900, LONELY_GUY_1, LOG1; Similar to Cytokinin riboside 5'-monophosphate phosphoribohydrolase LOG.	--	--	--	Possible lysine decarboxylase	Cytokinin riboside 5'-monophosphate phosphoribohydrolase LOG OS=Oryza sativa subsp. japonica OX=39947 GN=LOG PE=1 SV=1	S	Function unknown	cytokinin riboside 5'-monophosphate phosphoribohydrolase LOG [Oryza sativa Japonica Group]
BGIOSGA009468	498	343	423	219	209	191	8.93758	5.20258	7.30423	3.54165	3.61114	3.23558	8.18236e-09	-1.23088	down	[Q]	Secondary metabolites biosynthesis, transport and catabolism	Cellular Component: chloroplast (GO:0009507);; Molecular Function: oxidoreductase activity (GO:0016491);;	K09835|1.1e-57|cpep:111800043|K09835 prolycopene isomerase [EC:5.2.1.13] | (RefSeq) prolycopene isomerase, chloroplastic	Carotenoid biosynthesis (ko00906)	[H]	Coenzyme transport and metabolism	Flavin containing amine oxidoreductase	Prolycopene isomerase, chloroplastic OS=Arabidopsis thaliana OX=3702 GN=CRTISO PE=1 SV=2	Q	Secondary metabolites biosynthesis, transport and catabolism	hypothetical protein OsI_14265 [Oryza sativa Indica Group]
BGIOSGA010834	17582	23182	19566	5936	9127	9143	569.14	634.79	609.451	173.482	284.162	279.291	1.59413e-08	-1.50212	down	--	--	Cellular Component: cellular_component (GO:0005575);; Cellular Component: intracellular (GO:0005622);; Cellular Component: cell (GO:0005623);; Cellular Component: nucleus (GO:0005634);; Biological Process: response to stress (GO:0006950);; Biological Process: biological_process (GO:0008150);; Biological Process: response to temperature stimulus (GO:0009266);; Biological Process: response to cold …	--	--	--	--	Late embryogenesis abundant protein	Late embryogenesis abundant protein 1 OS=Oryza sativa subsp. indica OX=39946 GN=LEA1 PE=1 SV=2	S	Function unknown	RecName: Full=Late embryogenesis abundant protein 1 [Oryza sativa Indica Group]
BGIOSGA026201	5128	3606	4288	2225	2312	2046	253.956	151.038	204.313	99.4618	110.125	95.6049	2.01122e-15	-1.1908	down	[J]	Translation, ribosomal structure and biogenesis	Molecular Function: RNA binding (GO:0003723);;	K12900|4.1e-100|dosa:Os07t0633200-01|K12900 FUS-interacting serine-arginine-rich protein 1 | (RefSeq) Os07g0633200; Similar to SC35-like splicing factor SCL30a, 30a kD.	Spliceosome (ko03040)	[R]	General function prediction only	RNA recognition motif. (a.k.a. RRM, RBD, or RNP domain)	Serine/arginine-rich SC35-like splicing factor SCL33 OS=Arabidopsis thaliana OX=3702 GN=SCL33 PE=1 SV=1	S	Function unknown	hypothetical protein OsI_26989 [Oryza sativa Indica Group]
BGIOSGA024714	257	335	302	942	799	799	20.6985	22.8386	23.4452	68.6608	62.0323	60.8793	3.5201e-09	1.25575	up	--	--	Cellular Component: integral component of membrane (GO:0016021);;	K18187|7.8e-25|obr:102699973|K18187 protein PET100, fungi type | (RefSeq) uncharacterized LOC102699973	--	--	--	Pet100	--	S	Function unknown	hypothetical protein OsI_25133 [Oryza sativa Indica Group]
BGIOSGA022162	675	584	662	258	238	230	29.7064	21.73	28.0406	10.225	10.0792	9.52372	2.53126e-23	-1.6133	down	[F]	Nucleotide transport and metabolism	Molecular Function: cytidylate kinase activity (GO:0004127);; Molecular Function: ATP binding (GO:0005524);; Cellular Component: nucleus (GO:0005634);; Cellular Component: cytoplasm (GO:0005737);; Biological Process: 'de novo' pyrimidine nucleobase biosynthetic process (GO:0006207);; Biological Process: pyrimidine nucleotide biosynthetic process (GO:0006221);; Molecular Function: uridylate kinase…	K13800|1.8e-139|dosa:Os06t0109600-01|K13800 UMP-CMP kinase [EC:2.7.4.14] | (RefSeq) Os06g0109600; Similar to Uridylate kinase (EC 2.7.4.-) (UK) (Uridine monophosphate kinase) (UMP kinase) (UMP/CMP kinase).	Pyrimidine metabolism (ko00240)	[F]	Nucleotide transport and metabolism	Adenylate kinase	UMP-CMP kinase 1 OS=Oryza sativa subsp. japonica OX=39947 GN=Os06g0109600 PE=2 SV=1	F	Nucleotide transport and metabolism	UMP-CMP kinase 1 isoform X2 [Oryza sativa Japonica Group]
BGIOSGA011105	48	91	89	404	186	219	1.32266	2.13165	2.37315	10.1209	4.94168	5.72061	0.000766867	1.48501	up	--	--	Cellular Component: membrane (GO:0016020);;	K17338|1.3e-80|dosa:Os03t0250200-01|K17338 receptor expression-enhancing protein 1/2/3/4 | (RefSeq) Os03g0250200; TB2/DP1 and HVA22 related protein family protein.	--	[V]	Defense mechanisms	TB2/DP1, HVA22 family	Putative HVA22-like protein g OS=Arabidopsis thaliana OX=3702 GN=HVA22G PE=3 SV=2	U	Intracellular trafficking, secretion, and vesicular transport	hypothetical protein OsI_10768 [Oryza sativa Indica Group]
BGIOSGA036577	259	176	232	697	706	732	8.68825	4.99152	7.48637	21.1227	22.7795	23.1854	3.79776e-12	1.45064	up	--	--	Biological Process: peptidyl-lysine modification to peptidyl-hypusine (GO:0008612);; Molecular Function: deoxyhypusine monooxygenase activity (GO:0019135);; Molecular Function: metal ion binding (GO:0046872);;	K06072|4.2e-157|dosa:Os12t0163300-01|K06072 deoxyhypusine monooxygenase [EC:1.14.99.29] | (RefSeq) Os12g0163300; Armadillo-like helical domain containing protein.	--	[R]	General function prediction only	HEAT repeats	Deoxyhypusine hydroxylase-A OS=Oryza sativa subsp. japonica OX=39947 GN=Os12g0163300 PE=2 SV=1	C	Energy production and conversion	hypothetical protein OsI_37577 [Oryza sativa Indica Group]
BGIOSGA020381	10546	5803	8363	1906	2064	2029	655.149	304.949	499.885	106.891	123.302	118.93	2.05828e-26	-2.21571	down	[O]	Posttranslational modification, protein turnover, chaperones	Molecular Function: iron ion binding (GO:0005506);; Cellular Component: mitochondrial matrix (GO:0005759);; Biological Process: iron-sulfur cluster assembly (GO:0016226);; Molecular Function: 2 iron, 2 sulfur cluster binding (GO:0051537);;	K22068|1.5e-81|dosa:Os05t0568100-01|K22068 iron-sulfur cluster assembly enzyme ISCU, mitochondrial | (RefSeq) Os05g0568100; Similar to Iron sulfur cluster assembly protein 1, mitochondrial precursor (Iron sulfur cluster scaffold protein 1).	--	[C]	Energy production and conversion	NifU-like N terminal domain	Iron-sulfur cluster assembly protein 1 OS=Oryza sativa subsp. japonica OX=39947 GN=ISU1 PE=2 SV=1	C	Energy production and conversion	uncharacterized protein LOC4339646 [Oryza sativa Japonica Group]
BGIOSGA024623	1963	3394	2536	11586	8351	6734	19.8232	28.9946	24.6463	105.649	81.121	64.1802	1.20237e-07	1.4658	up	[N]	Cell motility	Cellular Component: plasma membrane (GO:0005886);; Cellular Component: integral component of membrane (GO:0016021);; Molecular Function: cellulose synthase (UDP-forming) activity (GO:0016760);; Biological Process: cellulose biosynthetic process (GO:0030244);; Molecular Function: metal ion binding (GO:0046872);; Biological Process: cell wall organization (GO:0071555);;	K10999|0.0e+00|dosa:Os07t0208500-01|K10999 cellulose synthase A [EC:2.4.1.12] | (RefSeq) Os07g0208500, CESA8, CELLULOSE_SYNTHASE_A8; Similar to Cellulose synthase-4.	--	--	--	Cellulose synthase	Probable cellulose synthase A catalytic subunit 8 [UDP-forming] OS=Oryza sativa subsp. japonica OX=39947 GN=CESA8 PE=1 SV=1	M	Cell wall/membrane/envelope biogenesis	hypothetical protein OsI_25338 [Oryza sativa Indica Group]
BGIOSGA009361	1	12	4	99	61	49	0.057847	0.661779	0.249214	6.23596	4.08335	3.22279	0.000266738	2.73691	up	--	--	Molecular Function: peroxidase activity (GO:0004601);; Biological Process: response to oxidative stress (GO:0006979);; Molecular Function: heme binding (GO:0020037);; Molecular Function: metal ion binding (GO:0046872);;	K00430|4.1e-70|dosa:Os02t0833900-01|K00430 peroxidase [EC:1.11.1.7] | (RefSeq) Os02g0833900; Similar to Peroxidase 64 precursor (EC 1.11.1.7) (Atperox P64) (PRXR4) (ATP17a).	Phenylpropanoid biosynthesis (ko00940)	--	--	Peroxidase	Peroxidase 64 OS=Arabidopsis thaliana OX=3702 GN=PER64 PE=1 SV=1	--	--	hypothetical protein OsI_09588 [Oryza sativa Indica Group]
BGIOSGA027536	12	5	5	137	92	146	0.985177	0.352289	0.380299	10.3632	7.41995	11.5419	1.91024e-11	3.54596	up	--	--	Cellular Component: integral component of membrane (GO:0016021);;	--	--	--	--	--	--	--	--	hypothetical protein OsI_28064 [Oryza sativa Indica Group]
BGIOSGA020021	98	58	148	110995	96309	120916	1.736	0.859425	2.52098	1777.2	1642.75	2023.56	1.52972e-286	9.65152	up	[GHR]	Carbohydrate transport and metabolism;; Coenzyme transport and metabolism;; General function prediction only	Molecular Function: magnesium ion binding (GO:0000287);; Molecular Function: carboxy-lyase activity (GO:0016831);; Molecular Function: thiamine pyrophosphate binding (GO:0030976);;	K01568|0.0e+00|dosa:Os05t0469600-01|K01568 pyruvate decarboxylase [EC:4.1.1.1] | (RefSeq) Os05g0469600, PDC1, PYRUVATE_DECARBOXYLASE_1; Similar to Pyruvate decarboxylase (Fragment).	Glycolysis / Gluconeogenesis (ko00010)	[EH]	Amino acid transport and metabolism;; Coenzyme transport and metabolism	Thiamine pyrophosphate enzyme, N-terminal TPP binding domain	Pyruvate decarboxylase 1 OS=Oryza sativa subsp. indica OX=39946 GN=PDC1 PE=2 SV=1	GH	Carbohydrate transport and metabolism;; Coenzyme transport and metabolism	RecName: Full=Pyruvate decarboxylase 1; Short=PDC [Oryza sativa Indica Group]
BGIOSGA026749	360	242	249	114	107	131	23.0271	13.0955	15.3027	6.5322	6.55802	7.86396	6.72617e-07	-1.44814	down	--	--	Molecular Function: zinc ion binding (GO:0008270);; Cellular Component: integral component of membrane (GO:0016021);;	K16285|1.4e-84|dosa:Os08t0492500-01|K16285 RING/U-box domain-containing protein [EC:2.3.2.27] | (RefSeq) Os08g0492500; Zinc finger, RING/FYVE/PHD-type domain containing protein.	--	[O]	Posttranslational modification, protein turnover, chaperones	Ring finger domain	Probable E3 ubiquitin-protein ligase XERICO OS=Arabidopsis thaliana OX=3702 GN=XERICO PE=1 SV=1	O	Posttranslational modification, protein turnover, chaperones	probable E3 ubiquitin-protein ligase XERICO [Oryza sativa Japonica Group]
BGIOSGA020453	1073	920	841	141	253	204	18.5919	13.4804	14.0255	2.19553	4.20677	3.32268	2.9992e-17	-2.3935	down	[V]	Defense mechanisms	Cellular Component: integral component of membrane (GO:0016021);; Biological Process: transmembrane transport (GO:0055085);;	--	--	--	--	Voltage-dependent anion channel	S-type anion channel SLAH2 OS=Arabidopsis thaliana OX=3702 GN=SLAH2 PE=2 SV=1	P	Inorganic ion transport and metabolism	hypothetical protein OsI_21165 [Oryza sativa Indica Group]
BGIOSGA018074	142	166	130	1177	1262	1439	4.63535	4.59199	4.08199	34.8077	39.7407	44.4806	3.30297e-35	2.87939	up	[QV]	Secondary metabolites biosynthesis, transport and catabolism;; Defense mechanisms	Molecular Function: monooxygenase activity (GO:0004497);; Molecular Function: iron ion binding (GO:0005506);; Molecular Function: oxidoreductase activity, acting on paired donors, with incorporation or reduction of molecular oxygen (GO:0016705);; Molecular Function: heme binding (GO:0020037);;	K15639|4.4e-85|mdm:103448399|K15639 PHYB activation tagged suppressor 1 [EC:1.14.-.-] | (RefSeq) cytochrome P450 734A1	Brassinosteroid biosynthesis (ko00905)	[QI]	Secondary metabolites biosynthesis, transport and catabolism;; Lipid transport and metabolism	Cytochrome P450	Cytochrome P450 CYP72A219 OS=Panax ginseng OX=4054 PE=2 SV=1	Q	Secondary metabolites biosynthesis, transport and catabolism	hypothetical protein OsI_19923 [Oryza sativa Indica Group]
BGIOSGA034761	158	244	319	1075	845	831	1.62478	2.12457	3.16984	10.0294	8.39713	8.09533	2.92519e-08	1.65309	up	[P]	Inorganic ion transport and metabolism	Molecular Function: calcium-transporting ATPase activity (GO:0005388);; Molecular Function: calmodulin binding (GO:0005516);; Molecular Function: ATP binding (GO:0005524);; Cellular Component: integral component of membrane (GO:0016021);;	K01537|0.0e+00|dosa:Os12t0136900-00|K01537 P-type Ca2+ transporter type 2C [EC:7.2.2.10] | (RefSeq) Os12g0136900; Similar to Calcium-transporting ATPase 4, plasma membrane-type (EC 3.6.3.8) (Ca(2+)-ATPase isoform 4).	--	[P]	Inorganic ion transport and metabolism	Cation transporting ATPase, C-terminus	Probable calcium-transporting ATPase 9, plasma membrane-type OS=Oryza sativa subsp. japonica OX=39947 GN=ACA9 PE=3 SV=1	P	Inorganic ion transport and metabolism	hypothetical protein OsI_35040 [Oryza sativa Indica Group]
BGIOSGA000153	141	170	114	458	572	653	2.81334	2.87819	2.18935	8.28901	11.0426	12.3712	3.88056e-08	1.72042	up	--	--	Molecular Function: aspartic-type endopeptidase activity (GO:0004190);;	K22683|1.2e-12|ccaj:109808512|K22683 aspartyl protease family protein [EC:3.4.23.-] | (RefSeq) aspartyl protease family protein 2-like	--	[O]	Posttranslational modification, protein turnover, chaperones	Xylanase inhibitor C-terminal	Chitinase CLP OS=Oryza sativa subsp. japonica OX=39947 GN=CLP PE=1 SV=1	O	Posttranslational modification, protein turnover, chaperones	hypothetical protein OsI_05112 [Oryza sativa Indica Group]
BGIOSGA031433	125	134	198	600	614	553	2.8959	2.62173	4.43198	12.5897	13.7154	12.1206	2.94018e-11	1.6979	up	[P]	Inorganic ion transport and metabolism	Molecular Function: N,N-dimethylaniline monooxygenase activity (GO:0004499);; Molecular Function: flavin adenine dinucleotide binding (GO:0050660);; Molecular Function: NADP binding (GO:0050661);;	K22324|4.2e-110|eus:EUTSA_v10007582mg|K22324 aliphatic glucosinolate S-oxygenase [EC:1.14.13.237] | (RefSeq) hypothetical protein	--	[Q]	Secondary metabolites biosynthesis, transport and catabolism	Flavin-binding monooxygenase-like	Flavin-containing monooxygenase FMO GS-OX-like 2 OS=Arabidopsis thaliana OX=3702 GN=At1g12200 PE=2 SV=1	P	Inorganic ion transport and metabolism	hypothetical protein OsI_34599 [Oryza sativa Indica Group]
BGIOSGA022107	98	91	134	2691	1773	1900	1.76457	1.37839	2.32396	43.9492	30.8459	32.4277	5.91066e-75	4.00896	up	--	--	Molecular Function: copper ion binding (GO:0005507);; Molecular Function: oxidoreductase activity (GO:0016491);;	K19791|1.4e-158|vra:106777623|K19791 iron transport multicopper oxidase | (RefSeq) L-ascorbate oxidase homolog	--	[Q]	Secondary metabolites biosynthesis, transport and catabolism	Multicopper oxidase	Monocopper oxidase-like protein SKU5 OS=Arabidopsis thaliana OX=3702 GN=SKU5 PE=1 SV=1	Q	Secondary metabolites biosynthesis, transport and catabolism	monocopper oxidase-like protein SKU5 [Oryza sativa Japonica Group]
BGIOSGA017979	2556	1723	2221	1274	1263	1186	61.5901	35.1196	51.4966	27.6975	29.2637	26.9518	7.58308e-10	-1.00923	down	--	--	Molecular Function: molecular_function (GO:0003674);; Molecular Function: transcription factor activity, sequence-specific DNA binding (GO:0003700);; Molecular Function: binding (GO:0005488);; Molecular Function: protein binding (GO:0005515);; Molecular Function: phospholipid binding (GO:0005543);; Cellular Component: cellular_component (GO:0005575);; Cellular Component: intracellular (GO:0005622…	K19600|2.2e-47|mis:MICPUN_63330|K19600 tubby-related protein 1 | (RefSeq) tubby-like protein	--	[R]	General function prediction only	Tub family	Tubby-like F-box protein 8 OS=Oryza sativa subsp. japonica OX=39947 GN=TULP8 PE=2 SV=1	S	Function unknown	tubby-like F-box protein 8 [Oryza sativa Japonica Group]
BGIOSGA015151	127	94	69	33	21	39	4.91083	3.07766	2.57566	1.13225	0.76601	1.41767	0.000346684	-1.7371	down	[IQR]	Lipid transport and metabolism;; Secondary metabolites biosynthesis, transport and catabolism;; General function prediction only	Molecular Function: oxidoreductase activity (GO:0016491);;	K13070|1.3e-98|dosa:Os04t0179200-01|K13070 momilactone-A synthase [EC:1.1.1.295] | (RefSeq) Os04g0179200, MAS, MOMILACTONE_A_SYNTHASE; Similar to Stem secoisolariciresinol dehydrogenase (Fragment).	Diterpenoid biosynthesis (ko00904)	[R]	General function prediction only	Enoyl-(Acyl carrier protein) reductase	Momilactone A synthase OS=Oryza sativa subsp. japonica OX=39947 GN=Os04g0179200 PE=2 SV=1	S	Function unknown	momilactone A synthase-like [Oryza sativa Japonica Group]
BGIOSGA014275	822	942	829	2672	2868	3347	101.5	98.3379	98.5347	297.931	340.708	390.051	1.41877e-13	1.53977	up	--	--	--	--	--	--	--	Wound-induced protein	--	S	Function unknown	uncharacterized protein LOC4337134 [Oryza sativa Japonica Group]
BGIOSGA014807	91	57	135	4	19	7	10.5581	5.53517	15.0725	0.411376	2.05534	0.751127	3.00723e-06	-2.99655	down	--	--	Molecular Function: chitin binding (GO:0008061);;	K01183|1.6e-29|osa:4336263|K01183 chitinase [EC:3.2.1.14] | (RefSeq) chitinase 4	Amino sugar and nucleotide sugar metabolism (ko00520)	--	--	Chitin recognition protein	Chitinase 4 OS=Oryza sativa subsp. japonica OX=39947 GN=Cht4 PE=2 SV=2	--	--	hypothetical protein OsI_16468 [Oryza sativa Indica Group]
BGIOSGA018298	71	30	62	138	161	134	1.76311	0.620958	1.4881	3.11977	3.86972	3.17147	0.00762758	1.15249	up	[J]	Translation, ribosomal structure and biogenesis	Molecular Function: tRNA binding (GO:0000049);; Molecular Function: tRNA (guanine-N2-)-methyltransferase activity (GO:0004809);; Cellular Component: plastid (GO:0009536);;	K00555|1.4e-245|osa:4338419|K00555 tRNA (guanine26-N2/guanine27-N2)-dimethyltransferase [EC:2.1.1.215 2.1.1.216] | (RefSeq) tRNA (guanine(26)-N(2))-dimethyltransferase	--	[J]	Translation, ribosomal structure and biogenesis	N2,N2-dimethylguanosine tRNA methyltransferase	--	J	Translation, ribosomal structure and biogenesis	hypothetical protein OsI_19474 [Oryza sativa Indica Group]
BGIOSGA005739	102	88	85	45	48	51	2.23432	1.64579	1.80668	0.890906	1.01041	1.05284	0.00406873	-1.10657	down	--	--	Molecular Function: DNA binding (GO:0003677);; Cellular Component: nucleus (GO:0005634);;	--	--	[K]	Transcription	ARID/BRIGHT DNA binding domain	AT-rich interactive domain-containing protein 3 OS=Arabidopsis thaliana OX=3702 GN=ARID3 PE=1 SV=1	S	Function unknown	hypothetical protein OsI_08679 [Oryza sativa Indica Group]
BGIOSGA022817	49	49	73	225	170	125	1.55283	1.33667	2.25569	6.54947	5.25523	3.79129	0.000555192	1.31477	up	--	--	Molecular Function: transferase activity, transferring glycosyl groups (GO:0016757);;	K23869|2.3e-198|dosa:Os06t0328800-01|K23869 galactan beta-1,4-galactosyltransferase [EC:2.4.1.-] | (RefSeq) Os06g0328800; Protein of unknown function DUF23 family protein.	--	[S]	Function unknown	Glycosyltransferase family 92	Galactan beta-1,4-galactosyltransferase GALS1 OS=Arabidopsis thaliana OX=3702 GN=GALS1 PE=2 SV=2	S	Function unknown	hypothetical protein OsI_22786 [Oryza sativa Indica Group]
BGIOSGA029102	22	31	44	273	75	96	0.525265	0.627666	1.03077	6.00251	1.74703	2.18751	0.00323234	1.74176	up	--	--	Molecular Function: transferase activity, transferring acyl groups other than amino-acyl groups (GO:0016747);;	K13065|4.7e-199|osa:4346205|K13065 shikimate O-hydroxycinnamoyltransferase [EC:2.3.1.133] | (RefSeq) shikimate O-hydroxycinnamoyltransferase isoform X1	Phenylpropanoid biosynthesis (ko00940);; Flavonoid biosynthesis (ko00941);; Stilbenoid, diarylheptanoid and gingerol biosynthesis (ko00945)	--	--	Transferase family	Putrescine hydroxycinnamoyltransferase 1 OS=Oryza sativa subsp. japonica OX=39947 GN=PHT1 PE=2 SV=1	S	Function unknown	hypothetical protein OsI_30111 [Oryza sativa Indica Group]
BGIOSGA008223	30	236	82	27	22	20	0.923756	6.34749	2.50418	0.757611	0.643098	0.573093	0.00166869	-2.23684	down	--	--	--	--	--	--	--	WRC	--	--	--	hypothetical protein OsI_07248 [Oryza sativa Indica Group]
BGIOSGA017885	11	19	40	163	109	79	0.221579	0.334729	0.80221	3.12699	2.2186	1.57041	0.00114976	1.88721	up	--	--	Cellular Component: integral component of membrane (GO:0016021);;	K23877|2.8e-38|csat:104750868|K23877 xyloglucan O-acetyltransferase | (RefSeq) protein ALTERED XYLOGLUCAN 4-like	--	--	--	GDSL/SGNH-like Acyl-Esterase family found in Pmr5 and Cas1p	Protein ESKIMO 1 OS=Arabidopsis thaliana OX=3702 GN=ESK1 PE=1 SV=1	S	Function unknown	hypothetical protein OsI_20293 [Oryza sativa Indica Group]
BGIOSGA000864	76	61	81	680	658	669	1.70269	1.16692	1.74784	13.8727	14.3108	14.2716	5.92645e-44	2.94595	up	[G]	Carbohydrate transport and metabolism	Molecular Function: UDP-glycosyltransferase activity (GO:0008194);;	K22845|4.6e-184|bdi:100843162|K22845 phlorizin synthase [EC:2.4.1.357] | (RefSeq) anthocyanidin 5,3-O-glucosyltransferase	Flavonoid biosynthesis (ko00941)	[GC]	Carbohydrate transport and metabolism;; Energy production and conversion	UDP-glucoronosyl and UDP-glucosyl transferase	Anthocyanidin 5,3-O-glucosyltransferase OS=Rosa hybrid cultivar OX=128735 GN=RhGT1 PE=2 SV=1	S	Function unknown	hypothetical protein OsI_03651 [Oryza sativa Indica Group]
BGIOSGA016726	7	13	13	68	69	57	0.103397	0.165996	0.191692	0.996746	1.07861	0.863883	0.000120643	2.12165	up	--	--	Molecular Function: DNA binding (GO:0003677);; Molecular Function: transcription factor activity, sequence-specific DNA binding (GO:0003700);; Cellular Component: nucleus (GO:0005634);;	K09285|0.0e+00|dosa:Os04t0504500-01|K09285 AP2-like factor, ANT lineage | (RefSeq) Os04g0504500, APETALA2/ETHYLENE-RESPONSIVE_ELEMENT_BINDING_PROTEIN_37, AP2/EREBP37; Similar to protein BABY BOOM 1.	--	--	--	AP2 domain	AP2-like ethylene-responsive transcription factor BBM2 OS=Brassica napus OX=3708 GN=BBM2 PE=2 SV=1	K	Transcription	hypothetical protein OsI_16549 [Oryza sativa Indica Group]
Oryza_sativa_newGene_2951	204	93	295	0	0	0	0.605531	0.233319	0.843822	0	0	0	7.37978e-22	-7.12554	down	--	--	Molecular Function: nucleic acid binding (GO:0003676);; Molecular Function: zinc ion binding (GO:0008270);;	--	--	--	--	Zinc knuckle	--	--	--	uncharacterized protein LOC107281130 [Oryza sativa Japonica Group]
BGIOSGA028830	40	59	63	216	141	110	0.712193	0.885192	1.08426	3.4913	2.42659	1.84477	0.00433759	1.21584	up	--	--	--	--	--	--	--	Remorin, C-terminal region	--	S	Function unknown	hypothetical protein OsI_29560 [Oryza sativa Indica Group]
BGIOSGA014944	2172	1615	1876	812	719	723	71.1366	44.7528	59.1399	24.0029	22.6293	22.3269	9.14944e-28	-1.53836	down	--	--	Molecular Function: ubiquitin-protein transferase activity (GO:0004842);; Cellular Component: CCR4-NOT complex (GO:0030014);;	K10643|5.6e-08|pvu:PHAVU_005G138200g|K10643 CCR4-NOT transcription complex subunit 4 [EC:2.3.2.27] | (RefSeq) hypothetical protein	RNA degradation (ko03018)	[K]	Transcription	RING/Ubox like zinc-binding domain	--	K	Transcription	hypothetical protein OsI_16206 [Oryza sativa Indica Group]
BGIOSGA010922	406	233	358	221	124	88	25.9364	12.6073	21.986	12.7146	7.57282	5.27973	0.000251423	-1.38827	down	--	--	Cellular Component: mitochondrial inner membrane protein insertion complex (GO:0042721);; Biological Process: protein import into mitochondrial inner membrane (GO:0045039);;	K17790|3.4e-86|dosa:Os03t0296300-01|K17790 mitochondrial import inner membrane translocase subunit TIM22 | (RefSeq) Os03g0296300; Similar to mitochondrial import inner membrane translocase subunit tim22.	--	[U]	Intracellular trafficking, secretion, and vesicular transport	Tim17/Tim22/Tim23/Pmp24 family	Mitochondrial import inner membrane translocase subunit TIM22-1 OS=Arabidopsis thaliana OX=3702 GN=TIM22-1 PE=1 SV=1	O	Posttranslational modification, protein turnover, chaperones	hypothetical protein OsI_11149 [Oryza sativa Indica Group]
BGIOSGA003008	55	50	91	283	134	203	1.92231	1.46554	3.06926	9.00247	4.53976	6.72523	0.00148645	1.36229	up	[R]	General function prediction only	Molecular Function: molecular_function (GO:0003674);; Molecular Function: catalytic activity (GO:0003824);; Cellular Component: cellular_component (GO:0005575);; Cellular Component: intracellular (GO:0005622);; Cellular Component: cell (GO:0005623);; Cellular Component: nucleus (GO:0005634);; Cellular Component: cytoplasm (GO:0005737);; Cellular Component: vacuole (GO:0005773);; Cellular Componen…	K03152|2.5e-151|dosa:Os01t0217500-01|K03152 protein deglycase [EC:3.5.1.124] | (RefSeq) Os01g0217500; ThiJ/PfpI domain containing protein.	--	[RV]	General function prediction only;; Defense mechanisms	DJ-1/PfpI family	Protein DJ-1 homolog B OS=Arabidopsis thaliana OX=3702 GN=DJ1B PE=1 SV=1	S	Function unknown	hypothetical protein OsI_00908 [Oryza sativa Indica Group]
BGIOSGA025785	5	0	9	946	303	262	0.120526	0	0.241787	25.6931	8.77196	7.44042	1.65111e-20	5.65402	up	--	--	--	--	--	--	--	--	--	--	--	hypothetical protein OsJ_24411 [Oryza sativa Japonica Group]
BGIOSGA007597	94	63	78	26	31	31	4.8493	2.75891	3.86487	1.19655	1.5285	1.51814	0.000415987	-1.54218	down	--	--	--	--	--	--	--	--	--	--	--	hypothetical protein OsI_05969 [Oryza sativa Indica Group]
BGIOSGA018107	662	320	414	200	277	184	10.2215	4.17305	6.14029	2.78023	4.10968	2.67305	0.000246357	-1.24309	down	--	--	--	--	--	--	--	--	--	S	Function unknown	hypothetical protein OsI_19858 [Oryza sativa Indica Group]
BGIOSGA020667	2562	1397	1691	507	246	312	98.3101	45.3584	62.4279	17.5368	9.06843	11.2869	8.84788e-19	-2.57017	down	--	--	Molecular Function: electron carrier activity (GO:0009055);; Cellular Component: integral component of membrane (GO:0016021);;	--	--	--	--	Plastocyanin-like domain	Early nodulin-like protein 2 OS=Arabidopsis thaliana OX=3702 GN=At4g27520 PE=1 SV=1	S	Function unknown	early nodulin-like protein 1 [Oryza sativa Japonica Group]
BGIOSGA030844	559	909	563	342	343	411	16.4984	22.7033	15.99	9.10545	9.73918	11.4361	0.000763396	-1.09288	down	[O]	Posttranslational modification, protein turnover, chaperones	Molecular Function: cysteine-type peptidase activity (GO:0008234);;	K01366|1.0e-196|dosa:Os09t0442300-01|K01366 cathepsin H [EC:3.4.22.16] | (RefSeq) Os09g0442300; Similar to Oryzain gamma chain (Fragment).	--	[O]	Posttranslational modification, protein turnover, chaperones	Papain family cysteine protease	Oryzain gamma chain OS=Oryza sativa subsp. japonica OX=39947 GN=Os09g0442300 PE=2 SV=2	O	Posttranslational modification, protein turnover, chaperones	hypothetical protein OsI_31538 [Oryza sativa Indica Group]
BGIOSGA022129	191	140	147	417	359	378	4.44303	2.74157	3.28753	8.75188	8.01112	8.2857	6.43295e-06	1.03793	up	--	--	Molecular Function: transferase activity, transferring acyl groups other than amino-acyl groups (GO:0016747);;	K11714|5.9e-88|obr:102700804|K11714 rhamnogalacturonan II specific xylosyltransferase [EC:2.4.2.-] | (RefSeq) UDP-D-xylose:L-fucose alpha-1,3-D-xylosyltransferase MGP4	--	--	--	Transferase family	Uncharacterized acetyltransferase At3g50280 OS=Arabidopsis thaliana OX=3702 GN=At3g50280 PE=3 SV=1	S	Function unknown	hypothetical protein OsI_21274 [Oryza sativa Indica Group]
BGIOSGA005499	1144	810	891	543	518	458	18.6518	11.1655	13.9758	7.98414	8.11434	7.04651	3.43849e-10	-1.11418	down	--	--	Cellular Component: nuclear chromatin (GO:0000790);; Molecular Function: DNA binding (GO:0003677);; Biological Process: DNA replication (GO:0006260);; Biological Process: DNA repair (GO:0006281);; Biological Process: male meiosis I (GO:0007141);; Biological Process: pollen development (GO:0009555);; Molecular Function: metal ion binding (GO:0046872);; Biological Process: chiasma assembly (GO:0051…	K07466|0.0e+00|dosa:Os02t0776800-01|K07466 replication factor A1 | (RefSeq) Os02g0776800, REPLICATION_PROTEIN_A_1A, RPA1A; Replication protein A 70 kDa, Meiotic and somatic DNA repair	DNA replication (ko03030);; Nucleotide excision repair (ko03420);; Mismatch repair (ko03430);; Homologous recombination (ko03440)	[L]	Replication, recombination and repair	Replication factor-A C terminal domain	Replication protein A 70 kDa DNA-binding subunit A OS=Oryza sativa subsp. japonica OX=39947 GN=RPA1A PE=1 SV=1	L	Replication, recombination and repair	hypothetical protein OsI_09147 [Oryza sativa Indica Group]
BGIOSGA003759	5486	3087	4257	2027	2069	2415	76.0637	36.2048	56.7958	25.3712	27.5895	31.6006	4.17809e-07	-1.16096	down	--	--	--	K00759|5.8e-11|aip:107609884|K00759 adenine phosphoribosyltransferase [EC:2.4.2.7] | (RefSeq) uncharacterized protein LOC107609884	Purine metabolism (ko00230)	--	--	PWWP domain	Uncharacterized protein At1g51745 OS=Arabidopsis thaliana OX=3702 GN=At1g51745 PE=2 SV=2	S	Function unknown	uncharacterized protein At1g51745 [Oryza sativa Japonica Group]
BGIOSGA033442	61	37	64	25	26	16	6.54587	3.28742	6.56797	2.34489	2.62689	1.57939	0.00942456	-1.38398	down	--	--	--	--	--	--	--	--	--	--	--	hypothetical protein OsI_34649 [Oryza sativa Indica Group]
BGIOSGA018342	8899	6191	7914	4338	4640	2645	251.023	147.716	214.793	110.456	125.869	70.4059	9.84256e-08	-1.19376	down	--	--	Molecular Function: ATP:ADP antiporter activity (GO:0005471);; Cellular Component: mitochondrial inner membrane (GO:0005743);; Cellular Component: integral component of membrane (GO:0016021);;	K05863|2.3e-215|dosa:Os05t0302700-01|K05863 solute carrier family 25 (mitochondrial adenine nucleotide translocator), member 4/5/6/31 | (RefSeq) Os05g0302700; Similar to ATP/ADP carrier protein.	--	[C]	Energy production and conversion	Mitochondrial carrier protein	ADP,ATP carrier protein 3, mitochondrial OS=Arabidopsis thaliana OX=3702 GN=AAC3 PE=1 SV=1	U	Intracellular trafficking, secretion, and vesicular transport	ADP,ATP carrier protein 1, mitochondrial [Oryza sativa Japonica Group]
Oryza_sativa_newGene_4424	57	56	47	12	12	16	2.20995	1.85973	1.7436	0.388745	0.436187	0.576859	0.000126422	-2.04206	down	--	--	--	--	--	--	--	--	--	--	--	Os09g0291000 [Oryza sativa Japonica Group]
BGIOSGA001088	924	1236	1272	3771	2910	2849	67.0644	75.8708	88.8595	247.181	203.203	195.183	2.74021e-09	1.21976	up	--	--	Molecular Function: ubiquitin-protein transferase activity (GO:0004842);; Molecular Function: ATP binding (GO:0005524);;	K06689|2.2e-84|dosa:Os01t0658400-01|K06689 ubiquitin-conjugating enzyme E2 D [EC:2.3.2.23] | (RefSeq) Os01g0658400; Ubiquitin-conjugating enzyme OsUBC5a.	Ubiquitin mediated proteolysis (ko04120);; Protein processing in endoplasmic reticulum (ko04141)	[O]	Posttranslational modification, protein turnover, chaperones	Ubiquitin-conjugating enzyme	Ubiquitin-conjugating enzyme E2 5A OS=Oryza sativa subsp. japonica OX=39947 GN=UBC5A PE=2 SV=1	O	Posttranslational modification, protein turnover, chaperones	ubiquitin-conjugating enzyme E2 5A [Oryza sativa Japonica Group]
BGIOSGA028268	95	87	86	640	626	732	3.14323	2.42838	2.74856	19.2627	20.0705	23.0278	3.5112e-31	2.64185	up	[H]	Coenzyme transport and metabolism	Molecular Function: magnesium ion binding (GO:0000287);; Molecular Function: holo-[acyl-carrier-protein] synthase activity (GO:0008897);;	K06133|2.5e-178|dosa:Os08t0243100-01|K06133 4'-phosphopantetheinyl transferase [EC:2.7.8.-] | (RefSeq) Os08g0243100; 4'-phosphopantetheinyl transferase domain containing protein.	Pantothenate and CoA biosynthesis (ko00770)	[EH]	Amino acid transport and metabolism;; Coenzyme transport and metabolism	4'-phosphopantetheinyl transferase superfamily	--	H	Coenzyme transport and metabolism	hypothetical protein OsI_28387 [Oryza sativa Indica Group]
BGIOSGA028486	716	591	641	4910	3243	4554	18.8366	13.1496	16.2392	116.761	82.1364	113.187	1.29197e-38	2.45744	up	[J]	Translation, ribosomal structure and biogenesis	Molecular Function: D-aminoacyl-tRNA deacylase activity (GO:0051499);;	K09716|5.8e-180|dosa:Os08t0339200-01|K09716 D-aminoacyl-tRNA deacylase [EC:3.1.1.96] | (RefSeq) Os08g0339200; Uncharacterized conserved protein UCP016210 domain containing protein.	--	--	--	D-aminoacyl-tRNA deacylase	D-aminoacyl-tRNA deacylase OS=Arabidopsis thaliana OX=3702 GN=GEK1 PE=1 SV=2	S	Function unknown	hypothetical protein OsI_28867 [Oryza sativa Indica Group]
BGIOSGA023725	20	23	32	653	553	489	0.355158	0.358742	0.56665	10.9223	9.84155	8.53459	1.67255e-50	4.16596	up	[GI]	Carbohydrate transport and metabolism;; Lipid transport and metabolism	Molecular Function: enzyme inhibitor activity (GO:0004857);; Molecular Function: pectinesterase activity (GO:0030599);; Biological Process: cell wall modification (GO:0042545);; Molecular Function: aspartyl esterase activity (GO:0045330);; Biological Process: pectin catabolic process (GO:0045490);;	K01051|0.0e+00|dosa:Os07t0675100-01|K01051 pectinesterase [EC:3.1.1.11] | (RefSeq) Os07g0675100; Similar to Pectin methylesterase isoform alpha (EC 3.1.1.11) (Fragment).	Pentose and glucuronate interconversions (ko00040)	--	--	Pectinesterase	Pectinesterase 3 OS=Citrus sinensis OX=2711 PE=1 SV=1	G	Carbohydrate transport and metabolism	hypothetical protein OsI_27314 [Oryza sativa Indica Group]
Oryza_sativa_newGene_4955	441	255	327	174	92	213	5.7764	2.79392	4.1077	2.04474	1.13828	2.63238	0.00191522	-1.24343	down	--	--	--	--	--	--	--	--	--	--	--	hypothetical protein [Oryza sativa Japonica Group]
BGIOSGA037605	69	42	58	168	221	159	0.788197	0.402961	0.635295	1.74116	2.44544	1.72244	5.90697e-05	1.43696	up	[R]	General function prediction only	Biological Process: defense response (GO:0006952);; Molecular Function: ADP binding (GO:0043531);;	K13457|5.7e-138|ats:109760587|K13457 disease resistance protein RPM1 | (RefSeq) LOC109760587; putative disease resistance RPP13-like protein 3	Plant-pathogen interaction (ko04626)	[T]	Signal transduction mechanisms	NB-ARC domain	Disease resistance protein RGA5 OS=Oryza sativa subsp. japonica OX=39947 GN=RGA5 PE=1 SV=1	S	Function unknown	hypothetical protein OsI_38749 [Oryza sativa Indica Group]
BGIOSGA000174	276	314	274	0	0	2	11.1665	10.7664	10.6815	0	0	0.039114	1.97833e-33	-7.35574	down	[I]	Lipid transport and metabolism	--	K20802|2.2e-42|eus:EUTSA_v10014451mg|K20802 (R)-mandelonitrile lyase [EC:4.1.2.10] | (RefSeq) hypothetical protein	Cyanoamino acid metabolism (ko00460)	--	--	Alpha/beta hydrolase family	Esterase PIR7B OS=Oryza sativa subsp. indica OX=39946 GN=PIR7B PE=3 SV=2	S	Function unknown	hypothetical protein OsI_05084 [Oryza sativa Indica Group]
BGIOSGA032845	2902	7413	4275	14356	12458	15848	64.4265	139.234	91.3289	287.795	266.056	332.061	0.000583658	1.2551	up	[E]	Amino acid transport and metabolism	Molecular Function: transaminase activity (GO:0008483);; Biological Process: biosynthetic process (GO:0009058);; Molecular Function: pyridoxal phosphate binding (GO:0030170);;	K00814|2.0e-280|osa:4348524|K00814 alanine transaminase [EC:2.6.1.2] | (RefSeq) alanine aminotransferase 2	Arginine biosynthesis (ko00220);; Alanine, aspartate and glutamate metabolism (ko00250);; Carbon fixation in photosynthetic organisms (ko00710);; Carbon metabolism (ko01200);; 2-Oxocarboxylic acid metabolism (ko01210);; Biosynthesis of amino acids (ko01230)	[E]	Amino acid transport and metabolism	Aminotransferase class I and II	Alanine aminotransferase 2 OS=Panicum miliaceum OX=4540 PE=1 SV=1	E	Amino acid transport and metabolism	alanine aminotransferase 2 [Oryza sativa Japonica Group]
BGIOSGA036750	3	18	5	97	65	37	0.08195	0.520694	0.142294	3.00014	2.14306	1.17941	0.00402017	2.18651	up	--	--	Cellular Component: integral component of membrane (GO:0016021);;	--	--	--	--	Protein of unknown function (DUF1191)	--	S	Function unknown	hypothetical protein OsI_37250 [Oryza sativa Indica Group]
BGIOSGA003172	240	266	198	115	89	133	13.6403	12.7535	10.8085	5.90332	4.85075	7.08799	0.000168525	-1.24981	down	[HR]	Coenzyme transport and metabolism;; General function prediction only	Molecular Function: catalytic activity (GO:0003824);;	K08726|7.6e-50|bdi:100841009|K08726 soluble epoxide hydrolase / lipid-phosphate phosphatase [EC:3.3.2.10 3.1.3.76] | (RefSeq) uncharacterized protein LOC100841009	Arachidonic acid metabolism (ko00590);; Peroxisome (ko04146)	[I]	Lipid transport and metabolism	alpha/beta hydrolase fold	--	S	Function unknown	hypothetical protein OsI_01222 [Oryza sativa Indica Group]
BGIOSGA000854	1615	664	1067	2695	2410	2888	31.9049	11.0905	20.2819	48.0665	45.7886	53.8216	0.000620258	1.03593	up	[O]	Posttranslational modification, protein turnover, chaperones	Cellular Component: integral component of membrane (GO:0016021);;	K01301|7.3e-311|osa:4327208|K01301 N-acetylated-alpha-linked acidic dipeptidase [EC:3.4.17.21] | (RefSeq) probable glutamate carboxypeptidase 2 isoform X1	--	[OPR]	Posttranslational modification, protein turnover, chaperones;; Inorganic ion transport and metabolism;; General function prediction only	Transferrin receptor-like dimerisation domain	Probable glutamate carboxypeptidase LAMP1 OS=Arabidopsis thaliana OX=3702 GN=LAMP1 PE=2 SV=1	S	Function unknown	hypothetical protein OsI_03680 [Oryza sativa Indica Group]
BGIOSGA007108	102	93	116	259	274	233	1.31577	1.01653	1.44344	3.02551	3.4084	2.83868	4.85492e-05	1.06035	up	--	--	Molecular Function: protein binding (GO:0005515);;	K13420|1.4e-07|lja:Lj4g3v0281040.1|K13420 LRR receptor-like serine/threonine-protein kinase FLS2 [EC:2.7.11.1] | (RefSeq) Lj4g3v0281040.1; -	MAPK signaling pathway - plant (ko04016);; Plant-pathogen interaction (ko04626)	[R]	General function prediction only	Leucine rich repeat	Receptor-like protein 2 OS=Arabidopsis thaliana OX=3702 GN=RLP2 PE=2 SV=1	S	Function unknown	hypothetical protein OsI_05907 [Oryza sativa Indica Group]
BGIOSGA003430	138	49	89	15	20	33	2.10383	0.629075	1.30475	0.205086	0.279512	0.469557	0.000628975	-1.98772	down	[C]	Energy production and conversion	Molecular Function: inorganic diphosphatase activity (GO:0004427);; Molecular Function: hydrogen-translocating pyrophosphatase activity (GO:0009678);; Cellular Component: integral component of membrane (GO:0016021);;	K23025|0.0e+00|dosa:Os01t0337500-00|K23025 H+-translocating diphosphatase [EC:7.1.3.1] | (RefSeq) Os01g0337500; Similar to H+-pyrophosphatase (Fragment).	--	--	--	Inorganic H+ pyrophosphatase	Pyrophosphate-energized vacuolar membrane proton pump OS=Hordeum vulgare OX=4513 PE=2 SV=2	C	Energy production and conversion	hypothetical protein OsI_01741 [Oryza sativa Indica Group]
BGIOSGA032755	161	386	319	949	767	732	3.11744	6.35328	5.97272	16.6705	14.3543	13.4417	0.00116519	1.20278	up	[J]	Translation, ribosomal structure and biogenesis	Molecular Function: tRNA binding (GO:0000049);; Molecular Function: tRNA (guanine-N2-)-methyltransferase activity (GO:0004809);;	K00555|0.0e+00|dosa:Os10t0357800-01|K00555 tRNA (guanine26-N2/guanine27-N2)-dimethyltransferase [EC:2.1.1.215 2.1.1.216] | (RefSeq) Os10g0357800; N2,N2-dimethylguanosine tRNA methyltransferase family protein.	--	[J]	Translation, ribosomal structure and biogenesis	N2,N2-dimethylguanosine tRNA methyltransferase	Probable tRNA (guanine(26)-N(2))-dimethyltransferase 1 OS=Arabidopsis thaliana OX=3702 GN=At5g15810 PE=2 SV=3	J	Translation, ribosomal structure and biogenesis	hypothetical protein OsI_33196 [Oryza sativa Indica Group]
BGIOSGA033488	370	368	401	151	201	171	8.64286	7.27715	9.02479	3.17238	4.50707	3.77614	1.31307e-07	-1.31653	down	[G]	Carbohydrate transport and metabolism	Cellular Component: chloroplast (GO:0009507);; Biological Process: photosynthesis (GO:0015979);; Molecular Function: phosphotransferase activity, alcohol group as acceptor (GO:0016773);; Molecular Function: carbohydrate kinase activity (GO:0019200);;	K00856|1.7e-10|soe:110796217|K00856 adenosine kinase [EC:2.7.1.20] | (RefSeq) adenosine kinase 2-like	Purine metabolism (ko00230)	[G]	Carbohydrate transport and metabolism	pfkB family carbohydrate kinase	--	G	Carbohydrate transport and metabolism	hypothetical protein EE612_052924 [Oryza sativa]
BGIOSGA025946	871	601	841	475	409	398	28.889	16.8594	26.8259	14.2072	13.0288	12.4508	1.9266e-08	-1.05843	down	[IR]	Lipid transport and metabolism;; General function prediction only	Molecular Function: NAD+ kinase activity (GO:0003951);;	K04718|2.0e-130|osa:4343607|K04718 sphingosine kinase [EC:2.7.1.91] | (RefSeq) sphingosine kinase 1	Sphingolipid metabolism (ko00600)	[IT]	Lipid transport and metabolism;; Signal transduction mechanisms	Diacylglycerol kinase catalytic domain	Sphingosine kinase 1 OS=Arabidopsis thaliana OX=3702 GN=SPHK1 PE=1 SV=1	I	Lipid transport and metabolism	hypothetical protein DAI22_07g190100 [Oryza sativa Japonica Group]
BGIOSGA023903	40	29	51	336	107	191	1.23564	0.759737	1.53169	9.51915	3.21625	5.64235	3.12505e-05	2.02054	up	--	--	Molecular Function: DNA binding (GO:0003677);; Molecular Function: transcription factor activity, sequence-specific DNA binding (GO:0003700);; Cellular Component: nucleus (GO:0005634);;	K09286|5.6e-152|dosa:Os07t0617000-01|K09286 EREBP-like factor | (RefSeq) Os07g0617000, ERF65, ETHYLENE_RESPONSE_FACTOR_65; Similar to Ethylene response factor 2.	--	--	--	AP2 domain	Ethylene-responsive transcription factor RAP2-12 OS=Arabidopsis thaliana OX=3702 GN=RAP2-12 PE=1 SV=1	K	Transcription	hypothetical protein OsI_26876 [Oryza sativa Indica Group]
Oryza_sativa_newGene_2543	218	373	184	2667	2450	3631	4.47087	6.48285	4.328	49.9004	55.1737	71.5024	1.73365e-21	3.15773	up	--	--	--	--	--	--	--	--	--	--	--	hypothetical protein EE612_040734, partial [Oryza sativa]
BGIOSGA030843	8	11	4	150	45	59	0.178876	0.213338	0.088481	3.40083	1.07923	1.39275	3.77171e-05	2.75444	up	--	--	Biological Process: G-protein coupled receptor signaling pathway (GO:0007186);;	--	--	--	--	GGL domain	Guanine nucleotide-binding protein subunit gamma 3 OS=Arabidopsis thaliana OX=3702 GN=GG3 PE=2 SV=1	S	Function unknown	hypothetical protein OsI_31535 [Oryza sativa Indica Group]
BGIOSGA002397	13938	12080	14093	42064	42673	48213	589.732	432.372	573.757	1606.85	1736.56	1925.03	5.22642e-24	1.50706	up	[G]	Carbohydrate transport and metabolism	Molecular Function: triose-phosphate isomerase activity (GO:0004807);; Biological Process: glycolytic process (GO:0006096);;	K01803|1.4e-139|dosa:Os01t0147900-01|K01803 triosephosphate isomerase (TIM) [EC:5.3.1.1] | (RefSeq) Os01g0147900, TPI, TRIOSEPHOSPHATE_ISOMERASE; Triosephosphate isomerase, cytosolic (EC 5.3.1.1) (TIM) (Triose- phosphate isomerase).	Glycolysis / Gluconeogenesis (ko00010);; Fructose and mannose metabolism (ko00051);; Inositol phosphate metabolism (ko00562);; Carbon fixation in photosynthetic organisms (ko00710);; Carbon metabolism (ko01200);; Biosynthesis of amino acids (ko01230)	[G]	Carbohydrate transport and metabolism	Triosephosphate isomerase	Triosephosphate isomerase, cytosolic OS=Oryza sativa subsp. japonica OX=39947 GN=TPI PE=1 SV=3	G	Carbohydrate transport and metabolism	triosephosphate isomerase, cytosolic [Oryza sativa Japonica Group]
BGIOSGA024866	1438	1996	1865	7946	6503	7721	31.778	37.3357	39.6694	158.639	138.296	161.11	9.52427e-19	1.81038	up	--	--	Cellular Component: integral component of membrane (GO:0016021);;	K14209|1.1e-10|egu:105042696|K14209 solute carrier family 36 (proton-coupled amino acid transporter) | (RefSeq) amino acid transporter ANTL1	--	[E]	Amino acid transport and metabolism	Transmembrane amino acid transporter protein	Amino acid permease 6 OS=Arabidopsis thaliana OX=3702 GN=AAP6 PE=1 SV=1	E	Amino acid transport and metabolism	hypothetical protein EE612_036981 [Oryza sativa]
BGIOSGA025944	199	1286	809	144	250	167	7.99396	43.7805	31.2992	5.21743	9.64418	6.32225	0.000268223	-2.07966	down	--	--	Cellular Component: photosystem I (GO:0009522);; Cellular Component: photosystem II (GO:0009523);; Cellular Component: chloroplast thylakoid membrane (GO:0009535);; Biological Process: photosynthesis, light harvesting (GO:0009765);; Cellular Component: integral component of membrane (GO:0016021);; Molecular Function: chlorophyll binding (GO:0016168);; Biological Process: protein-chromophore linka…	K08914|8.6e-156|dosa:Os07t0562700-01|K08914 light-harvesting complex II chlorophyll a/b binding protein 3 | (RefSeq) Os07g0562700; Similar to Type III chlorophyll a/b-binding protein (Fragment).	Photosynthesis - antenna proteins (ko00196)	--	--	Chlorophyll A-B binding protein	Chlorophyll a-b binding protein of LHCII type III, chloroplastic OS=Hordeum vulgare OX=4513 GN=LHBC PE=2 SV=1	S	Function unknown	hypothetical protein OsI_26482 [Oryza sativa Indica Group]
BGIOSGA026623	1216	940	945	399	647	446	12.7904	8.36649	9.56431	3.78791	6.54418	4.42855	2.90296e-06	-1.24119	down	--	--	Molecular Function: hydrolase activity, hydrolyzing O-glycosyl compounds (GO:0004553);; Biological Process: carbohydrate metabolic process (GO:0005975);;	K19891|1.7e-79|smo:SELMODRAFT_75479|K19891 glucan endo-1,3-beta-glucosidase 1/2/3 [EC:3.2.1.39] | (RefSeq) hypothetical protein	Starch and sucrose metabolism (ko00500)	--	--	Glycosyl hydrolases family 17	Probable glucan endo-1,3-beta-glucosidase A6 OS=Arabidopsis thaliana OX=3702 GN=A6 PE=2 SV=1	G	Carbohydrate transport and metabolism	hypothetical protein OsI_29967 [Oryza sativa Indica Group]
BGIOSGA020554	511	370	307	175	181	207	25.5166	15.6316	14.7465	7.8835	8.65521	9.74698	1.75858e-05	-1.25808	down	[S]	Function unknown	Cellular Component: integral component of membrane (GO:0016021);;	--	--	--	--	Uncharacterized protein family, UPF0114	--	S	Function unknown	hypothetical protein EE612_036421 [Oryza sativa]
BGIOSGA002128	39	98	63	463	219	232	0.713543	1.51575	1.10322	7.7017	3.86634	4.03329	0.000146683	1.79903	up	--	--	Molecular Function: transcription factor activity, sequence-specific DNA binding (GO:0003700);;	--	--	--	--	TCP family transcription factor	Transcription factor PCF5 OS=Oryza sativa subsp. indica OX=39946 GN=PCF5 PE=4 SV=1	K	Transcription	RecName: Full=Transcription factor PCF5 [Oryza sativa Indica Group]
BGIOSGA002248	9	9	13	56	80	130	0.538222	0.486847	0.781367	3.22462	4.88447	7.82058	8.78901e-06	2.61484	up	--	--	--	--	--	--	--	--	--	S	Function unknown	hypothetical protein OsI_00660 [Oryza sativa Indica Group]
BGIOSGA014173	8488	6172	6657	4099	4039	3583	204.536	125.806	154.338	89.1642	93.6061	81.457	5.69966e-14	-1.07453	down	--	--	Molecular Function: ATP binding (GO:0005524);; Molecular Function: inositol pentakisphosphate 2-kinase activity (GO:0035299);;	K10572|1.4e-259|dosa:Os04t0661200-01|K10572 inositol-pentakisphosphate 2-kinase [EC:2.7.1.158] | (RefSeq) Os04g0661200; Inositol-pentakisphosphate 2-kinase, metazoa domain containing protein.	Inositol phosphate metabolism (ko00562);; Phosphatidylinositol signaling system (ko04070)	[T]	Signal transduction mechanisms	Inositol-pentakisphosphate 2-kinase	Inositol-pentakisphosphate 2-kinase IPK1 OS=Oryza sativa subsp. indica OX=39946 GN=IPK1 PE=3 SV=1	S	Function unknown	inositol-pentakisphosphate 2-kinase IPK1 [Oryza sativa Japonica Group]
BGIOSGA020004	2697	2425	2010	1309	1371	1232	35.3399	26.877	25.3418	15.4781	17.2746	15.2274	9.26893e-10	-1.07979	down	[T]	Signal transduction mechanisms	Molecular Function: peroxidase activity (GO:0004601);; Molecular Function: calcium ion binding (GO:0005509);; Cellular Component: integral component of membrane (GO:0016021);; Molecular Function: oxidoreductase activity, acting on NAD(P)H, oxygen as acceptor (GO:0050664);;	K13447|3.7e-266|pxb:103941851|K13447 respiratory burst oxidase [EC:1.6.3.- 1.11.1.-] | (RefSeq) respiratory burst oxidase homolog protein A	MAPK signaling pathway - plant (ko04016);; Plant-pathogen interaction (ko04626)	[PQ]	Inorganic ion transport and metabolism;; Secondary metabolites biosynthesis, transport and catabolism	Ferric reductase NAD binding domain	Putative respiratory burst oxidase homolog protein H OS=Arabidopsis thaliana OX=3702 GN=RBOHH PE=3 SV=1	U	Intracellular trafficking, secretion, and vesicular transport	hypothetical protein OsI_20265 [Oryza sativa Indica Group]
BGIOSGA007419	4693	2599	3927	2430	1929	1304	67.6904	31.7151	54.5103	31.6375	26.7561	17.7382	3.61701e-06	-1.19136	down	--	--	Biological Process: formation of cytoplasmic translation initiation complex (GO:0001732);; Molecular Function: translation initiation factor activity (GO:0003743);; Cellular Component: eukaryotic translation initiation factor 3 complex (GO:0005852);; Cellular Component: eukaryotic 43S preinitiation complex (GO:0016282);; Molecular Function: translation initiation factor binding (GO:0031369);; Cel…	K03252|0.0e+00|osa:4328137|K03252 translation initiation factor 3 subunit C | (RefSeq) eukaryotic translation initiation factor 3 subunit C	RNA transport (ko03013)	[J]	Translation, ribosomal structure and biogenesis	Eukaryotic translation initiation factor 3 subunit 8 N-terminus	Eukaryotic translation initiation factor 3 subunit C OS=Medicago truncatula OX=3880 GN=TIF3C1 PE=2 SV=1	A	RNA processing and modification	hypothetical protein OsI_05653 [Oryza sativa Indica Group]
BGIOSGA017538	11861	8816	10040	2831	3045	2814	156.214	98.2155	127.236	33.6514	38.5701	34.9625	2.63059e-47	-2.02291	down	[F]	Nucleotide transport and metabolism	Molecular Function: CTP synthase activity (GO:0003883);; Biological Process: CTP biosynthetic process (GO:0006241);; Biological Process: glutamine metabolic process (GO:0006541);;	K01937|4.9e-162|dosa:Os05t0569700-00|K01937 CTP synthase [EC:6.3.4.2] | (RefSeq) Os05g0569700; Similar to Glutamine amidotransferase, class I, active site.	Pyrimidine metabolism (ko00240)	[F]	Nucleotide transport and metabolism	Glutamine amidotransferase class-I	F-box protein At1g53790 OS=Arabidopsis thaliana OX=3702 GN=At1g53790 PE=2 SV=1	F	Nucleotide transport and metabolism	hypothetical protein OsI_21041 [Oryza sativa Indica Group]
BGIOSGA007288	103	32	93	8	11	15	6.27708	1.60516	5.45033	0.41342	0.626463	0.858131	3.0334e-05	-2.58938	down	--	--	--	--	--	--	--	--	--	--	--	hypothetical protein OsJ_05036 [Oryza sativa Japonica Group]
BGIOSGA037466	7	35	29	570	153	93	0.379045	1.77384	1.67133	31.4013	8.95849	5.30881	7.6108e-05	2.73833	up	--	--	Molecular Function: mRNA binding (GO:0003729);; Cellular Component: plasma membrane (GO:0005886);; Molecular Function: metal ion binding (GO:0046872);; Molecular Function: actin filament binding (GO:0051015);; Biological Process: actin filament bundle assembly (GO:0051017);;	K09377|1.0e-96|ats:109753770|K09377 cysteine and glycine-rich protein | (RefSeq) LOC109753770; LIM domain-containing protein WLIM1	--	[TZ]	Signal transduction mechanisms;; Cytoskeleton	LIM domain	LIM domain-containing protein WLIM1 OS=Arabidopsis thaliana OX=3702 GN=WLIM1 PE=1 SV=1	S	Function unknown	LIM domain-containing protein WLIM1 [Oryza sativa Japonica Group]
BGIOSGA010120	145	129	120	68	71	50	10.456	7.86739	8.29269	4.38871	4.8751	3.37192	0.000203869	-1.24989	down	--	--	--	--	--	--	--	--	--	S	Function unknown	uncharacterized protein LOC9267554 [Oryza sativa Japonica Group]
BGIOSGA020778	42	36	41	120	187	91	1.29945	0.940404	1.22617	3.35979	5.57649	2.664	0.00116568	1.44195	up	--	--	Molecular Function: transcription factor activity, sequence-specific DNA binding (GO:0003700);; Cellular Component: nucleus (GO:0005634);; Molecular Function: sequence-specific DNA binding (GO:0043565);;	K18834|7.5e-19|pxb:103955058|K18834 WRKY transcription factor 1 | (RefSeq) WRKY transcription factor 1	Plant-pathogen interaction (ko04626)	--	--	WRKY DNA -binding domain	WRKY transcription factor WRKY28 OS=Oryza sativa subsp. indica OX=39946 GN=WRKY28 PE=3 SV=2	K	Transcription	hypothetical protein OsI_23911 [Oryza sativa Indica Group]
BGIOSGA022269	507	2002	674	322	232	393	18.5247	61.8948	23.683	10.5963	8.12821	13.5433	0.000313485	-1.86515	down	[R]	General function prediction only	Molecular Function: acid phosphatase activity (GO:0003993);;	K20728|2.2e-48|bna:106380061|K20728 vegetative storage protein 2 | (RefSeq) vegetative storage protein 2	MAPK signaling pathway - plant (ko04016)	--	--	HAD superfamily, subfamily IIIB (Acid phosphatase)	Acid phosphatase 1 OS=Solanum lycopersicum OX=4081 GN=APS1 PE=2 SV=1	S	Function unknown	acid phosphatase 1 [Oryza sativa Japonica Group]
BGIOSGA011830	6	201	239	7	33	11	0.07191	2.20837	2.99343	0.07979	0.412731	0.133674	0.00383876	-2.52363	down	--	--	Biological Process: defense response (GO:0006952);; Molecular Function: ADP binding (GO:0043531);;	K13457|6.0e-83|obr:102710703|K13457 disease resistance protein RPM1 | (RefSeq) disease resistance protein RPM1-like	Plant-pathogen interaction (ko04626)	[T]	Signal transduction mechanisms	NB-ARC domain	Disease resistance protein Pik-2 OS=Oryza sativa subsp. japonica OX=39947 GN=PIK-2 PE=3 SV=1	S	Function unknown	hypothetical protein OsI_09959 [Oryza sativa Indica Group]
BGIOSGA006945	368	1608	994	131	283	271	14.6403	54.129	38.0508	4.70703	10.8041	10.1627	3.955e-05	-2.16752	down	--	--	Biological Process: response to light stimulus (GO:0009416);; Cellular Component: photosystem I (GO:0009522);; Cellular Component: photosystem II (GO:0009523);; Cellular Component: chloroplast thylakoid membrane (GO:0009535);; Biological Process: photosynthesis, light harvesting in photosystem I (GO:0009768);; Cellular Component: plastoglobule (GO:0010287);; Cellular Component: integral component…	K08909|2.1e-154|dosa:Os02t0197600-01|K08909 light-harvesting complex I chlorophyll a/b binding protein 3 | (RefSeq) Os02g0197600; Chlorophyll a/b-binding protein type III (Fragment).	Photosynthesis - antenna proteins (ko00196)	--	--	Chlorophyll A-B binding protein	Chlorophyll a-b binding protein 8, chloroplastic OS=Solanum lycopersicum OX=4081 GN=CAB8 PE=3 SV=1	S	Function unknown	chlorophyll a-b binding protein 8, chloroplastic [Oryza sativa Japonica Group]
BGIOSGA031462	1152	2066	1014	266	355	403	44.5014	67.5575	37.7139	9.27602	13.1784	14.6694	1.14985e-09	-2.19351	down	--	--	Cellular Component: integral component of membrane (GO:0016021);;	K12600|1.0e-122|osa:4349298|K12600 superkiller protein 3 | (RefSeq) tetratricopeptide repeat protein SKI3	RNA degradation (ko03018)	--	--	--	--	S	Function unknown	hypothetical protein OsI_34555 [Oryza sativa Indica Group]
BGIOSGA030277	5971	6916	7058	2408	2379	2443	844.262	827.205	960.333	307.397	323.462	325.973	4.92348e-26	-1.67616	down	--	--	--	--	--	--	--	--	--	--	--	uncharacterized protein LOC4346387 [Oryza sativa Japonica Group]
BGIOSGA028443	1202	1132	1107	610	630	539	32.5355	25.9126	28.8353	14.9083	16.4011	13.7438	6.19828e-15	-1.16879	down	[E]	Amino acid transport and metabolism	Molecular Function: indole-3-glycerol-phosphate synthase activity (GO:0004425);; Biological Process: tryptophan metabolic process (GO:0006568);;	K01609|1.6e-195|osa:4345257|K01609 indole-3-glycerol phosphate synthase [EC:4.1.1.48] | (RefSeq) indole-3-glycerol phosphate synthase, chloroplastic	Phenylalanine, tyrosine and tryptophan biosynthesis (ko00400);; Biosynthesis of amino acids (ko01230)	[E]	Amino acid transport and metabolism	Indole-3-glycerol phosphate synthase	Indole-3-glycerol phosphate synthase, chloroplastic OS=Arabidopsis thaliana OX=3702 GN=IGPS PE=1 SV=2	E	Amino acid transport and metabolism	hypothetical protein OsI_28767 [Oryza sativa Indica Group]
BGIOSGA005762	741	627	728	4341	3636	3723	11.171	7.99535	10.5606	59.1496	52.7748	53.0234	8.24497e-83	2.24846	up	--	--	Biological Process: urogenital system development (GO:0001655);; Biological Process: kidney development (GO:0001822);; Biological Process: liver development (GO:0001889);; Biological Process: tissue homeostasis (GO:0001894);; Biological Process: retina homeostasis (GO:0001895);; Biological Process: heart looping (GO:0001947);; Biological Process: morphogenesis of an epithelium (GO:0002009);; Biol…	K01087|2.6e-10|ccaj:109795950|K01087 trehalose 6-phosphate phosphatase [EC:3.1.3.12] | (RefSeq) trehalose-phosphate phosphatase A-like	Starch and sucrose metabolism (ko00500)	[Z]	Cytoskeleton	Tetratricopeptide repeat	Protein KINESIN LIGHT CHAIN-RELATED 2 OS=Arabidopsis thaliana OX=3702 GN=KLCR2 PE=1 SV=1	S	Function unknown	protein KINESIN LIGHT CHAIN-RELATED 2 [Oryza sativa Japonica Group]
BGIOSGA035035	58	48	81	179	136	149	0.57751	0.400333	0.767842	1.60841	1.29404	1.39389	0.00381506	1.05347	up	[T]	Signal transduction mechanisms	Molecular Function: protein kinase activity (GO:0004672);; Molecular Function: ATP binding (GO:0005524);;	K17302|2.6e-171|ats:109733452|K17302 coatomer subunit beta' | (RefSeq) LOC109733452; CBL-interacting serine/threonine-protein kinase 7-like	--	--	--	Protein kinase domain	Cysteine-rich receptor-like protein kinase 19 OS=Arabidopsis thaliana OX=3702 GN=CRK19 PE=1 SV=2	T	Signal transduction mechanisms	hypothetical protein OsI_35593 [Oryza sativa Indica Group]
BGIOSGA016551	2648	2039	2187	15046	10461	11139	108.206	70.4733	85.9831	555.079	411.136	429.5	5.0347e-45	2.17091	up	--	--	Biological Process: cell cycle checkpoint (GO:0000075);; Biological Process: DNA damage checkpoint (GO:0000077);; Biological Process: regulation of neurotransmitter levels (GO:0001505);; Biological Process: regulation of protein phosphorylation (GO:0001932);; Biological Process: negative regulation of protein phosphorylation (GO:0001933);; Molecular Function: molecular_function (GO:0003674);; Mol…	K06630|8.5e-140|dosa:Os04t0462500-01|K06630 14-3-3 protein epsilon | (RefSeq) Os04g0462500; Similar to 14-3-3-like protein GF14-6.	--	[O]	Posttranslational modification, protein turnover, chaperones	14-3-3 protein	14-3-3-like protein GF14-B OS=Oryza sativa subsp. japonica OX=39947 GN=GF14B PE=1 SV=2	T	Signal transduction mechanisms	14-3-3-like protein GF14-B [Oryza sativa Japonica Group]
BGIOSGA003193	3684	2744	3239	1982	1821	1672	91.8431	57.8753	77.7086	44.6138	43.6614	39.3261	9.25699e-16	-1.03486	down	--	--	Molecular Function: metal ion binding (GO:0046872);;	--	--	--	--	Zinc finger, C3HC4 type (RING finger)	--	S	Function unknown	hypothetical protein OsI_01266 [Oryza sativa Indica Group]
BGIOSGA016728	713	440	570	233	251	139	10.2266	5.3305	7.86069	3.01487	3.45318	1.8737	7.21523e-09	-1.65176	down	--	--	--	--	--	--	--	Filament-like plant protein, long coiled-coil	Filament-like plant protein 7 OS=Arabidopsis thaliana OX=3702 GN=FPP7 PE=3 SV=2	S	Function unknown	filament-like plant protein 7 [Oryza sativa Japonica Group]
BGIOSGA021110	643	921	728	3978	3222	3048	18.1608	22.0229	19.8122	101.553	87.6253	81.3325	3.99416e-19	1.8924	up	[IR]	Lipid transport and metabolism;; General function prediction only	Molecular Function: hydrolase activity, acting on ester bonds (GO:0016788);;	K01206|4.6e-38|thj:104825554|K01206 alpha-L-fucosidase [EC:3.2.1.51] | (RefSeq) alpha-L-fucosidase 3	Other glycan degradation (ko00511)	--	--	GDSL-like Lipase/Acylhydrolase	GDSL esterase/lipase At5g45910 OS=Arabidopsis thaliana OX=3702 GN=At5g45910 PE=2 SV=1	S	Function unknown	hypothetical protein OsI_23235 [Oryza sativa Indica Group]
BGIOSGA036360	366	385	435	1447	838	711	5.13069	4.55952	5.86376	18.3273	11.3008	9.40463	0.000140929	1.0646	up	--	--	--	K20456|0.0e+00|dosa:Os12t0285600-01|K20456 oxysterol-binding protein 1 | (RefSeq) Os12g0285600; Pleckstrin homology-type domain containing protein.	--	[I]	Lipid transport and metabolism	Oxysterol-binding protein	Oxysterol-binding protein-related protein 1D OS=Arabidopsis thaliana OX=3702 GN=ORP1D PE=2 SV=1	S	Function unknown	hypothetical protein OsI_38013 [Oryza sativa Indica Group]
BGIOSGA006512	1852	2316	1850	443	617	621	242.729	256.699	233.293	52.3915	77.6727	76.801	1.30928e-15	-2.01985	down	--	--	--	--	--	--	--	--	--	S	Function unknown	hypothetical protein OsI_07133 [Oryza sativa Indica Group]
BGIOSGA010737	50	91	76	483	257	140	2.05315	3.1548	2.98864	17.9557	10.1463	5.43141	0.00098308	1.62647	up	--	--	Molecular Function: zinc ion binding (GO:0008270);;	K10144|1.5e-157|osa:4332833|K10144 RING finger and CHY zinc finger domain-containing protein 1 [EC:2.3.2.27] | (RefSeq) E3 ubiquitin-protein ligase MIEL1	Ubiquitin mediated proteolysis (ko04120)	[R]	General function prediction only	CHY zinc finger	E3 ubiquitin-protein ligase SRFP1 OS=Oryza sativa subsp. japonica OX=39947 GN=SRFP1 PE=1 SV=1	S	Function unknown	E3 ubiquitin-protein ligase SRFP1-like [Oryza sativa Japonica Group]
BGIOSGA014831	1962	1450	1805	664	779	829	45.5222	28.471	40.3131	13.9031	17.3726	18.1387	3.32696e-12	-1.38838	down	[T]	Signal transduction mechanisms	Molecular Function: protein serine/threonine kinase activity (GO:0004674);; Molecular Function: ATP binding (GO:0005524);;	K20714|1.4e-233|dosa:Os04t0488700-01|K20714 serine/threonine-protein kinase OXI1 [EC:2.7.11.1] | (RefSeq) Os04g0488700; Similar to PHY3.	MAPK signaling pathway - plant (ko04016)	[R]	General function prediction only	Protein kinase domain	Serine/threonine-protein kinase OXI1 OS=Arabidopsis thaliana OX=3702 GN=OXI1 PE=1 SV=1	T	Signal transduction mechanisms	serine/threonine-protein kinase OXI1 [Oryza sativa Japonica Group]
BGIOSGA031463	357	431	425	125	160	150	9.20572	9.40737	10.5602	2.91168	3.95526	3.65018	4.8312e-10	-1.66571	down	[IQR]	Lipid transport and metabolism;; Secondary metabolites biosynthesis, transport and catabolism;; General function prediction only	--	K19329|1.0e-102|vvi:100253030|K19329 WW domain-containing oxidoreductase | (RefSeq) short-chain dehydrogenase TIC 32, chloroplastic	--	[Q]	Secondary metabolites biosynthesis, transport and catabolism	short chain dehydrogenase	Short-chain dehydrogenase TIC 32, chloroplastic OS=Pisum sativum OX=3888 GN=TIC32 PE=1 SV=1	S	Function unknown	hypothetical protein OsI_34554 [Oryza sativa Indica Group]
BGIOSGA029688	689	588	644	2265	1815	1897	20.8878	15.0753	18.8124	62.0751	52.9795	54.3222	2.62917e-26	1.40553	up	--	--	Cellular Component: integral component of membrane (GO:0016021);;	--	--	[S]	Function unknown	Lung seven transmembrane receptor	--	S	Function unknown	hypothetical protein OsI_31521 [Oryza sativa Indica Group]
BGIOSGA002311	2729	3021	3123	1937	1505	1200	49.3692	46.2349	54.3673	31.6394	26.1864	20.4726	3.7869e-10	-1.16498	down	--	--	Molecular Function: actin binding (GO:0003779);;	--	--	--	--	KIP1-like protein	Protein NETWORKED 4A OS=Arabidopsis thaliana OX=3702 GN=NET4A PE=2 SV=1	S	Function unknown	hypothetical protein OsI_00556 [Oryza sativa Indica Group]
BGIOSGA010447	1117	697	958	289	356	399	23.6583	12.4917	19.5395	5.53007	7.24761	7.97055	8.98448e-10	-1.57617	down	[QV]	Secondary metabolites biosynthesis, transport and catabolism;; Defense mechanisms	Molecular Function: monooxygenase activity (GO:0004497);; Molecular Function: iron ion binding (GO:0005506);; Molecular Function: oxidoreductase activity, acting on paired donors, with incorporation or reduction of molecular oxygen (GO:0016705);; Molecular Function: heme binding (GO:0020037);;	K16084|7.3e-172|dosa:Os02t0569900-01|K16084 ent-cassa-12,15-diene 11-hydroxylase / oryzalexin D synthase [EC:1.14.14.112 1.14.14.123] | (RefSeq) Os02g0569900; Cytochrome P450 family protein.	Diterpenoid biosynthesis (ko00904)	[Q]	Secondary metabolites biosynthesis, transport and catabolism	Cytochrome P450	Cytochrome P450 76M5 OS=Oryza sativa subsp. japonica OX=39947 GN=CYP76M5 PE=1 SV=1	Q	Secondary metabolites biosynthesis, transport and catabolism	cytochrome P450 76M5-like [Oryza sativa Japonica Group]
BGIOSGA035482	239	195	427	3	0	9	8.99952	6.21294	15.4745	0.088292	0	0.307926	1.23694e-21	-5.58789	down	--	--	Molecular Function: nucleic acid binding (GO:0003676);; Molecular Function: zinc ion binding (GO:0008270);;	--	--	--	--	Zinc knuckle	--	--	--	hypothetical protein OsI_36561 [Oryza sativa Indica Group]
BGIOSGA035890	68	98	95	487	264	296	2.59149	3.19465	3.51714	16.9679	9.7918	10.7676	8.50657e-07	1.69607	up	--	--	Cellular Component: nucleus (GO:0005634);; Biological Process: regulation of transcription, DNA-templated (GO:0006355);; Biological Process: auxin-activated signaling pathway (GO:0009734);;	K14484|3.0e-111|dosa:Os12t0601300-01|K14484 auxin-responsive protein IAA | (RefSeq) Os12g0601300; Similar to Auxin-responsive protein (Aux/IAA) (Fragment).	Plant hormone signal transduction (ko04075)	--	--	AUX/IAA family	Auxin-responsive protein IAA30 OS=Oryza sativa subsp. japonica OX=39947 GN=IAA30 PE=2 SV=1	K	Transcription	auxin-responsive protein IAA30 [Oryza sativa Japonica Group]
BGIOSGA009514	0	4	0	76	122	60	0	0.220202	0	5.14091	8.85069	4.24897	4.5313e-09	4.44444	up	--	--	--	--	--	--	--	PLAC8 family	Cell number regulator 10 OS=Zea mays OX=4577 GN=CNR10 PE=2 SV=1	S	Function unknown	cell number regulator 10 [Oryza sativa Japonica Group]
BGIOSGA035611	269	150	206	40	24	57	8.49813	3.99368	6.25961	1.11432	0.70197	1.68769	1.44147e-08	-2.43004	down	[L]	Replication, recombination and repair	Molecular Function: recombinase activity (GO:0000150);; Biological Process: DNA recombinase assembly (GO:0000730);; Cellular Component: condensed nuclear chromosome (GO:0000794);; Molecular Function: double-stranded DNA binding (GO:0003690);; Molecular Function: single-stranded DNA binding (GO:0003697);; Molecular Function: ATP binding (GO:0005524);; Biological Process: mitotic recombination (GO:…	K04482|6.4e-180|dosa:Os11t0615800-00|K04482 DNA repair protein RAD51 | (RefSeq) Os11g0615800, RAD51A1, DNA_REPAIR_PROTEIN_RAD51A; DNA repair and recombination, RecA-like domain containing protein.	Homologous recombination (ko03440)	[L]	Replication, recombination and repair	Rad51	DNA repair protein RAD51 homolog A OS=Zea mays OX=4577 GN=RAD51A PE=2 SV=2	L	Replication, recombination and repair	hypothetical protein OsI_36814 [Oryza sativa Indica Group]
BGIOSGA033526	4	3	24	1511	1559	1951	0.135731	0.077365	0.794776	48.3863	53.1511	65.2862	3.63192e-16	5.80749	up	--	--	Biological Process: carbohydrate metabolic process (GO:0005975);;	K01183|3.8e-176|dosa:Os11t0702200-01|K01183 chitinase [EC:3.2.1.14] | (RefSeq) Os11g0702200; Glycoside hydrolase, family 18 protein.	Amino sugar and nucleotide sugar metabolism (ko00520)	--	--	Glycosyl hydrolases family 18	Xylanase inhibitor protein 1 OS=Oryza sativa subsp. japonica OX=39947 GN=RIXI PE=1 SV=1	G	Carbohydrate transport and metabolism	hypothetical protein OsI_37047 [Oryza sativa Indica Group]
BGIOSGA010956	4	24	20	568	487	452	0.084196	0.472109	0.445018	12.0982	11.0523	10.0561	2.27717e-22	4.41492	up	[J]	Translation, ribosomal structure and biogenesis	Molecular Function: RNA binding (GO:0003723);;	K12741|1.6e-13|bdi:100825606|K12741 heterogeneous nuclear ribonucleoprotein A1/A3 | (RefSeq) UBP1-associated protein 2C	Spliceosome (ko03040)	[R]	General function prediction only	RNA recognition motif. (a.k.a. RRM, RBD, or RNP domain)	Probable RNA-binding protein ARP1 OS=Arabidopsis thaliana OX=3702 GN=ARP1 PE=2 SV=1	S	Function unknown	hypothetical protein OsI_11079 [Oryza sativa Indica Group]
BGIOSGA005172	66	60	105	29	41	26	5.25528	4.07252	8.09779	2.09646	3.13787	1.95545	0.00491895	-1.38952	down	[F]	Nucleotide transport and metabolism	Molecular Function: orotidine-5'-phosphate decarboxylase activity (GO:0004590);; Biological Process: 'de novo' pyrimidine nucleobase biosynthetic process (GO:0006207);;	K13421|9.2e-34|zju:107412744|K13421 uridine monophosphate synthetase [EC:2.4.2.10 4.1.1.23] | (RefSeq) LOW QUALITY PROTEIN: uridine 5'-monophosphate synthase	Pyrimidine metabolism (ko00240)	[F]	Nucleotide transport and metabolism	Orotidine 5'-phosphate decarboxylase / HUMPS family	Uridine 5'-monophosphate synthase OS=Oryza sativa subsp. japonica OX=39947 GN=UMPS2 PE=2 SV=1	F	Nucleotide transport and metabolism	hypothetical protein OsI_05207 [Oryza sativa Indica Group]
BGIOSGA009135	83	234	191	1213	628	469	0.964991	2.31932	2.15903	12.8722	7.09291	5.19505	0.000109398	1.79156	up	[M]	Cell wall/membrane/envelope biogenesis	Molecular Function: protein serine/threonine kinase activity (GO:0004674);; Molecular Function: ATP binding (GO:0005524);; Cellular Component: integral component of membrane (GO:0016021);;	K20718|4.1e-274|osa:4330905|K20718 LRR receptor-like serine/threonine-protein kinase ERECTA [EC:2.7.11.1] | (RefSeq) LRR receptor-like serine/threonine-protein kinase ERECTA isoform X1	MAPK signaling pathway - plant (ko04016)	--	--	Protein kinase domain	LRR receptor-like serine/threonine-protein kinase ER2 OS=Oryza sativa subsp. japonica OX=39947 GN=ER2 PE=1 SV=2	S	Function unknown	hypothetical protein OsI_09151 [Oryza sativa Indica Group]
BGIOSGA029220	5	11	19	63	69	72	0.262509	0.55737	1.10035	3.48001	4.07146	4.16338	0.000810325	2.07256	up	--	--	Molecular Function: phosphotransferase activity, alcohol group as acceptor (GO:0016773);;	K01177|1.8e-21|osa:4348840|K01177 beta-amylase [EC:3.2.1.2] | (RefSeq) uncharacterized protein LOC4348840	Starch and sucrose metabolism (ko00500)	[G]	Carbohydrate transport and metabolism	pfkB family carbohydrate kinase	--	--	--	hypothetical protein OsI_30328 [Oryza sativa Indica Group]
BGIOSGA013235	14	254	29	3333	2258	4335	0.492353	7.59387	0.961187	106.369	76.7539	144.606	0.000491799	3.2116	up	--	--	Molecular Function: oxidoreductase activity, acting on single donors with incorporation of molecular oxygen, incorporation of two atoms of oxygen (GO:0016702);;	K23953|2.4e-154|osa:9266373|K23953 plant cysteine oxidase [EC:1.13.11.-] | (RefSeq) plant cysteine oxidase 2	--	[S]	Function unknown	PCO_ADO	Plant cysteine oxidase 2 OS=Arabidopsis thaliana OX=3702 GN=PCO2 PE=1 SV=1	S	Function unknown	plant cysteine oxidase 2 [Oryza sativa Japonica Group]
BGIOSGA002808	1993	997	1550	275	266	400	21.6695	9.16887	16.2151	2.69523	2.77352	4.09639	8.59162e-16	-2.39643	down	[NW]	Cell motility;; Extracellular structures	Molecular Function: protein serine/threonine kinase activity (GO:0004674);; Molecular Function: ATP binding (GO:0005524);; Cellular Component: integral component of membrane (GO:0016021);;	K20181|4.1e-94|mtr:MTR_5g026090|K20181 vacuolar protein sorting-associated protein 18 | (RefSeq) vacuolar sorting-associated-like protein	--	--	--	Protein kinase domain	Putative receptor-like protein kinase At3g47110 OS=Arabidopsis thaliana OX=3702 GN=At3g47110 PE=3 SV=1	S	Function unknown	hypothetical protein OsI_00442 [Oryza sativa Indica Group]
BGIOSGA037577	188	70	149	1449	1202	1443	3.50079	1.09822	2.65363	24.362	21.5258	25.3506	7.85048e-23	3.04328	up	--	--	Molecular Function: calmodulin binding (GO:0005516);;	--	--	--	--	Calmodulin binding protein-like	Calmodulin-binding protein 60 B OS=Arabidopsis thaliana OX=3702 GN=CBP60B PE=2 SV=1	S	Function unknown	hypothetical protein OsI_38696 [Oryza sativa Indica Group]
BGIOSGA024434	185	108	204	53	46	44	8.05005	3.97136	8.57402	2.07944	1.91214	1.79361	1.23496e-07	-1.93453	down	--	--	Molecular Function: nucleic acid binding (GO:0003676);; Molecular Function: RNA-DNA hybrid ribonuclease activity (GO:0004523);;	--	--	--	--	Reverse transcriptase-like	--	--	--	hypothetical protein OsI_25721 [Oryza sativa Indica Group]
BGIOSGA003675	961	729	852	458	432	419	27.9633	17.9548	23.8627	12.0294	12.0751	11.5037	2.63075e-13	-1.16674	down	--	--	Molecular Function: RNA binding (GO:0003723);; Cellular Component: nucleus (GO:0005634);; Cellular Component: cytoplasm (GO:0005737);; Biological Process: regulation of RNA splicing (GO:0043484);;	K12840|1.0e-151|dosa:Os01t0526100-01|K12840 splicing factor 45 | (RefSeq) Os01g0526100; Similar to splicing factor 45.	Spliceosome (ko03040)	[A]	RNA processing and modification	G-patch domain	DNA-damage-repair/toleration protein DRT111, chloroplastic OS=Arabidopsis thaliana OX=3702 GN=DRT111 PE=1 SV=2	S	Function unknown	hypothetical protein OsI_02243 [Oryza sativa Indica Group]
Oryza_sativa_newGene_2025	410	356	294	159	217	163	8.91706	6.55325	6.44065	3.11066	4.53737	3.37288	4.32618e-05	-1.16812	down	--	--	--	--	--	--	--	--	--	--	--	OSJNBa0083I11.6 [Oryza sativa Japonica Group]
BGIOSGA014893	36	59	47	2183	274	187	0.74631	1.03569	0.948862	41.4499	5.53182	3.70603	0.000680154	2.91703	up	[G]	Carbohydrate transport and metabolism	Molecular Function: hydrolase activity, hydrolyzing O-glycosyl compounds (GO:0004553);; Biological Process: carbohydrate metabolic process (GO:0005975);;	K01188|3.7e-309|osa:4336145|K01188 beta-glucosidase [EC:3.2.1.21] | (RefSeq) beta-glucosidase 12 isoform X1	Cyanoamino acid metabolism (ko00460);; Starch and sucrose metabolism (ko00500);; Phenylpropanoid biosynthesis (ko00940)	[G]	Carbohydrate transport and metabolism	Glycosyl hydrolase family 1	Beta-glucosidase 12 OS=Oryza sativa subsp. indica OX=39946 GN=BGLU12 PE=3 SV=1	G	Carbohydrate transport and metabolism	RecName: Full=Beta-glucosidase 12; Flags: Precursor [Oryza sativa Indica Group]
BGIOSGA028777	225	70	216	730	697	783	15.6549	4.11275	14.4599	45.9922	46.7529	51.527	3.19528e-06	1.8406	up	[O]	Posttranslational modification, protein turnover, chaperones	Molecular Function: molecular_function (GO:0003674);; Molecular Function: binding (GO:0005488);; Molecular Function: protein binding (GO:0005515);; Molecular Function: chaperone binding (GO:0051087);;	K09510|5.7e-11|bpg:Bathy16g00510|K09510 DnaJ homolog subfamily B member 4 | (RefSeq) hypothetical protein	--	[O]	Posttranslational modification, protein turnover, chaperones	DnaJ domain	DnaJ protein P58IPK homolog B OS=Oryza sativa subsp. japonica OX=39947 GN=P58B PE=1 SV=1	O	Posttranslational modification, protein turnover, chaperones	hypothetical protein OsI_29447 [Oryza sativa Indica Group]
BGIOSGA004316	66	65	70	2106	1796	2158	2.9163	2.43676	2.99109	84.4353	76.6973	90.4117	1.69931e-123	4.63864	up	--	--	Cellular Component: integral component of membrane (GO:0016021);;	K20726|1.6e-140|dosa:Os01t0711600-01|K20726 transmembrane protein 222 | (RefSeq) Os01g0711600; Protein of unknown function DUF778 family protein.	MAPK signaling pathway - plant (ko04016)	[S]	Function unknown	Protein of unknown function (DUF778)	Protein REVERSION-TO-ETHYLENE SENSITIVITY1 OS=Arabidopsis thaliana OX=3702 GN=RTE1 PE=1 SV=1	S	Function unknown	hypothetical protein OsI_03477 [Oryza sativa Indica Group]
BGIOSGA036079	2922	1646	2062	811	808	660	67.0841	31.967	45.5492	16.8055	17.8385	14.2863	5.72516e-16	-1.73034	down	--	--	--	--	--	--	--	--	--	S	Function unknown	hypothetical protein OsI_38558 [Oryza sativa Indica Group]
BGIOSGA019765	160	150	110	373	382	365	3.41671	2.7199	2.25063	7.21476	7.87779	7.36918	1.36614e-05	1.16898	up	--	--	--	--	--	--	--	Leucine Rich repeats (2 copies)	--	--	--	hypothetical protein OsI_19759 [Oryza sativa Indica Group]
BGIOSGA025780	0	0	8	277	52	44	0	0	0.134989	4.90306	0.976217	0.80305	5.49727e-05	3.59913	up	[DPM]	Cell cycle control, cell division, chromosome partitioning;; Inorganic ion transport and metabolism;; Cell wall/membrane/envelope biogenesis	Molecular Function: copper ion binding (GO:0005507);; Molecular Function: oxidoreductase activity (GO:0016491);;	K19791|3.2e-197|oeu:111379234|K19791 iron transport multicopper oxidase | (RefSeq) L-ascorbate oxidase homolog	--	[Q]	Secondary metabolites biosynthesis, transport and catabolism	Multicopper oxidase	L-ascorbate oxidase homolog OS=Brassica napus OX=3708 GN=Bp10 PE=2 SV=1	Q	Secondary metabolites biosynthesis, transport and catabolism	hypothetical protein OsI_26158 [Oryza sativa Indica Group]
BGIOSGA012438	85	192	213	676	434	409	1.3518	2.58841	3.2729	9.74776	6.66406	6.16956	0.00147539	1.31541	up	--	--	Biological Process: cellulose microfibril organization (GO:0010215);; Cellular Component: integral component of membrane (GO:0016021);; Cellular Component: anchored component of membrane (GO:0031225);;	K10956|3.7e-22|obr:102718200|K10956 protein transport protein SEC61 subunit alpha | (RefSeq) preprotein translocase subunit SECY, chloroplastic	Protein export (ko03060);; Protein processing in endoplasmic reticulum (ko04141);; Phagosome (ko04145)	--	--	COBRA-like protein	COBRA-like protein 7 OS=Arabidopsis thaliana OX=3702 GN=COBL7 PE=2 SV=2	S	Function unknown	hypothetical protein OsI_11192 [Oryza sativa Indica Group]
BGIOSGA014682	4	12	7	125	74	79	0.073181	0.230351	0.151237	2.57559	1.62102	1.68883	1.8313e-07	2.99992	up	[E]	Amino acid transport and metabolism	Molecular Function: serine-type carboxypeptidase activity (GO:0004185);; Cellular Component: integral component of membrane (GO:0016021);;	K16297|6.1e-266|osa:4336450|K16297 serine carboxypeptidase-like clade II [EC:3.4.16.-] | (RefSeq) serine carboxypeptidase-like 35	--	[OE]	Posttranslational modification, protein turnover, chaperones;; Amino acid transport and metabolism	Serine carboxypeptidase	Serine carboxypeptidase-like 35 OS=Arabidopsis thaliana OX=3702 GN=SCPL35 PE=2 SV=1	E	Amino acid transport and metabolism	hypothetical protein OsI_16708 [Oryza sativa Indica Group]
BGIOSGA036117	90	66	97	33	40	36	9.7132	6.0315	10.0418	3.20428	4.15833	3.66738	0.00114591	-1.36006	down	--	--	--	--	--	--	--	--	--	--	--	hypothetical protein OsI_38482 [Oryza sativa Indica Group]
BGIOSGA002865	206	159	158	74	56	76	5.61531	3.66111	4.14551	1.80329	1.45769	1.95355	2.17341e-06	-1.51797	down	--	--	Molecular Function: phosphoenolpyruvate:phosphate antiporter activity (GO:0015121);; Cellular Component: integral component of membrane (GO:0016021);; Molecular Function: triose-phosphate transmembrane transporter activity (GO:0071917);;	K15283|4.4e-209|dosa:Os01t0172100-01|K15283 solute carrier family 35, member E1 | (RefSeq) Os01g0172100, PPT3, PHOSPHOENOLPYRUVATE/PHOSPHATE_TRANSLOCATOR_3; Similar to Triose phosphate/phosphate translocator, non-green plastid, chloroplast precursor (CTPT).	--	[GE]	Carbohydrate transport and metabolism;; Amino acid transport and metabolism	Triose-phosphate Transporter family	Phosphoenolpyruvate/phosphate translocator 3, chloroplastic OS=Oryza sativa subsp. japonica OX=39947 GN=PPT3 PE=2 SV=1	S	Function unknown	hypothetical protein OsI_00585 [Oryza sativa Indica Group]
BGIOSGA004671	379	354	334	994	999	1086	4.12636	3.25862	3.50054	9.77871	10.4724	11.1674	2.30649e-12	1.29864	up	--	--	Cellular Component: integral component of membrane (GO:0016021);;	K00770|6.9e-09|ccav:112518315|K00770 1,4-beta-D-xylan synthase [EC:2.4.2.24] | (RefSeq) cellulose synthase-like protein D5	Amino sugar and nucleotide sugar metabolism (ko00520)	--	--	--	--	S	Function unknown	hypothetical protein OsI_04170 [Oryza sativa Indica Group]
BGIOSGA007581	121	52	76	8	22	7	2.49505	0.895057	1.5046	0.143371	0.418165	0.134184	2.27903e-05	-2.61608	down	[G]	Carbohydrate transport and metabolism	Cellular Component: integral component of membrane (GO:0016021);; Molecular Function: transmembrane transporter activity (GO:0022857);;	K24193|7.0e-178|egu:105032198|K24193 MFS transporter, SP family, sugar:H+ symporter | (RefSeq) sugar carrier protein C	--	[R]	General function prediction only	Sugar (and other) transporter	Sugar transport protein MST5 OS=Oryza sativa subsp. japonica OX=39947 GN=MST5 PE=2 SV=1	G	Carbohydrate transport and metabolism	hypothetical protein OsI_05943 [Oryza sativa Indica Group]
BGIOSGA001001	355	167	264	734	666	668	9.81788	3.89474	7.01944	18.3501	17.7289	17.435	3.72655e-05	1.1651	up	[I]	Lipid transport and metabolism	Cellular Component: chloroplast (GO:0009507);;	K18368|2.4e-215|osa:4327939|K18368 caffeoylshikimate esterase [EC:3.1.1.-] | (RefSeq) caffeoylshikimate esterase	Phenylpropanoid biosynthesis (ko00940)	[I]	Lipid transport and metabolism	Serine aminopeptidase, S33	Caffeoylshikimate esterase OS=Arabidopsis thaliana OX=3702 GN=CSE PE=1 SV=1	I	Lipid transport and metabolism	hypothetical protein OsI_03323 [Oryza sativa Indica Group]
BGIOSGA000054	1207	886	1444	4409	3460	2843	34.306	21.2867	39.4953	113.17	94.5951	76.2609	7.83899e-11	1.35503	up	[Z]	Cytoskeleton	Molecular Function: ATP binding (GO:0005524);; Cellular Component: cytoplasm (GO:0005737);; Cellular Component: cytoskeleton (GO:0005856);;	K10355|1.1e-217|dosa:Os01t0964133-01|K10355 actin, other eukaryote | (RefSeq) Os01g0964133; Similar to Actin.	--	[Z]	Cytoskeleton	Actin	Actin-97 OS=Solanum tuberosum OX=4113 GN=AC97 PE=3 SV=1	Z	Cytoskeleton	actin-97 [Oryza sativa Japonica Group]
BGIOSGA015155	8006	30838	14929	3480	4887	4996	265.546	865.285	476.484	104.189	155.885	156.365	0.00147844	-2.00712	down	--	--	--	K15255|1.2e-21|nsy:104233171|K15255 ATP-dependent DNA helicase PIF1 [EC:3.6.4.12] | (RefSeq) ATP-dependent DNA helicase PIF1-like	--	--	--	Ferritin-like domain	Desiccation-related protein PCC13-62 OS=Craterostigma plantagineum OX=4153 PE=2 SV=1	S	Function unknown	hypothetical protein OsI_15765 [Oryza sativa Indica Group]
BGIOSGA037171	853	1032	838	348	477	373	26.6316	27.2699	25.1655	9.80012	14.3319	10.9846	2.16806e-08	-1.38584	down	--	--	Molecular Function: ion channel activity (GO:0005216);; Biological Process: cation transport (GO:0006812);;	--	--	--	--	--	Outer envelope pore protein 37, chloroplastic OS=Pisum sativum OX=3888 GN=OEP37 PE=1 SV=1	S	Function unknown	hypothetical protein OsI_37850 [Oryza sativa Indica Group]
BGIOSGA001048	15	13	7	79	116	101	0.200875	0.142925	0.087268	0.97221	1.53636	1.30969	3.90322e-07	2.64035	up	--		Molecular Function: protein serine/threonine kinase activity (GO:0004674);; Molecular Function: ATP binding (GO:0005524);; Biological Process: recognition of pollen (GO:0048544);;	K13418|7.0e-49|smo:SELMODRAFT_167872|K13418 somatic embryogenesis receptor kinase 1 [EC:2.7.10.1 2.7.11.1] | (RefSeq) hypothetical protein	--	--	--	Protein kinase domain	Putative receptor protein kinase ZmPK1 OS=Zea mays OX=4577 GN=PK1 PE=2 SV=2	T	Signal transduction mechanisms	hypothetical protein OsI_03211 [Oryza sativa Indica Group]
BGIOSGA000048	797	569	746	390	334	368	33.5682	20.2745	30.2277	14.834	13.5004	14.6252	1.00055e-09	-1.15509	down	[P]	Inorganic ion transport and metabolism	Cellular Component: integral component of membrane (GO:0016021);;	K01535|5.3e-62|osa:4331853|K01535 H+-transporting ATPase [EC:7.1.2.1] | (RefSeq) ATPase 10, plasma membrane-type	Oxidative phosphorylation (ko00190)	[P]	Inorganic ion transport and metabolism	E1-E2 ATPase	ATPase 6, plasma membrane-type OS=Arabidopsis thaliana OX=3702 GN=AHA6 PE=2 SV=1	P	Inorganic ion transport and metabolism	hypothetical protein OsI_05338 [Oryza sativa Indica Group]
BGIOSGA031440	0	5	3	1866	79	126	0	0.305699	0.156005	132.159	5.95904	9.2701	0.00122	3.23355	up	--	--	--	K11855|3.7e-14|bvg:104906049|K11855 ubiquitin carboxyl-terminal hydrolase 36/42 [EC:3.4.19.12] | (RefSeq) ubiquitin carboxyl-terminal hydrolase 36	--	--	--	Hydrophobic seed protein	Cortical cell-delineating protein OS=Zea mays OX=4577 PE=2 SV=1	--	--	hypothetical protein OsI_34590 [Oryza sativa Indica Group]
BGIOSGA018196	45	35	39	19	9	9	2.05096	1.35293	1.7103	0.753501	0.382435	0.389395	0.00454452	-1.7328	down	--	--	--	--	--	--	--	--	--	--	--	hypothetical protein OsI_19662 [Oryza sativa Indica Group]
BGIOSGA011987	6	0	9	189	167	151	0.041383	0	0.058463	1.19697	1.13182	1.0001	5.02412e-15	4.37286	up	[V]	Defense mechanisms	Molecular Function: ATP binding (GO:0005524);; Cellular Component: integral component of membrane (GO:0016021);; Molecular Function: ATPase activity (GO:0016887);; Molecular Function: ATPase activity, coupled to transmembrane movement of substances (GO:0042626);;	K05658|0.0e+00|osa:107276580|K05658 ATP-binding cassette, subfamily B (MDR/TAP), member 1 [EC:7.6.2.2] | (RefSeq) ABC transporter B family member 19-like	ABC transporters (ko02010)	[Q]	Secondary metabolites biosynthesis, transport and catabolism	ABC transporter transmembrane region	ABC transporter B family member 19 OS=Arabidopsis thaliana OX=3702 GN=ABCB19 PE=1 SV=1	V	Defense mechanisms	hypothetical protein OsI_10267 [Oryza sativa Indica Group]
BGIOSGA009542	1229	669	1090	555	456	519	22.5314	10.3765	19.2294	9.18524	8.02613	8.9763	2.68808e-06	-1.15428	down	[E]	Amino acid transport and metabolism	Biological Process: oligopeptide transport (GO:0006857);; Cellular Component: integral component of membrane (GO:0016021);; Molecular Function: transmembrane transporter activity (GO:0022857);;	K14638|1.4e-195|nsy:104222089|K14638 solute carrier family 15 (peptide/histidine transporter), member 3/4 | (RefSeq) protein NRT1/ PTR FAMILY 5.6-like	--	[E]	Amino acid transport and metabolism	POT family	Protein NRT1/ PTR FAMILY 5.6 OS=Arabidopsis thaliana OX=3702 GN=NPF5.6 PE=2 SV=1	E	Amino acid transport and metabolism	hypothetical protein OsI_14122 [Oryza sativa Indica Group]
BGIOSGA002744	17	96	69	433	280	181	0.344375	1.73058	1.40765	8.37331	5.7637	3.66221	0.00259847	1.8119	up	--	--	Molecular Function: aspartic-type endopeptidase activity (GO:0004190);;	K22683|3.8e-266|dosa:Os01t0140100-01|K22683 aspartyl protease family protein [EC:3.4.23.-] | (RefSeq) Os01g0140100; Peptidase A1 domain containing protein.	--	[O]	Posttranslational modification, protein turnover, chaperones	Xylanase inhibitor N-terminal	Protein ASPARTIC PROTEASE IN GUARD CELL 1 OS=Arabidopsis thaliana OX=3702 GN=ASPG1 PE=1 SV=1	O	Posttranslational modification, protein turnover, chaperones	hypothetical protein OsI_00323 [Oryza sativa Indica Group]
BGIOSGA004256	5684	3561	4351	1435	1470	1065	133.664	70.8296	98.4538	30.4589	33.2411	23.6339	7.98072e-25	-1.97249	down	[I]	Lipid transport and metabolism	Molecular Function: phosphoethanolamine N-methyltransferase activity (GO:0000234);; Biological Process: phosphatidylcholine biosynthetic process (GO:0006656);;	K05929|5.4e-251|osa:4323890|K05929 phosphoethanolamine N-methyltransferase [EC:2.1.1.103] | (RefSeq) phosphoethanolamine N-methyltransferase 1	Glycerophospholipid metabolism (ko00564)	[IR]	Lipid transport and metabolism;; General function prediction only	Methyltransferase domain	Phosphoethanolamine N-methyltransferase 1 OS=Arabidopsis thaliana OX=3702 GN=NMT1 PE=1 SV=1	S	Function unknown	hypothetical protein OsI_03371 [Oryza sativa Indica Group]
BGIOSGA014850	25	94	68	1027	929	868	1.75158	5.56257	4.5999	65.504	63.1517	57.8666	5.55763e-17	3.47204	up	[R]	General function prediction only	Biological Process: reproduction (GO:0000003);; Biological Process: very long-chain fatty acid metabolic process (GO:0000038);; Biological Process: developmental process involved in reproduction (GO:0003006);; Molecular Function: molecular_function (GO:0003674);; Molecular Function: catalytic activity (GO:0003824);; Cellular Component: cellular_component (GO:0005575);; Cellular Component: intrace…	K10251|1.0e-65|dosa:Os04t0483500-01|K10251 17beta-estradiol 17-dehydrogenase / very-long-chain 3-oxoacyl-CoA reductase [EC:1.1.1.62 1.1.1.330] | (RefSeq) Os04g0483500; Similar to B-keto acyl reductase.	Fatty acid elongation (ko00062);; Biosynthesis of unsaturated fatty acids (ko01040);; Fatty acid metabolism (ko01212)	--	--	short chain dehydrogenase	Very-long-chain 3-oxoacyl-CoA reductase 1 OS=Arabidopsis thaliana OX=3702 GN=KCR1 PE=1 SV=1	--	--	hypothetical protein OsI_16363 [Oryza sativa Indica Group]
BGIOSGA006113	81	106	183	345	291	262	0.888645	0.98923	1.94319	3.4367	3.08867	2.73063	0.00889644	1.01033	up	--	--	Molecular Function: DNA binding (GO:0003677);; Cellular Component: nucleus (GO:0005634);;	--	--	--	--	B3 DNA binding domain	B3 domain-containing protein Os02g0598200 OS=Oryza sativa subsp. japonica OX=39947 GN=Os02g0598200 PE=2 SV=1	S	Function unknown	hypothetical protein OsI_07927 [Oryza sativa Indica Group]
BGIOSGA032640	148	141	199	504	415	320	6.37419	5.13155	8.22761	19.6259	17.2237	13.0166	5.02746e-05	1.09003	up	--	--	--	--	--	--	--	--	--	S	Function unknown	hypothetical protein OsI_32949 [Oryza sativa Indica Group]
BGIOSGA035805	435	926	690	2214	2258	2626	15.6338	28.1556	23.8459	71.8361	78.0267	89.0545	3.35949e-06	1.51047	up	--	--	Molecular Function: oxidoreductase activity, acting on single donors with incorporation of molecular oxygen, incorporation of two atoms of oxygen (GO:0016702);;	K23953|3.6e-155|dosa:Os12t0623600-01|K23953 plant cysteine oxidase [EC:1.13.11.-] | (RefSeq) Os12g0623600; Protein of unknown function DUF1637 family protein.	--	[S]	Function unknown	PCO_ADO	Plant cysteine oxidase 2 OS=Arabidopsis thaliana OX=3702 GN=PCO2 PE=1 SV=1	S	Function unknown	plant cysteine oxidase 2 [Oryza sativa Japonica Group]
BGIOSGA015738	1353	1144	1352	3591	2882	2747	56.3611	40.2889	54.1607	135.02	115.433	107.955	4.20953e-16	1.02863	up	--	--	Biological Process: retrograde vesicle-mediated transport, Golgi to ER (GO:0006890);; Cellular Component: integral component of membrane (GO:0016021);;	--	--	[S]	Function unknown	Eukaryotic integral membrane protein (DUF1751)	Rhomboid-like protein 19 OS=Arabidopsis thaliana OX=3702 GN=RBL19 PE=2 SV=1	S	Function unknown	hypothetical protein OsI_14508 [Oryza sativa Indica Group]
BGIOSGA005652	81	137	120	486	418	253	1.40809	2.02318	2.01872	7.68099	7.03665	4.1753	5.58162e-05	1.46654	up	--	--	Cellular Component: microtubule (GO:0005874);; Molecular Function: microtubule binding (GO:0008017);;	--	--	--	--	--	TORTIFOLIA1-like protein 3 OS=Arabidopsis thaliana OX=3702 GN=TOR1L3 PE=2 SV=1	S	Function unknown	hypothetical protein OsI_08875 [Oryza sativa Indica Group]
BGIOSGA026177	292	126	205	66	38	56	15.0818	5.47665	10.1471	3.03903	1.8487	2.72101	4.16137e-07	-2.06811	down	--	--	Biological Process: ubiquitin-dependent protein catabolic process (GO:0006511);;	K03094|1.2e-85|dosa:Os07t0625600-00|K03094 S-phase kinase-associated protein 1 | (RefSeq) Os07g0625600; Fimbriata-associated protein (Fragment).	Ubiquitin mediated proteolysis (ko04120);; Protein processing in endoplasmic reticulum (ko04141)	[O]	Posttranslational modification, protein turnover, chaperones	Skp1 family, dimerisation domain	SKP1-like protein 1A OS=Arabidopsis thaliana OX=3702 GN=SKP1A PE=1 SV=1	O	Posttranslational modification, protein turnover, chaperones	hypothetical protein OsI_26934 [Oryza sativa Indica Group]
BGIOSGA017018	48968	43457	46764	4957	7609	7466	4278.66	3212.02	3931.78	391.02	639.42	615.52	3.04322e-40	-2.95512	down	--	--	Biological Process: embryo development ending in seed dormancy (GO:0009793);;	--	--	--	--	Late embryogenesis abundant (LEA) group 1	--	S	Function unknown	hypothetical protein E2562_014791 [Oryza meyeriana var. granulata]
BGIOSGA016577	3385	2636	3099	1596	2036	1537	31.9895	21.0746	28.1851	13.6134	18.505	13.7074	1.64339e-08	-1.02388	down	--	--	Molecular Function: RNA binding (GO:0003723);; Molecular Function: RNA-directed 5'-3' RNA polymerase activity (GO:0003968);; Cellular Component: nucleolus (GO:0005730);; Biological Process: long-distance posttranscriptional gene silencing (GO:0010495);; Biological Process: production of siRNA involved in RNA interference (GO:0030422);; Biological Process: defense response to fungus (GO:0050832);;…	K11699|0.0e+00|osa:4336092|K11699 RNA-dependent RNA polymerase [EC:2.7.7.48] | (RefSeq) probable RNA-dependent RNA polymerase 2	--	[A]	RNA processing and modification	RNA dependent RNA polymerase	Probable RNA-dependent RNA polymerase 2 OS=Oryza sativa subsp. japonica OX=39947 GN=RDR2 PE=2 SV=1	K	Transcription	hypothetical protein OsI_16234 [Oryza sativa Indica Group]
BGIOSGA014264	35	75	50	353	275	509	3.14588	5.73412	4.34803	29.0182	24.0186	43.7293	9.29022e-09	2.4628	up	--	--	--	--	--	--	--	Wound-induced protein	--	--	--	hypothetical protein OsI_17594 [Oryza sativa Indica Group]
BGIOSGA003559	150	186	228	475	490	659	9.94641	10.3869	14.5004	28.4	31.2058	41.2487	3.74497e-05	1.28011	up	--	--	--	--	--	--	--	--	--	--	--	hypothetical protein OsI_02006 [Oryza sativa Indica Group]
BGIOSGA031338	3106	3265	2942	14494	14655	15006	146.39	130.153	133.402	616.8	664.371	667.449	4.26101e-43	2.00964	up	--	--	--	--	--	--	--	Tetratricopeptide repeat	--	S	Function unknown	uncharacterized protein LOC4349493 [Oryza sativa Japonica Group]
BGIOSGA026627	203	324	237	2755	2399	2377	5.32382	7.20554	5.98908	65.5103	60.7715	59.079	8.658e-38	3.00973	up	[R]	General function prediction only	Molecular Function: GTPase activity (GO:0003924);; Molecular Function: GTP binding (GO:0005525);; Molecular Function: carbohydrate binding (GO:0030246);;	K07904|3.6e-105|dosa:Os08t0525000-01|K07904 Ras-related protein Rab-11A | (RefSeq) Os08g0525000; Ras GTPase family protein.	Endocytosis (ko04144)	[U]	Intracellular trafficking, secretion, and vesicular transport	Ras family	Ras-related protein RABA5c OS=Arabidopsis thaliana OX=3702 GN=RABA5C PE=1 SV=1	S	Function unknown	hypothetical protein OsI_29960 [Oryza sativa Indica Group]
BGIOSGA021438	21	85	46	465	206	278	0.443712	1.53619	0.932596	8.96441	4.22316	5.5873	6.65919e-05	2.16549	up	--	--	Biological Process: fucose metabolic process (GO:0006004);; Molecular Function: transferase activity, transferring glycosyl groups (GO:0016757);;	K23280|2.8e-293|dosa:Os06t0284200-02|K23280 rhamnogalacturonan I rhamnosyltransferase [EC:2.4.1.351] | (RefSeq) Os06g0284200; Protein of unknown function DUF246, plant family protein.	--	--	--	GDP-fucose protein O-fucosyltransferase	Rhamnogalacturonan I rhamnosyltransferase 1 OS=Arabidopsis thaliana OX=3702 GN=RRT1 PE=1 SV=1	S	Function unknown	hypothetical protein OsI_22558 [Oryza sativa Indica Group]
BGIOSGA011022	59	420	163	48	35	62	2.10808	12.898	5.6684	1.54879	1.20198	2.09527	0.00139203	-2.1145	down	[R]	General function prediction only	Biological Process: xylan biosynthetic process (GO:0045492);;	K18801|7.3e-164|dosa:Os12t0204500-01|K18801 glucuronoxylan 4-O-methyltransferase [EC:2.1.1.112] | (RefSeq) Os12g0204500; Protein of unknown function DUF579, plant family protein.	--	--	--	Polysaccharide biosynthesis	Glucuronoxylan 4-O-methyltransferase 1 OS=Arabidopsis thaliana OX=3702 GN=GXM1 PE=1 SV=1	S	Function unknown	hypothetical protein OsI_10920 [Oryza sativa Indica Group]
BGIOSGA002876	12	35	63	152	171	170	0.25534	0.619597	1.29167	2.92655	3.50787	3.42431	0.00253213	1.76266	up	[G]	Carbohydrate transport and metabolism	Molecular Function: UDP-glycosyltransferase activity (GO:0008194);;	K22771|1.7e-298|osa:4326219|K22771 flavonol-3-O-L-rhamnoside-7-O-glucosyltransferase [EC:2.4.1.-] | (RefSeq) UDP-glycosyltransferase 73C6	Flavone and flavonol biosynthesis (ko00944)	[GC]	Carbohydrate transport and metabolism;; Energy production and conversion	UDP-glucoronosyl and UDP-glucosyl transferase	UDP-glycosyltransferase 73C6 OS=Arabidopsis thaliana OX=3702 GN=UGT73C6 PE=2 SV=1	S	Function unknown	hypothetical protein OsI_00616 [Oryza sativa Indica Group]
BGIOSGA032015	66	76	95	243	218	193	3.29893	3.20236	4.54806	10.992	10.4829	9.11136	7.39968e-05	1.20468	up	--	--	--	K03257|1.4e-55|tcc:18611116|K03257 translation initiation factor 4A | (RefSeq) eukaryotic initiation factor 4A	RNA transport (ko03013)	[J]	Translation, ribosomal structure and biogenesis	--	--	S	Function unknown	hypothetical protein OsI_33397 [Oryza sativa Indica Group]
BGIOSGA003013	164	80	107	28	27	44	6.53692	2.70252	4.11633	0.989126	1.01232	1.64798	6.14129e-05	-1.89317	down	--	--	Molecular Function: protein dimerization activity (GO:0046983);;	K22484|1.4e-25|pvu:PHAVU_001G121200g|K22484 transcriptional regulator CBF1 | (RefSeq) hypothetical protein	--	--	--	Helix-loop-helix DNA-binding domain	Transcription factor bHLH30 OS=Arabidopsis thaliana OX=3702 GN=BHLH30 PE=1 SV=1	K	Transcription	transcription factor bHLH30 [Oryza sativa Japonica Group]
BGIOSGA027046	2363	1412	1859	804	757	707	81.6347	41.2524	61.8063	25.076	25.1547	23.0366	4.67629e-15	-1.50861	down	--	--	Molecular Function: RNA binding (GO:0003723);;	--	--	--	--	Double-stranded RNA binding motif	Double-stranded RNA-binding protein 4 OS=Oryza sativa subsp. japonica OX=39947 GN=DRB4 PE=2 SV=1	S	Function unknown	hypothetical protein OsI_29078 [Oryza sativa Indica Group]
BGIOSGA025103	358	216	244	151	126	141	6.30337	3.21904	4.13348	2.40562	2.13069	2.33363	7.20568e-05	-1.15503	down	--	--	Molecular Function: double-stranded DNA binding (GO:0003690);; Biological Process: regulation of transcription, DNA-templated (GO:0006355);;	K15032|5.1e-204|dosa:Os07t0134700-00|K15032 mTERF domain-containing protein, mitochondrial | (RefSeq) Os07g0134700; Mitochodrial transcription termination factor-related family protein.	--	[KR]	Transcription;; General function prediction only	mTERF	Transcription termination factor MTERF2, chloroplastic OS=Arabidopsis thaliana OX=3702 GN=MTERF2 PE=3 SV=1	S	Function unknown	transcription termination factor MTERF2, chloroplastic [Oryza sativa Japonica Group]
BGIOSGA016487	656	346	449	237	209	227	35.0415	15.6353	23.0651	11.4177	10.7381	11.4207	3.54927e-06	-1.28824	down	--	--	--	--	--	--	--	--	--	S	Function unknown	hypothetical protein OsI_16062 [Oryza sativa Indica Group]
BGIOSGA011941	886	514	744	111	153	173	35.7597	17.544	28.8894	4.02583	5.91119	6.56106	3.56014e-16	-2.42259	down	--	--	--	--	--	--	--	Protein of unknown function (DUF3110)	--	S	Function unknown	uncharacterized protein LOC4331752 [Oryza sativa Japonica Group]
BGIOSGA022416	400	205	278	148	130	156	12.2453	5.29352	8.18397	4.08613	3.82269	4.50703	0.000204426	-1.19499	down	[Q]	Secondary metabolites biosynthesis, transport and catabolism	Molecular Function: oxidoreductase activity (GO:0016491);; Molecular Function: metal ion binding (GO:0046872);;	K05658|2.3e-60|cpep:111781709|K05658 ATP-binding cassette, subfamily B (MDR/TAP), member 1 [EC:7.6.2.2] | (RefSeq) uncharacterized protein LOC111781709	ABC transporters (ko02010)	[QR]	Secondary metabolites biosynthesis, transport and catabolism;; General function prediction only	non-haem dioxygenase in morphine synthesis N-terminal	Protein SRG1 OS=Arabidopsis thaliana OX=3702 GN=SRG1 PE=2 SV=1	S	Function unknown	hypothetical protein OsI_21888 [Oryza sativa Indica Group]
BGIOSGA018755	27036	16874	23556	10812	12119	10553	127.496	67.3107	106.892	46.0308	54.9654	46.958	2.82502e-11	-1.20718	down	--	--	Biological Process: mRNA splicing, via spliceosome (GO:0000398);; Cellular Component: spliceosomal complex (GO:0005681);; Molecular Function: U6 snRNA binding (GO:0017070);; Molecular Function: U5 snRNA binding (GO:0030623);;	K12856|0.0e+00|osa:4337900|K12856 pre-mRNA-processing factor 8 | (RefSeq) pre-mRNA-processing-splicing factor 8	Spliceosome (ko03040)	[A]	RNA processing and modification	PROCN (NUC071) domain	Pre-mRNA-processing-splicing factor 8A OS=Arabidopsis thaliana OX=3702 GN=PRP8A PE=1 SV=1	A	RNA processing and modification	hypothetical protein OsI_18577 [Oryza sativa Indica Group]
BGIOSGA011380	78762	73131	67697	12289	13086	15347	2221.74	1745.02	1837.5	312.966	355.015	408.495	2.50406e-50	-2.61917	down	--	--	--	--	--	--	--	Late embryogenesis abundant protein	--	S	Function unknown	hypothetical protein OsI_10172 [Oryza sativa Indica Group]
BGIOSGA024380	0	0	6	44	46	58	0	0	0.7161	5.61308	6.29938	7.82754	0.000305556	3.16396	up	--	--	Cellular Component: integral component of membrane (GO:0016021);;	--	--	--	--	Small subunit of serine palmitoyltransferase-like	--	S	Function unknown	uncharacterized protein LOC4343114 [Oryza sativa Japonica Group]
BGIOSGA031480	55	34	70	772	774	1123	1.01371	0.52573	1.23803	12.91	13.779	19.6324	3.0415e-31	3.75225	up	--	--	Molecular Function: calmodulin binding (GO:0005516);; Biological Process: defense response (GO:0006952);; Biological Process: response to biotic stimulus (GO:0009607);; Cellular Component: integral component of membrane (GO:0016021);;	K08472|0.0e+00|osa:4349258|K08472 mlo protein | (RefSeq) MLO-like protein 9	--	--	--	Mlo family	MLO-like protein 10 OS=Arabidopsis thaliana OX=3702 GN=MLO10 PE=2 SV=1	D	Cell cycle control, cell division, chromosome partitioning	hypothetical protein OsI_34504 [Oryza sativa Indica Group]
BGIOSGA011553	37	72	136	3607	3424	3126	1.14553	1.88521	4.09594	102.016	103.178	92.4116	3.65154e-42	4.93552	up	[Q]	Secondary metabolites biosynthesis, transport and catabolism	Molecular Function: oxidoreductase activity (GO:0016491);; Molecular Function: metal ion binding (GO:0046872);;	K24028|1.3e-201|dosa:Os03t0122300-01|K24028 salicylic acid 3-hydroxylase [EC:1.14.11.-] | (RefSeq) Os03g0122300; Similar to Flavanone 3-hydroxylase-like protein.	--	[QR]	Secondary metabolites biosynthesis, transport and catabolism;; General function prediction only	2OG-Fe(II) oxygenase superfamily	Flavanone 3-dioxygenase 2 OS=Oryza sativa subsp. japonica OX=39947 GN=F3H-2 PE=1 SV=1	S	Function unknown	hypothetical protein OsI_09784 [Oryza sativa Indica Group]
BGIOSGA029363	202	236	202	2257	1757	1970	8.57289	8.48668	8.25475	86.8919	72.0467	79.2585	7.04877e-59	2.96259	up	--	--	Molecular Function: DNA binding (GO:0003677);; Cellular Component: nucleus (GO:0005634);;	K09422|9.6e-149|dosa:Os09t0538400-01|K09422 transcription factor MYB, plant | (RefSeq) Os09g0538400; Similar to P-type R2R3 Myb protein (Fragment).	--	[K]	Transcription	Myb-like DNA-binding domain	Myb-related protein Hv1 OS=Hordeum vulgare OX=4513 GN=MYB1 PE=2 SV=1	K	Transcription	myb-related protein Hv1-like [Oryza sativa Japonica Group]
BGIOSGA024431	336	477	453	1341	1026	716	7.0233	8.43747	9.13194	25.3522	20.6539	14.137	0.000419794	1.00985	up	[T]	Signal transduction mechanisms	Molecular Function: calcium ion binding (GO:0005509);; Molecular Function: ATP binding (GO:0005524);; Cellular Component: plasma membrane (GO:0005886);; Molecular Function: calcium-dependent protein kinase activity (GO:0010857);; Biological Process: protein autophosphorylation (GO:0046777);; Biological Process: defense response to fungus (GO:0050832);;	K13412|8.1e-288|dosa:Os07t0409900-01|K13412 calcium-dependent protein kinase [EC:2.7.11.1] | (RefSeq) Os07g0409900, CDPK18, CALCIUM-DEPENDENT_PROTEIN_KINASE_18; Serine/threonine protein kinase domain containing protein.	Plant-pathogen interaction (ko04626)	[T]	Signal transduction mechanisms	Protein kinase domain	Calcium-dependent protein kinase 18 OS=Oryza sativa subsp. japonica OX=39947 GN=CPK18 PE=1 SV=1	T	Signal transduction mechanisms	calcium-dependent protein kinase 18 [Oryza sativa Japonica Group]
BGIOSGA011985	1029	1035	1342	9434	8821	9537	20.3495	17.3268	25.5458	168.571	167.905	178.12	4.28185e-67	2.78753	up	[I]	Lipid transport and metabolism	Cellular Component: endoplasmic reticulum (GO:0005783);; Biological Process: fatty acid biosynthetic process (GO:0006633);; Biological Process: response to cold (GO:0009409);; Biological Process: response to light stimulus (GO:0009416);; Cellular Component: integral component of membrane (GO:0016021);; Molecular Function: transferase activity, transferring acyl groups other than amino-acyl groups…	K15397|0.0e+00|dosa:Os03t0181500-01|K15397 3-ketoacyl-CoA synthase [EC:2.3.1.199] | (RefSeq) Os03g0181500; Similar to Fiddlehead protein.	Fatty acid elongation (ko00062);; Plant-pathogen interaction (ko04626)	--	--	FAE1/Type III polyketide synthase-like protein	3-ketoacyl-CoA synthase 10 OS=Arabidopsis thaliana OX=3702 GN=FDH PE=1 SV=2	I	Lipid transport and metabolism	hypothetical protein OsI_10265 [Oryza sativa Indica Group]
BGIOSGA004804	387	938	456	1743	1583	1914	11.4243	23.4057	12.9504	46.4486	44.9413	53.3232	0.00119056	1.25692	up	--	--	--	--	--	--	--	--	--	S	Function unknown	hypothetical protein OsI_04442 [Oryza sativa Indica Group]
BGIOSGA000875	10	0	2	132	127	121	1.07474	0	0.115137	12.7691	13.0648	12.2423	1.27637e-09	4.06785	up	--	--	--	--	--	--	--	--	--	--	--	hypothetical protein OsI_03617 [Oryza sativa Indica Group]
BGIOSGA026387	0	6	6	386	57	57	0	0.150667	0.177439	11.7169	1.81588	1.81023	1.85279e-06	3.85121	up	--	--	Molecular Function: peroxidase activity (GO:0004601);; Cellular Component: extracellular region (GO:0005576);; Biological Process: response to oxidative stress (GO:0006979);; Molecular Function: heme binding (GO:0020037);; Biological Process: hydrogen peroxide catabolic process (GO:0042744);; Molecular Function: metal ion binding (GO:0046872);;	K00430|2.2e-174|dosa:Os07t0676900-01|K00430 peroxidase [EC:1.11.1.7] | (RefSeq) Os07g0676900; Similar to Peroxidase (EC 1.11.1.7).	Phenylpropanoid biosynthesis (ko00940)	--	--	Peroxidase	Peroxidase 70 OS=Zea mays OX=4577 GN=PER70 PE=1 SV=1	G	Carbohydrate transport and metabolism	hypothetical protein OsI_27324 [Oryza sativa Indica Group]
BGIOSGA025940	15	0	4	115	64	89	0.470783	0	0.104133	3.24134	1.92366	2.61864	0.000217845	2.90603	up	--	--	--	--	--	--	--	--	--	--	--	hypothetical protein OsI_26478 [Oryza sativa Indica Group]
BGIOSGA001856	3903	3921	3305	13077	13500	12560	32.6178	27.7186	26.5764	98.6655	108.508	99.0486	6.43848e-26	1.57897	up	[V]	Defense mechanisms	Molecular Function: ATP binding (GO:0005524);; Cellular Component: integral component of membrane (GO:0016021);; Molecular Function: ATPase activity (GO:0016887);; Molecular Function: ATPase activity, coupled to transmembrane movement of substances (GO:0042626);;	K05658|0.0e+00|osa:4325158|K05658 ATP-binding cassette, subfamily B (MDR/TAP), member 1 [EC:7.6.2.2] | (RefSeq) ABC transporter B family member 21	ABC transporters (ko02010)	[Q]	Secondary metabolites biosynthesis, transport and catabolism	ABC transporter transmembrane region	ABC transporter B family member 21 OS=Arabidopsis thaliana OX=3702 GN=ABCB21 PE=1 SV=2	V	Defense mechanisms	ABC transporter B family member 21 [Oryza sativa Japonica Group]
BGIOSGA019327	82	100	98	37	39	42	6.30049	6.53749	7.2684	2.56606	2.87393	3.03568	0.000467262	-1.40768	down	--	--	Molecular Function: electron carrier activity (GO:0009055);; Molecular Function: protein disulfide oxidoreductase activity (GO:0015035);;	K03676|2.4e-61|dosa:Os05t0198200-00|K03676 glutaredoxin 3 | (RefSeq) Os05g0198200; Thioredoxin fold domain containing protein.	--	[O]	Posttranslational modification, protein turnover, chaperones	Glutaredoxin	Glutaredoxin-C7 OS=Oryza sativa subsp. japonica OX=39947 GN=GRXC7 PE=3 SV=1	O	Posttranslational modification, protein turnover, chaperones	RecName: Full=Glutaredoxin-C7 [Oryza sativa Japonica Group]
BGIOSGA037871	34	51	40	407	312	431	0.831834	1.07878	0.955392	9.22026	7.51757	10.2095	5.41951e-19	2.88002	up	[R]	General function prediction only	--	--	--	--	--	HI0933-like protein	--	S	Function unknown	hypothetical protein OsI_39280 [Oryza sativa Indica Group]
BGIOSGA003344	193	330	239	80	106	126	19.9349	28.8143	23.7118	7.46229	10.4748	12.233	0.00028797	-1.4479	down	--	--	--	--	--	--	--	cAMP-regulated phosphoprotein/endosulfine conserved region	--	S	Function unknown	hypothetical protein OsI_01568 [Oryza sativa Indica Group]
BGIOSGA007554	644	588	588	338	282	260	73.6103	56.8016	64.6185	34.8503	30.9188	28.0474	1.22058e-13	-1.26687	down	[EH]	Amino acid transport and metabolism;; Coenzyme transport and metabolism	Biological Process: branched-chain amino acid biosynthetic process (GO:0009082);; Molecular Function: oxidoreductase activity (GO:0016491);;	K00053|2.2e-42|dosa:Os05t0573700-01|K00053 ketol-acid reductoisomerase [EC:1.1.1.86] | (RefSeq) Os05g0573700; Similar to Ketol-acid reductoisomerase, chloroplast precursor (EC 1.1.1.86) (Acetohydroxy-acid reductoisomerase) (Alpha-keto-beta-hydroxylacil reductoisomerase).	Valine, leucine and isoleucine biosynthesis (ko00290);; Pantothenate and CoA biosynthesis (ko00770);; 2-Oxocarboxylic acid metabolism (ko01210);; Biosynthesis of amino acids (ko01230)	--	--	Acetohydroxy acid isomeroreductase, NADPH-binding domain	Ketol-acid reductoisomerase, chloroplastic OS=Oryza sativa subsp. japonica OX=39947 GN=Os05g0573700 PE=1 SV=1	--	--	hypothetical protein OsI_05876 [Oryza sativa Indica Group]
BGIOSGA008488	953	1000	693	307	319	236	20.9665	18.6203	14.6748	6.09459	6.74579	4.89197	5.14039e-14	-1.82173	down	[G]	Carbohydrate transport and metabolism	Molecular Function: UDP-glycosyltransferase activity (GO:0008194);;	K23452|2.5e-161|aly:9329284|K23452 UDP-glucosyltransferase 85A [EC:2.4.1.-] | (RefSeq) UDP-glycosyltransferase 85A3	Zeatin biosynthesis (ko00908)	[GC]	Carbohydrate transport and metabolism;; Energy production and conversion	UDP-glucoronosyl and UDP-glucosyl transferase	7-deoxyloganetin glucosyltransferase OS=Catharanthus roseus OX=4058 GN=UGT85A23 PE=1 SV=1	S	Function unknown	7-deoxyloganetin glucosyltransferase [Oryza sativa Japonica Group]
BGIOSGA011258	72	91	85	310	181	161	2.22425	2.37301	2.53204	8.69155	5.38926	4.70824	0.00305859	1.10184	up	--	--	Cellular Component: host cell nucleus (GO:0042025);;	K18811|7.7e-157|dosa:Os03t0203800-01|K18811 cyclin D5, plant | (RefSeq) Os03g0203800, D-TYPE_CYCLIN_5;3, CYCD5;3; Cyclin D domain containing protein.	--	[D]	Cell cycle control, cell division, chromosome partitioning	Cyclin, N-terminal domain	Cyclin-D5-3 OS=Oryza sativa subsp. japonica OX=39947 GN=CYCD5-3 PE=2 SV=1	D	Cell cycle control, cell division, chromosome partitioning	hypothetical protein OsI_10433 [Oryza sativa Indica Group]
BGIOSGA016789	111	79	94	53	44	33	4.57901	2.7411	3.7092	1.95687	1.71323	1.24872	0.000913566	-1.30075	down	[O]	Posttranslational modification, protein turnover, chaperones	Molecular Function: serine-type endopeptidase activity (GO:0004252);;	K01358|1.3e-129|dosa:Os04t0525600-01|K01358 ATP-dependent Clp protease, protease subunit [EC:3.4.21.92] | (RefSeq) Os04g0525600; ATP-dependent Clp protease proteolytic subunit (EC 3.4.21.92) (Endopeptidase Clp).	--	[O]	Posttranslational modification, protein turnover, chaperones	Clp protease	ATP-dependent Clp protease proteolytic subunit 2, mitochondrial OS=Arabidopsis thaliana OX=3702 GN=CLPP2 PE=1 SV=1	O	Posttranslational modification, protein turnover, chaperones	hypothetical protein OsI_16707 [Oryza sativa Indica Group]
BGIOSGA009779	84	289	152	880	410	537	5.37498	15.7857	9.46652	51.4255	25.5156	32.7783	0.00463275	1.41985	up	--	--	Molecular Function: electron carrier activity (GO:0009055);; Cellular Component: integral component of membrane (GO:0016021);;	--	--	--	--	Plastocyanin-like domain	--	S	Function unknown	hypothetical protein OsI_13608 [Oryza sativa Indica Group]
BGIOSGA017323	309	256	286	898	721	747	8.67837	6.08697	7.73691	22.7993	19.5081	19.8219	9.07548e-14	1.24115	up	[O]	Posttranslational modification, protein turnover, chaperones	Biological Process: regulation of DNA repair (GO:0006282);;	--	--	--	--	RecX family	--	S	Function unknown	hypothetical protein OsI_17841 [Oryza sativa Indica Group]
BGIOSGA009243	622	562	667	1406	1624	1508	13.8658	10.5949	14.3087	28.2909	34.8219	31.7106	7.52124e-10	1.07001	up	[H]	Coenzyme transport and metabolism	Molecular Function: catalytic activity (GO:0003824);; Biological Process: biosynthetic process (GO:0009058);; Molecular Function: pyridoxal phosphate binding (GO:0030170);;	K00654|2.7e-269|dosa:Os02t0806900-01|K00654 serine palmitoyltransferase [EC:2.3.1.50] | (RefSeq) Os02g0806900; Pyridoxal phosphate-dependent transferase, major region, subdomain 1 domain containing protein.	Sphingolipid metabolism (ko00600)	[O]	Posttranslational modification, protein turnover, chaperones	Aminotransferase class I and II	Long chain base biosynthesis protein 1b OS=Oryza sativa subsp. japonica OX=39947 GN=Os02g0806900 PE=2 SV=1	H	Coenzyme transport and metabolism	hypothetical protein OsI_09357 [Oryza sativa Indica Group]
BGIOSGA025337	39	37	61	146	137	132	0.815958	0.659448	1.22153	2.76741	2.77475	2.61489	0.000484075	1.32716	up	[G]	Carbohydrate transport and metabolism	Biological Process: cellular glucose homeostasis (GO:0001678);; Molecular Function: hexokinase activity (GO:0004396);; Molecular Function: ATP binding (GO:0005524);; Molecular Function: glucose binding (GO:0005536);; Biological Process: glycolytic process (GO:0006096);;	K00844|1.5e-270|osa:4342654|K00844 hexokinase [EC:2.7.1.1] | (RefSeq) hexokinase-4, chloroplastic	Glycolysis / Gluconeogenesis (ko00010);; Fructose and mannose metabolism (ko00051);; Galactose metabolism (ko00052);; Starch and sucrose metabolism (ko00500);; Amino sugar and nucleotide sugar metabolism (ko00520);; Carbon metabolism (ko01200)	[G]	Carbohydrate transport and metabolism	Hexokinase	Hexokinase-4, chloroplastic OS=Oryza sativa subsp. japonica OX=39947 GN=HXK4 PE=2 SV=1	G	Carbohydrate transport and metabolism	hypothetical protein OsI_25263 [Oryza sativa Indica Group]
BGIOSGA007657	123	194	134	91	58	17	3.76885	5.05003	3.96647	2.51053	1.70738	0.470217	0.00700978	-1.5719	down	--	--	Cellular Component: nucleus (GO:0005634);; Molecular Function: zinc ion binding (GO:0008270);;	K12135|4.3e-14|thj:104802991|K12135 zinc finger protein CONSTANS | (RefSeq) zinc finger protein CONSTANS-LIKE 2-like	Circadian rhythm - plant (ko04712)	[K]	Transcription	CCT motif	Zinc finger protein CO3 OS=Oryza sativa subsp. japonica OX=39947 GN=CO3 PE=2 SV=1	K	Transcription	hypothetical protein OsI_06081 [Oryza sativa Indica Group]
BGIOSGA014703	1491	1035	1328	279	147	130	22.4113	13.1481	19.197	3.774	2.11108	1.84242	1.54463e-27	-2.96659	down	[E]	Amino acid transport and metabolism	Cellular Component: cytoplasm (GO:0005737);; Biological Process: L-phenylalanine catabolic process (GO:0006559);; Biological Process: cinnamic acid biosynthetic process (GO:0009800);; Molecular Function: phenylalanine ammonia-lyase activity (GO:0045548);;	K10775|0.0e+00|dosa:Os04t0518400-01|K10775 phenylalanine ammonia-lyase [EC:4.3.1.24] | (RefSeq) Os04g0518400; Similar to Phenylalanine ammonia-lyase (Fragment).	Phenylalanine metabolism (ko00360);; Phenylpropanoid biosynthesis (ko00940)	[Q]	Secondary metabolites biosynthesis, transport and catabolism	Aromatic amino acid lyase	Phenylalanine ammonia-lyase OS=Triticum aestivum OX=4565 GN=PAL PE=3 SV=1	E	Amino acid transport and metabolism	phenylalanine ammonia-lyase [Oryza sativa Japonica Group]
BGIOSGA001569	1753	1260	1381	569	538	620	52.3179	31.8016	39.6686	15.3343	15.436	17.4652	1.00539e-16	-1.54264	down	[U]	Intracellular trafficking, secretion, and vesicular transport	Cellular Component: chloroplast thylakoid membrane (GO:0009535);; Biological Process: double fertilization forming a zygote and endosperm (GO:0009567);; Biological Process: thylakoid membrane organization (GO:0010027);; Cellular Component: integral component of thylakoid membrane (GO:0031361);; Cellular Component: TAT protein transport complex (GO:0033281);; Cellular Component: receptor complex (…	K03118|2.5e-195|dosa:Os01t0501700-01|K03118 sec-independent protein translocase protein TatC | (RefSeq) Os01g0501700, SEC-INDEPENDENT_PROTEIN_TRANSLOCASE_SUBUNIT_C, TATC; Similar to TATC (CpTatC).	Protein export (ko03060)	--	--	Sec-independent protein translocase protein (TatC)	Sec-independent protein translocase protein TATC, chloroplastic OS=Oryza sativa subsp. japonica OX=39947 GN=TATC PE=2 SV=1	U	Intracellular trafficking, secretion, and vesicular transport	sec-independent protein translocase protein TATC, chloroplastic [Oryza sativa Japonica Group]
BGIOSGA026164	1683	910	1567	979	666	557	53.1896	24.3219	47.6573	27.9268	20.2423	16.6113	4.84144e-05	-1.12036	down	[M]	Cell wall/membrane/envelope biogenesis	Molecular Function: protein serine/threonine kinase activity (GO:0004674);; Molecular Function: ATP binding (GO:0005524);;	K14498|1.4e-195|dosa:Os07t0622000-01|K14498 serine/threonine-protein kinase SRK2 [EC:2.7.11.1] | (RefSeq) Os07g0622000; Serine/threonine-protein kinase SAPK2 (EC 2.7.1.37) (Osmotic stress/abscisic acid-activated protein kinase 2).	MAPK signaling pathway - plant (ko04016);; Plant hormone signal transduction (ko04075)	[T]	Signal transduction mechanisms	Protein kinase domain	Serine/threonine-protein kinase SAPK2 OS=Oryza sativa subsp. indica OX=39946 GN=SAPK2 PE=2 SV=2	T	Signal transduction mechanisms	RecName: Full=Serine/threonine-protein kinase SAPK2; AltName: Full=Osmotic stress/abscisic acid-activated protein kinase 2 [Oryza sativa Indica Group]
BGIOSGA022338	6391	4043	5063	2901	2822	2449	97.5596	52.2053	74.3726	39.9753	41.4331	35.266	3.84174e-11	-1.12856	down	--	--	Cellular Component: nucleus (GO:0005634);; Biological Process: response to water deprivation (GO:0009414);; Biological Process: response to light stimulus (GO:0009416);; Biological Process: auxin polar transport (GO:0009926);; Biological Process: regulation of meristem structural organization (GO:0009934);; Biological Process: shoot system morphogenesis (GO:0010016);; Biological Process: negative…	--	--	--	--	--	F-box/LRR-repeat MAX2 homolog OS=Oryza sativa subsp. japonica OX=39947 GN=D3 PE=1 SV=2	S	Function unknown	hypothetical protein OsI_21723 [Oryza sativa Indica Group]
BGIOSGA005023	90	89	84	56	47	40	5.02627	4.19436	4.5215	2.82549	2.50861	2.0859	0.00506942	-1.07129	down	--	--	--	--	--	--	--	--	--	--	--	hypothetical protein OsI_04872 [Oryza sativa Indica Group]
BGIOSGA014069	82	159	161	61	56	75	0.874655	1.44183	1.65604	0.587991	0.57726	0.751884	0.00804793	-1.22525	down	[J]	Translation, ribosomal structure and biogenesis	Molecular Function: RNA binding (GO:0003723);;	K13126|0.0e+00|dosa:Os04t0682400-01|K13126 polyadenylate-binding protein | (RefSeq) Os04g0682400; Similar to H0124B04.13 protein.	RNA transport (ko03013);; mRNA surveillance pathway (ko03015);; RNA degradation (ko03018)	[AJ]	RNA processing and modification;; Translation, ribosomal structure and biogenesis	RNA recognition motif. (a.k.a. RRM, RBD, or RNP domain)	Polyadenylate-binding protein 2 OS=Arabidopsis thaliana OX=3702 GN=PAB2 PE=1 SV=1	S	Function unknown	hypothetical protein OsI_17967 [Oryza sativa Indica Group]
BGIOSGA001119	2193	1670	1768	10093	12584	14482	36.6516	23.6076	28.4215	152.302	202.286	228.409	2.07486e-31	2.48704	up	[C]	Energy production and conversion	Molecular Function: ATP:ADP antiporter activity (GO:0005471);; Molecular Function: ATP binding (GO:0005524);; Cellular Component: integral component of membrane (GO:0016021);; Cellular Component: chloroplast membrane (GO:0031969);;	K03301|0.0e+00|dosa:Os01t0647100-01|K03301 ATP:ADP antiporter, AAA family | (RefSeq) Os01g0647100, PLASTIDIC_NUCLEOTIDE_TRANSPORT_PROTEIN_1, NTT1; ADP/ATP carrier protein family protein.	--	--	--	TLC ATP/ADP transporter	ADP,ATP carrier protein 1, chloroplastic OS=Arabidopsis thaliana OX=3702 GN=AATP1 PE=1 SV=2	C	Energy production and conversion	ADP,ATP carrier protein 2, chloroplastic [Oryza sativa Japonica Group]
BGIOSGA007641	16068	13293	13918	6648	8472	6266	327.058	228.882	272.587	122.159	165.853	120.351	9.32588e-13	-1.22381	down	[C]	Energy production and conversion	Molecular Function: succinate-semialdehyde dehydrogenase (NAD+) activity (GO:0004777);; Molecular Function: copper ion binding (GO:0005507);; Cellular Component: mitochondrial matrix (GO:0005759);; Biological Process: cellular aldehyde metabolic process (GO:0006081);; Biological Process: glutamate decarboxylation to succinate (GO:0006540);; Biological Process: response to heat (GO:0009408);; Biol…	K17761|3.2e-295|osa:9267109|K17761 succinate-semialdehyde dehydrogenase, mitochondrial [EC:1.2.1.24] | (RefSeq) succinate-semialdehyde dehydrogenase, mitochondrial	Alanine, aspartate and glutamate metabolism (ko00250);; Butanoate metabolism (ko00650)	[C]	Energy production and conversion	Aldehyde dehydrogenase family	Succinate-semialdehyde dehydrogenase, mitochondrial OS=Oryza sativa subsp. japonica OX=39947 GN=ALDH5F1 PE=3 SV=1	C	Energy production and conversion	hypothetical protein OsI_06045 [Oryza sativa Indica Group]
BGIOSGA009272	5374	3396	4408	2148	2204	1890	104.24	55.7161	82.2678	37.6055	41.1073	34.5827	1.61669e-13	-1.27968	down	[C]	Energy production and conversion	Molecular Function: oxidoreductase activity, acting on a sulfur group of donors, NAD(P) as acceptor (GO:0016668);; Biological Process: cell redox homeostasis (GO:0045454);; Molecular Function: flavin adenine dinucleotide binding (GO:0050660);;	K00383|9.8e-271|dosa:Os02t0813500-01|K00383 glutathione reductase (NADPH) [EC:1.8.1.7] | (RefSeq) Os02g0813500; Glutathione reductase, cytosolic (EC 1.8.1.7) (GR) (GRase).	Glutathione metabolism (ko00480)	[Q]	Secondary metabolites biosynthesis, transport and catabolism	Pyridine nucleotide-disulphide oxidoreductase	Glutathione reductase, cytosolic OS=Oryza sativa subsp. japonica OX=39947 GN=GRC2 PE=2 SV=2	C	Energy production and conversion	hypothetical protein OsI_09408 [Oryza sativa Indica Group]
BGIOSGA025811	16	16	27	263	82	81	0.938546	0.812995	1.5766	14.6538	4.81901	4.71295	6.29167e-05	2.33341	up	[O]	Posttranslational modification, protein turnover, chaperones	Biological Process: response to heat (GO:0009408);;	K13993|3.7e-83|dosa:Os07t0517100-01|K13993 HSP20 family protein | (RefSeq) Os07g0517100; Heat shock protein Hsp20 domain containing protein.	Protein processing in endoplasmic reticulum (ko04141)	[O]	Posttranslational modification, protein turnover, chaperones	Hsp20/alpha crystallin family	18.8 kDa class V heat shock protein OS=Oryza sativa subsp. japonica OX=39947 GN=HSP18.8 PE=2 SV=1	O	Posttranslational modification, protein turnover, chaperones	hypothetical protein OsI_26203 [Oryza sativa Indica Group]
BGIOSGA029931	3489	2507	2803	7648	8394	10115	66.7075	40.5464	51.571	132.038	154.372	182.526	4.70472e-11	1.35315	up	--	--	Biological Process: transposition (GO:0032196);;	--	--	--	--	--	--	S	Function unknown	hypothetical protein OsI_31004 [Oryza sativa Indica Group]
BGIOSGA011366	3	11	9	395	139	103	0.063461	0.258965	0.217442	9.94897	3.73173	2.70851	1.11234e-10	3.9508	up	--	--	Cellular Component: nucleus (GO:0005634);; Biological Process: regulation of transcription, DNA-templated (GO:0006355);; Molecular Function: sequence-specific DNA binding (GO:0043565);;	K09338|7.6e-121|osa:4331774|K09338 homeobox-leucine zipper protein | (RefSeq) homeobox-leucine zipper protein HOX21	--	[K]	Transcription	Homeodomain	Homeobox-leucine zipper protein HOX21 OS=Oryza sativa subsp. indica OX=39946 GN=HOX21 PE=2 SV=2	K	Transcription	hypothetical protein OsI_10193 [Oryza sativa Indica Group]
BGIOSGA021342	101	73	89	28	35	49	4.99355	3.04812	4.25411	1.21317	1.64493	2.26058	0.00362964	-1.34962	down	--	--	Cellular Component: integral component of membrane (GO:0016021);;	--	--	--	--	Photosynthesis affected mutant 68	Protein PAM68, chloroplastic OS=Arabidopsis thaliana OX=3702 GN=PAM68 PE=1 SV=1	S	Function unknown	protein PAM68, chloroplastic isoform X3 [Oryza sativa Japonica Group]
BGIOSGA012433	5	17	3	83	45	45	0.159796	0.459603	0.091509	2.38275	1.37616	1.35055	0.00555073	2.08894	up	[IQR]	Lipid transport and metabolism;; Secondary metabolites biosynthesis, transport and catabolism;; General function prediction only	--	K09841|2.1e-66|sbi:8057083|K09841 xanthoxin dehydrogenase [EC:1.1.1.288] | (RefSeq) zerumbone synthase	Carotenoid biosynthesis (ko00906)	[R]	General function prediction only	Enoyl-(Acyl carrier protein) reductase	Sex determination protein tasselseed-2 OS=Zea mays OX=4577 GN=TS2 PE=2 SV=1	S	Function unknown	sex determination protein tasselseed-2 [Oryza sativa Japonica Group]
BGIOSGA012550	27	29	34	405	173	265	0.415417	0.386447	0.510366	5.79332	2.63107	3.95868	8.45209e-13	2.84609	up	--	--	Molecular Function: RNA binding (GO:0003723);; Molecular Function: metal ion binding (GO:0046872);;	--	--	--	--	Zinc finger C-x8-C-x5-C-x3-H type (and similar)	Zinc finger CCCH domain-containing protein 23 OS=Oryza sativa subsp. japonica OX=39947 GN=Os03g0329200 PE=2 SV=1	S	Function unknown	hypothetical protein OsI_11407 [Oryza sativa Indica Group]
BGIOSGA002391	118	103	137	54	39	17	1.27391	0.941996	1.42756	0.522387	0.399335	0.1679	0.000104429	-1.83223	down	[R]	General function prediction only	Biological Process: defense response (GO:0006952);; Molecular Function: ADP binding (GO:0043531);;	K15078|5.6e-75|tcc:18614561|K15078 structure-specific endonuclease subunit SLX1 [EC:3.6.1.-] | (RefSeq) putative disease resistance protein RGA3	--	[T]	Signal transduction mechanisms	NB-ARC domain	Putative disease resistance protein RGA4 OS=Solanum bulbocastanum OX=147425 GN=RGA4 PE=2 SV=1	S	Function unknown	NBS-LRR disease resistance protein [Oryza sativa Indica Group]
BGIOSGA023534	15	39	73	623	839	707	0.556127	1.2226	2.61083	20.9096	29.9882	24.7982	3.21463e-15	3.62535	up	[G]	Carbohydrate transport and metabolism	Molecular Function: hydrolase activity, hydrolyzing O-glycosyl compounds (GO:0004553);; Cellular Component: cell wall (GO:0005618);; Biological Process: xyloglucan metabolic process (GO:0010411);; Molecular Function: xyloglucan:xyloglucosyl transferase activity (GO:0016762);; Biological Process: cell wall biogenesis (GO:0042546);; Cellular Component: apoplast (GO:0048046);; Biological Process: ce…	K14504|1.5e-169|dosa:Os06t0696600-01|K14504 xyloglucan:xyloglucosyl transferase TCH4 [EC:2.4.1.207] | (RefSeq) Os06g0696600; Similar to Xyloglucan endo-transglycosylase homolog.	Plant hormone signal transduction (ko04075)	--	--	Glycosyl hydrolases family 16	Probable xyloglucan endotransglucosylase/hydrolase protein 25 OS=Arabidopsis thaliana OX=3702 GN=XTH25 PE=2 SV=2	G	Carbohydrate transport and metabolism	hypothetical protein OsI_24317 [Oryza sativa Indica Group]
BGIOSGA010911	506	466	466	214	268	232	8.89453	6.92191	7.87162	3.3924	4.52714	3.84688	4.03362e-08	-1.21065	down	--	--	Cellular Component: integral component of membrane (GO:0016021);;	--	--	--	--	Protein of unknown function (DUF2985)	--	S	Function unknown	hypothetical protein OsI_11181 [Oryza sativa Indica Group]
BGIOSGA006502	6	40	19	152	118	198	0.170403	1.02433	0.545563	4.22099	3.5008	5.75004	0.000380216	2.28533	up	--	--	Molecular Function: iron ion binding (GO:0005506);; Molecular Function: oxidoreductase activity, acting on paired donors, with incorporation or reduction of molecular oxygen (GO:0016705);; Molecular Function: heme binding (GO:0020037);;	K00487|5.9e-173|osa:4329324|K00487 trans-cinnamate 4-monooxygenase [EC:1.14.14.91] | (RefSeq) cytochrome P450 CYP73A100	Ubiquinone and other terpenoid-quinone biosynthesis (ko00130);; Phenylpropanoid biosynthesis (ko00940);; Flavonoid biosynthesis (ko00941);; Stilbenoid, diarylheptanoid and gingerol biosynthesis (ko00945)	[Q]	Secondary metabolites biosynthesis, transport and catabolism	Cytochrome P450	Cytochrome P450 CYP73A100 OS=Panax ginseng OX=4054 PE=2 SV=1	Q	Secondary metabolites biosynthesis, transport and catabolism	hypothetical protein OsI_07153 [Oryza sativa Indica Group]
BGIOSGA021732	325	354	289	1248	744	544	10.8353	9.97355	9.28027	37.5817	23.8629	17.1255	0.000466033	1.10273	up	[IQ]	Lipid transport and metabolism;; Secondary metabolites biosynthesis, transport and catabolism	Molecular Function: 3-oxoacyl-[acyl-carrier-protein] synthase activity (GO:0004315);; Cellular Component: mitochondrion (GO:0005739);; Biological Process: fatty acid biosynthetic process (GO:0006633);;	K09458|1.1e-186|dosa:Os06t0196600-01|K09458 3-oxoacyl-[acyl-carrier-protein] synthase II [EC:2.3.1.179] | (RefSeq) Os06g0196600; Similar to 3-oxoacyl-[acyl-carrier-protein] synthase I, chloroplast precursor (EC 2.3.1.41) (Beta-ketoacyl-ACP synthase I) (KAS I).	Fatty acid biosynthesis (ko00061);; Biotin metabolism (ko00780);; Fatty acid metabolism (ko01212)	[IQ]	Lipid transport and metabolism;; Secondary metabolites biosynthesis, transport and catabolism	Beta-ketoacyl synthase, N-terminal domain	3-oxoacyl-[acyl-carrier-protein] synthase I, chloroplastic OS=Hordeum vulgare OX=4513 GN=KAS12 PE=1 SV=1	I	Lipid transport and metabolism	hypothetical protein OsI_22012 [Oryza sativa Indica Group]
BGIOSGA024923	52	56	79	191	176	121	1.0049	0.920203	1.46254	3.34628	3.27969	2.21527	0.00309555	1.10929	up	--	--	--	K15078|1.2e-07|tcc:18614561|K15078 structure-specific endonuclease subunit SLX1 [EC:3.6.1.-] | (RefSeq) putative disease resistance protein RGA3	--	--	--	NB-ARC domain	Putative disease resistance protein RGA3 OS=Solanum bulbocastanum OX=147425 GN=RGA3 PE=2 SV=2	S	Function unknown	hypothetical protein OsI_24685 [Oryza sativa Indica Group]
BGIOSGA019846	16	4	10	625	844	1361	0.678859	0.132694	0.391219	25.4406	36.6312	57.9694	9.86216e-40	5.95952	up	--	--	Molecular Function: aspartic-type endopeptidase activity (GO:0004190);;	--	--	[O]	Posttranslational modification, protein turnover, chaperones	Xylanase inhibitor N-terminal	Probable aspartic proteinase GIP2 OS=Nicotiana benthamiana OX=4100 GN=GIP2 PE=1 SV=1	O	Posttranslational modification, protein turnover, chaperones	hypothetical protein OsI_19910 [Oryza sativa Indica Group]
BGIOSGA022380	2200	1783	1446	379	361	398	127.782	87.6093	80.7936	19.8742	20.1218	21.7671	8.65925e-32	-2.43988	down	--	--	Molecular Function: DNA binding (GO:0003677);; Molecular Function: transcription factor activity, sequence-specific DNA binding (GO:0003700);; Cellular Component: nucleus (GO:0005634);;	K09286|3.8e-62|dosa:Os06t0166400-01|K09286 EREBP-like factor | (RefSeq) Os06g0166400, ETHYLENE_RESPONSE_FACTOR_7, ERF7; Similar to TINY-like protein (AP2 domain containing protein RAP2.10) (Fragment).	--	--	--	AP2 domain	Ethylene-responsive transcription factor RAP2-9 OS=Arabidopsis thaliana OX=3702 GN=RAP2-9 PE=2 SV=1	K	Transcription	hypothetical protein OsI_21815 [Oryza sativa Indica Group]
Oryza_sativa_newGene_1221	384	251	529	82	225	83	5.65416	2.9234	6.79132	0.865764	3.02704	1.05816	0.000621024	-1.6649	down	--	--	Molecular Function: molecular_function (GO:0003674);; Molecular Function: catalytic activity (GO:0003824);; Cellular Component: cellular_component (GO:0005575);; Cellular Component: intracellular (GO:0005622);; Cellular Component: cell (GO:0005623);; Cellular Component: cytoplasm (GO:0005737);; Cellular Component: cytosol (GO:0005829);; Cellular Component: cell-cell junction (GO:0005911);; Biolog…	--	--	--	--	--	--	G	Carbohydrate transport and metabolism	expressed protein [Oryza sativa Japonica Group]
BGIOSGA002726	219	101	149	77	66	74	1.88869	0.736728	1.23688	0.597817	0.549399	0.602408	0.00124506	-1.26413	down	--	--	Molecular Function: polysaccharide binding (GO:0030247);;	K07466|9.2e-35|dcr:108216988|K07466 replication factor A1 | (RefSeq) replication factor A protein 1-like	DNA replication (ko03030);; Nucleotide excision repair (ko03420);; Mismatch repair (ko03430);; Homologous recombination (ko03440)	--	--	Wall-associated receptor kinase galacturonan-binding	--	S	Function unknown	hypothetical protein OsI_00297 [Oryza sativa Indica Group]
BGIOSGA023878	196	474	303	2107	1559	1451	1.98097	4.05822	2.95237	19.2781	15.1972	13.8744	3.0124e-09	2.05998	up	[T]	Signal transduction mechanisms	Molecular Function: protein kinase activity (GO:0004672);; Molecular Function: ATP binding (GO:0005524);; Cellular Component: cytosol (GO:0005829);; Cellular Component: plasma membrane (GO:0005886);; Cellular Component: integral component of membrane (GO:0016021);;	K20359|3.7e-32|eus:EUTSA_v10006389mg|K20359 PRA1 family protein 1 | (RefSeq) hypothetical protein	--	--	--	Protein kinase domain	Probable inactive receptor kinase At5g10020 OS=Arabidopsis thaliana OX=3702 GN=At5g10020 PE=1 SV=2	T	Signal transduction mechanisms	hypothetical protein OsI_26945 [Oryza sativa Indica Group]
BGIOSGA034309	115	224	135	10763	7348	9166	3.13369	5.18741	3.56755	267.084	194.242	237.73	2.45107e-83	5.45844	up	[R]	General function prediction only	Biological Process: oxidation-reduction process (GO:0055114);;	K18857|1.6e-219|dosa:Os11t0210500-01|K18857 alcohol dehydrogenase class-P [EC:1.1.1.1] | (RefSeq) Os11g0210500, ALCOHOL_DEHYDROGENASE_2, ADH2; Similar to Alcohol dehydrogenase.	Glycolysis / Gluconeogenesis (ko00010);; Fatty acid degradation (ko00071);; Tyrosine metabolism (ko00350);; alpha-Linolenic acid metabolism (ko00592)	[Q]	Secondary metabolites biosynthesis, transport and catabolism	Zinc-binding dehydrogenase	Alcohol dehydrogenase 2 OS=Oryza sativa subsp. indica OX=39946 GN=ADH2 PE=2 SV=1	C	Energy production and conversion	hypothetical protein OsI_35503 [Oryza sativa Indica Group]
BGIOSGA002350	31	29	24	862	584	859	1.19893	0.963232	0.898572	30.9643	22.3283	32.2559	9.5701e-52	4.43493	up	--	--	Biological Process: transcription, DNA-templated (GO:0006351);; Molecular Function: sequence-specific DNA binding (GO:0043565);;	K14431|5.1e-15|crb:17882004|K14431 transcription factor TGA | (RefSeq) transcription factor TGA2	Plant hormone signal transduction (ko04075)	--	--	Seed dormancy control	Protein DOG1-like 2 OS=Arabidopsis thaliana OX=3702 GN=DOGL2 PE=4 SV=2	S	Function unknown	hypothetical protein OsI_00493 [Oryza sativa Indica Group]
BGIOSGA031955	102	157	166	64	41	64	2.06773	2.71412	3.25672	1.16645	0.796348	1.21985	0.00037827	-1.49064	down	[G]	Carbohydrate transport and metabolism	Molecular Function: 6-phosphofructokinase activity (GO:0003872);; Molecular Function: ATP binding (GO:0005524);; Cellular Component: cytoplasm (GO:0005737);; Biological Process: fructose 6-phosphate metabolic process (GO:0006002);; Molecular Function: metal ion binding (GO:0046872);;	K00850|0.0e+00|dosa:Os10t0405600-01|K00850 6-phosphofructokinase 1 [EC:2.7.1.11] | (RefSeq) Os10g0405600; Phosphofructokinase family protein.	Glycolysis / Gluconeogenesis (ko00010);; Pentose phosphate pathway (ko00030);; Fructose and mannose metabolism (ko00051);; Galactose metabolism (ko00052);; Carbon metabolism (ko01200);; Biosynthesis of amino acids (ko01230);; RNA degradation (ko03018)	[G]	Carbohydrate transport and metabolism	Phosphofructokinase	ATP-dependent 6-phosphofructokinase 5, chloroplastic OS=Arabidopsis thaliana OX=3702 GN=PFK5 PE=1 SV=1	G	Carbohydrate transport and metabolism	hypothetical protein OsI_33512 [Oryza sativa Indica Group]
BGIOSGA003480	102	98	118	342	272	241	3.17105	2.57702	3.52055	9.59126	8.1351	7.05584	5.10487e-06	1.17407	up	[Q]	Secondary metabolites biosynthesis, transport and catabolism	Molecular Function: oxidoreductase activity (GO:0016491);; Molecular Function: metal ion binding (GO:0046872);;	K05658|1.8e-73|cpep:111781709|K05658 ATP-binding cassette, subfamily B (MDR/TAP), member 1 [EC:7.6.2.2] | (RefSeq) uncharacterized protein LOC111781709	ABC transporters (ko02010)	[QR]	Secondary metabolites biosynthesis, transport and catabolism;; General function prediction only	non-haem dioxygenase in morphine synthesis N-terminal	Protein SRG1 OS=Arabidopsis thaliana OX=3702 GN=SRG1 PE=2 SV=1	S	Function unknown	hypothetical protein OsI_01835 [Oryza sativa Indica Group]
BGIOSGA002304	17	68	35	373	113	102	0.354861	1.20806	0.696095	7.10901	2.28193	2.03609	0.00882639	1.7419	up	--	--	Cellular Component: integral component of membrane (GO:0016021);; Molecular Function: carbon-sulfur lyase activity (GO:0016846);;	K16903|5.4e-276|osa:4325198|K16903 L-tryptophan---pyruvate aminotransferase [EC:2.6.1.99] | (RefSeq) L-tryptophan--pyruvate aminotransferase 1	Tryptophan metabolism (ko00380)	--	--	Allinase	Tryptophan aminotransferase-related protein 2 OS=Oryza sativa subsp. japonica OX=39947 GN=TAR2 PE=1 SV=1	E	Amino acid transport and metabolism	hypothetical protein OsI_00569 [Oryza sativa Indica Group]
BGIOSGA023491	243	667	232	133	142	128	17.2714	40.1025	15.8586	8.53302	9.66168	8.58076	0.000723759	-1.65165	down	--	--	--	--	--	--	--	Probable lipid transfer	--	S	Function unknown	hypothetical protein OsI_24230 [Oryza sativa Indica Group]
BGIOSGA025909	123	117	115	38	33	53	2.33556	1.87727	2.10183	0.642646	0.589829	0.947031	3.02962e-05	-1.65639	down	--	--	--	--	--	--	--	--	--	--	--	hypothetical protein OsI_26404 [Oryza sativa Indica Group]
BGIOSGA016084	65	95	99	265	216	162	2.42883	3.02853	3.57953	9.00336	7.80821	5.75485	0.00418914	1.03202	up	[IQR]	Lipid transport and metabolism;; Secondary metabolites biosynthesis, transport and catabolism;; General function prediction only	--	K19329|6.7e-98|jre:109014479|K19329 WW domain-containing oxidoreductase | (RefSeq) short-chain dehydrogenase TIC 32, chloroplastic-like	--	[Q]	Secondary metabolites biosynthesis, transport and catabolism	short chain dehydrogenase	Short-chain dehydrogenase TIC 32, chloroplastic OS=Pisum sativum OX=3888 GN=TIC32 PE=1 SV=1	S	Function unknown	hypothetical protein OsI_15249 [Oryza sativa Indica Group]
BGIOSGA013482	100	188	101	603	444	468	1.84339	2.94042	1.79148	10.09	7.92004	8.19084	4.34578e-06	1.64784	up	--	--	Molecular Function: molecular_function (GO:0003674);; Molecular Function: nucleic acid binding (GO:0003676);; Molecular Function: DNA binding (GO:0003677);; Molecular Function: transcription factor activity, sequence-specific DNA binding (GO:0003700);; Molecular Function: binding (GO:0005488);; Cellular Component: cellular_component (GO:0005575);; Cellular Component: intracellular (GO:0005622);; …	K14494|3.3e-51|aly:9318362|K14494 DELLA protein | (RefSeq) DELLA protein RGL2	Plant hormone signal transduction (ko04075)	--	--	GRAS domain family	SCARECROW-LIKE protein 7 OS=Oryza sativa subsp. japonica OX=39947 GN=SCL7 PE=1 SV=1	K	Transcription	SCARECROW-LIKE protein 7 [Oryza sativa Japonica Group]
BGIOSGA011729	457	488	614	1386	1458	1534	9.20586	8.31285	11.8975	25.2143	28.2581	29.1719	7.94125e-10	1.25799	up	[I]	Lipid transport and metabolism	Molecular Function: hydroxymethylglutaryl-CoA synthase activity (GO:0004421);; Biological Process: isoprenoid biosynthetic process (GO:0008299);; Biological Process: sterol biosynthetic process (GO:0016126);;	K01641|1.5e-260|dosa:Os03t0118800-01|K01641 hydroxymethylglutaryl-CoA synthase [EC:2.3.3.10] | (RefSeq) Os03g0118800; Similar to Hydroxymethylglutaryl-CoA synthase.	Synthesis and degradation of ketone bodies (ko00072);; Valine, leucine and isoleucine degradation (ko00280);; Butanoate metabolism (ko00650);; Terpenoid backbone biosynthesis (ko00900)	[I]	Lipid transport and metabolism	Hydroxymethylglutaryl-coenzyme A synthase C terminal	Hydroxymethylglutaryl-CoA synthase OS=Arabidopsis thaliana OX=3702 GN=HMGS PE=1 SV=2	I	Lipid transport and metabolism	hypothetical protein OsI_09754 [Oryza sativa Indica Group]
BGIOSGA007506	4396	5359	3782	1036	1504	1373	136.924	141.214	113.354	29.1285	45.047	40.3449	6.68654e-15	-1.97344	down	--	--	--	--	--	--	--	--	--	S	Function unknown	uncharacterized protein LOC4328263 isoform X1 [Oryza sativa Japonica Group]
BGIOSGA005775	6587	3303	4856	1989	2354	2118	154.907	65.7027	109.888	42.218	53.2397	46.9915	2.02291e-08	-1.36695	down	--	--	Cellular Component: integral component of membrane (GO:0016021);;	--	--	--	--	--	--	S	Function unknown	hypothetical protein OsI_08614 [Oryza sativa Indica Group]
BGIOSGA030846	1337	975	1066	355	238	485	26.8898	16.5856	20.6359	6.44698	4.60674	9.20698	2.83629e-09	-1.80346	down	[TK]	Signal transduction mechanisms;; Transcription	Biological Process: guanosine tetraphosphate metabolic process (GO:0015969);;	K00951|4.8e-275|osa:4347182|K00951 GTP pyrophosphokinase [EC:2.7.6.5] | (RefSeq) probable GTP diphosphokinase RSH3, chloroplastic	Purine metabolism (ko00230)	[T]	Signal transduction mechanisms	HD domain	Probable GTP diphosphokinase RSH3, chloroplastic OS=Oryza sativa subsp. japonica OX=39947 GN=RSH3 PE=2 SV=1	KT	Transcription;; Signal transduction mechanisms	hypothetical protein OsI_31540 [Oryza sativa Indica Group]
BGIOSGA037872	1381	1062	1230	762	714	629	28.146	18.3195	24.1242	14.0215	13.994	12.0963	1.53557e-12	-1.01826	down	--	--	Cellular Component: integral component of membrane (GO:0016021);; Molecular Function: transmembrane transporter activity (GO:0022857);;	--	--	--	--	Nodulin-like	--	S	Function unknown	hypothetical protein OsI_39282 [Oryza sativa Indica Group]
BGIOSGA002275	33	55	46	18	8	4	0.697795	0.995267	0.938574	0.343028	0.146882	0.080376	0.00225588	-2.1064	down	[G]	Carbohydrate transport and metabolism	Molecular Function: UDP-glycosyltransferase activity (GO:0008194);;	K13496|7.1e-204|dosa:Os10t0178500-01|K13496 UDP-glucosyltransferase 73C [EC:2.4.1.-] | (RefSeq) Os10g0178500; UDP-glucuronosyl/UDP-glucosyltransferase family protein.	Zeatin biosynthesis (ko00908)	[GC]	Carbohydrate transport and metabolism;; Energy production and conversion	UDP-glucoronosyl and UDP-glucosyl transferase	UDP-glycosyltransferase 73C5 OS=Arabidopsis thaliana OX=3702 GN=UGT73C5 PE=2 SV=1	S	Function unknown	hypothetical protein OsI_00614 [Oryza sativa Indica Group]
Oryza_sativa_newGene_1251	15	16	13	128	87	82	0.772767	0.698644	0.655593	6.09365	4.42761	4.08363	2.56646e-07	2.36303	up	--	--	--	--	--	--	--	--	--	--	--	unknown protein [Oryza sativa Japonica Group]
Oryza_sativa_newGene_1937	196	321	196	116	116	158	7.58501	10.311	7.31834	3.9894	4.24295	5.61856	0.00867233	-1.0557	down	--	--	--	--	--	--	--	--	--	--	--	hypothetical protein [Oryza sativa Japonica Group]
BGIOSGA005292	244	246	255	862	622	631	8.65477	7.4001	8.7209	27.6842	21.2773	21.1784	1.43525e-10	1.25773	up	--	--	Cellular Component: Golgi apparatus (GO:0005794);; Cellular Component: plasma membrane (GO:0005886);; Biological Process: mitochondrial transport (GO:0006839);; Molecular Function: amino acid transmembrane transporter activity (GO:0015171);; Cellular Component: integral component of membrane (GO:0016021);; Cellular Component: mitochondrial membrane (GO:0031966);;	K15103|2.1e-158|osa:4327818|K15103 solute carrier family 25 (mitochondrial uncoupling protein), member 8/9 | (RefSeq) mitochondrial uncoupling protein 2	--	[C]	Energy production and conversion	Mitochondrial carrier protein	Mitochondrial uncoupling protein 1 OS=Arabidopsis thaliana OX=3702 GN=PUMP1 PE=1 SV=1	O	Posttranslational modification, protein turnover, chaperones	hypothetical protein OsI_05443 [Oryza sativa Indica Group]
BGIOSGA003169	1466	2786	2039	480	674	830	20.6652	33.2361	27.6723	6.10886	9.1295	11.0457	1.51892e-07	-1.82308	down	--	--	Biological Process: lipid metabolic process (GO:0006629);; Molecular Function: phosphatidylcholine 1-acylhydrolase activity (GO:0008970);; Cellular Component: integral component of membrane (GO:0016021);;	--	--	--	--	Lipase (class 3)	Phospholipase A1 PLIP2, chloroplastic OS=Arabidopsis thaliana OX=3702 GN=PLIP2 PE=1 SV=1	S	Function unknown	hypothetical protein OsI_01214 [Oryza sativa Indica Group]
BGIOSGA031586	85	79	103	44	35	35	3.59978	2.81618	4.20368	1.68084	1.42821	1.39976	0.000355847	-1.39566	down	--	--	Molecular Function: protein binding (GO:0005515);;	K09553|9.7e-08|dosa:Os04t0538000-01|K09553 stress-induced-phosphoprotein 1 | (RefSeq) Os04g0538000; Tetratricopeptide TPR-1 domain containing protein.	--	[O]	Posttranslational modification, protein turnover, chaperones	Tetratricopeptide repeat	Translocon at the outer membrane of chloroplasts 64 OS=Pisum sativum OX=3888 GN=TOC64 PE=1 SV=1	S	Function unknown	hypothetical protein OsI_34250 [Oryza sativa Indica Group]
BGIOSGA018149	3556	11004	4690	1246	1670	1665	219.623	574.922	278.72	69.4809	99.185	97.0248	0.000596209	-2.08227	down	--	--	Cellular Component: integral component of membrane (GO:0016021);;	--	--	--	--	AWPM-19-like family	Membrane protein PM19L OS=Oryza sativa subsp. japonica OX=39947 GN=PM19L PE=2 SV=1	S	Function unknown	membrane protein PM19L [Oryza sativa Japonica Group]
BGIOSGA010897	14	78	45	594	371	251	0.222022	1.04711	0.681465	8.60787	5.7295	3.7978	3.94292e-06	2.59563	up	--	--	--	K08176|1.0e-24|osa:107280013|K08176 MFS transporter, PHS family, inorganic phosphate transporter | (RefSeq) uncharacterized protein LOC107280013	--	--	--	Tetratricopeptide repeat	--	O	Posttranslational modification, protein turnover, chaperones	hypothetical protein OsI_11218 [Oryza sativa Indica Group]
BGIOSGA013502	112	235	246	1232	997	962	2.78906	4.96957	5.91835	27.8431	24.0202	22.7241	1.4807e-10	2.11519	up	--	--	Molecular Function: serine-type carboxypeptidase activity (GO:0004185);;	K16296|4.6e-236|osa:9271773|K16296 serine carboxypeptidase-like clade I [EC:3.4.16.-] | (RefSeq) serine carboxypeptidase-like 13 isoform X1	--	[OE]	Posttranslational modification, protein turnover, chaperones;; Amino acid transport and metabolism	Serine carboxypeptidase	Serine carboxypeptidase-like 18 OS=Arabidopsis thaliana OX=3702 GN=SCPL18 PE=2 SV=2	E	Amino acid transport and metabolism	hypothetical protein OsI_13386 [Oryza sativa Indica Group]
BGIOSGA036554	439	316	400	286	212	150	8.65559	5.26495	7.6002	5.09875	4.01938	2.77876	0.000180552	-1.04651	down	[T]	Signal transduction mechanisms	Cellular Component: integral component of membrane (GO:0016021);;	K13436|7.9e-15|cam:105851362|K13436 pto-interacting protein 1 [EC:2.7.11.1] | (RefSeq) probable receptor-like protein kinase At2g47060	Plant-pathogen interaction (ko04626)	--	--	CBS domain	CBS domain-containing protein CBSCBSPB3 OS=Arabidopsis thaliana OX=3702 GN=CBSCBSPB3 PE=1 SV=1	S	Function unknown	hypothetical protein OsI_37618 [Oryza sativa Indica Group]
BGIOSGA029299	302	164	256	77	98	56	9.54094	4.37605	7.77203	2.18964	2.97837	1.6674	4.98797e-07	-1.79098	down	--	--	Biological Process: response to salt stress (GO:0009651);; Cellular Component: integral component of membrane (GO:0016021);;	K15102|1.5e-168|osa:4347806|K15102 solute carrier family 25 (mitochondrial phosphate transporter), member 3 | (RefSeq) mitochondrial phosphate carrier protein 1, mitochondrial	--	[C]	Energy production and conversion	Mitochondrial carrier protein	Mitochondrial phosphate carrier protein 1, mitochondrial OS=Arabidopsis thaliana OX=3702 GN=MPT1 PE=2 SV=1	S	Function unknown	hypothetical protein OsI_32330 [Oryza sativa Indica Group]
BGIOSGA028795	2409	2553	2230	982	1105	907	36.0041	32.2809	32.0686	13.241	15.8764	12.7825	3.33544e-18	-1.47853	down	[TK]	Signal transduction mechanisms;; Transcription	Biological Process: guanosine tetraphosphate metabolic process (GO:0015969);;	K00951|0.0e+00|dosa:Os08t0457600-01|K00951 GTP pyrophosphokinase [EC:2.7.6.5] | (RefSeq) Os08g0457600; Similar to RSH2.	Purine metabolism (ko00230)	[T]	Signal transduction mechanisms	HD domain	Probable GTP diphosphokinase RSH2, chloroplastic OS=Oryza sativa subsp. japonica OX=39947 GN=RSH2 PE=2 SV=1	KT	Transcription;; Signal transduction mechanisms	probable GTP diphosphokinase RSH2, chloroplastic [Oryza sativa Japonica Group]
BGIOSGA004525	281	130	162	655	609	608	8.22222	3.21111	4.55413	17.3477	17.1967	16.8214	1.37396e-06	1.4652	up	[H]	Coenzyme transport and metabolism	Biological Process: protein lipoylation (GO:0009249);; Cellular Component: chloroplast (GO:0009507);; Molecular Function: lipoate synthase activity (GO:0016992);; Molecular Function: metal ion binding (GO:0046872);; Molecular Function: 4 iron, 4 sulfur cluster binding (GO:0051539);;	K03644|3.2e-201|osa:4325595|K03644 lipoyl synthase [EC:2.8.1.8] | (RefSeq) lipoyl synthase 1, chloroplastic	Lipoic acid metabolism (ko00785)	[H]	Coenzyme transport and metabolism	Radical SAM superfamily	Lipoyl synthase 1, chloroplastic OS=Oryza sativa subsp. indica OX=39946 GN=LIP1P-1 PE=3 SV=2	H	Coenzyme transport and metabolism	hypothetical protein OsJ_03597 [Oryza sativa Japonica Group]
BGIOSGA035923	1522	858	1049	108	184	163	45.1757	21.5324	29.9462	2.89223	5.23571	4.56514	1.03181e-23	-3.02258	down	[M]	Cell wall/membrane/envelope biogenesis	Molecular Function: protein serine/threonine kinase activity (GO:0004674);; Molecular Function: ATP binding (GO:0005524);;	K14498|1.8e-204|dosa:Os12t0586100-01|K14498 serine/threonine-protein kinase SRK2 [EC:2.7.11.1] | (RefSeq) Os12g0586100; Serine/threonine-protein kinase SAPK9 (EC 2.7.1.37) (Osmotic stress/abscisic acid-activated protein kinase 9).	MAPK signaling pathway - plant (ko04016);; Plant hormone signal transduction (ko04075)	[T]	Signal transduction mechanisms	Protein kinase domain	Serine/threonine-protein kinase SAPK9 OS=Oryza sativa subsp. japonica OX=39947 GN=SAPK9 PE=1 SV=1	T	Signal transduction mechanisms	hypothetical protein OsI_38916 [Oryza sativa Indica Group]
BGIOSGA030726	310	190	242	73	59	111	52.835	27.3182	39.691	11.1158	9.61472	17.8246	4.94634e-06	-1.73501	down	--	--	--	--	--	--	--	--	--	--	--	hypothetical protein OsI_31297 [Oryza sativa Indica Group]
Oryza_sativa_newGene_2797	76	61	84	252	199	302	1.23062	0.829301	1.3061	5.72994	3.15146	4.64524	4.98282e-06	1.51296	up	--	--	--	--	--	--	--	--	--	--	--	hypothetical protein DAI22_05g059201 [Oryza sativa Japonica Group]
BGIOSGA028950	166	198	217	51	124	89	3.24392	3.26504	4.06975	0.899722	2.32113	1.63307	0.00438247	-1.27622	down	[G]	Carbohydrate transport and metabolism	Cellular Component: integral component of membrane (GO:0016021);; Molecular Function: transmembrane transporter activity (GO:0022857);;	K14445|6.9e-309|dosa:Os08t0503700-01|K14445 solute carrier family 13 (sodium-dependent dicarboxylate transporter), member 2/3/5 | (RefSeq) Os08g0503700; Sodium/sulphate symporter family protein.	--	[P]	Inorganic ion transport and metabolism	Sodium:sulfate symporter transmembrane region	Tonoplast dicarboxylate transporter OS=Arabidopsis thaliana OX=3702 GN=TDT PE=2 SV=2	P	Inorganic ion transport and metabolism	tonoplast dicarboxylate transporter [Oryza sativa Japonica Group]
BGIOSGA024259	44	109	101	481	248	321	0.731283	1.53846	1.63114	7.3004	4.00333	5.09082	0.000145913	1.69302	up	--	--	Cellular Component: endosome (GO:0005768);; Cellular Component: trans-Golgi network (GO:0005802);; Cellular Component: membrane (GO:0016020);; Cellular Component: integral component of membrane (GO:0016021);;	K16224|2.3e-13|boe:106304564|K16224 senescence-induced receptor-like serine/threonine-protein kinase | (RefSeq) senescence-induced receptor-like serine/threonine-protein kinase	MAPK signaling pathway - plant (ko04016);; Plant-pathogen interaction (ko04626)	[R]	General function prediction only	Malectin-like domain	Receptor-like protein 4 OS=Arabidopsis thaliana OX=3702 GN=RLP4 PE=2 SV=1	S	Function unknown	receptor-like protein 4 [Oryza sativa Japonica Group]
BGIOSGA003802	752	519	758	471	406	277	11.5508	6.74666	11.2143	6.52507	5.99461	4.01405	3.62955e-05	-1.02491	down	--	--	Molecular Function: metal ion binding (GO:0046872);;	--	--	[A]	RNA processing and modification	Zinc finger domain	Zinc finger CCCH domain-containing protein 7 OS=Oryza sativa subsp. japonica OX=39947 GN=Os01g0572100 PE=2 SV=1	S	Function unknown	hypothetical protein OsI_02512 [Oryza sativa Indica Group]
BGIOSGA009359	9	41	26	381	213	190	0.279646	1.12933	0.823061	11.4156	6.8076	5.94355	1.7067e-07	2.82079	up	--	--	Molecular Function: peroxidase activity (GO:0004601);; Cellular Component: extracellular region (GO:0005576);; Biological Process: response to oxidative stress (GO:0006979);; Molecular Function: heme binding (GO:0020037);; Biological Process: hydrogen peroxide catabolic process (GO:0042744);; Molecular Function: metal ion binding (GO:0046872);;	K00430|6.9e-176|osa:4331271|K00430 peroxidase [EC:1.11.1.7] | (RefSeq) peroxidase 64 isoform X1	Phenylpropanoid biosynthesis (ko00940)	--	--	Peroxidase	Peroxidase 64 OS=Arabidopsis thaliana OX=3702 GN=PER64 PE=1 SV=1	G	Carbohydrate transport and metabolism	peroxidase 64 isoform X2 [Oryza sativa Japonica Group]
BGIOSGA020049	776	1793	796	473	496	451	21.6431	42.3368	21.3557	11.9168	13.3095	11.8555	0.000224858	-1.4388	down	--	--	Molecular Function: DNA binding (GO:0003677);; Cellular Component: nucleus (GO:0005634);; Biological Process: negative regulation of transcription, DNA-templated (GO:0045892);;	--	--	--	--	Transcriptional repressor, ovate	Transcription repressor OFP4 OS=Arabidopsis thaliana OX=3702 GN=OFP4 PE=1 SV=1	S	Function unknown	uncharacterized protein LOC4339103 [Oryza sativa Japonica Group]
Oryza_sativa_newGene_6862	57	47	45	7	6	23	2.26185	1.48037	1.61081	0.250852	0.195584	0.811569	0.0062712	-1.92209	down	--	--	Cellular Component: mitochondrial inner membrane (GO:0005743);; Biological Process: mitochondrial pyruvate transport (GO:0006850);;	K22139|1.2e-55|obr:102721199|K22139 mitochondrial pyruvate carrier 2 | (RefSeq) mitochondrial pyruvate carrier 4-like	--	[S]	Function unknown	Mitochondrial pyruvate carriers	Mitochondrial pyruvate carrier 4 OS=Arabidopsis thaliana OX=3702 GN=MPC4 PE=3 SV=1	U	Intracellular trafficking, secretion, and vesicular transport	PREDICTED: mitochondrial pyruvate carrier 4-like isoform X2 [Oryza brachyantha]
BGIOSGA020329	16	65	64	474	168	104	0.320017	1.14374	1.27823	8.99907	3.37972	2.05056	0.00610437	1.81353	up	--	--	Cellular Component: protein phosphatase type 2A complex (GO:0000159);; Biological Process: signal transduction (GO:0007165);; Molecular Function: protein phosphatase regulator activity (GO:0019888);;	K11584|5.1e-290|osa:4339558|K11584 serine/threonine-protein phosphatase 2A regulatory subunit B' | (RefSeq) serine/threonine protein phosphatase 2A 57 kDa regulatory subunit B' iota isoform	mRNA surveillance pathway (ko03015)	[T]	Signal transduction mechanisms	Protein phosphatase 2A regulatory B subunit (B56 family)	Serine/threonine protein phosphatase 2A 57 kDa regulatory subunit B' kappa isoform OS=Oryza sativa subsp. japonica OX=39947 GN=B'KAPPA PE=1 SV=1	T	Signal transduction mechanisms	hypothetical protein OsI_20919 [Oryza sativa Indica Group]
BGIOSGA010953	151	352	280	94	139	63	5.91706	11.6611	10.5519	3.31271	5.23639	2.3209	0.00096055	-1.55689	down	--	--	Molecular Function: phospholipid transporter activity (GO:0005548);;	K15322|4.5e-19|oeu:111405910|K15322 tRNA-splicing endonuclease subunit Sen2 [EC:4.6.1.16] | (RefSeq) tRNA-splicing endonuclease subunit Sen2-1-like isoform X1	--	[IT]	Lipid transport and metabolism;; Signal transduction mechanisms	Phosphatidylinositol transfer protein	--	S	Function unknown	hypothetical protein OsI_11083 [Oryza sativa Indica Group]
BGIOSGA006207	417	499	603	2133	1621	1398	8.07606	8.1828	11.2543	37.3503	30.2307	25.5761	7.30873e-12	1.50182	up	[H]	Coenzyme transport and metabolism	Molecular Function: GTP cyclohydrolase II activity (GO:0003935);; Molecular Function: 3,4-dihydroxy-2-butanone-4-phosphate synthase activity (GO:0008686);; Biological Process: riboflavin biosynthetic process (GO:0009231);;	K14652|5.1e-312|dosa:Os02t0572400-01|K14652 3,4-dihydroxy 2-butanone 4-phosphate synthase / GTP cyclohydrolase II [EC:4.1.99.12 3.5.4.25] | (RefSeq) Os02g0572400; Similar to Riboflavin biosynthesis protein ribA, chloroplast precursor [Includes: GTP cyclohydrolase II (EC 3.5.4.25); 3,4-dihydroxy-2-butanone 4- phosphate synthase (DHBP synthase)].	Riboflavin metabolism (ko00740);; Folate biosynthesis (ko00790)	[H]	Coenzyme transport and metabolism	3,4-dihydroxy-2-butanone 4-phosphate synthase	Probable bifunctional riboflavin biosynthesis protein RIBA 2, chloroplastic OS=Oryza sativa subsp. japonica OX=39947 GN=RIBA2 PE=2 SV=1	H	Coenzyme transport and metabolism	hypothetical protein OsI_07754 [Oryza sativa Indica Group]
BGIOSGA023086	337	475	473	5531	3955	5222	3.47554	4.13763	4.6865	51.5032	39.2282	50.8159	3.14905e-47	3.23409	up	[T]	Signal transduction mechanisms	Molecular Function: protein serine/threonine kinase activity (GO:0004674);; Molecular Function: ATP binding (GO:0005524);; Cellular Component: integral component of membrane (GO:0016021);;	K00924|0.0e+00|dosa:Os06t0557100-01|K00924 kinase [EC:2.7.1.-] | (RefSeq) Os06g0557100; Serine/threonine protein kinase domain containing protein.	--	--	--	Protein kinase domain	Receptor-like protein kinase 5 OS=Arabidopsis thaliana OX=3702 GN=RLK5 PE=1 SV=1	S	Function unknown	hypothetical protein DAI22_06g186100 [Oryza sativa Japonica Group]
BGIOSGA013515	451	587	660	183	284	267	52.5781	57.9783	74.1697	19.2084	31.8683	29.3622	1.14569e-05	-1.38501	down	--	--	--	--	--	--	--	--	--	S	Function unknown	hypothetical protein OsI_13413 [Oryza sativa Indica Group]
BGIOSGA017355	32	26	61	166	110	89	0.414002	0.288957	0.760369	1.96794	1.38877	1.09928	0.00934784	1.29606	up	--	--	Molecular Function: protein binding (GO:0005515);; Cellular Component: cellular_component (GO:0005575);; Cellular Component: intracellular (GO:0005622);; Cellular Component: cell (GO:0005623);; Cellular Component: cytoplasm (GO:0005737);; Cellular Component: endosome (GO:0005768);; Cellular Component: Golgi apparatus (GO:0005794);; Cellular Component: trans-Golgi network (GO:0005802);; Cellular C…	K20241|0.0e+00|dosa:Os04t0678300-01|K20241 WD repeat-containing protein 44 | (RefSeq) Os04g0678300; WD40 repeat-like domain containing protein.	--	[S]	Function unknown	WD domain, G-beta repeat	--	S	Function unknown	hypothetical protein OsI_17932 [Oryza sativa Indica Group]
BGIOSGA019163	225	1516	1094	322	319	273	7.38039	42.1282	34.5866	9.54751	10.0534	8.4495	0.00184211	-1.73917	down	[G]	Carbohydrate transport and metabolism	Molecular Function: catalytic activity (GO:0003824);;	--	--	--	--	Histidine phosphatase superfamily (branch 1)	Phosphoglycerate mutase-like protein AT74 OS=Arabidopsis thaliana OX=3702 GN=At3g05170 PE=2 SV=1	T	Signal transduction mechanisms	hypothetical protein OsI_18407 [Oryza sativa Indica Group]
BGIOSGA037080	444	316	398	923	838	984	8.41278	5.06228	7.2544	15.7806	15.2646	17.5977	3.28061e-07	1.0233	up	--	--	Biological Process: fucose metabolic process (GO:0006004);; Cellular Component: integral component of membrane (GO:0016021);; Molecular Function: transferase activity, transferring glycosyl groups (GO:0016757);;	K23280|4.0e-78|mus:103994762|K23280 rhamnogalacturonan I rhamnosyltransferase [EC:2.4.1.351] | (RefSeq) uncharacterized protein At1g04910-like isoform X1	--	--	--	GDP-fucose protein O-fucosyltransferase	O-fucosyltransferase 9 OS=Arabidopsis thaliana OX=3702 GN=OFUT9 PE=2 SV=1	S	Function unknown	hypothetical protein OsI_37646 [Oryza sativa Indica Group]
Oryza_sativa_newGene_4855	86	57	61	398	414	361	0.532994	0.280428	0.357972	2.47383	2.75646	2.15262	2.39163e-18	2.26249	up	--	--	Molecular Function: cysteine-type peptidase activity (GO:0008234);;	--	--	--	--	--	--	O	Posttranslational modification, protein turnover, chaperones	uncharacterized protein LOC4346026 isoform X2 [Oryza sativa Japonica Group]
BGIOSGA022517	380	283	283	1411	1295	1033	4.8054	3.0278	3.44347	16.1434	15.7743	12.3537	1.08057e-20	1.73938	up	--	--	Cellular Component: integral component of membrane (GO:0016021);;	K23877|2.0e-44|gmx:100819246|K23877 xyloglucan O-acetyltransferase | (RefSeq) protein ALTERED XYLOGLUCAN 4 isoform X1	--	--	--	GDSL/SGNH-like Acyl-Esterase family found in Pmr5 and Cas1p	Protein trichome birefringence OS=Arabidopsis thaliana OX=3702 GN=TBR PE=1 SV=1	S	Function unknown	protein trichome birefringence-like 1 [Oryza sativa Japonica Group]
BGIOSGA006335	35816	35879	32153	11236	14094	10934	462.642	392.052	399.649	131.031	175.097	133.275	5.2764e-24	-1.72552	down	--	--	Molecular Function: NAD+ ADP-ribosyltransferase activity (GO:0003950);; Biological Process: protein ADP-ribosylation (GO:0006471);;	K10798|0.0e+00|dosa:Os02t0530600-01|K10798 poly [ADP-ribose] polymerase 2/3/4 [EC:2.4.2.30] | (RefSeq) Os02g0530600; Poly(ADP-ribose) polymerase, regulatory region domain containing protein.	Base excision repair (ko03410)	[KLO]	Transcription;; Replication, recombination and repair;; Posttranslational modification, protein turnover, chaperones	Poly(ADP-ribose) polymerase catalytic domain	Protein ADP-ribosyltransferase PARP3 OS=Oryza sativa subsp. japonica OX=39947 GN=PARP3 PE=2 SV=1	S	Function unknown	poly [ADP-ribose] polymerase 3 isoform X3 [Oryza sativa Japonica Group]
BGIOSGA034523	293	185	210	60	66	49	6.43546	3.43887	4.43418	1.17484	1.38708	1.01477	7.91615e-12	-2.12994	down	--	--	--	K14494|2.9e-48|tcc:18609825|K14494 DELLA protein | (RefSeq) DELLA protein GAIP-B	Plant hormone signal transduction (ko04075)	--	--	GRAS domain family	Scarecrow-like protein 3 OS=Arabidopsis thaliana OX=3702 GN=SCL3 PE=1 SV=1	K	Transcription	hypothetical protein OsI_35053 [Oryza sativa Indica Group]
BGIOSGA011368	8443	4728	7193	2254	2700	2238	214.499	101.608	175.835	51.6908	65.9626	53.6543	5.54805e-15	-1.68272	down	[T]	Signal transduction mechanisms	Molecular Function: protein serine/threonine kinase activity (GO:0004674);; Molecular Function: ATP binding (GO:0005524);;	K00924|1.7e-118|ath:AT3G55450|K00924 kinase [EC:2.7.1.-] | (RefSeq) PBL1; PBS1-like 1	--	[T]	Signal transduction mechanisms	Protein tyrosine and serine/threonine kinase	Probable serine/threonine-protein kinase PBL3 OS=Arabidopsis thaliana OX=3702 GN=PBL3 PE=1 SV=1	T	Signal transduction mechanisms	hypothetical protein OsI_10191 [Oryza sativa Indica Group]
BGIOSGA013464	6	8	10	50	44	53	0.246633	0.304059	0.431262	1.99663	1.8916	2.22748	0.00036416	2.14647	up	--	--	Molecular Function: DNA binding (GO:0003677);;	K15777|5.5e-21|mesc:110630336|K15777 4,5-DOPA dioxygenase extradiol [EC:1.13.11.-] | (RefSeq) uncharacterized protein LOC110630336	Betalain biosynthesis (ko00965)	--	--	ZF-HD protein dimerisation region	Zinc-finger homeodomain protein 11 OS=Oryza sativa subsp. indica OX=39946 GN=ZHD11 PE=3 SV=1	S	Function unknown	zinc-finger homeodomain protein 11 [Oryza sativa Japonica Group]
BGIOSGA013724	829	416	738	316	359	418	42.6168	18.0802	36.4719	14.6573	17.7418	20.2373	0.00107604	-1.0252	down	--	--	Molecular Function: transcription factor activity, sequence-specific DNA binding (GO:0003700);; Cellular Component: nucleus (GO:0005634);; Cellular Component: host cell nucleus (GO:0042025);; Molecular Function: sequence-specific DNA binding (GO:0043565);;	K09419|1.5e-102|dosa:Os03t0795900-01|K09419 heat shock transcription factor, other eukaryote | (RefSeq) Os03g0795900, HSFA2E, HEAT_STRESS_TRANSCRIPTION_FACTOR_A2E; Similar to Heat shock transcription factor 31 (Fragment).	--	[K]	Transcription	HSF-type DNA-binding	Heat stress transcription factor A-2e OS=Oryza sativa subsp. japonica OX=39947 GN=HSFA2E PE=2 SV=1	K	Transcription	hypothetical protein OsI_13888 [Oryza sativa Indica Group]
BGIOSGA029605	2981	2728	2799	1151	1411	804	48.9762	37.9166	44.2577	17.0644	22.297	12.4556	6.66482e-13	-1.54582	down	[G]	Carbohydrate transport and metabolism	Molecular Function: catalytic activity (GO:0003824);; Biological Process: carbohydrate metabolic process (GO:0005975);;	K01214|0.0e+00|osa:4347328|K01214 isoamylase [EC:3.2.1.68] | (RefSeq) isoamylase 3, chloroplastic	Starch and sucrose metabolism (ko00500)	[G]	Carbohydrate transport and metabolism	Alpha amylase, catalytic domain	Isoamylase 3, chloroplastic OS=Oryza sativa subsp. japonica OX=39947 GN=ISA3 PE=2 SV=1	G	Carbohydrate transport and metabolism	hypothetical protein OsI_31715 [Oryza sativa Indica Group]
BGIOSGA004170	18	57	48	176	122	137	0.495239	1.38043	1.29725	4.54894	3.33978	3.68633	0.00629156	1.45287	up	--	--	Molecular Function: peroxidase activity (GO:0004601);; Cellular Component: extracellular region (GO:0005576);; Biological Process: response to oxidative stress (GO:0006979);; Molecular Function: heme binding (GO:0020037);; Biological Process: hydrogen peroxide catabolic process (GO:0042744);; Molecular Function: metal ion binding (GO:0046872);;	K00430|9.2e-164|obr:102714060|K00430 peroxidase [EC:1.11.1.7] | (RefSeq) peroxidase 19	Phenylpropanoid biosynthesis (ko00940)	--	--	Peroxidase	Peroxidase 19 OS=Arabidopsis thaliana OX=3702 GN=PER19 PE=2 SV=1	G	Carbohydrate transport and metabolism	hypothetical protein OsI_03192 [Oryza sativa Indica Group]
BGIOSGA037984	5016	4851	4361	1335	1829	1679	115.433	94.4359	96.5681	27.7234	40.4664	36.4459	1.16426e-17	-1.74672	down	--	--	Molecular Function: protein binding (GO:0005515);;	K10599|4.4e-06|adu:107474370|K10599 pre-mRNA-processing factor 19 [EC:2.3.2.27] | (RefSeq) pre-mRNA-processing factor 19	Spliceosome (ko03040);; Ubiquitin mediated proteolysis (ko04120)	--	--	WD domain, G-beta repeat	--	S	Function unknown	WD domain, G-beta repeat containing protein [Oryza sativa Japonica Group]
BGIOSGA003788	8	7	7	102	105	92	1.08834	0.777174	0.876202	12.5148	13.6941	11.7164	1.2429e-11	3.28712	up	--	--	--	--	--	--	--	--	--	--	--	hypothetical protein OsI_02479 [Oryza sativa Indica Group]
BGIOSGA013234	4	13	8	263	214	206	0.120268	0.337745	0.226625	7.58104	6.55351	6.20592	1.1248e-21	4.2449	up	--	--	--	--	--	--	--	--	--	--	--	hypothetical protein OsI_12848 [Oryza sativa Indica Group]
BGIOSGA008511	235	241	257	1301	1245	1382	7.89242	6.83039	8.27761	39.4392	40.2115	43.7675	9.36045e-35	2.18191	up	--	--	Cellular Component: integral component of membrane (GO:0016021);;	--	--	--	--	Tetratricopeptide repeat	Protein FLUORESCENT IN BLUE LIGHT, chloroplastic OS=Arabidopsis thaliana OX=3702 GN=FLU PE=1 SV=1	S	Function unknown	hypothetical protein OsI_07850 [Oryza sativa Indica Group]
BGIOSGA034595	1372	777	980	488	496	369	34.6848	16.6076	23.8453	11.1307	12.0496	8.79071	3.78647e-09	-1.40215	down	[M]	Cell wall/membrane/envelope biogenesis	Molecular Function: catalytic activity (GO:0003824);; Biological Process: biosynthetic process (GO:0009058);; Cellular Component: integral component of membrane (GO:0016021);;	K00967|2.8e-225|dosa:Os11t0123400-00|K00967 ethanolamine-phosphate cytidylyltransferase [EC:2.7.7.14] | (RefSeq) Os11g0123400; Similar to Phosphoethanolamine cytidylyltransferase.	Phosphonate and phosphinate metabolism (ko00440);; Glycerophospholipid metabolism (ko00564)	[I]	Lipid transport and metabolism	Cytidylyltransferase-like	Ethanolamine-phosphate cytidylyltransferase OS=Arabidopsis thaliana OX=3702 GN=PECT1 PE=1 SV=1	IM	Lipid transport and metabolism;; Cell wall/membrane/envelope biogenesis	hypothetical protein OsI_34911 [Oryza sativa Indica Group]
BGIOSGA007125	704	662	848	2213	1765	1707	10.079	8.01955	11.6796	28.6286	24.315	23.0723	1.96509e-12	1.12418	up	--	--	Biological Process: response to hypoxia (GO:0001666);; Molecular Function: molecular_function (GO:0003674);; Molecular Function: binding (GO:0005488);; Molecular Function: protein binding (GO:0005515);; Cellular Component: cellular_component (GO:0005575);; Cellular Component: intracellular (GO:0005622);; Cellular Component: cell (GO:0005623);; Cellular Component: nucleus (GO:0005634);; Cellular C…	--	--	--	--	PHD - plant homeodomain finger protein	VIN3-like protein 2 OS=Arabidopsis thaliana OX=3702 GN=VIL2 PE=1 SV=1	S	Function unknown	VIN3-like protein 2 [Oryza sativa Japonica Group]
BGIOSGA024085	7429	5238	5284	1146	1152	1241	239.048	142.559	163.58	33.2763	35.6476	37.6698	1.42031e-45	-2.52869	down	--	--	Cellular Component: integral component of membrane (GO:0016021);;	--	--	--	--	Cotton fibre expressed protein	--	S	Function unknown	uncharacterized protein LOC4343609 [Oryza sativa Japonica Group]
BGIOSGA008564	10320	18236	15964	137555	124068	136272	310.66	464.383	462.439	3738.62	3592.28	3871.18	1.55569e-31	2.8701	up	[G]	Carbohydrate transport and metabolism	Biological Process: glucose metabolic process (GO:0006006);; Molecular Function: oxidoreductase activity, acting on the aldehyde or oxo group of donors, NAD or NADP as acceptor (GO:0016620);; Molecular Function: NADP binding (GO:0050661);; Molecular Function: NAD binding (GO:0051287);;	K00134|5.4e-190|dosa:Os02t0601300-01|K00134 glyceraldehyde 3-phosphate dehydrogenase [EC:1.2.1.12] | (RefSeq) Os02g0601300; Similar to Glyceraldehyde-3-phosphate dehydrogenase, cytosolic 3 (EC 1.2.1.12).	Glycolysis / Gluconeogenesis (ko00010);; Carbon fixation in photosynthetic organisms (ko00710);; Carbon metabolism (ko01200);; Biosynthesis of amino acids (ko01230)	[G]	Carbohydrate transport and metabolism	Glyceraldehyde 3-phosphate dehydrogenase, C-terminal domain	Glyceraldehyde-3-phosphate dehydrogenase 3, cytosolic OS=Oryza sativa subsp. japonica OX=39947 GN=GAPC3 PE=2 SV=1	G	Carbohydrate transport and metabolism	hypothetical protein OsI_07948 [Oryza sativa Indica Group]
BGIOSGA029646	890	411	631	298	241	252	15.4933	6.05568	10.5667	4.67718	4.02512	4.13741	5.11474e-07	-1.46155	down	[E]	Amino acid transport and metabolism	Molecular Function: serine-type endopeptidase activity (GO:0004252);; Molecular Function: serine-type exopeptidase activity (GO:0070008);;	K01354|1.0e-47|mng:MNEG_4759|K01354 oligopeptidase B [EC:3.4.21.83] | (RefSeq) oligopeptidase B	--	[O]	Posttranslational modification, protein turnover, chaperones	Prolyl oligopeptidase family	--	E	Amino acid transport and metabolism	hypothetical protein OsI_31621 [Oryza sativa Indica Group]
BGIOSGA016498	116	78	79	6	12	24	2.91751	1.6566	1.91574	0.129678	0.292546	0.550455	1.50092e-05	-2.57824	down	--	--	Molecular Function: aspartic-type endopeptidase activity (GO:0004190);;	K22683|3.0e-70|atr:18442347|K22683 aspartyl protease family protein [EC:3.4.23.-] | (RefSeq) aspartyl protease family protein 2	--	[O]	Posttranslational modification, protein turnover, chaperones	Xylanase inhibitor N-terminal	Aspartic proteinase nepenthesin-1 OS=Nepenthes gracilis OX=150966 GN=nep1 PE=1 SV=1	O	Posttranslational modification, protein turnover, chaperones	hypothetical protein OsI_16079 [Oryza sativa Indica Group]
BGIOSGA025503	12	7	4	46	84	62	0.26389	0.135883	0.077802	0.949938	1.84245	1.32732	7.99736e-05	2.51576	up	--	--	Molecular Function: transcription factor activity, sequence-specific DNA binding (GO:0003700);; Cellular Component: nucleus (GO:0005634);;	K14514|4.3e-17|mus:103987938|K14514 ethylene-insensitive protein 3 | (RefSeq) ETHYLENE INSENSITIVE 3-like 1 protein	MAPK signaling pathway - plant (ko04016);; Plant hormone signal transduction (ko04075)	--	--	Ethylene insensitive 3	Protein ETHYLENE-INSENSITIVE 3-like 1a OS=Oryza sativa subsp. japonica OX=39947 GN=EIL1A PE=1 SV=1	--	--	hypothetical protein OsI_25609 [Oryza sativa Indica Group]
BGIOSGA038096	111	150	146	0	0	5	2.92606	3.33991	3.69768	0	0	0.10891	4.04781e-17	-5.4718	down	--	--	--	K07870|1.0e-06|bdi:100827865|K07870 mitochondrial Rho GTPase 1 [EC:3.6.5.-] | (RefSeq) mitochondrial Rho GTPase 1	--	[V]	Defense mechanisms	--	Mitochondrial Rho GTPase 2 OS=Arabidopsis thaliana OX=3702 GN=MIRO2 PE=2 SV=1	--	--	hypothetical protein DAI22_03g342600 [Oryza sativa Japonica Group]
BGIOSGA017394	420	283	399	1362	1239	1155	6.68251	3.81332	6.10693	19.598	18.9897	17.3741	2.22813e-18	1.53856	up	--		Molecular Function: protein kinase activity (GO:0004672);; Molecular Function: ATP binding (GO:0005524);; Cellular Component: integral component of membrane (GO:0016021);;	K13430|5.7e-63|zma:103627200|K13430 serine/threonine-protein kinase PBS1 [EC:2.7.11.1] | (RefSeq) serine/threonine-protein kinase PBS1 isoform X1	Plant-pathogen interaction (ko04626)	[T]	Signal transduction mechanisms	Protein kinase domain	Probable receptor-like protein kinase At1g49730 OS=Arabidopsis thaliana OX=3702 GN=At1g49730 PE=2 SV=1	T	Signal transduction mechanisms	hypothetical protein OsI_18023 [Oryza sativa Indica Group]
BGIOSGA004881	86	309	113	12	21	6	3.41716	10.4394	4.31731	0.423983	0.78953	0.189512	3.48015e-08	-3.48055	down	--	--	Cellular Component: chloroplast (GO:0009507);; Biological Process: response to high light intensity (GO:0009644);; Biological Process: nonphotochemical quenching (GO:0010196);;	K03542|2.2e-143|dosa:Os01t0869800-01|K03542 photosystem II 22kDa protein | (RefSeq) Os01g0869800; Similar to Photosystem II subunit PsbS.	Photosynthesis (ko00195)	--	--	Chlorophyll A-B binding protein	Photosystem II 22 kDa protein 1, chloroplastic OS=Oryza sativa subsp. indica OX=39946 GN=PSBS1 PE=1 SV=1	I	Lipid transport and metabolism	photosystem II 22 kDa protein, chloroplastic [Oryza sativa Japonica Group]
BGIOSGA003700	223	163	202	108	96	64	9.21835	5.70905	8.02827	4.02531	3.8104	2.4983	1.67615e-05	-1.32759	down	[J]	Translation, ribosomal structure and biogenesis	Molecular Function: tRNA (guanine-N7-)-methyltransferase activity (GO:0008176);;	K03439|3.9e-137|osa:4326418|K03439 tRNA (guanine-N7-)-methyltransferase [EC:2.1.1.33] | (RefSeq) tRNA (guanine-N(7)-)-methyltransferase isoform X1	--	[R]	General function prediction only	Putative methyltransferase	tRNA (guanine-N(7)-)-methyltransferase OS=Oryza sativa subsp. indica OX=39946 GN=OsI_22311 PE=3 SV=1	S	Function unknown	hypothetical protein OsI_02302 [Oryza sativa Indica Group]
BGIOSGA015013	807	1537	591	349	343	455	55.8868	90.1227	39.379	21.8307	22.854	29.7462	0.000193448	-1.52529	down	[R]	General function prediction only	Cellular Component: chloroplast (GO:0009507);;	K06995|4.0e-65|dosa:Os04t0445200-01|K06995 uncharacterized protein | (RefSeq) Os04g0445200; RmlC-like jelly roll fold domain containing protein.	--	--	--	Protein of unknown function (DUF861)	--	S	Function unknown	hypothetical protein OsI_16052 [Oryza sativa Indica Group]
BGIOSGA002197	143	40	61	25	20	22	2.68094	0.631077	1.10553	0.40991	0.361238	0.37874	0.00174634	-1.86142	down	--	--	Biological Process: mitochondria-nucleus signaling pathway (GO:0031930);;	K22733|5.5e-67|cit:102612526|K22733 magnesium transporter | (RefSeq) uncharacterized protein LOC102612526	--	[R]	General function prediction only	PPR repeat	Putative pentatricopeptide repeat-containing protein At1g17630 OS=Arabidopsis thaliana OX=3702 GN=PCMP-E72 PE=3 SV=1	S	Function unknown	hypothetical protein OsI_00769 [Oryza sativa Indica Group]
BGIOSGA014349	115	133	126	26	28	64	4.14459	4.0517	4.34718	0.839624	0.955976	2.17512	0.000785885	-1.72899	down	--	--	--	K23002|2.2e-06|mis:MICPUN_84881|K23002 RNA polymerase II-associated protein 3 | (RefSeq) predicted protein	--	--	--	Tetratricopeptide repeat	--	S	Function unknown	hypothetical protein OsJ_16157 [Oryza sativa Japonica Group]
BGIOSGA029218	87	154	155	1350	1064	1256	2.5417	3.80785	4.36176	35.7688	30.0413	34.8012	6.09632e-25	2.90596	up	[G]	Carbohydrate transport and metabolism	Molecular Function: kinase activity (GO:0016301);; Molecular Function: phosphotransferase activity, alcohol group as acceptor (GO:0016773);;	K01177|2.9e-106|osa:4348840|K01177 beta-amylase [EC:3.2.1.2] | (RefSeq) uncharacterized protein LOC4348840	Starch and sucrose metabolism (ko00500)	[G]	Carbohydrate transport and metabolism	pfkB family carbohydrate kinase	Probable fructokinase-3 OS=Arabidopsis thaliana OX=3702 GN=At1g06020 PE=2 SV=1	G	Carbohydrate transport and metabolism	uncharacterized protein LOC4346357 isoform X1 [Oryza sativa Japonica Group]
BGIOSGA029906	13	35	23	339	166	177	0.294035	0.658094	0.486991	6.9619	3.62235	3.79445	1.03183e-08	2.78424	up	[Q]	Secondary metabolites biosynthesis, transport and catabolism	Biological Process: fatty acid biosynthetic process (GO:0006633);; Cellular Component: integral component of membrane (GO:0016021);; Molecular Function: transferase activity, transferring acyl groups other than amino-acyl groups (GO:0016747);;	K15397|5.6e-267|dosa:Os09t0360500-01|K15397 3-ketoacyl-CoA synthase [EC:2.3.1.199] | (RefSeq) Os09g0360500; Thiolase-like, subgroup domain containing protein.	Fatty acid elongation (ko00062);; Plant-pathogen interaction (ko04626)	--	--	FAE1/Type III polyketide synthase-like protein	3-ketoacyl-CoA synthase 17 OS=Arabidopsis thaliana OX=3702 GN=KCS17 PE=1 SV=1	U	Intracellular trafficking, secretion, and vesicular transport	hypothetical protein EE612_047272 [Oryza sativa]
BGIOSGA019827	6	15	30	304	165	241	0.123056	0.274609	0.627828	5.98129	3.45663	4.96382	6.91589e-10	3.26106	up	--		Molecular Function: protein serine/threonine kinase activity (GO:0004674);; Molecular Function: ATP binding (GO:0005524);; Cellular Component: integral component of membrane (GO:0016021);;	K13430|1.4e-79|ini:109175864|K13430 serine/threonine-protein kinase PBS1 [EC:2.7.11.1] | (RefSeq) serine/threonine-protein kinase PBS1	Plant-pathogen interaction (ko04626)	[T]	Signal transduction mechanisms	Protein tyrosine and serine/threonine kinase	Probable serine/threonine-protein kinase PBL7 OS=Arabidopsis thaliana OX=3702 GN=PBL7 PE=1 SV=1	T	Signal transduction mechanisms	hypothetical protein OsI_19878 [Oryza sativa Indica Group]
BGIOSGA033648	640	667	789	0	0	0	7.30937	6.44853	8.66974	0	0	0	2.97858e-45	-9.0866	down	--	--	Molecular Function: ADP binding (GO:0043531);;	K13457|1.4e-107|obr:102701387|K13457 disease resistance protein RPM1 | (RefSeq) disease resistance protein RPM1-like	Plant-pathogen interaction (ko04626)	[T]	Signal transduction mechanisms	NB-ARC domain	Putative disease resistance RPP13-like protein 3 OS=Arabidopsis thaliana OX=3702 GN=RPP13L3 PE=3 SV=1	S	Function unknown	hypothetical protein OsI_36808 [Oryza sativa Indica Group]
BGIOSGA001585	50	41	19	161	149	165	0.892822	0.623552	0.316009	2.64481	2.59327	2.83404	8.68474e-05	1.78323	up	[QV]	Secondary metabolites biosynthesis, transport and catabolism;; Defense mechanisms	Molecular Function: monooxygenase activity (GO:0004497);; Molecular Function: iron ion binding (GO:0005506);; Cellular Component: integral component of membrane (GO:0016021);; Molecular Function: oxidoreductase activity, acting on paired donors, with incorporation or reduction of molecular oxygen (GO:0016705);; Molecular Function: heme binding (GO:0020037);;	K15639|2.0e-306|osa:4325222|K15639 PHYB activation tagged suppressor 1 [EC:1.14.-.-] | (RefSeq) cytochrome P450 734A6	Brassinosteroid biosynthesis (ko00905)	[QI]	Secondary metabolites biosynthesis, transport and catabolism;; Lipid transport and metabolism	Cytochrome P450	Cytochrome P450 734A6 OS=Oryza sativa subsp. japonica OX=39947 GN=CYP734A6 PE=2 SV=1	Q	Secondary metabolites biosynthesis, transport and catabolism	hypothetical protein OsI_02054 [Oryza sativa Indica Group]
BGIOSGA014663	1802	1112	1628	12382	9784	10635	28.7237	14.9906	24.9664	178.252	150.047	160.01	2.61548e-50	2.61379	up	[T]	Signal transduction mechanisms	Molecular Function: protein kinase activity (GO:0004672);; Molecular Function: ATP binding (GO:0005524);; Cellular Component: integral component of membrane (GO:0016021);; Molecular Function: carbohydrate binding (GO:0030246);;	K01176|2.3e-72|sbi:8065370|K01176 alpha-amylase [EC:3.2.1.1] | (RefSeq) alpha-amylase isozyme 2A	Starch and sucrose metabolism (ko00500)	--	--	Legume lectin domain	L-type lectin-domain containing receptor kinase SIT2 OS=Oryza sativa subsp. japonica OX=39947 GN=SIT2 PE=2 SV=2	T	Signal transduction mechanisms	L-type lectin-domain containing receptor kinase IV.1 [Oryza sativa Japonica Group]
BGIOSGA003411	195	237	245	1151	904	690	5.4096	5.57727	6.54326	28.932	24.1876	18.1106	1.4879e-13	1.74758	up	--	--	Molecular Function: hydrolase activity, acting on ester bonds (GO:0016788);;	K01206|1.2e-68|aly:9323213|K01206 alpha-L-fucosidase [EC:3.2.1.51] | (RefSeq) alpha-L-fucosidase 3	Other glycan degradation (ko00511)	--	--	GDSL-like Lipase/Acylhydrolase	GDSL esterase/lipase LIP-4 OS=Arabidopsis thaliana OX=3702 GN=LIP4 PE=2 SV=1	S	Function unknown	hypothetical protein OsI_01706 [Oryza sativa Indica Group]
BGIOSGA014106	236	165	163	621	412	481	4.47098	2.64018	2.97238	10.6199	7.49364	8.60089	6.02845e-06	1.1778	up	--	--	--	--	--	--	--	NPH3 family	BTB/POZ domain-containing protein At3g19850 OS=Arabidopsis thaliana OX=3702 GN=At3g19850 PE=2 SV=1	S	Function unknown	hypothetical protein OsI_17894 [Oryza sativa Indica Group]
BGIOSGA001942	125	942	268	145	112	98	4.41289	28.2389	9.13549	4.6207	3.79342	3.2646	0.00196912	-1.96201	down	--	--	Molecular Function: ATP transmembrane transporter activity (GO:0005347);; Cellular Component: integral component of membrane (GO:0016021);;	K14684|2.4e-77|dosa:Os01t0265200-01|K14684 solute carrier family 25 (mitochondrial phosphate transporter), member 23/24/25/41 | (RefSeq) Os01g0265200; Mitochondrial carrier protein domain containing protein.	--	[C]	Energy production and conversion	Mitochondrial carrier protein	Thylakoid ADP,ATP carrier protein, chloroplastic OS=Arabidopsis thaliana OX=3702 GN=TAAC PE=1 SV=1	S	Function unknown	hypothetical protein OsI_01295 [Oryza sativa Indica Group]
BGIOSGA002259	122	102	93	321	271	364	2.68987	1.90215	1.96725	6.41798	5.77303	7.60482	2.84546e-06	1.34688	up	[G]	Carbohydrate transport and metabolism	Molecular Function: UDP-glycosyltransferase activity (GO:0008194);;	K13692|4.2e-92|csat:104718848|K13692 UDP-glucose:(indol-3-yl)acetate beta-D-glucosyltransferase [EC:2.4.1.121] | (RefSeq) UDP-glycosyltransferase 75D1-like	--	[GC]	Carbohydrate transport and metabolism;; Energy production and conversion	UDP-glucoronosyl and UDP-glucosyl transferase	UDP-glycosyltransferase 75C1 OS=Solanum lycopersicum OX=4081 GN=UGT75C1 PE=1 SV=1	S	Function unknown	hypothetical protein OsI_00644 [Oryza sativa Indica Group]
BGIOSGA010100	9	21	20	337	134	87	0.305987	0.610089	0.674777	10.7668	4.55861	2.88429	9.49692e-07	2.86633	up	--	--	Biological Process: reproduction (GO:0000003);; Cellular Component: P-body (GO:0000932);; Biological Process: response to acid chemical (GO:0001101);; Biological Process: developmental process involved in reproduction (GO:0003006);; Cellular Component: cellular_component (GO:0005575);; Cellular Component: intracellular (GO:0005622);; Cellular Component: cell (GO:0005623);; Cellular Component: cyt…	--	--	--	--	zinc-finger of the FCS-type, C2-C2	FCS-Like Zinc finger 8 OS=Arabidopsis thaliana OX=3702 GN=FLZ8 PE=1 SV=1	S	Function unknown	putative senescence-associated protein [Oryza sativa Japonica Group]
BGIOSGA026061	289	206	274	59	88	69	10.2943	6.20687	9.39134	1.89576	3.00942	2.32438	1.4866e-10	-1.98333	down	[IQR]	Lipid transport and metabolism;; Secondary metabolites biosynthesis, transport and catabolism;; General function prediction only	--	K13070|3.1e-53|dosa:Os04t0179200-01|K13070 momilactone-A synthase [EC:1.1.1.295] | (RefSeq) Os04g0179200, MAS, MOMILACTONE_A_SYNTHASE; Similar to Stem secoisolariciresinol dehydrogenase (Fragment).	Diterpenoid biosynthesis (ko00904)	[R]	General function prediction only	Enoyl-(Acyl carrier protein) reductase	Momilactone A synthase OS=Oryza sativa subsp. japonica OX=39947 GN=Os04g0179200 PE=2 SV=1	S	Function unknown	momilactone A synthase-like isoform X2 [Oryza sativa Japonica Group]
BGIOSGA005386	2440	1592	2177	4926	5212	5958	51.6015	28.48	44.3094	94.082	106.042	118.938	9.857e-09	1.15907	up	--	--	Molecular Function: protein binding (GO:0005515);;	--	--	--	--	PB1 domain	--	S	Function unknown	hypothetical protein OsI_09374 [Oryza sativa Indica Group]
BGIOSGA013212	582	522	541	1936	1702	1455	15.5858	11.8255	13.9291	46.838	43.8695	36.7856	8.8658e-24	1.39355	up	[C]	Energy production and conversion	Molecular Function: pyruvate dehydrogenase (acetyl-transferring) activity (GO:0004739);; Biological Process: acetyl-CoA biosynthetic process from pyruvate (GO:0006086);;	K00162|1.2e-198|osa:4333564|K00162 pyruvate dehydrogenase E1 component beta subunit [EC:1.2.4.1] | (RefSeq) pyruvate dehydrogenase E1 component subunit beta-4, chloroplastic	Glycolysis / Gluconeogenesis (ko00010);; Citrate cycle (TCA cycle) (ko00020);; Pyruvate metabolism (ko00620);; Carbon metabolism (ko01200)	[C]	Energy production and conversion	Transketolase, pyrimidine binding domain	Pyruvate dehydrogenase E1 component subunit beta-4, chloroplastic OS=Oryza sativa subsp. japonica OX=39947 GN=Os03g0645100 PE=2 SV=1	C	Energy production and conversion	pyruvate dehydrogenase E1 component subunit beta-4, chloroplastic isoform X1 [Oryza sativa Japonica Group]
BGIOSGA031126	58	96	64	329	227	299	0.568115	0.796063	0.603951	2.91682	2.13588	2.76276	3.70851e-06	1.66859	up	--	--	Molecular Function: microtubule motor activity (GO:0003777);; Molecular Function: ATP binding (GO:0005524);; Biological Process: microtubule-based movement (GO:0007018);; Molecular Function: microtubule binding (GO:0008017);;	K11498|0.0e+00|dosa:Os09t0528000-01|K11498 centromeric protein E | (RefSeq) Os09g0528000; Kinesin, motor region domain containing protein.	--	[Z]	Cytoskeleton	Kinesin motor domain	Kinesin-like protein KIN-7J OS=Oryza sativa subsp. japonica OX=39947 GN=KIN7J PE=2 SV=1	Z	Cytoskeleton	hypothetical protein OsI_32119 [Oryza sativa Indica Group]
BGIOSGA016703	111	126	174	436	391	391	2.21699	2.12481	3.35018	7.8606	7.51142	7.38224	1.01798e-06	1.31617	up	[G]	Carbohydrate transport and metabolism	Cellular Component: integral component of membrane (GO:0016021);;	--	--	--	--	BT1 family	Probable folate-biopterin transporter 2 OS=Arabidopsis thaliana OX=3702 GN=At5g25050 PE=2 SV=1	P	Inorganic ion transport and metabolism	hypothetical protein OsI_16503 [Oryza sativa Indica Group]
BGIOSGA014895	12	14	25	147	60	39	0.330573	0.317591	0.68433	3.79492	1.64982	1.05419	0.00699491	1.76791	up	[G]	Carbohydrate transport and metabolism	Molecular Function: hydrolase activity, hydrolyzing O-glycosyl compounds (GO:0004553);; Biological Process: carbohydrate metabolic process (GO:0005975);;	K01188|2.5e-217|osa:9268348|K01188 beta-glucosidase [EC:3.2.1.21] | (RefSeq) beta-glucosidase 11	Cyanoamino acid metabolism (ko00460);; Starch and sucrose metabolism (ko00500);; Phenylpropanoid biosynthesis (ko00940)	[G]	Carbohydrate transport and metabolism	Glycosyl hydrolase family 1	Beta-glucosidase 11 OS=Oryza sativa subsp. japonica OX=39947 GN=BGLU11 PE=3 SV=2	G	Carbohydrate transport and metabolism	hypothetical protein OsI_16286 [Oryza sativa Indica Group]
BGIOSGA012802	54	41	53	183	146	96	1.29762	0.836407	1.23229	4.0291	3.41375	2.18982	0.00152837	1.23633	up	[T]	Signal transduction mechanisms	Molecular Function: protein serine/threonine phosphatase activity (GO:0004722);;	K17500|2.8e-143|dosa:Os09t0459600-01|K17500 integrin-linked kinase-associated serine/threonine phosphatase 2C [EC:3.1.3.16] | (RefSeq) Os09g0459600; Similar to Calmodulin-binding protein phosphatase.	--	[T]	Signal transduction mechanisms	Protein phosphatase 2C	Probable protein phosphatase 2C 12 OS=Arabidopsis thaliana OX=3702 GN=At1g47380 PE=2 SV=1	T	Signal transduction mechanisms	Unknown protein [Oryza sativa Japonica Group]
BGIOSGA013313	76	127	82	699	736	1162	4.94582	6.94609	5.09769	41.1001	46.0759	71.4054	1.45862e-15	2.8567	up	--	--	--	--	--	--	--	--	--	S	Function unknown	ATP-dependent RNA helicase A [Oryza sativa Japonica Group]
BGIOSGA026484	127	563	315	34	129	124	6.67813	25.06	15.9539	1.61431	6.51884	6.13834	0.00531135	-1.80144	down	--	--	Cellular Component: photosystem I reaction center (GO:0009538);; Biological Process: photosynthesis (GO:0015979);;	K02692|5.4e-110|dosa:Os08t0560900-01|K02692 photosystem I subunit II | (RefSeq) Os08g0560900; Similar to Photosystem I reaction center subunit II, chloroplast precursor (Photosystem I 20 kDa subunit) (PSI-D).	Photosynthesis (ko00195)	--	--	PsaD	Photosystem I reaction center subunit II, chloroplastic OS=Hordeum vulgare OX=4513 GN=psaD PE=1 SV=1	C	Energy production and conversion	photosystem I reaction center subunit II, chloroplastic [Oryza sativa Japonica Group]
BGIOSGA012952	220	202	190	690	551	448	3.04136	2.35298	2.51593	8.6139	7.32265	5.83855	3.07512e-08	1.21276	up	[T]	Signal transduction mechanisms	Molecular Function: protein kinase activity (GO:0004672);; Molecular Function: ATP binding (GO:0005524);;	K17302|2.3e-76|ats:109770508|K17302 coatomer subunit beta' | (RefSeq) uncharacterized protein LOC109770508 isoform X1	--	[T]	Signal transduction mechanisms	Protein kinase domain	Putative receptor-like protein kinase At4g00960 OS=Arabidopsis thaliana OX=3702 GN=At4g00960 PE=3 SV=2	T	Signal transduction mechanisms	hypothetical protein OsI_12200 [Oryza sativa Indica Group]
BGIOSGA007903	92	107	86	388	243	259	4.7956	4.7408	4.32734	18.3189	12.2299	12.7917	8.42762e-06	1.36409	up	--	--	Cellular Component: nucleus (GO:0005634);; Cellular Component: cytosol (GO:0005829);; Biological Process: response to cold (GO:0009409);; Biological Process: response to water deprivation (GO:0009414);; Biological Process: abscisic acid-activated signaling pathway (GO:0009738);; Biological Process: seed germination (GO:0009845);; Molecular Function: abscisic acid binding (GO:0010427);; Biological…	K14496|1.2e-112|dosa:Os02t0255500-01|K14496 abscisic acid receptor PYR/PYL family | (RefSeq) Os02g0255500; Similar to Extensin (Fragment).	MAPK signaling pathway - plant (ko04016);; Plant hormone signal transduction (ko04075)	--	--	Polyketide cyclase / dehydrase and lipid transport	Abscisic acid receptor PYL3 OS=Oryza sativa subsp. japonica OX=39947 GN=PYL3 PE=1 SV=1	S	Function unknown	abscisic acid receptor PYL3-like isoform X1 [Oryza sativa Japonica Group]
BGIOSGA008716	12	23	12	155	64	107	0.45322	0.764656	0.424094	5.52152	2.41646	3.96859	3.55692e-05	2.30945	up	--	--	Molecular Function: zinc ion binding (GO:0008270);;	--	--	--	--	B-box zinc finger	B-box zinc finger protein 20 OS=Arabidopsis thaliana OX=3702 GN=BBX20 PE=1 SV=1	S	Function unknown	hypothetical protein OsI_08275 [Oryza sativa Indica Group]
BGIOSGA035719	18	23	22	3339	2892	4287	0.634499	0.690173	0.755424	111.692	103.068	149.897	3.43661e-132	6.98287	up	--	--	Biological Process: carbohydrate metabolic process (GO:0005975);;	K01183|1.7e-165|dosa:Os11t0701400-01|K01183 chitinase [EC:3.2.1.14] | (RefSeq) Os11g0701400; Chitinase (EC 3.2.1.14) III C10150-rice (EC 3.2.1.14).	Amino sugar and nucleotide sugar metabolism (ko00520)	[M]	Cell wall/membrane/envelope biogenesis	Glycosyl hydrolases family 18	Xylanase inhibitor protein 2 OS=Oryza sativa subsp. japonica OX=39947 GN=Chib3H-h PE=1 SV=1	G	Carbohydrate transport and metabolism	hypothetical protein OsI_37041 [Oryza sativa Indica Group]
BGIOSGA034072	31	41	29	5	0	9	2.00441	2.25936	1.85085	0.253156	0	0.515012	0.00691477	-2.33204	down	--	--	--	--	--	--	--	--	--	--	--	hypothetical protein OsI_35958 [Oryza sativa Indica Group]
BGIOSGA016619	276	3016	1182	269	271	214	5.17636	47.9361	21.3544	4.54994	4.88689	3.77765	0.00573579	-2.269	down	[G]	Carbohydrate transport and metabolism	Molecular Function: hydrolase activity, hydrolyzing O-glycosyl compounds (GO:0004553);; Biological Process: carbohydrate metabolic process (GO:0005975);;	K01179|4.3e-136|vvi:100250178|K01179 endoglucanase [EC:3.2.1.4] | (RefSeq) uncharacterized LOC100250178	Starch and sucrose metabolism (ko00500)	--	--	Cellulase (glycosyl hydrolase family 5)	Glycosyl hydrolase 5 family protein OS=Chamaecyparis obtusa OX=13415 PE=1 SV=1	G	Carbohydrate transport and metabolism	hypothetical protein OsI_16343 [Oryza sativa Indica Group]
BGIOSGA029228	6322	3619	4792	1181	1621	1320	173.303	83.9155	126.402	29.228	42.7388	34.128	4.54637e-18	-2.00663	down	[R]	General function prediction only	Molecular Function: ATP binding (GO:0005524);; Molecular Function: ATPase activity (GO:0016887);;	K06185|2.3e-226|dosa:Os09t0572400-01|K06185 ATP-binding cassette, subfamily F, member 2 | (RefSeq) Os09g0572400; Similar to Abcf2-prov protein.	--	[R]	General function prediction only	ABC transporter	ABC transporter F family member 1 OS=Arabidopsis thaliana OX=3702 GN=ABCF1 PE=2 SV=1	S	Function unknown	hypothetical protein OsI_32485 [Oryza sativa Indica Group]
BGIOSGA000853	70	150	129	430	377	281	1.09005	1.97035	1.93516	6.0632	5.6548	4.13046	0.000561785	1.33328	up	[T]	Signal transduction mechanisms	Molecular Function: protein kinase activity (GO:0004672);; Molecular Function: ATP binding (GO:0005524);; Cellular Component: plasma membrane (GO:0005886);; Biological Process: abscisic acid-activated signaling pathway (GO:0009738);; Biological Process: positive regulation of abscisic acid-activated signaling pathway (GO:0009789);; Cellular Component: integral component of membrane (GO:0016021);;…	K13429|1.9e-74|ccaj:109804580|K13429 chitin elicitor receptor kinase 1 | (RefSeq) lysM domain receptor-like kinase 3	Plant-pathogen interaction (ko04626)	--	--	Protein tyrosine and serine/threonine kinase	LysM domain receptor-like kinase 3 OS=Arabidopsis thaliana OX=3702 GN=LYK3 PE=2 SV=1	T	Signal transduction mechanisms	hypothetical protein OsI_03683 [Oryza sativa Indica Group]
BGIOSGA028444	2485	5106	2346	614	718	1239	172.249	299.464	156.488	38.4125	47.8775	81.0358	5.10826e-07	-2.07145	down	--	--	Cellular Component: integral component of membrane (GO:0016021);;	--	--	--	--	--	--	--	--	homeobox protein B-H1 [Oryza sativa Japonica Group]
BGIOSGA006405	442	1971	939	283	501	268	67.8576	255.956	138.624	39.1511	73.909	38.7488	0.000587118	-1.79206	down	--	--	Cellular Component: integral component of membrane (GO:0016021);;	K11094|1.1e-19|peq:110018477|K11094 U2 small nuclear ribonucleoprotein B'' | (RefSeq) U2 small nuclear ribonucleoprotein B''-like isoform X1	Spliceosome (ko03040)	--	--	Protein of unknown function (DUF3339)	--	S	Function unknown	Os02g0508100, partial [Oryza sativa Japonica Group]
BGIOSGA005821	45	39	41	357	295	459	3.27685	2.36127	2.87992	23.5283	20.715	31.6175	9.98959e-19	2.85123	up	--	--	--	--	--	--	--	zinc-finger of the FCS-type, C2-C2	FCS-Like Zinc finger 2 OS=Arabidopsis thaliana OX=3702 GN=FLZ2 PE=1 SV=1	S	Function unknown	uncharacterized protein LOC4330358 [Oryza sativa Japonica Group]
BGIOSGA035720	0	0	4	49	92	98	0	0	0.130434	1.66814	3.30608	3.47655	1.62566e-08	4.36687	up	--	--	Biological Process: carbohydrate metabolic process (GO:0005975);;	K01183|6.3e-165|dosa:Os11t0701500-01|K01183 chitinase [EC:3.2.1.14] | (RefSeq) Os11g0701500; Similar to Class III chitinase homologue (OsChib3H-g) (Fragment).	Amino sugar and nucleotide sugar metabolism (ko00520)	[M]	Cell wall/membrane/envelope biogenesis	Glycosyl hydrolases family 18	Xylanase inhibitor protein 2 OS=Oryza sativa subsp. japonica OX=39947 GN=Chib3H-h PE=1 SV=1	G	Carbohydrate transport and metabolism	hypothetical protein OsI_37042 [Oryza sativa Indica Group]
BGIOSGA006363	4109	2142	3174	1859	1811	1593	161.75	71.3213	120.206	66.0726	68.548	59.1529	4.60167e-06	-1.0349	down	[C]	Energy production and conversion	Cellular Component: mitochondrial inner membrane (GO:0005743);; Molecular Function: ubiquinol-cytochrome-c reductase activity (GO:0008121);; Cellular Component: integral component of membrane (GO:0016021);; Molecular Function: 2 iron, 2 sulfur cluster binding (GO:0051537);; Cellular Component: respiratory chain (GO:0070469);;	K00411|5.3e-153|dosa:Os02t0520800-01|K00411 ubiquinol-cytochrome c reductase iron-sulfur subunit [EC:7.1.1.8] | (RefSeq) Os02g0520800; Similar to Ubiquinol-cytochrome c reductase iron-sulfur subunit, mitochondrial precursor (EC 1.10.2.2) (Rieske iron-sulfur protein) (RISP).	Oxidative phosphorylation (ko00190)	[C]	Energy production and conversion	Ubiquinol cytochrome reductase transmembrane region	Cytochrome b-c1 complex subunit Rieske, mitochondrial OS=Zea mays OX=4577 PE=2 SV=1	C	Energy production and conversion	cytochrome b-c1 complex subunit Rieske, mitochondrial [Oryza sativa Japonica Group]
BGIOSGA006205	427	728	426	163	210	219	16.0439	23.1181	15.402	5.51148	7.56286	7.73128	7.80435e-06	-1.59165	down	--	--	Molecular Function: molecular_function (GO:0003674);; Molecular Function: nucleic acid binding (GO:0003676);; Molecular Function: transcription factor activity, sequence-specific DNA binding (GO:0003700);; Cellular Component: cellular_component (GO:0005575);; Cellular Component: intracellular (GO:0005622);; Cellular Component: cell (GO:0005623);; Cellular Component: nucleus (GO:0005634);; Biologi…	K14412|2.3e-13|obr:102714333|K14412 alpha-1,4-fucosyltransferase [EC:2.4.1.65] | (RefSeq) uncharacterized LOC102714333	Various types of N-glycan biosynthesis (ko00513)	[R]	General function prediction only	Zinc finger, C2H2 type	Zinc finger protein STOP1 homolog OS=Oryza sativa subsp. japonica OX=39947 GN=Os01g0871200 PE=2 SV=1	S	Function unknown	hypothetical protein OsI_07756 [Oryza sativa Indica Group]
BGIOSGA037163	41	32	49	106	156	133	0.453603	0.302471	0.523961	1.07467	1.68593	1.40833	0.000554503	1.42364	up	--	--	Cellular Component: integral component of membrane (GO:0016021);;	K13466|1.1e-11|cic:CICLE_v10017769mg|K13466 EIX receptor 1/2 | (RefSeq) hypothetical protein	Plant-pathogen interaction (ko04626)	[R]	General function prediction only	Leucine rich repeat	Receptor-like protein 6 OS=Arabidopsis thaliana OX=3702 GN=RLP6 PE=3 SV=1	S	Function unknown	hypothetical protein OsI_37833 [Oryza sativa Indica Group]
BGIOSGA030993	7	9	15	2204	1443	2082	0.511662	0.536642	1.08226	153.794	107.291	151.879	6.66815e-99	7.04008	up	--	--	Molecular Function: calcium ion binding (GO:0005509);;	--	--	--	--	EF hand	--	S	Function unknown	uncharacterized protein LOC4347408 [Oryza sativa Japonica Group]
BGIOSGA010735	45	52	61	737	507	319	0.847987	0.840269	1.12745	12.8036	9.38485	5.7834	4.13953e-18	2.94964	up	[T]	Signal transduction mechanisms	Molecular Function: protein kinase activity (GO:0004672);; Molecular Function: ATP binding (GO:0005524);;	K08819|2.1e-249|zma:100281653|K08819 cyclin-dependent kinase 12/13 [EC:2.7.11.22 2.7.11.23] | (RefSeq) uncharacterized LOC100281653	--	[D]	Cell cycle control, cell division, chromosome partitioning	Protein kinase domain	Probable serine/threonine-protein kinase At1g54610 OS=Arabidopsis thaliana OX=3702 GN=At1g54610 PE=1 SV=1	T	Signal transduction mechanisms	hypothetical protein OsI_11562 [Oryza sativa Indica Group]
BGIOSGA002634	109	114	152	941	649	474	7.27463	6.43401	9.78748	57.0205	41.8733	30.0066	7.60354e-14	2.16228	up	--	--	--	--	--	--	--	--	--	--	--	hypothetical protein OsJ_00098 [Oryza sativa Japonica Group]
BGIOSGA007594	54	93	126	334	480	331	0.586306	0.849253	1.31078	3.27227	5.01463	3.39265	8.91595e-06	1.76374	up	--	--	Biological Process: defense response (GO:0006952);; Molecular Function: ADP binding (GO:0043531);;	K13457|2.5e-176|dosa:Os12t0246700-01|K13457 disease resistance protein RPM1 | (RefSeq) Os12g0246700; NB-ARC domain containing protein.	Plant-pathogen interaction (ko04626)	[T]	Signal transduction mechanisms	NB-ARC domain	Disease resistance protein RPM1 OS=Arabidopsis thaliana OX=3702 GN=RPM1 PE=1 SV=1	S	Function unknown	hypothetical protein OsI_05965 [Oryza sativa Indica Group]
BGIOSGA011857	2466	1680	1888	734	907	794	125.606	72.3759	92.4956	33.7225	44.4206	38.1579	6.42851e-14	-1.49986	down	[R]	General function prediction only	Molecular Function: GTPase activity (GO:0003924);; Molecular Function: GTP binding (GO:0005525);;	K07910|1.9e-113|dosa:Os03t0146000-01|K07910 Ras-related protein Rab-18 | (RefSeq) Os03g0146000; Similar to RAB1X.	--	[R]	General function prediction only	Ras family	Ras-related protein RABC2a OS=Arabidopsis thaliana OX=3702 GN=RABC2A PE=1 SV=1	S	Function unknown	ras-related protein RABC2a [Oryza sativa Japonica Group]
Oryza_sativa_newGene_3527	248	256	274	902	650	621	6.00045	4.5431	5.90831	18.3174	14.1134	13.8409	1.46118e-09	1.23127	up	--	--	--	--	--	--	--	--	--	--	--	hypothetical protein DAI22_06g114600 [Oryza sativa Japonica Group]
BGIOSGA000601	1462	824	1079	551	615	641	160.311	76.3913	113.859	54.5097	64.7692	66.2746	1.31818e-05	-1.07967	down	--	--	--	--	--	--	--	--	--	S	Function unknown	hypothetical protein OsI_04198 [Oryza sativa Indica Group]
BGIOSGA002698	109	169	179	70	68	84	3.93323	5.14635	6.21414	2.28451	2.34935	2.83849	0.00221469	-1.21566	down	--	--	Molecular Function: nucleic acid binding (GO:0003676);; Molecular Function: endonuclease activity (GO:0004519);; Biological Process: DNA catabolic process (GO:0006308);;	--	--	--	--	S1/P1 Nuclease	Endonuclease 4 OS=Arabidopsis thaliana OX=3702 GN=ENDO4 PE=1 SV=1	S	Function unknown	hypothetical protein OsI_00234 [Oryza sativa Indica Group]
BGIOSGA037450	6360	4267	5659	2806	2916	2780	142.096	80.6397	121.667	56.6003	62.6575	58.6095	2.62211e-12	-1.13913	down	--	--	Cellular Component: integral component of membrane (GO:0016021);;	--	--	--	--	--	--	S	Function unknown	hypothetical protein OsI_38454 [Oryza sativa Indica Group]
BGIOSGA013304	609	269	379	175	64	159	34.4466	12.8461	20.5955	8.93691	3.45172	8.44864	6.7323e-05	-1.76817	down	[R]	General function prediction only	Cellular Component: integral component of membrane (GO:0016021);;	K16302|6.9e-91|osa:4333703|K16302 metal transporter CNNM | (RefSeq) DUF21 domain-containing protein At2g14520 isoform X1	--	[S]	Function unknown	Cyclin M transmembrane N-terminal domain	DUF21 domain-containing protein At2g14520 OS=Arabidopsis thaliana OX=3702 GN=CBSDUF3 PE=2 SV=2	P	Inorganic ion transport and metabolism	hypothetical protein OsI_12979 [Oryza sativa Indica Group]
BGIOSGA010930	1654	932	1433	588	434	422	15.0105	7.154	12.5084	4.81708	3.78405	3.61289	2.68316e-13	-1.66996	down	[O]	Posttranslational modification, protein turnover, chaperones	Molecular Function: ATP binding (GO:0005524);; Biological Process: cellular protein modification process (GO:0006464);; Molecular Function: small protein activating enzyme activity (GO:0008641);;	K03178|0.0e+00|dosa:Os03t0294900-01|K03178 ubiquitin-activating enzyme E1 [EC:6.2.1.45] | (RefSeq) Os03g0294900; Similar to Ubiquitin-activating enzyme E1.	Ubiquitin mediated proteolysis (ko04120)	[O]	Posttranslational modification, protein turnover, chaperones	ThiF family	Ubiquitin-activating enzyme E1 3 OS=Triticum aestivum OX=4565 GN=UBA3 PE=1 SV=1	H	Coenzyme transport and metabolism	hypothetical protein OsJ_10472 [Oryza sativa Japonica Group]
BGIOSGA000395	257	143	134	1811	1537	1427	5.9163	2.77509	2.96279	37.6993	34.0831	31.0515	1.0786e-29	2.88621	up	--	--	Cellular Component: integral component of membrane (GO:0016021);;	K14209|1.9e-09|cam:101501025|K14209 solute carrier family 36 (proton-coupled amino acid transporter) | (RefSeq) proton-coupled amino acid transporter 4-like	--	[E]	Amino acid transport and metabolism	Transmembrane amino acid transporter protein	Amino acid permease 8 OS=Arabidopsis thaliana OX=3702 GN=AAP8 PE=1 SV=1	E	Amino acid transport and metabolism	hypothetical protein OsI_04649 [Oryza sativa Indica Group]
BGIOSGA000821	262	1376	501	262	272	248	6.82139	30.3467	12.5739	6.15845	6.80027	6.08974	0.00412136	-1.5866	down	--	--	--	--	--	--	--	Lipase (class 3)	--	S	Function unknown	hypothetical protein OsI_03753 [Oryza sativa Indica Group]
BGIOSGA001059	52	61	105	327	202	190	1.02952	1.03353	2.015	5.92501	3.89514	3.60604	0.000470911	1.41736	up	--	--	Molecular Function: DNA binding (GO:0003677);;	K14292|4.0e-11|cann:107850838|K14292 trimethylguanosine synthase [EC:2.1.1.-] | (RefSeq) uncharacterized LOC107850838	RNA transport (ko03013)	--	--	Homeodomain	WUSCHEL-related homeobox 7 OS=Oryza sativa subsp. japonica OX=39947 GN=WOX7 PE=2 SV=2	K	Transcription	WUSCHEL-related homeobox 7 [Oryza sativa Japonica Group]
BGIOSGA017090	2432	1955	1837	6987	5769	7073	65.3228	44.4306	47.4875	169.476	149.07	179.307	4.68697e-17	1.44187	up	[H]	Coenzyme transport and metabolism	Molecular Function: coproporphyrinogen oxidase activity (GO:0004109);; Biological Process: porphyrin-containing compound biosynthetic process (GO:0006779);;	K00228|7.1e-231|osa:4336951|K00228 coproporphyrinogen III oxidase [EC:1.3.3.3] | (RefSeq) oxygen-dependent coproporphyrinogen-III oxidase, chloroplastic	Porphyrin and chlorophyll metabolism (ko00860)	[H]	Coenzyme transport and metabolism	Coproporphyrinogen III oxidase	Oxygen-dependent coproporphyrinogen-III oxidase, chloroplastic OS=Oryza sativa subsp. japonica OX=39947 GN=CPX PE=2 SV=2	H	Coenzyme transport and metabolism	oxygen-dependent coproporphyrinogen-III oxidase, chloroplastic [Oryza sativa Japonica Group]
BGIOSGA012663	92	127	107	39	36	15	1.88667	2.19638	2.10786	0.709208	0.693646	0.277669	3.91943e-05	-1.97703	down	[R]	General function prediction only	--	K13963|3.3e-87|vra:111242705|K13963 serpin B | (RefSeq) uncharacterized protein LOC111242705	--	--	--	Endonuclease/Exonuclease/phosphatase family	--	S	Function unknown	hypothetical protein OsI_11658 [Oryza sativa Indica Group]
BGIOSGA009824	17	20	31	179	143	235	0.385231	0.388961	0.680545	3.70511	3.14914	5.09941	8.29983e-10	2.6676	up	--	--	Molecular Function: transferase activity, transferring acyl groups other than amino-acyl groups (GO:0016747);;	K13065|3.0e-10|smo:SELMODRAFT_450740|K13065 shikimate O-hydroxycinnamoyltransferase [EC:2.3.1.133] | (RefSeq) BAHDb7a-2; BAHD family acyltransferase	Phenylpropanoid biosynthesis (ko00940);; Flavonoid biosynthesis (ko00941);; Stilbenoid, diarylheptanoid and gingerol biosynthesis (ko00945)	--	--	Transferase family	--	S	Function unknown	hypothetical protein OsI_13481 [Oryza sativa Indica Group]
BGIOSGA020292	9	66	58	274	150	227	0.2259	1.38648	1.39115	6.21643	3.60844	5.39071	0.00558049	1.79665	up	[G]	Carbohydrate transport and metabolism	Molecular Function: polygalacturonase activity (GO:0004650);; Biological Process: carbohydrate metabolic process (GO:0005975);;	K01213|4.0e-232|dosa:Os05t0542800-01|K01213 galacturan 1,4-alpha-galacturonidase [EC:3.2.1.67] | (RefSeq) Os05g0542800; Pectin lyase fold/virulence factor domain containing protein.	Pentose and glucuronate interconversions (ko00040)	--	--	Glycosyl hydrolases family 28	Probable polygalacturonase At1g80170 OS=Arabidopsis thaliana OX=3702 GN=At1g80170 PE=1 SV=1	M	Cell wall/membrane/envelope biogenesis	hypothetical protein OsI_20838 [Oryza sativa Indica Group]
BGIOSGA030110	1199	1079	823	368	378	405	74.0515	56.345	48.9139	20.5191	22.4501	23.554	5.56747e-13	-1.62489	down	--	--	Molecular Function: molecular_function (GO:0003674);; Molecular Function: binding (GO:0005488);; Cellular Component: cellular_component (GO:0005575);; Cellular Component: intracellular (GO:0005622);; Cellular Component: cell (GO:0005623);; Cellular Component: cytoplasm (GO:0005737);; Biological Process: transport (GO:0006810);; Biological Process: ion transport (GO:0006811);; Biological Process: …	K13459|6.2e-06|hbr:110673008|K13459 disease resistance protein RPS2 | (RefSeq) probable disease resistance protein At5g63020	Plant-pathogen interaction (ko04626)	--	--	--	--	--	--	hypothetical protein OsI_30639 [Oryza sativa Indica Group]
BGIOSGA000832	8153	6109	5760	1652	1485	1020	242.043	153.419	164.53	44.2799	42.3951	28.5723	5.68009e-36	-2.47024	down	--	--	Molecular Function: electron carrier activity (GO:0009055);;	--	--	--	--	Plastocyanin-like domain	Early nodulin-like protein 1 OS=Oryza sativa subsp. japonica OX=39947 GN=ENODL1 PE=1 SV=1	S	Function unknown	hypothetical protein OsI_03725 [Oryza sativa Indica Group]
BGIOSGA014457	929	689	718	495	454	368	26.2617	16.4789	19.529	12.6353	12.3465	9.80331	4.21502e-08	-1.04072	down	--	--	Molecular Function: AT DNA binding (GO:0003680);; Cellular Component: nucleus (GO:0005634);;	--	--	--	--	Plants and Prokaryotes Conserved (PCC) domain	AT-hook motif nuclear-localized protein 10 OS=Arabidopsis thaliana OX=3702 GN=AHL10 PE=1 SV=2	S	Function unknown	hypothetical protein OsI_17180 [Oryza sativa Indica Group]
BGIOSGA003290	84	120	103	604	520	455	1.66831	2.02886	1.97721	10.8995	10.0046	8.58558	4.87223e-16	2.08252	up	[H]	Coenzyme transport and metabolism	Molecular Function: oxygen-dependent protoporphyrinogen oxidase activity (GO:0004729);; Biological Process: protoporphyrinogen IX biosynthetic process (GO:0006782);;	K00231|2.4e-298|dosa:Os01t0286600-01|K00231 protoporphyrinogen/coproporphyrinogen III oxidase [EC:1.3.3.4 1.3.3.15] | (RefSeq) Os01g0286600; Similar to Plastidal protoporphyrinogen oxidase.	Porphyrin and chlorophyll metabolism (ko00860)	[H]	Coenzyme transport and metabolism	Flavin containing amine oxidoreductase	Protoporphyrinogen oxidase, chloroplastic OS=Oryza sativa subsp. japonica OX=39947 GN=PPOX1 PE=2 SV=1	H	Coenzyme transport and metabolism	hypothetical protein OsI_01450 [Oryza sativa Indica Group]
BGIOSGA030973	30	38	51	158	135	107	0.556938	0.596992	0.90963	2.67497	2.42768	1.88119	0.000325108	1.44867	up	--	--	--	K19307|5.6e-112|sbi:8055834|K19307 25S rRNA (uracil2634-N3)-methyltransferase [EC:2.1.1.313] | (RefSeq) uncharacterized protein LOC8055834	--	[S]	Function unknown	Domain of unknown function (DUF2431)	Heavy metal-associated isoprenylated plant protein 41 OS=Arabidopsis thaliana OX=3702 GN=HIPP41 PE=3 SV=1	S	Function unknown	hypothetical protein OsI_31775 [Oryza sativa Indica Group]
BGIOSGA017163	3303	2326	3042	1710	1387	1548	96.4616	57.4605	85.4643	45.066	38.9481	42.6573	3.20859e-12	-1.10855	down	[CIR]	Energy production and conversion;; Lipid transport and metabolism;; General function prediction only	Molecular Function: FMN binding (GO:0010181);; Molecular Function: oxidoreductase activity (GO:0016491);;	K11517|6.4e-202|osa:4337048|K11517 (S)-2-hydroxy-acid oxidase [EC:1.1.3.15] | (RefSeq) peroxisomal (S)-2-hydroxy-acid oxidase GLO3 isoform X1	Glyoxylate and dicarboxylate metabolism (ko00630);; Carbon metabolism (ko01200);; Peroxisome (ko04146)	[C]	Energy production and conversion	FMN-dependent dehydrogenase	Peroxisomal (S)-2-hydroxy-acid oxidase GLO3 OS=Oryza sativa subsp. indica OX=39946 GN=GLO3 PE=3 SV=1	C	Energy production and conversion	peroxisomal (S)-2-hydroxy-acid oxidase GLO3 isoform X1 [Oryza sativa Japonica Group]
BGIOSGA002396	448	298	296	0	0	0	12.3295	6.92888	7.83347	0	0	0	7.19275e-33	-8.12736	down	--	--	--	--	--	--	--	--	--	--	--	hypothetical protein OsI_00391 [Oryza sativa Indica Group]
BGIOSGA009418	93	68	100	348	244	303	2.77047	1.72345	2.8889	9.44389	7.057	8.59681	8.97494e-08	1.52352	up	--	--	--	--	--	--	--	--	--	S	Function unknown	hypothetical protein OsI_14373 [Oryza sativa Indica Group]
BGIOSGA004771	14662	9451	11337	4720	5755	4829	371.631	202.64	276.506	107.999	140.29	115.493	1.30671e-13	-1.40488	down	[O]	Posttranslational modification, protein turnover, chaperones	--	K03283|7.4e-210|dosa:Os01t0840100-01|K03283 heat shock 70kDa protein 1/2/6/8 | (RefSeq) Os01g0840100; Heat shock protein Hsp70 family protein.	Spliceosome (ko03040);; Protein processing in endoplasmic reticulum (ko04141);; Endocytosis (ko04144)	[O]	Posttranslational modification, protein turnover, chaperones	Hsp70 protein	Heat shock 70 kDa protein 4 OS=Arabidopsis thaliana OX=3702 GN=HSP70-4 PE=1 SV=1	O	Posttranslational modification, protein turnover, chaperones	hypothetical protein OsI_04375 [Oryza sativa Indica Group]
BGIOSGA034597	561	607	570	4713	3263	4139	14.5381	13.3173	14.2231	110.447	81.4589	101.378	1.31775e-45	2.54552	up	[M]	Cell wall/membrane/envelope biogenesis	Molecular Function: protein serine/threonine kinase activity (GO:0004674);; Molecular Function: ATP binding (GO:0005524);;	K00924|5.9e-103|boe:106307512|K00924 kinase [EC:2.7.1.-] | (RefSeq) probable receptor-like protein kinase At3g55450 isoform X1	--	[T]	Signal transduction mechanisms	Protein tyrosine and serine/threonine kinase	Probable serine/threonine-protein kinase PBL8 OS=Arabidopsis thaliana OX=3702 GN=PBL8 PE=1 SV=1	T	Signal transduction mechanisms	probable serine/threonine-protein kinase PBL8 isoform X1 [Oryza sativa Japonica Group]
Oryza_sativa_newGene_6522	43	48	47	119	134	174	0.660575	0.48095	0.602894	1.4752	1.77876	2.25177	0.000692714	1.35936	up	--	--	--	--	--	--	--	--	--	L	Replication, recombination and repair	Putative retroelement [Oryza sativa Japonica Group]
Oryza_sativa_newGene_1924	280	349	336	149	100	159	4.00718	3.72297	4.21325	1.85213	1.66824	2.26126	3.88585e-06	-1.43126	down	--	--	--	--	--	--	--	--	--	--	--	uncharacterized protein LOC4325434 [Oryza sativa Japonica Group]
BGIOSGA028981	214	97	127	368	352	349	8.94692	3.427	5.11266	13.9124	14.2059	13.7937	0.0019414	1.05176	up	--	--	--	--	--	--	--	--	--	S	Function unknown	uncharacterized protein LOC107277027 [Oryza sativa Japonica Group]
BGIOSGA016678	205	258	193	694	657	525	8.85994	9.45743	8.01142	27.1315	27.3729	21.4358	2.71256e-07	1.25633	up	--	--	Cellular Component: integral component of membrane (GO:0016021);;	--	--	--	--	--	--	S	Function unknown	hypothetical protein OsI_16454 [Oryza sativa Indica Group]
BGIOSGA003453	667	760	558	128	187	178	36.7604	35.4307	29.5402	6.36539	9.90685	9.23543	3.34368e-14	-2.17421	down	--	--	Biological Process: regulation of transcription, DNA-templated (GO:0006355);; Molecular Function: zinc ion binding (GO:0008270);; Molecular Function: sequence-specific DNA binding (GO:0043565);;	K09184|5.7e-08|vvi:104879571|K09184 GATA-binding protein, other eukaryote | (RefSeq) GATA transcription factor 8	--	[K]	Transcription	GATA zinc finger	GATA transcription factor 23 OS=Arabidopsis thaliana OX=3702 GN=GATA23 PE=2 SV=2	K	Transcription	hypothetical protein OsI_01791 [Oryza sativa Indica Group]
BGIOSGA030487	189	247	244	714	644	480	1.87782	2.07935	2.32972	6.41603	6.16296	4.51063	2.96368e-06	1.17379	up	[R]	General function prediction only	Biological Process: defense response (GO:0006952);; Molecular Function: ADP binding (GO:0043531);;	K15078|2.3e-74|tcc:18614561|K15078 structure-specific endonuclease subunit SLX1 [EC:3.6.1.-] | (RefSeq) putative disease resistance protein RGA3	--	[T]	Signal transduction mechanisms	NB-ARC domain	Putative disease resistance protein RGA3 OS=Solanum bulbocastanum OX=147425 GN=RGA3 PE=2 SV=2	S	Function unknown	hypothetical protein OsI_30816 [Oryza sativa Indica Group]
BGIOSGA023020	319	301	429	2658	2177	2199	4.21354	3.35969	5.45339	31.7513	27.7054	27.4617	1.26731e-44	2.4967	up	--	--	Biological Process: regulation of defense response to fungus (GO:1900150);;	--	--	--	--	Probable zinc-ribbon domain	--	S	Function unknown	hypothetical protein OsI_23196 [Oryza sativa Indica Group]
BGIOSGA016365	188	207	202	27	27	23	8.18228	7.62341	8.48966	1.04103	1.10986	0.947183	1.18553e-21	-3.085	down	--	--	--	--	--	--	--	Senescence regulator	--	S	Function unknown	uncharacterized protein LOC4335793 [Oryza sativa Japonica Group]
BGIOSGA010774	450	156	405	121	164	122	10.6902	3.11916	9.26349	2.58704	3.73842	2.73121	0.000722605	-1.43338	down	[T]	Signal transduction mechanisms	Molecular Function: protein serine/threonine kinase activity (GO:0004674);; Molecular Function: ATP binding (GO:0005524);; Biological Process: signal transduction (GO:0007165);;	K07198|7.0e-259|dosa:Os03t0339900-01|K07198 5'-AMP-activated protein kinase, catalytic alpha subunit [EC:2.7.11.11] | (RefSeq) Os03g0339900, CALCINEURIN_B-LIKE_PROTEIN-INTERACTING_PROTEIN_KINASE_10, CIPK10; Similar to Serine/threonine protein kinase.	--	[T]	Signal transduction mechanisms	Protein kinase domain	CBL-interacting protein kinase 10 OS=Oryza sativa subsp. japonica OX=39947 GN=CIPK10 PE=2 SV=1	T	Signal transduction mechanisms	hypothetical protein OsI_11492 [Oryza sativa Indica Group]
Oryza_sativa_newGene_1095	8	3	8	210	125	100	0.106672	0.033748	0.10564	2.66991	1.69893	1.32547	1.26803e-13	3.90409	up	--	--	Biological Process: defense response (GO:0006952);; Molecular Function: ADP binding (GO:0043531);;	K13457|4.1e-18|nnu:109113888|K13457 disease resistance protein RPM1 | (RefSeq) disease resistance protein RPM1-like	Plant-pathogen interaction (ko04626)	[T]	Signal transduction mechanisms	NB-ARC domain	Disease resistance protein RGA4 OS=Oryza sativa subsp. japonica OX=39947 GN=RGA4 PE=2 SV=1	T	Signal transduction mechanisms	Os11g0609700 [Oryza sativa Japonica Group]
BGIOSGA016329	447	221	305	198	131	160	4.92315	2.05374	3.22595	1.96893	1.3884	1.66115	0.00040286	-1.17138	down	--	--	Molecular Function: nucleic acid binding (GO:0003676);; Cellular Component: nucleus (GO:0005634);; Biological Process: DNA repair (GO:0006281);; Molecular Function: phosphoric diester hydrolase activity (GO:0008081);; Molecular Function: zinc ion binding (GO:0008270);; Molecular Function: hydrolase activity, acting on acid anhydrides, in phosphorus-containing anhydrides (GO:0016818);;	K10862|2.2e-07|cit:102627995|K10862 tyrosyl-DNA phosphodiesterase 1 [EC:3.1.4.-] | (RefSeq) tyrosyl-DNA phosphodiesterase 1	--	--	--	Tyrosyl-DNA phosphodiesterase	--	S	Function unknown	hypothetical protein OsI_15757 [Oryza sativa Indica Group]
BGIOSGA009617	262	181	235	151	68	129	4.30484	2.52049	3.72447	2.23822	1.06967	1.9962	0.00288098	-1.13987	down	--	--	Cellular Component: Golgi apparatus (GO:0005794);; Biological Process: protein glycosylation (GO:0006486);; Cellular Component: integral component of membrane (GO:0016021);; Molecular Function: transferase activity, transferring glycosyl groups (GO:0016757);; Molecular Function: carbohydrate binding (GO:0030246);;	K20843|0.0e+00|osa:4334478|K20843 hydroxyproline O-galactosyltransferase 2/3/4/5/6 [EC:2.4.1.-] | (RefSeq) probable beta-1,3-galactosyltransferase 19	--	[G]	Carbohydrate transport and metabolism	Galactoside-binding lectin	Hydroxyproline O-galactosyltransferase GALT6 OS=Arabidopsis thaliana OX=3702 GN=GALT6 PE=2 SV=2	S	Function unknown	hydroxyproline O-galactosyltransferase GALT6 [Oryza sativa Japonica Group]
BGIOSGA000160	76	132	100	394	231	296	3.1632	4.67224	4.00029	14.9043	9.294	11.6957	0.000562218	1.28252	up	--	--	Molecular Function: aspartic-type endopeptidase activity (GO:0004190);;	K20222|1.5e-08|nsy:104217451|K20222 importin-5 | (RefSeq) importin-5-like isoform X1	--	[O]	Posttranslational modification, protein turnover, chaperones	Xylanase inhibitor C-terminal	Chitinase CLP OS=Oryza sativa subsp. japonica OX=39947 GN=CLP PE=1 SV=1	U	Intracellular trafficking, secretion, and vesicular transport	hypothetical protein DAI22_01g463600 [Oryza sativa Japonica Group]
BGIOSGA013978	315	224	295	204	151	118	4.81938	2.8993	4.33238	2.81811	2.21045	1.69884	0.000275546	-1.02735	down	--	--	Cellular Component: chloroplast (GO:0009507);;	--	--	[R]	General function prediction only	PPR repeat family	Pentatricopeptide repeat-containing protein At5g46580, chloroplastic OS=Arabidopsis thaliana OX=3702 GN=At5g46580 PE=2 SV=1	S	Function unknown	hypothetical protein OsI_14394 [Oryza sativa Indica Group]
BGIOSGA001879	454	516	531	6604	1679	1021	10.8799	10.4629	12.2478	143.023	38.7315	23.1036	0.00493479	2.00125	up	--	--	Molecular Function: GTPase activity (GO:0003924);; Molecular Function: structural constituent of cytoskeleton (GO:0005200);; Molecular Function: GTP binding (GO:0005525);; Cellular Component: cytoplasm (GO:0005737);; Cellular Component: microtubule (GO:0005874);; Biological Process: microtubule-based process (GO:0007017);;	K07375|1.9e-264|dosa:Os01t0282800-02|K07375 tubulin beta | (RefSeq) Os01g0282800, BETA-TUBULIN_1, TUB1; Similar to Tubulin beta-5 chain (Beta-5 tubulin).	Phagosome (ko04145)	[Z]	Cytoskeleton	Tubulin/FtsZ family, GTPase domain	Tubulin beta-1 chain OS=Oryza sativa subsp. japonica OX=39947 GN=TUBB1 PE=2 SV=2	Z	Cytoskeleton	tubulin beta-1 chain [Oryza sativa Japonica Group]
BGIOSGA016530	44	48	75	21	27	18	1.06741	0.980073	1.74594	0.452313	0.612994	0.393568	0.00755122	-1.44341	down	--	--	Molecular Function: transcription factor activity, sequence-specific DNA binding (GO:0003700);; Cellular Component: nucleus (GO:0005634);;	K14514|4.2e-208|osa:107278750|K14514 ethylene-insensitive protein 3 | (RefSeq) ETHYLENE INSENSITIVE 3-like 5 protein	MAPK signaling pathway - plant (ko04016);; Plant hormone signal transduction (ko04075)	--	--	Ethylene insensitive 3	ETHYLENE INSENSITIVE 3-like 5 protein OS=Arabidopsis thaliana OX=3702 GN=EIL5 PE=2 SV=1	S	Function unknown	hypothetical protein OsI_16137 [Oryza sativa Indica Group]
BGIOSGA012419	744	397	569	194	161	140	24.2929	10.9696	17.8639	5.71995	5.04684	4.31116	1.15055e-13	-1.96434	down	--	--	Molecular Function: ATP transmembrane transporter activity (GO:0005347);; Molecular Function: iron ion transmembrane transporter activity (GO:0005381);; Cellular Component: integral component of membrane (GO:0016021);; Biological Process: mitochondrial iron ion transport (GO:0048250);;	K15113|5.9e-183|dosa:Os03t0296800-01|K15113 solute carrier family 25 (mitochondrial iron transporter), member 28/37 | (RefSeq) Os03g0296800; Mitochondrial carrier protein domain containing protein.	--	[C]	Energy production and conversion	Mitochondrial carrier protein	S-adenosylmethionine carrier 1, chloroplastic/mitochondrial OS=Arabidopsis thaliana OX=3702 GN=SAMC1 PE=1 SV=1	O	Posttranslational modification, protein turnover, chaperones	uncharacterized mitochondrial carrier C8C9.12c [Oryza sativa Japonica Group]
BGIOSGA017883	1346	768	1077	388	477	498	23.1399	11.1646	17.8185	6.02331	7.88532	8.07466	6.11011e-08	-1.39811	down	--	--	Molecular Function: protein kinase activity (GO:0004672);; Molecular Function: ATP binding (GO:0005524);; Cellular Component: integral component of membrane (GO:0016021);;	K13430|1.6e-27|lja:Lj1g3v3891980.1|K13430 serine/threonine-protein kinase PBS1 [EC:2.7.11.1] | (RefSeq) Lj1g3v3891980.1; -	Plant-pathogen interaction (ko04626)	--	--	Protein tyrosine and serine/threonine kinase	Protein MALE DISCOVERER 1 OS=Arabidopsis thaliana OX=3702 GN=MDIS1 PE=1 SV=1	T	Signal transduction mechanisms	hypothetical protein OsI_20299 [Oryza sativa Indica Group]
BGIOSGA011009	4657	2968	3776	9767	8488	9192	76.7532	41.3841	59.8815	145.341	134.561	142.972	7.72363e-10	1.04722	up	--	--	Molecular Function: SNARE binding (GO:0000149);; Molecular Function: 1-phosphatidylinositol binding (GO:0005545);; Molecular Function: phosphatidylinositol-4,5-bisphosphate binding (GO:0005546);; Cellular Component: plasma membrane (GO:0005886);; Cellular Component: clathrin-coated pit (GO:0005905);; Biological Process: endocytosis (GO:0006897);; Biological Process: vesicle budding from membrane …	K20043|1.2e-81|pper:18782014|K20043 clathrin coat assembly protein AP180 | (RefSeq) clathrin coat assembly protein AP180	--	[TU]	Signal transduction mechanisms;; Intracellular trafficking, secretion, and vesicular transport	ANTH domain	Probable clathrin assembly protein At4g32285 OS=Arabidopsis thaliana OX=3702 GN=At4g32285 PE=1 SV=2	U	Intracellular trafficking, secretion, and vesicular transport	putative clathrin assembly protein At2g25430 [Oryza sativa Japonica Group]
BGIOSGA035497	4	13	0	99	129	100	0.11818	0.314191	0	2.75569	3.83129	2.88687	1.43518e-05	3.25923	up	--	--	Molecular Function: protein binding (GO:0005515);;	--	--	--	--	Protein of unknown function (DUF295)	--	--	--	hypothetical protein OsI_36584 [Oryza sativa Indica Group]
BGIOSGA019904	543	568	848	2222	2583	3981	22.248	19.6786	33.454	82.2729	101.898	154.087	9.76629e-10	1.91386	up	--	--	Cellular Component: endoplasmic reticulum membrane (GO:0005789);; Cellular Component: integral component of plasma membrane (GO:0005887);; Molecular Function: sugar transmembrane transporter activity (GO:0051119);; Biological Process: protein homooligomerization (GO:0051260);;	K15382|5.7e-120|dosa:Os05t0426000-01|K15382 solute carrier family 50 (sugar transporter) | (RefSeq) Os05g0426000, SWEET1B; MtN3 and saliva related transmembrane protein family protein.	--	[R]	General function prediction only	Sugar efflux transporter for intercellular exchange	Bidirectional sugar transporter SWEET1b OS=Oryza sativa subsp. indica OX=39946 GN=SWEET1B PE=3 SV=1	U	Intracellular trafficking, secretion, and vesicular transport	RecName: Full=Bidirectional sugar transporter SWEET1b; Short=OsSWEET1b [Oryza sativa Indica Group]
BGIOSGA036832	1207	987	1082	4415	4828	3559	14.0659	9.72248	12.1259	46.4564	54.1179	39.1475	6.17847e-30	1.73206	up	[T]	Signal transduction mechanisms	Molecular Function: protein kinase activity (GO:0004672);; Molecular Function: ATP binding (GO:0005524);;	K20715|0.0e+00|dosa:Os11t0102200-00|K20715 phototropin [EC:2.7.11.1] | (RefSeq) Os11g0102200; Similar to NPH1-1.	--	--	--	Protein kinase domain	Phototropin-1B OS=Oryza sativa subsp. japonica OX=39947 GN=PHOT1B PE=1 SV=2	T	Signal transduction mechanisms	hypothetical protein OsI_37109 [Oryza sativa Indica Group]
BGIOSGA004923	202	569	335	1455	1432	1569	6.86604	16.399	10.9712	44.7915	46.982	50.4929	1.47383e-05	1.68884	up	--	--	Biological Process: carbohydrate transport (GO:0008643);; Cellular Component: integral component of membrane (GO:0016021);;	K15382|4.1e-125|obr:102719817|K15382 solute carrier family 50 (sugar transporter) | (RefSeq) bidirectional sugar transporter SWEET1a	--	[R]	General function prediction only	Sugar efflux transporter for intercellular exchange	Bidirectional sugar transporter SWEET1a OS=Oryza sativa subsp. japonica OX=39947 GN=SWEET1A PE=2 SV=1	U	Intracellular trafficking, secretion, and vesicular transport	hypothetical protein OsI_04670 [Oryza sativa Indica Group]
BGIOSGA033788	2136	1410	1798	1043	994	923	61.2143	34.163	49.5759	26.9863	27.3799	24.9546	3.8502e-10	-1.05823	down	--	--	Molecular Function: metal ion binding (GO:0046872);; Molecular Function: ubiquitin protein ligase activity (GO:0061630);;	K10640|9.8e-190|osa:4350739|K10640 E3 ubiquitin-protein ligase RNF25 [EC:2.3.2.27] | (RefSeq) E3 ubiquitin-protein ligase RNF25 isoform X1	--	--	--	RWD domain	--	S	Function unknown	hypothetical protein OsI_36514 [Oryza sativa Indica Group]
BGIOSGA008412	613	351	552	2081	1208	1141	11.138	5.3883	9.6467	34.1607	21.1121	19.5738	3.95339e-06	1.28873	up	--	--	Cellular Component: integral component of membrane (GO:0016021);;	K17087|0.0e+00|dosa:Os02t0552000-01|K17087 transmembrane 9 superfamily member 3 | (RefSeq) Os02g0552000; Similar to Transmembrane protein TM9SF3 (Fragment).	--	[U]	Intracellular trafficking, secretion, and vesicular transport	Endomembrane protein 70	Transmembrane 9 superfamily member 1 OS=Arabidopsis thaliana OX=3702 GN=TMN1 PE=1 SV=1	S	Function unknown	transmembrane 9 superfamily member 1 [Oryza sativa Japonica Group]
BGIOSGA019818	5240	3480	4154	2413	2469	2510	123.215	69.2162	93.9809	51.2295	55.8433	55.6958	9.80736e-09	-1.00086	down	[R]	General function prediction only	Cellular Component: integral component of membrane (GO:0016021);;	K16302|3.0e-249|dosa:Os05t0395300-01|K16302 metal transporter CNNM | (RefSeq) Os05g0395300; Cystathionine beta-synthase, core domain containing protein.	--	[S]	Function unknown	Cyclin M transmembrane N-terminal domain	DUF21 domain-containing protein At4g14240 OS=Arabidopsis thaliana OX=3702 GN=CBSDUF1 PE=1 SV=1	P	Inorganic ion transport and metabolism	DUF21 domain-containing protein At4g14240 isoform X2 [Oryza sativa Japonica Group]
BGIOSGA037746	252	194	194	908	843	801	16.1708	10.5401	12.0095	52.6991	52.1218	48.6199	1.14994e-22	1.75825	up	--	--	Molecular Function: calcium ion binding (GO:0005509);;	K13448|5.6e-81|dosa:Os12t0603800-00|K13448 calcium-binding protein CML | (RefSeq) Os12g0603800; Similar to Calmodulin NtCaM13.	Plant-pathogen interaction (ko04626)	[T]	Signal transduction mechanisms	EF hand	Calmodulin-like protein 5 OS=Oryza sativa subsp. japonica OX=39947 GN=CML5 PE=2 SV=1	DTZ	Cell cycle control, cell division, chromosome partitioning;; Signal transduction mechanisms;; Cytoskeleton	calmodulin-like protein 5 [Oryza sativa Japonica Group]
BGIOSGA004006	76	133	192	872	713	805	1.80908	2.70375	4.44033	18.9557	16.5134	18.3046	5.91343e-11	2.26435	up	[G]	Carbohydrate transport and metabolism	Molecular Function: polygalacturonase activity (GO:0004650);; Cellular Component: extracellular region (GO:0005576);; Biological Process: carbohydrate metabolic process (GO:0005975);; Biological Process: cell wall organization (GO:0071555);;	K01184|1.8e-28|ath:AT3G15720|K01184 polygalacturonase [EC:3.2.1.15] | (RefSeq) Pectin lyase-like superfamily protein	Pentose and glucuronate interconversions (ko00040)	--	--	Glycosyl hydrolases family 28	Probable polygalacturonase OS=Vitis vinifera OX=29760 GN=GSVIVT00026920001 PE=1 SV=1	M	Cell wall/membrane/envelope biogenesis	hypothetical protein OsI_02888 [Oryza sativa Indica Group]
BGIOSGA007397	248	242	167	808	722	632	1.673	1.38283	1.08627	4.93089	4.69275	4.03336	1.27404e-09	1.46141	up	[R]	General function prediction only	Molecular Function: ADP binding (GO:0043531);;	K15078|2.9e-65|tcc:18614561|K15078 structure-specific endonuclease subunit SLX1 [EC:3.6.1.-] | (RefSeq) putative disease resistance protein RGA3	--	[T]	Signal transduction mechanisms	NB-ARC domain	Putative disease resistance protein RGA3 OS=Solanum bulbocastanum OX=147425 GN=RGA3 PE=2 SV=2	S	Function unknown	hypothetical protein OsI_05606 [Oryza sativa Indica Group]
BGIOSGA032357	76	55	58	241	237	202	2.30608	1.41982	1.68766	6.65735	6.97794	5.82828	2.8682e-08	1.58975	up	--	--	Molecular Function: protein binding (GO:0005515);;	K00423|2.4e-09|egr:104451286|K00423 L-ascorbate oxidase [EC:1.10.3.3] | (RefSeq) LOW QUALITY PROTEIN: L-ascorbate oxidase	Ascorbate and aldarate metabolism (ko00053)	--	--	F-box domain	MEIOTIC F-BOX protein MOF OS=Oryza sativa subsp. japonica OX=39947 GN=MOF PE=1 SV=2	S	Function unknown	hypothetical protein OsI_32607 [Oryza sativa Indica Group]
BGIOSGA007538	457	169	238	99	114	70	11.8809	3.70162	5.93963	2.31776	2.84696	1.71368	3.95455e-05	-1.72822	down	[P]	Inorganic ion transport and metabolism	--	--	--	--	--	Pyridoxamine 5'-phosphate oxidase	--	P	Inorganic ion transport and metabolism	hypothetical protein OsI_05852 [Oryza sativa Indica Group]
BGIOSGA038218	179	185	151	401	390	430	7.71438	6.75205	6.25089	15.6122	16.158	17.4758	5.30709e-05	1.00685	up	--	--	Biological Process: resolution of meiotic recombination intermediates (GO:0000712);; Cellular Component: nucleus (GO:0005634);; Cellular Component: chromosome (GO:0005694);; Biological Process: male meiotic nuclear division (GO:0007140);; Biological Process: pollen development (GO:0009555);; Biological Process: positive regulation of reciprocal meiotic recombination (GO:0010845);; Biological Proc…	K13457|5.8e-13|qsu:111992374|K13457 disease resistance protein RPM1 | (RefSeq) disease resistance protein RPM1-like	Plant-pathogen interaction (ko04626)	--	--	Helix-hairpin-helix domain	Protein PARTING DANCERS homolog OS=Oryza sativa subsp. japonica OX=39947 GN=PTD PE=1 SV=1	S	Function unknown	protein PARTING DANCERS [Oryza sativa Japonica Group]
BGIOSGA011915	3529	1890	2903	1006	1005	808	190.566	86.3149	150.834	49.025	52.1668	41.1772	1.98828e-15	-1.74797	down	[E]	Amino acid transport and metabolism	Molecular Function: iron ion binding (GO:0005506);; Cellular Component: nucleus (GO:0005634);; Cellular Component: cytoplasm (GO:0005737);; Molecular Function: acireductone dioxygenase [iron(II)-requiring] activity (GO:0010309);; Biological Process: L-methionine salvage from methylthioadenosine (GO:0019509);;	K08967|6.9e-118|dosa:Os03t0161800-01|K08967 1,2-dihydroxy-3-keto-5-methylthiopentene dioxygenase [EC:1.13.11.53 1.13.11.54] | (RefSeq) Os03g0161800, SUBMERGENCE-INDUCED_PROTEIN_2A, SIP2A; Similar to SIPL.	Cysteine and methionine metabolism (ko00270)	[S]	Function unknown	ARD/ARD' family	1,2-dihydroxy-3-keto-5-methylthiopentene dioxygenase 2 OS=Oryza sativa subsp. indica OX=39946 GN=ARD2 PE=2 SV=2	S	Function unknown	RecName: Full=1,2-dihydroxy-3-keto-5-methylthiopentene dioxygenase 2; AltName: Full=Acireductone dioxygenase (Fe(2+)-requiring) 2; Short=ARD 2; Short=Fe-ARD 2; AltName: Full=Submergence-induced protein 2A [Oryza sativa Indica Group]
BGIOSGA010486	3305	2160	2584	589	573	657	60.1874	33.2771	45.286	9.68365	10.038	11.2816	3.01312e-34	-2.32699	down	[E]	Amino acid transport and metabolism	Molecular Function: acetyl-CoA:L-glutamate N-acetyltransferase activity (GO:0004042);; Cellular Component: cytoplasm (GO:0005737);; Biological Process: arginine biosynthetic process (GO:0006526);;	K14682|0.0e+00|osa:4333177|K14682 amino-acid N-acetyltransferase [EC:2.3.1.1] | (RefSeq) probable amino-acid acetyltransferase NAGS1, chloroplastic	Arginine biosynthesis (ko00220);; 2-Oxocarboxylic acid metabolism (ko01210);; Biosynthesis of amino acids (ko01230)	[E]	Amino acid transport and metabolism	Acetyltransferase (GNAT) family	Probable amino-acid acetyltransferase NAGS2, chloroplastic OS=Arabidopsis thaliana OX=3702 GN=NAGS2 PE=1 SV=1	E	Amino acid transport and metabolism	hypothetical protein OsI_12155 [Oryza sativa Indica Group]
BGIOSGA020817	77	208	85	487	522	621	1.01834	2.33944	1.07631	5.8434	6.67447	7.78839	8.98165e-05	1.78568	up	[R]	General function prediction only	Molecular Function: protein kinase activity (GO:0004672);; Molecular Function: ATP binding (GO:0005524);; Cellular Component: integral component of membrane (GO:0016021);;	K00924|6.9e-31|smo:SELMODRAFT_165220|K00924 kinase [EC:2.7.1.-] | (RefSeq) hypothetical protein	--	--	--	Protein kinase domain	Probable LRR receptor-like serine/threonine-protein kinase At4g37250 OS=Arabidopsis thaliana OX=3702 GN=At4g37250 PE=1 SV=1	T	Signal transduction mechanisms	hypothetical protein OsI_23836 [Oryza sativa Indica Group]
BGIOSGA000767	28	107	70	454	491	636	1.72098	5.7008	4.23794	25.9101	29.7987	37.8847	1.04878e-07	2.53048	up	--	--	Molecular Function: pattern binding (GO:0001871);; Molecular Function: (1->3)-beta-D-glucan binding (GO:0001872);; Molecular Function: molecular_function (GO:0003674);; Molecular Function: catalytic activity (GO:0003824);; Molecular Function: hydrolase activity, hydrolyzing O-glycosyl compounds (GO:0004553);; Molecular Function: binding (GO:0005488);; Cellular Component: cellular_component (GO:00…	K19891|2.2e-19|smo:SELMODRAFT_231287|K19891 glucan endo-1,3-beta-glucosidase 1/2/3 [EC:3.2.1.39] | (RefSeq) hypothetical protein	Starch and sucrose metabolism (ko00500)	--	--	X8 domain	PLASMODESMATA CALLOSE-BINDING PROTEIN 4 OS=Arabidopsis thaliana OX=3702 GN=PDCB4 PE=1 SV=1	S	Function unknown	hypothetical protein OsI_03847 [Oryza sativa Indica Group]
BGIOSGA036799	120	169	141	63	67	38	1.37904	1.64153	1.55855	0.651289	0.738159	0.41156	0.000107689	-1.53358	down	--	--	Cellular Component: cellular_component (GO:0005575);; Cellular Component: intracellular (GO:0005622);; Cellular Component: cell (GO:0005623);; Cellular Component: cytoplasm (GO:0005737);; Biological Process: organelle organization (GO:0006996);; Biological Process: biological_process (GO:0008150);; Cellular Component: chloroplast (GO:0009507);; Cellular Component: plastid envelope (GO:0009526);; …	--	--	--	--	--	Protein CHUP1, chloroplastic OS=Arabidopsis thaliana OX=3702 GN=CHUP1 PE=1 SV=1	S	Function unknown	hypothetical protein OsI_37158 [Oryza sativa Indica Group]
BGIOSGA004479	10	5	8	81	32	30	0.36428	0.135227	0.293331	2.89771	1.19159	1.096	0.00313548	2.05816	up	--	--	Molecular Function: transcription factor activity, sequence-specific DNA binding (GO:0003700);;	--	--	--	--	--	Transcription factor PCF7 OS=Oryza sativa subsp. indica OX=39946 GN=PCF7 PE=4 SV=1	S	Function unknown	RecName: Full=Transcription factor PCF7 [Oryza sativa Indica Group]
BGIOSGA035109	56	51	75	186	142	135	1.02264	0.795243	1.32631	3.11481	2.52896	2.34982	0.00179582	1.08434	up	--	--	Molecular Function: protein kinase activity (GO:0004672);; Molecular Function: ATP binding (GO:0005524);;	K04371|2.0e-250|dosa:Os11t0271100-01|K04371 mitogen-activated protein kinase 1/3 [EC:2.7.11.24] | (RefSeq) Os11g0271100; Similar to Blast and wounding induced mitogen-activated protein kinase.	--	[T]	Signal transduction mechanisms	Protein kinase domain	Mitogen-activated protein kinase 15 OS=Oryza sativa subsp. japonica OX=39947 GN=MPK15 PE=2 SV=1	T	Signal transduction mechanisms	hypothetical protein OsI_35774 [Oryza sativa Indica Group]
BGIOSGA037531	954	817	1086	7863	5790	6335	11.8216	8.55959	12.949	87.9886	69.0264	74.0985	2.61354e-64	2.56356	up	[T]	Signal transduction mechanisms	Molecular Function: peroxidase activity (GO:0004601);; Molecular Function: calcium ion binding (GO:0005509);; Cellular Component: integral component of membrane (GO:0016021);; Molecular Function: oxidoreductase activity, acting on NAD(P)H, oxygen as acceptor (GO:0050664);;	K13447|0.0e+00|dosa:Os12t0541300-01|K13447 respiratory burst oxidase [EC:1.6.3.- 1.11.1.-] | (RefSeq) Os12g0541300, RESPIRATORY_BURST_OXIDASE_HOMOLOG_H, RBOHH; Similar to Respiratory burst oxidase homolog protein B.	MAPK signaling pathway - plant (ko04016);; Plant-pathogen interaction (ko04626)	[PQ]	Inorganic ion transport and metabolism;; Secondary metabolites biosynthesis, transport and catabolism	Ferric reductase NAD binding domain	Respiratory burst oxidase homolog protein B OS=Solanum tuberosum OX=4113 GN=RBOHB PE=1 SV=1	U	Intracellular trafficking, secretion, and vesicular transport	hypothetical protein OsI_38619 [Oryza sativa Indica Group]
BGIOSGA001021	251	386	301	168	171	138	8.3765	10.8895	9.65904	5.04797	5.4653	4.33382	0.000128718	-1.18565	down	--	--	--	--	--	--	--	Protein of unknown function (DUF1639)	--	S	Function unknown	hypothetical protein OsI_03275 [Oryza sativa Indica Group]
BGIOSGA000244	1300	856	1108	405	458	398	136.958	76.2456	112.312	38.4462	46.3556	39.5029	2.28188e-15	-1.56447	down	--	--	Cellular Component: nucleus (GO:0005634);;	K12160|3.7e-51|dosa:Os01t0918200-01|K12160 small ubiquitin-related modifier | (RefSeq) Os01g0918200; Similar to Ubiquitin-like protein SMT3.	RNA transport (ko03013)	[O]	Posttranslational modification, protein turnover, chaperones	Ubiquitin-2 like Rad60 SUMO-like	Small ubiquitin-related modifier 1 OS=Oryza sativa subsp. japonica OX=39947 GN=SUMO1 PE=1 SV=1	O	Posttranslational modification, protein turnover, chaperones	small ubiquitin-related modifier 1-like [Oryza sativa Japonica Group]
BGIOSGA033308	168	189	179	27	36	29	16.79	16.0444	17.2225	2.41819	3.44363	2.68232	4.93652e-15	-2.67181	down	--	--	--	K03363|5.0e-06|mtr:MTR_7g055590|K03363 cell division cycle 20, cofactor of APC complex | (RefSeq) transducin family protein/WD-40 repeat protein	Ubiquitin mediated proteolysis (ko04120)	--	--	LysM domain	--	--	--	hypothetical protein OsI_34380 [Oryza sativa Indica Group]
BGIOSGA034903	33	49	28	145	150	123	0.477404	0.596532	0.378635	1.8896	2.07727	1.67497	0.000113579	1.60832	up	--	--	Molecular Function: protein binding (GO:0005515);;	K13420|1.4e-14|lang:109329198|K13420 LRR receptor-like serine/threonine-protein kinase FLS2 [EC:2.7.11.1] | (RefSeq) receptor kinase-like protein Xa21	MAPK signaling pathway - plant (ko04016);; Plant-pathogen interaction (ko04626)	--	--	Leucine rich repeat	Putative receptor-like protein kinase At3g47110 OS=Arabidopsis thaliana OX=3702 GN=At3g47110 PE=3 SV=1	S	Function unknown	hypothetical protein OsI_35298 [Oryza sativa Indica Group]
BGIOSGA009288	150	67	112	400	335	430	1.60503	0.601119	1.14861	3.87553	3.46024	4.36016	2.8818e-06	1.57449	up	--	--	Cellular Component: integral component of membrane (GO:0016021);;	--	--	--	--	Plant phosphoribosyltransferase C-terminal	FT-interacting protein 3 OS=Arabidopsis thaliana OX=3702 GN=FTIP3 PE=1 SV=1	S	Function unknown	hypothetical protein OsI_09434 [Oryza sativa Indica Group]
BGIOSGA020994	548	385	558	1855	1935	1767	8.26326	4.90813	8.09707	25.2667	28.0846	25.1573	1.23162e-21	1.67078	up	[M]	Cell wall/membrane/envelope biogenesis	Molecular Function: protein kinase activity (GO:0004672);; Molecular Function: ubiquitin-protein transferase activity (GO:0004842);; Molecular Function: ATP binding (GO:0005524);;	K17609|2.7e-100|cic:CICLE_v10010213mg|K17609 nucleoredoxin [EC:1.8.1.8] | (RefSeq) hypothetical protein	--	--	--	Protein kinase domain	U-box domain-containing protein 34 OS=Arabidopsis thaliana OX=3702 GN=PUB34 PE=3 SV=1	T	Signal transduction mechanisms	hypothetical protein OsI_23455 [Oryza sativa Indica Group]
BGIOSGA024698	4129	2225	3194	1715	1517	1203	128.997	58.7818	96.0006	48.3709	45.5659	35.4385	5.16232e-09	-1.30474	down	[J]	Translation, ribosomal structure and biogenesis	Molecular Function: RNA binding (GO:0003723);; Molecular Function: zinc ion binding (GO:0008270);;	K12885|7.3e-83|osa:4342599|K12885 heterogeneous nuclear ribonucleoprotein G | (RefSeq) glycine-rich RNA-binding protein RZ1C	Spliceosome (ko03040)	[R]	General function prediction only	RNA recognition motif. (a.k.a. RRM, RBD, or RNP domain)	Glycine-rich RNA-binding protein RZ1C OS=Arabidopsis thaliana OX=3702 GN=RZ1C PE=1 SV=1	S	Function unknown	hypothetical protein OsI_25179 [Oryza sativa Indica Group]
BGIOSGA026420	38	31	57	140	122	100	0.579397	0.394439	0.841855	1.95721	1.81824	1.4608	0.00265935	1.2417	up	--	--	--	--	--	--	--	Protein of unknown function (DUF632)	Protein ALTERED PHOSPHATE STARVATION RESPONSE 1 OS=Arabidopsis thaliana OX=3702 GN=APSR1 PE=2 SV=1	S	Function unknown	hypothetical protein OsI_27389 [Oryza sativa Indica Group]
BGIOSGA001930	686	728	533	160	215	193	25.5691	22.9621	19.1293	5.37039	7.68758	6.77652	1.97557e-13	-1.95678	down	[O]	Posttranslational modification, protein turnover, chaperones	Molecular Function: peroxidase activity (GO:0004601);; Cellular Component: mitochondrial matrix (GO:0005759);; Biological Process: response to oxidative stress (GO:0006979);; Biological Process: cell redox homeostasis (GO:0045454);; Biological Process: response to cadmium ion (GO:0046686);; Molecular Function: peroxiredoxin activity (GO:0051920);;	K24140|4.8e-27|cit:102626097|K24140 glutaredoxin-dependent peroxiredoxin [EC:1.11.1.25] | (RefSeq) peroxiredoxin-2	--	[O]	Posttranslational modification, protein turnover, chaperones	Redoxin	Peroxiredoxin-2F, mitochondrial OS=Oryza sativa subsp. japonica OX=39947 GN=PRXIIF PE=2 SV=1	O	Posttranslational modification, protein turnover, chaperones	peroxiredoxin-2F, mitochondrial [Oryza sativa Japonica Group]
BGIOSGA005869	2328	1694	1365	205	210	240	85.3574	52.5469	48.1702	6.78393	7.37982	8.29353	1.43698e-39	-3.19318	down	--	--	Biological Process: response to water (GO:0009415);;	--	--	--	--	Dehydrin	Dehydrin DHN1 OS=Oryza sativa subsp. japonica OX=39947 GN=DHN1 PE=2 SV=1	S	Function unknown	hypothetical protein OsI_08410 [Oryza sativa Indica Group]
BGIOSGA000518	85	92	67	311	493	555	3.66206	3.33715	2.75832	12.1632	20.5316	22.683	1.2349e-09	2.18793	up	--	--	--	K12173|3.0e-22|gmx:100794341|K12173 BRCA1-A complex subunit BRE | (RefSeq) BRISC and BRCA1-A complex member 2	Homologous recombination (ko03440)	--	--	Thaumatin family	Osmotin-like protein OS=Solanum lycopersicum OX=4081 PE=1 SV=1	S	Function unknown	osmotin-like protein [Oryza sativa Japonica Group]
BGIOSGA035956	286	212	233	1585	829	605	5.07054	3.17673	3.97204	25.3762	14.127	10.1102	1.50012e-07	1.73989	up	[T]	Signal transduction mechanisms	Molecular Function: acid phosphatase activity (GO:0003993);; Molecular Function: metal ion binding (GO:0046872);;	K22390|0.0e+00|dosa:Os12t0576700-01|K22390 acid phosphatase type 7 | (RefSeq) Os12g0576700; Similar to Diphosphonucleotide phosphatase 1 precursor.	--	[G]	Carbohydrate transport and metabolism	Fn3-like domain from Purple Acid Phosphatase	Probable inactive purple acid phosphatase 1 OS=Arabidopsis thaliana OX=3702 GN=PAP1 PE=2 SV=1	S	Function unknown	hypothetical protein OsI_38852 [Oryza sativa Indica Group]
BGIOSGA028836	72	69	154	621	804	831	8.52546	6.91547	17.6451	66.9065	92.2419	93.6268	3.34353e-13	2.62961	up	--	--	Molecular Function: alpha-amylase activity (GO:0004556);; Molecular Function: calcium ion binding (GO:0005509);; Biological Process: carbohydrate metabolic process (GO:0005975);; Molecular Function: alpha-amylase activity (releasing maltohexaose) (GO:0103025);;	K01176|8.6e-44|dosa:Os08t0473900-01|K01176 alpha-amylase [EC:3.2.1.1] | (RefSeq) Os08g0473900, AMY3D, ALPHA-AMYLASE_3D; Alpha-amylase isozyme 3D precursor (EC 3.2.1.1) (1,4-alpha-D-glucan glucanohydrolase).	Starch and sucrose metabolism (ko00500)	[G]	Carbohydrate transport and metabolism	Alpha-amylase C-terminal beta-sheet domain	Alpha-amylase isozyme 3D OS=Oryza sativa subsp. japonica OX=39947 GN=AMY1.3 PE=2 SV=2	G	Carbohydrate transport and metabolism	hypothetical protein OsI_29571 [Oryza sativa Indica Group]
BGIOSGA003953	1666	724	889	537	636	452	89.5221	32.8714	45.9315	26.0203	32.8392	22.8958	0.000289403	-1.18294	down	[O]	Posttranslational modification, protein turnover, chaperones	--	K09510|3.9e-12|sita:101776241|K09510 DnaJ homolog subfamily B member 4 | (RefSeq) dnaJ homolog subfamily B member 4 isoform X1	--	[O]	Posttranslational modification, protein turnover, chaperones	DnaJ domain	DnaJ protein P58IPK homolog A OS=Oryza sativa subsp. japonica OX=39947 GN=P58A PE=1 SV=1	O	Posttranslational modification, protein turnover, chaperones	hypothetical protein OsI_02782 [Oryza sativa Indica Group]
BGIOSGA016875	813	918	947	475	310	541	23.6554	22.6068	26.5383	12.4858	8.67287	14.8565	1.31252e-05	-1.21044	down	[F]	Nucleotide transport and metabolism	Molecular Function: hydrolase activity (GO:0016787);;	K22763|1.3e-69|lja:Lj2g3v1989220.3|K22763 deubiquitinase DESI2 [EC:3.4.19.12] | (RefSeq) Lj2g3v1989220.3; -	--	[T]	Signal transduction mechanisms	Nudix hydrolase domain	Nudix hydrolase 8 OS=Arabidopsis thaliana OX=3702 GN=NUDT8 PE=2 SV=2	S	Function unknown	hypothetical protein OsI_16879 [Oryza sativa Indica Group]
BGIOSGA028161	40	30	32	161	126	85	1.13961	0.728453	0.884162	4.20105	3.51409	2.32454	0.000166907	1.55597	up	[M]	Cell wall/membrane/envelope biogenesis	Molecular Function: protein serine/threonine kinase activity (GO:0004674);; Molecular Function: ATP binding (GO:0005524);;	K01180|1.3e-61|cmax:111487562|K01180 endo-1,3(4)-beta-glucanase [EC:3.2.1.6] | (RefSeq) uncharacterized protein LOC111487562	--	[T]	Signal transduction mechanisms	Protein kinase domain	Cold-responsive protein kinase 1 OS=Arabidopsis thaliana OX=3702 GN=CRPK1 PE=1 SV=1	T	Signal transduction mechanisms	hypothetical protein OsI_28179 [Oryza sativa Indica Group]
BGIOSGA009285	372	168	297	121	102	108	13.4829	5.14114	10.3752	3.96405	3.54502	3.67337	1.34734e-05	-1.49462	down	[O]	Posttranslational modification, protein turnover, chaperones	Cellular Component: mitochondrion (GO:0005739);; Molecular Function: serine-type peptidase activity (GO:0008236);; Cellular Component: thylakoid lumen (GO:0031977);;	K03797|2.1e-163|osa:9269176|K03797 carboxyl-terminal processing protease [EC:3.4.21.102] | (RefSeq) carboxyl-terminal-processing peptidase 2, chloroplastic	--	--	--	Peptidase family S41	Carboxyl-terminal-processing peptidase 2, chloroplastic OS=Arabidopsis thaliana OX=3702 GN=CTPA2 PE=1 SV=1	M	Cell wall/membrane/envelope biogenesis	hypothetical protein OsI_09428 [Oryza sativa Indica Group]
BGIOSGA009592	215	148	212	1040	577	707	12.5259	7.28671	11.882	54.7999	32.3807	38.9579	4.45026e-11	1.75067	up	[V]	Defense mechanisms	Molecular Function: hydrolase activity (GO:0016787);;	K07766|1.2e-108|osa:4334531|K07766 diphosphoinositol-polyphosphate diphosphatase [EC:3.6.1.52] | (RefSeq) nudix hydrolase 16, mitochondrial	--	[T]	Signal transduction mechanisms	NUDIX domain	Nudix hydrolase 16, mitochondrial OS=Arabidopsis thaliana OX=3702 GN=NUDT16 PE=2 SV=1	L	Replication, recombination and repair	nudix hydrolase 16, mitochondrial [Oryza sativa Japonica Group]
BGIOSGA005064	258	167	204	100	99	82	4.72481	2.58886	3.59159	1.65417	1.73779	1.41899	3.03183e-06	-1.34826	down	[J]	Translation, ribosomal structure and biogenesis	Biological Process: RNA processing (GO:0006396);; Molecular Function: RNA methyltransferase activity (GO:0008173);; Cellular Component: integral component of membrane (GO:0016021);;	--	--	--	--	Methyltransferase small domain	--	J	Translation, ribosomal structure and biogenesis	hypothetical protein OsI_04960 [Oryza sativa Indica Group]
BGIOSGA013544	1125	405	610	34	156	79	5.75755	1.75283	3.00372	0.15486	0.767521	0.380744	2.75681e-08	-2.90689	down	[L]	Replication, recombination and repair	Molecular Function: nucleic acid binding (GO:0003676);; Molecular Function: ATP binding (GO:0005524);;	K12854|0.0e+00|osa:107276130|K12854 pre-mRNA-splicing helicase BRR2 [EC:3.6.4.13] | (RefSeq) LOW QUALITY PROTEIN: DExH-box ATP-dependent RNA helicase DExH12-like	Spliceosome (ko03040)	[A]	RNA processing and modification	Sec63 Brl domain	DExH-box ATP-dependent RNA helicase DExH12 OS=Arabidopsis thaliana OX=3702 GN=BRR2A PE=1 SV=1	L	Replication, recombination and repair	hypothetical protein OsI_13469 [Oryza sativa Indica Group]
BGIOSGA014013	58	62	89	526	403	321	0.559546	0.501371	0.819091	4.58365	3.74215	2.91899	1.21641e-14	2.28386	up	[T]	Signal transduction mechanisms	Molecular Function: protein kinase activity (GO:0004672);; Molecular Function: ATP binding (GO:0005524);; Cellular Component: integral component of membrane (GO:0016021);;	K20181|8.4e-80|mtr:MTR_5g026090|K20181 vacuolar protein sorting-associated protein 18 | (RefSeq) vacuolar sorting-associated-like protein	--	--	--	Protein kinase domain	Probable LRR receptor-like serine/threonine-protein kinase At3g47570 OS=Arabidopsis thaliana OX=3702 GN=At3g47570 PE=2 SV=1	S	Function unknown	hypothetical protein OsI_14473 [Oryza sativa Indica Group]
BGIOSGA011482	79	101	86	629	548	548	2.61087	2.8428	2.72342	18.8743	17.5354	17.1833	6.81398e-26	2.42623	up	--	--	Cellular Component: integral component of membrane (GO:0016021);;	--	--	--	--	Salt stress response/antifungal	Plasmodesmata-located protein 2 OS=Arabidopsis thaliana OX=3702 GN=PDLP2 PE=1 SV=1	U	Intracellular trafficking, secretion, and vesicular transport	hypothetical protein OsI_09951 [Oryza sativa Indica Group]
BGIOSGA028032	79	78	70	270	180	163	3.08051	2.57687	2.61892	9.52423	6.75938	5.99721	0.000377938	1.15907	up	[J]	Translation, ribosomal structure and biogenesis	Molecular Function: structural constituent of ribosome (GO:0003735);; Cellular Component: ribosome (GO:0005840);; Biological Process: translation (GO:0006412);;	K02871|2.8e-101|dosa:Os08t0162033-00|K02871 large subunit ribosomal protein L13 | (RefSeq) Os08g0162033; Similar to 50S ribosomal protein L13.	Ribosome (ko03010)	[J]	Translation, ribosomal structure and biogenesis	Ribosomal protein L13	--	J	Translation, ribosomal structure and biogenesis	hypothetical protein OsI_27916 [Oryza sativa Indica Group]
BGIOSGA029581	85	89	75	16	21	30	7.73505	6.88144	6.60921	1.29545	1.82674	2.54437	5.51303e-05	-1.96456	down	--	--	Molecular Function: zinc ion binding (GO:0008270);;	K16285|4.7e-50|dosa:Os09t0478600-01|K16285 RING/U-box domain-containing protein [EC:2.3.2.27] | (RefSeq) Os09g0478600; Zinc finger, RING/FYVE/PHD-type domain containing protein.	--	[O]	Posttranslational modification, protein turnover, chaperones	Ring finger domain	Probable E3 ubiquitin-protein ligase XERICO OS=Arabidopsis thaliana OX=3702 GN=XERICO PE=1 SV=1	O	Posttranslational modification, protein turnover, chaperones	hypothetical protein OsI_31770 [Oryza sativa Indica Group]
BGIOSGA022608	10	7	21	31	105	66	1.08729	0.567974	2.18347	3.10029	11.1522	6.83221	0.0070062	1.91267	up	--	--	--	--	--	--	--	--	--	S	Function unknown	hypothetical protein OsI_22328 [Oryza sativa Indica Group]
BGIOSGA018735	817	729	928	2128	1999	1944	14.0484	10.5914	15.3527	33.0363	33.0454	31.5283	3.47379e-14	1.06873	up	--	--	Molecular Function: actin binding (GO:0003779);;	--	--	--	--	KIP1-like protein	Protein NETWORKED 4A OS=Arabidopsis thaliana OX=3702 GN=NET4A PE=2 SV=1	S	Function unknown	hypothetical protein OsI_18613 [Oryza sativa Indica Group]
BGIOSGA020251	1916	1098	1606	577	546	606	100.407	48.65	81.003	27.2801	27.5166	29.9669	3.02268e-13	-1.60031	down	[C]	Energy production and conversion	Cellular Component: mitochondrial respiratory chain complex I (GO:0005747);; Molecular Function: NADH dehydrogenase (ubiquinone) activity (GO:0008137);; Biological Process: aerobic respiration (GO:0009060);; Biological Process: electron transport coupled proton transport (GO:0015990);; Biological Process: mitochondrial respiratory chain complex I assembly (GO:0032981);; Molecular Function: metal …	K03940|1.9e-110|dosa:Os05t0533700-01|K03940 NADH dehydrogenase (ubiquinone) Fe-S protein 7 [EC:7.1.1.2] | (RefSeq) Os05g0533700; NADH-ubiquinone oxidoreductase subunit PSST (Fragment).	Oxidative phosphorylation (ko00190)	[C]	Energy production and conversion	NADH ubiquinone oxidoreductase, 20 Kd subunit	NADH dehydrogenase [ubiquinone] iron-sulfur protein 7, mitochondrial OS=Arabidopsis thaliana OX=3702 GN=At5g11770 PE=1 SV=1	C	Energy production and conversion	uncharacterized protein LOC4339427 [Oryza sativa Japonica Group]
BGIOSGA020648	16	28	38	123	144	131	0.22533	0.339247	0.521782	1.59332	1.97944	1.7728	2.89717e-05	1.93433	up	--	--	Biological Process: protein transport (GO:0015031);;	K19476|5.7e-48|mus:103989415|K19476 vacuolar protein sorting-associated protein IST1 | (RefSeq) uncharacterized protein LOC103989415	Endocytosis (ko04144)	[Z]	Cytoskeleton	Regulator of Vps4 activity in the MVB pathway	--	S	Function unknown	hypothetical protein OsI_24235 [Oryza sativa Indica Group]
BGIOSGA001060	482	381	448	1052	971	1126	15.3405	10.2531	13.7411	30.2799	29.7562	33.8766	9.29022e-09	1.04148	up	[R]	General function prediction only	Cellular Component: mitochondrion (GO:0005739);; Biological Process: embryo development ending in seed dormancy (GO:0009793);; Biological Process: endosperm development (GO:0009960);; Molecular Function: hydrolase activity, acting on ester bonds (GO:0016788);; Molecular Function: sulfur dioxygenase activity (GO:0050313);;	K17725|4.2e-168|dosa:Os01t0667200-01|K17725 sulfur dioxygenase [EC:1.13.11.18] | (RefSeq) Os01g0667200; Similar to Glyoxalase II.	Sulfur metabolism (ko00920)	[R]	General function prediction only	Metallo-beta-lactamase superfamily	Persulfide dioxygenase ETHE1 homolog, mitochondrial OS=Arabidopsis thaliana OX=3702 GN=GLY3 PE=1 SV=3	S	Function unknown	hypothetical protein OsI_03191 [Oryza sativa Indica Group]
BGIOSGA010857	11	6	22	147	101	57	0.330672	0.162257	0.673933	4.31636	3.14025	1.72857	5.22911e-05	2.44242	up	--	--	Molecular Function: DNA binding (GO:0003677);; Cellular Component: nucleus (GO:0005634);; Biological Process: response to cold (GO:0009409);; Biological Process: positive regulation of transcription, DNA-templated (GO:0045893);; Biological Process: positive regulation of response to salt stress (GO:1901002);; Biological Process: positive regulation of response to water deprivation (GO:1902584);;	K09422|6.4e-185|dosa:Os03t0315400-01|K09422 transcription factor MYB, plant | (RefSeq) Os03g0315400; Similar to Typical P-type R2R3 Myb protein (Fragment).	--	[K]	Transcription	Myb-like DNA-binding domain	Transcription factor MYB2 OS=Oryza sativa subsp. japonica OX=39947 GN=MYB2 PE=2 SV=1	K	Transcription	hypothetical protein OsI_11306 [Oryza sativa Indica Group]
BGIOSGA024203	202	121	349	108	100	34	5.54748	2.79633	9.21425	2.67985	2.6204	0.863519	0.0032328	-1.57798	down	--	--	Cellular Component: integral component of membrane (GO:0016021);; Molecular Function: transmembrane transporter activity (GO:0022857);;	K15283|3.3e-212|osa:107276572|K15283 solute carrier family 35, member E1 | (RefSeq) glucose-6-phosphate/phosphate translocator 2, chloroplastic-like	--	[GE]	Carbohydrate transport and metabolism;; Amino acid transport and metabolism	Triose-phosphate Transporter family	Glucose-6-phosphate/phosphate translocator 2, chloroplastic OS=Arabidopsis thaliana OX=3702 GN=GPT2 PE=2 SV=2	S	Function unknown	hypothetical protein OsI_26253 [Oryza sativa Indica Group]
BGIOSGA007607	8	7	1	86	34	33	0.185549	0.137277	0.025409	2.04709	0.859368	0.821145	0.00171867	2.43408	up	--	--	--	--	--	--	--	--	--	S	Function unknown	zinc finger CCCH domain-containing protein 18 [Oryza sativa Japonica Group]
BGIOSGA010954	1220	2985	1881	677	879	1037	238.358	493.308	353.557	119.3	165.079	191.139	0.000287134	-1.40604	down	[S]	Function unknown	Cellular Component: integral component of membrane (GO:0016021);;	K03260|3.0e-07|pda:103710480|K03260 translation initiation factor 4G | (RefSeq) eukaryotic translation initiation factor-like	RNA transport (ko03013)	[R]	General function prediction only	Proteolipid membrane potential modulator	Low temperature-induced protein lt101.2 OS=Hordeum vulgare OX=4513 GN=LT101.2 PE=2 SV=1	S	Function unknown	low temperature-induced protein lt101.2 [Oryza sativa Japonica Group]
BGIOSGA027623	7205	3796	5934	3286	3087	2838	104.781	46.6957	83.0404	43.1335	43.1695	38.9457	7.97507e-07	-1.07323	down	--	--	Molecular Function: DNA binding (GO:0003677);; Cellular Component: nucleus (GO:0005634);; Biological Process: regulation of transcription, DNA-templated (GO:0006355);;	K00521|4.6e-34|cmos:111447866|K00521 ferric-chelate reductase [EC:1.16.1.7] | (RefSeq) ferric reduction oxidase 7, chloroplastic-like	--	--	--	No apical meristem (NAM) protein	NAC domain-containing protein 14 OS=Arabidopsis thaliana OX=3702 GN=NAC014 PE=2 SV=1	S	Function unknown	hypothetical protein OsI_27885 [Oryza sativa Indica Group]
BGIOSGA032328	12	22	15	106	49	60	0.207444	0.325158	0.256211	1.72217	0.839619	1.01097	0.00347597	1.70198	up	--	--	Molecular Function: ADP binding (GO:0043531);;	K15078|5.0e-47|vvi:100255136|K15078 structure-specific endonuclease subunit SLX1 [EC:3.6.1.-] | (RefSeq) putative disease resistance protein RGA1	--	[T]	Signal transduction mechanisms	NB-ARC domain	Putative disease resistance protein RGA1 OS=Solanum bulbocastanum OX=147425 GN=RGA1 PE=2 SV=2	S	Function unknown	hypothetical protein OsI_32655 [Oryza sativa Indica Group]
BGIOSGA032385	191	216	190	1947	1323	1466	3.23958	3.10621	3.09998	29.8894	21.6356	23.5098	5.06096e-42	2.71729	up	--	--	Cellular Component: integral component of membrane (GO:0016021);;	K17085|1.1e-291|ats:109784550|K17085 transmembrane 9 superfamily member 1 | (RefSeq) LOC109784550; transmembrane 9 superfamily member 3-like	--	[U]	Intracellular trafficking, secretion, and vesicular transport	Endomembrane protein 70	Transmembrane 9 superfamily member 3 OS=Arabidopsis thaliana OX=3702 GN=TMN3 PE=2 SV=1	S	Function unknown	hypothetical protein OsI_32547 [Oryza sativa Indica Group]
BGIOSGA007806	765	792	565	1767	2031	1821	9.67101	8.46091	6.87284	20.1609	24.6903	21.7251	1.54906e-07	1.165	up	[L]	Replication, recombination and repair	Molecular Function: nucleic acid binding (GO:0003676);; Molecular Function: ATP binding (GO:0005524);;	K03257|0.0e+00|dosa:Os02t0221300-01|K03257 translation initiation factor 4A | (RefSeq) Os02g0221300; Similar to cDNA clone:001-114-H08, full insert sequence.	RNA transport (ko03013)	[J]	Translation, ribosomal structure and biogenesis	Domain of unknown function (DUF4283)	Putative eukaryotic initiation factor 4A-2 OS=Oryza sativa subsp. japonica OX=39947 GN=Os02g0221300 PE=3 SV=2	L	Replication, recombination and repair	hypothetical protein OsI_06407 [Oryza sativa Indica Group]
[truncated: 3,215 more rows]

## Sheet: Up-regulated DEGs
Table S2-2 The list of up-regulated DEGs identified in MXXZ-T vs. MXXZ-C.
Gene ID	MXXZ-C1_Count	MXXZ-C2_Count	MXXZ-C3_Count	MXXZ-T1_Count	MXXZ-T2_Count	MXXZ-T3_Count	MXXZ-C1_FPKM	MXXZ-C2_FPKM	MXXZ-C3_FPKM	MXXZ-T1_FPKM	MXXZ-T2_FPKM	MXXZ-T3_FPKM	FDR	log2FC	regulated	COG_class	COG_class_annotation	GO_annotation	KEGG_annotation	KEGG_pathway_annotation	KOG_class	KOG_class_annotation	Pfam_annotation	Swiss-Prot_annotation	eggNOG_class	eggNOG_class_annotation	NR_annotation
[truncated: 2,051 more rows]

## Sheet: Down-regulated DEGs
Table S2-3 The list of down-regulated DEGs identified in MXXZ-T vs. MXXZ-C.
[truncated: 1,828 more rows]
