# Supplementary material for: Comparative transcriptomic analysis provides insights into the molecular basis underlying pre-harvest sprouting in rice
Source: BMC Genomics. 2022 Nov 24;23:771. doi: 10.1186/s12864-022-08998-4 (PMC9701047; doi:10.1186/s12864-022-08998-4)
Supplement: Supplementary file 5 — Additional file 5: Table S4. The list of annotated DEGs identified in MXXZ-T vs. JXZ-T. [file 12864_2022_8998_MOESM5_ESM.xls]

## Sheet: All annotated DEGs
Table S4-1 The list of all annotated DEGs identified in MXXZ-T vs. JXZ-T.
Gene ID	JXZ-T1_Count	JXZ-T2_Count	JXZ-T3_Count	MXXZ-T1_Count	MXXZ-T2_Count	MXXZ-T3_Count	JXZ-T1_FPKM	JXZ-T2_FPKM	JXZ-T3_FPKM	MXXZ-T1_FPKM	MXXZ-T2_FPKM	MXXZ-T3_FPKM	FDR	log2FC	regulated	COG_class	COG_class_annotation	GO_annotation	KEGG_annotation	KEGG_pathway_annotation	KOG_class	KOG_class_annotation	Pfam_annotation	Swiss-Prot_annotation	eggNOG_class	eggNOG_class_annotation	NR_annotation
BGIOSGA018532	136	31	40	0	0	6	6.34741	1.40795	1.91455	0	0	0.280649	0.0013323	-2.60155	down	--	--	Molecular Function: molecular_function (GO:0003674);; Molecular Function: catalytic activity (GO:0003824);; Cellular Component: cellular_component (GO:0005575);; Cellular Component: cell-cell junction (GO:0005911);; Biological Process: cellular aromatic compound metabolic process (GO:0006725);; Biological Process: biological_process (GO:0008150);; Biological Process: metabolic process (GO:0008152…	K21568|1.8e-103|dosa:Os12t0263200-01|K21568 pinoresinol/lariciresinol reductase [EC:1.23.1.1 1.23.1.2 1.23.1.3 1.23.1.4] | (RefSeq) Os12g0263200; Pinoresinol-lariciresinol reductase TH2.	Biosynthesis of various secondary metabolites - part 2 (ko00998)	--	--	NmrA-like family	Isoflavone reductase homolog OS=Lupinus albus OX=3870 PE=2 SV=1	--	--	hypothetical protein OsI_18983 [Oryza sativa Indica Group]
Oryza_sativa_newGene_1522	1933	1802	1139	168	239	175	19.7761	16.2986	9.87312	1.63033	2.32527	1.8663	1.1158e-24	-2.79838	down	--	--	--	--	--	--	--	--	--	--	--	hypothetical protein [Oryza sativa Japonica Group]
BGIOSGA037573	33402	25784	27771	8685	3756	15045	895.757	687.067	761.731	227.748	104.917	412.364	0.00279987	-1.35913	down	--	--	Molecular Function: protein phosphatase inhibitor activity (GO:0004864);; Biological Process: defense response (GO:0006952);; Biological Process: abscisic acid-activated signaling pathway (GO:0009738);; Molecular Function: abscisic acid binding (GO:0010427);; Molecular Function: signaling receptor activity (GO:0038023);;	K06617|1.0e-82|dosa:Os07t0209100-01|K06617 raffinose synthase [EC:2.4.1.82] | (RefSeq) Os07g0209100; Similar to Seed imbibition protein (Fragment).	Galactose metabolism (ko00052)	--	--	Raffinose synthase or seed imbibition protein Sip1	Probable galactinol--sucrose galactosyltransferase 2 OS=Arabidopsis thaliana OX=3702 GN=RFS2 PE=2 SV=2	S	Function unknown	hypothetical protein OsI_38689 [Oryza sativa Indica Group]
BGIOSGA002073	337	973	450	280	140	177	27.8254	79.9001	37.9916	22.587	12.014	14.9021	0.00434014	-1.29614	down	--	--	Molecular Function: structural constituent of ribosome (GO:0003735);; Cellular Component: ribosome (GO:0005840);; Biological Process: translational elongation (GO:0006414);;	K02942|1.7e-34|dosa:Os01t0231700-01|K02942 large subunit ribosomal protein LP1 | (RefSeq) Os01g0231700; Similar to 60S acidic ribosomal protein P2-B (CaRP2B).	Ribosome (ko03010)	--	--	60s Acidic ribosomal protein	60S acidic ribosomal protein P3 OS=Oryza sativa subsp. japonica OX=39947 GN=Os06g0701400 PE=3 SV=3	J	Translation, ribosomal structure and biogenesis	60S acidic ribosomal protein P3-like [Oryza sativa Japonica Group]
BGIOSGA028246	8800	7045	2728	2235	1142	1364	300.048	238.666	95.1169	74.5219	40.5481	47.534	3.54032e-05	-1.69734	down	[G]	Carbohydrate transport and metabolism	Molecular Function: hydrolase activity, hydrolyzing O-glycosyl compounds (GO:0004553);; Cellular Component: cell wall (GO:0005618);; Biological Process: xyloglucan metabolic process (GO:0010411);; Molecular Function: xyloglucan:xyloglucosyl transferase activity (GO:0016762);; Biological Process: cell wall biogenesis (GO:0042546);; Cellular Component: apoplast (GO:0048046);; Biological Process: ce…	K08235|3.8e-173|dosa:Os08t0237000-01|K08235 xyloglucan:xyloglucosyl transferase [EC:2.4.1.207] | (RefSeq) Os08g0237000, XYLOGLUCAN_ENDOTRANSGLUCOSYDASE/HYDROLASE_8, XTH8; Xyloglucan endotransglycosylase/hydrolase protein 8 precursor (EC 2.4.1.207) (End-xyloglucan transferase) (OsXTH8) (OsXRT5).	--	--	--	Glycosyl hydrolases family 16	Xyloglucan endotransglycosylase/hydrolase protein 8 OS=Oryza sativa subsp. japonica OX=39947 GN=XTH8 PE=1 SV=1	G	Carbohydrate transport and metabolism	hypothetical protein OsI_28350 [Oryza sativa Indica Group]
BGIOSGA034607	965	1538	1165	504	407	430	16.7387	26.5036	20.6701	8.54814	7.34805	7.62325	3.08417e-08	-1.26843	down	--	--	Cellular Component: cellular_component (GO:0005575);; Cellular Component: intracellular (GO:0005622);; Cellular Component: cell (GO:0005623);; Cellular Component: nucleus (GO:0005634);; Cellular Component: cytoplasm (GO:0005737);; Biological Process: biological_process (GO:0008150);; Biological Process: response to radiation (GO:0009314);; Biological Process: response to light stimulus (GO:000941…	--	--	--	--	NPH3 family	Root phototropism protein 2 OS=Arabidopsis thaliana OX=3702 GN=RPT2 PE=1 SV=2	S	Function unknown	hypothetical protein OsI_34888 [Oryza sativa Indica Group]
BGIOSGA000932	659	153	37	4	4	0	14.018	3.22675	0.795121	0.077192	0.069059	0	2.46857e-08	-4.10031	down	[I]	Lipid transport and metabolism	Biological Process: lipid metabolic process (GO:0006629);; Molecular Function: phosphatidylcholine 1-acylhydrolase activity (GO:0008970);;	K16818|6.5e-42|lsv:111906024|K16818 phospholipase A1 [EC:3.1.1.32] | (RefSeq) phospholipase A(1) DAD1, chloroplastic-like	Glycerophospholipid metabolism (ko00564);; alpha-Linolenic acid metabolism (ko00592)	[I]	Lipid transport and metabolism	Lipase (class 3)	Phospholipase A1-II 5 OS=Oryza sativa subsp. indica OX=39946 GN=OsI_03470 PE=3 SV=1	S	Function unknown	RecName: Full=Phospholipase A1-II 5 [Oryza sativa Indica Group]
BGIOSGA020431	2358	2160	2624	5289	4739	5313	36.8904	33.584	41.989	80.9439	77.252	84.9734	1.86593e-13	1.24278	up	--	--	--	--	--	[R]	General function prediction only	--	Auxilin-like protein 1 OS=Arabidopsis thaliana OX=3702 GN=AUL1 PE=2 SV=2	S	Function unknown	hypothetical protein OsI_21128 [Oryza sativa Indica Group]
BGIOSGA006931	121	97	37	11	22	11	2.81791	2.23254	0.880505	0.232567	0.511999	0.252626	0.00139874	-1.96253	down	--	--	Molecular Function: hydrolase activity, hydrolyzing O-glycosyl compounds (GO:0004553);; Biological Process: carbohydrate metabolic process (GO:0005975);; Cellular Component: integral component of membrane (GO:0016021);;	K19891|3.4e-66|smo:SELMODRAFT_87871|K19891 glucan endo-1,3-beta-glucosidase 1/2/3 [EC:3.2.1.39] | (RefSeq) hypothetical protein	Starch and sucrose metabolism (ko00500)	--	--	Glycosyl hydrolases family 17	Glucan endo-1,3-beta-glucosidase 7 OS=Arabidopsis thaliana OX=3702 GN=At4g34480 PE=1 SV=2	G	Carbohydrate transport and metabolism	hypothetical protein OsI_06270 [Oryza sativa Indica Group]
BGIOSGA001710	79	111	41	5	13	8	2.96323	4.14656	1.5676	0.181833	0.47931	0.308267	6.28293e-05	-2.44503	down	[R]	General function prediction only	Cellular Component: chloroplast stroma (GO:0009570);;	K21813|2.5e-06|bna:111198474|K21813 endonuclease V [EC:3.1.26.-] | (RefSeq) endonuclease V-like	--	--	--	--	--	S	Function unknown	hypothetical protein OsI_01794 [Oryza sativa Indica Group]
BGIOSGA029630	198	170	164	504	658	809	17.3154	14.7599	14.6523	43.236	60.1036	72.5238	2.86383e-11	1.98745	up	--	--	--	--	--	--	--	--	--	--	--	hypothetical protein OsI_31663 [Oryza sativa Indica Group]
BGIOSGA013906	337	367	181	119	95	120	6.45491	6.99712	3.55242	2.21786	1.89139	2.34444	0.00150137	-1.17283	down	[V]	Defense mechanisms	Molecular Function: antiporter activity (GO:0015297);; Cellular Component: integral component of membrane (GO:0016021);; Molecular Function: xenobiotic transporter activity (GO:0042910);;	K03327|3.3e-273|dosa:Os03t0839200-01|K03327 multidrug resistance protein, MATE family | (RefSeq) Os03g0839200; Multi antimicrobial extrusion protein MatE family protein.	--	[R]	General function prediction only	MatE	Protein DETOXIFICATION 54 OS=Arabidopsis thaliana OX=3702 GN=DTX54 PE=2 SV=1	V	Defense mechanisms	hypothetical protein OsI_14245 [Oryza sativa Indica Group]
Oryza_sativa_newGene_2268	60	57	49	0	4	0	2.62717	2.52006	2.20968	0	0.184586	0	1.21722e-06	-3.48526	down	--	--	--	--	--	--	--	--	--	--	--	uncharacterized protein LOC9272075 isoform X2 [Oryza sativa Japonica Group]
BGIOSGA014135	275	194	122	65	68	45	14.0889	9.90658	6.40621	3.24242	3.63907	2.31278	0.000542927	-1.46385	down	--	--	--	K01052|1.7e-44|dzi:111305588|K01052 lysosomal acid lipase/cholesteryl ester hydrolase [EC:3.1.1.13] | (RefSeq) triacylglycerol lipase 2-like	Steroid biosynthesis (ko00100)	--	--	--	--	S	Function unknown	uncharacterized protein LOC4337340 [Oryza sativa Japonica Group]
BGIOSGA030970	122	178	135	54	25	14	1.88906	2.75916	2.14625	0.818411	0.39501	0.219098	0.000232171	-1.87714	down	--	--	Molecular Function: protein serine/threonine kinase activity (GO:0004674);; Molecular Function: ATP binding (GO:0005524);; Cellular Component: integral component of membrane (GO:0016021);;	K08286|4.6e-06|ath:AT4G28490|K08286 protein-serine/threonine kinase [EC:2.7.11.-] | (RefSeq) HAE; Leucine-rich receptor-like protein kinase family protein	--	--	--	Leucine rich repeat	Receptor-like protein kinase 5 OS=Arabidopsis thaliana OX=3702 GN=RLK5 PE=1 SV=1	S	Function unknown	hypothetical protein OsI_31772 [Oryza sativa Indica Group]
BGIOSGA016270	404	320	512	1044	1187	1368	54.1384	42.5085	70.133	136.812	165.757	187.477	9.21209e-09	1.64544	up	--	--	Molecular Function: DNA binding (GO:0003677);; Cellular Component: nucleus (GO:0005634);; Molecular Function: protein dimerization activity (GO:0046983);;	K09264|9.6e-09|pda:103719124|K09264 MADS-box transcription factor, plant | (RefSeq) MADS-box transcription factor 51-like isoform X1	--	[K]	Transcription	SRF-type transcription factor (DNA-binding and dimerisation domain)	Agamous-like MADS-box protein AGL8 homolog OS=Solanum commersonii OX=4109 GN=SCM1 PE=2 SV=1	--	--	hypothetical protein OsI_15654 [Oryza sativa Indica Group]
BGIOSGA005078	265	303	312	110	133	135	19.8925	22.5936	23.9753	8.01981	10.3906	10.301	0.000298304	-1.02244	down	--	--	Cellular Component: integral component of membrane (GO:0016021);;	--	--	--	--	--	--	S	Function unknown	hypothetical protein OsI_04981 [Oryza sativa Indica Group]
BGIOSGA028821	396	401	504	976	916	1055	9.03168	9.07907	11.7525	21.7661	21.7593	24.5751	2.85091e-09	1.30995	up	[C]	Energy production and conversion	Molecular Function: oxidoreductase activity (GO:0016491);; Molecular Function: molybdenum ion binding (GO:0030151);;	K10534|4.6e-207|dosa:Os08t0468100-01|K10534 nitrate reductase (NAD(P)H) [EC:1.7.1.1 1.7.1.2 1.7.1.3] | (RefSeq) Os08g0468100; Similar to Nitrate reductase.	Nitrogen metabolism (ko00910)	[HC]	Coenzyme transport and metabolism;; Energy production and conversion	Oxidoreductase NAD-binding domain	Nitrate reductase [NADH] 1 OS=Oryza sativa subsp. japonica OX=39947 GN=NIA1 PE=2 SV=3	C	Energy production and conversion	hypothetical protein OsI_29535 [Oryza sativa Indica Group]
BGIOSGA016353	1490	1335	1978	4012	2518	3797	40.6148	36.1416	55.1307	106.938	71.4923	105.769	1.04721e-05	1.21389	up	[HR]	Coenzyme transport and metabolism;; General function prediction only	--	K02952|5.9e-06|aip:107648613|K02952 small subunit ribosomal protein S13 | (RefSeq) 30S ribosomal protein S13, chloroplastic-like	Ribosome (ko03010)	--	--	Alpha/beta hydrolase family	--	S	Function unknown	hypothetical protein OsI_15805 [Oryza sativa Indica Group]
Oryza_sativa_newGene_3991	54	57	63	164	206	197	0.769854	1.00129	1.36052	2.32825	2.75008	2.85503	2.61323e-08	1.7872	up	--	--	--	--	--	--	--	--	--	--	--	hypothetical protein LOC_Os12g33750 [Oryza sativa Japonica Group]
BGIOSGA009923	790	642	408	280	207	103	23.8109	19.2114	12.5725	8.23378	6.49899	3.15186	0.000443089	-1.41277	down	[C]	Energy production and conversion	Molecular Function: NADH dehydrogenase (ubiquinone) activity (GO:0008137);; Molecular Function: electron carrier activity (GO:0009055);; Cellular Component: membrane (GO:0016020);; Biological Process: ATP synthesis coupled electron transport (GO:0042773);; Molecular Function: iron-sulfur cluster binding (GO:0051536);;	K03934|2.4e-168|dosa:Os03t0713400-01|K03934 NADH dehydrogenase (ubiquinone) Fe-S protein 1 [EC:7.1.1.2] | (RefSeq) Os03g0713400; Similar to NADH-ubiquinone oxidoreductase 75 kDa subunit, mitochondrial precursor (EC 1.6.5.3) (EC 1.6.99.3) (Complex I-75KD) (CI-75KD) (76 kDa mitochondrial complex I subunit).	Oxidative phosphorylation (ko00190)	[C]	Energy production and conversion	NADH-ubiquinone oxidoreductase-G iron-sulfur binding region	NADH dehydrogenase [ubiquinone] iron-sulfur protein 1, mitochondrial OS=Solanum tuberosum OX=4113 PE=2 SV=1	C	Energy production and conversion	hypothetical protein OsI_13270 [Oryza sativa Indica Group]
BGIOSGA028077	233	233	194	7	38	9	1.7513	1.73877	1.49189	0.044682	0.295373	0.067354	7.95266e-07	-2.87968	down	[M]	Cell wall/membrane/envelope biogenesis	Molecular Function: protein kinase activity (GO:0004672);; Molecular Function: ATP binding (GO:0005524);; Biological Process: defense response (GO:0006952);; Molecular Function: ADP binding (GO:0043531);;	K13418|7.8e-133|dosa:Os08t0174700-01|K13418 somatic embryogenesis receptor kinase 1 [EC:2.7.10.1 2.7.11.1] | (RefSeq) Os08g0174700; Similar to SERK1 (Fragment).	--	--	--	NB-ARC domain	LRR receptor kinase BAK1 OS=Oryza sativa subsp. indica OX=39946 GN=BAK1 PE=2 SV=1	T	Signal transduction mechanisms	hypothetical protein OsI_28004 [Oryza sativa Indica Group]
BGIOSGA024059	569	535	663	160	193	277	17.5295	16.3632	20.8912	4.79649	6.1885	8.72223	0.000206769	-1.25385	down	--	--	Biological Process: response to acid chemical (GO:0001101);; Cellular Component: cellular_component (GO:0005575);; Cellular Component: cell (GO:0005623);; Cellular Component: plasma membrane (GO:0005886);; Biological Process: cell communication (GO:0007154);; Biological Process: signal transduction (GO:0007165);; Biological Process: biological_process (GO:0008150);; Biological Process: response t…	--	--	--	--	Remorin, C-terminal region	Remorin 4.1 OS=Oryza sativa subsp. japonica OX=39947 GN=REM4.1 PE=1 SV=1	S	Function unknown	hypothetical protein OsI_26536 [Oryza sativa Indica Group]
BGIOSGA015461	66	48	24	206	138	109	1.3297	0.964327	0.48099	4.10103	2.92014	2.25469	0.000345391	1.68618	up	--	--	--	K11843|7.1e-07|aip:110267024|K11843 ubiquitin carboxyl-terminal hydrolase 14 [EC:3.4.19.12] | (RefSeq) FBD-associated F-box protein At4g10400-like	--	--	--	FBD	F-box/LRR-repeat protein At3g26922 OS=Arabidopsis thaliana OX=3702 GN=At3g26922 PE=2 SV=2	S	Function unknown	hypothetical protein OsI_15127 [Oryza sativa Indica Group]
BGIOSGA033815	102	143	36	21	5	10	3.12136	4.34028	1.10638	0.599549	0.142501	0.287138	0.000633531	-2.24501	down	--	--	--	--	--	--	--	--	--	S	Function unknown	hypothetical protein OsI_36468 [Oryza sativa Indica Group]
BGIOSGA002999	579	517	298	172	176	142	15.2988	13.584	8.05393	4.43112	4.83167	3.81382	5.82093e-05	-1.29298	down	[IR]	Lipid transport and metabolism;; General function prediction only	Molecular Function: hydrolase activity, acting on ester bonds (GO:0016788);;	K01206|7.8e-38|ath:AT1G67830|K01206 alpha-L-fucosidase [EC:3.2.1.51] | (RefSeq) FXG1; alpha-fucosidase 1	Other glycan degradation (ko00511)	--	--	GDSL-like Lipase/Acylhydrolase	GDSL esterase/lipase At5g45910 OS=Arabidopsis thaliana OX=3702 GN=At5g45910 PE=2 SV=1	S	Function unknown	GDSL esterase/lipase At5g45910 [Oryza sativa Japonica Group]
BGIOSGA026032	3392	3706	2178	1453	1021	1209	373.91	405.916	245.588	156.613	117.243	136.142	2.91328e-06	-1.14699	down	--	--	--	--	--	--	--	Cysteine-rich TM module stress tolerance	--	--	--	cysteine-rich and transmembrane domain-containing protein WIH2 [Oryza sativa Japonica Group]
BGIOSGA018190	48	49	70	115	140	121	1.14657	1.15196	1.70464	2.7071	3.49774	2.97671	0.0010768	1.25041	up	--	--	--	--	--	--	--	--	--	--	--	hypothetical protein OsI_19677 [Oryza sativa Indica Group]
BGIOSGA032316	231	183	207	25	49	24	5.49692	4.31361	5.03733	0.573628	1.20511	0.564616	1.33592e-08	-2.32208	down	--	--	Molecular Function: protein binding (GO:0005515);;	--	--	--	--	F-box-like	--	--	--	hypothetical protein OsI_32685 [Oryza sativa Indica Group]
BGIOSGA035071	4559	5163	5642	11015	8642	9366	74.1514	83.4459	93.857	175.204	146.437	155.701	2.95993e-11	1.05542	up	--	--	--	--	--	--	--	Ankyrin repeats (3 copies)	Ankyrin repeat protein SKIP35 OS=Arabidopsis thaliana OX=3702 GN=SKIP35 PE=1 SV=1	S	Function unknown	hypothetical protein OsI_35687 [Oryza sativa Indica Group]
BGIOSGA012067	4209	4497	5001	8494	8996	9509	139.666	148.266	169.731	275.612	310.965	322.51	2.07495e-10	1.12429	up	[HR]	Coenzyme transport and metabolism;; General function prediction only	Biological Process: secondary shoot formation (GO:0010223);; Biological Process: strigolactone biosynthetic process (GO:1901601);; Biological Process: cellular response to strigolactone (GO:1902348);;	--	--	--	--	Alpha/beta hydrolase family	Strigolactone esterase D14 OS=Oryza sativa subsp. japonica OX=39947 GN=D14 PE=1 SV=1	S	Function unknown	strigolactone esterase D14 [Oryza sativa Japonica Group]
BGIOSGA001070	1626	1913	2718	4987	4728	5509	31.7505	37.1229	54.2937	95.2496	96.1941	109.971	8.81769e-08	1.39789	up	[K]	Transcription	Molecular Function: phosphatase activity (GO:0016791);;	K17616|7.5e-84|egu:105048916|K17616 CTD small phosphatase-like protein 2 [EC:3.1.3.-] | (RefSeq) uncharacterized protein LOC105048916 isoform X1	--	[K]	Transcription	NLI interacting factor-like phosphatase	--	K	Transcription	hypothetical protein OsI_03170 [Oryza sativa Indica Group]
BGIOSGA001399	11	9	4	175	106	85	0.605385	0.49876	0.198466	10.2581	6.60334	5.18719	9.5793e-13	3.56352	up	--	--	--	--	--	--	--	Male enhanced antigen 1 (MEA1)	--	S	Function unknown	hypothetical protein OsI_02461 [Oryza sativa Indica Group]
BGIOSGA007004	4060	4860	2392	2086	1213	1076	140.827	167.532	84.875	70.7672	43.8378	38.1233	0.000267433	-1.18008	down	[C]	Energy production and conversion	Molecular Function: inorganic diphosphatase activity (GO:0004427);; Molecular Function: hydrogen-translocating pyrophosphatase activity (GO:0009678);; Cellular Component: integral component of membrane (GO:0016021);;	K23025|1.0e-146|osa:4328526|K23025 H+-translocating diphosphatase [EC:7.1.3.1] | (RefSeq) pyrophosphate-energized vacuolar membrane proton pump	--	--	--	Inorganic H+ pyrophosphatase	Pyrophosphate-energized vacuolar membrane proton pump OS=Vigna radiata var. radiata OX=3916 PE=1 SV=4	C	Energy production and conversion	hypothetical protein OsI_06130 [Oryza sativa Indica Group]
BGIOSGA007000	1003	541	149	55	62	52	26.3057	14.0865	3.99383	1.40788	1.69127	1.38298	9.53295e-07	-2.70934	down	--		Molecular Function: transmembrane receptor protein serine/threonine kinase activity (GO:0004675);; Molecular Function: ATP binding (GO:0005524);; Cellular Component: plasma membrane (GO:0005886);; Biological Process: protein phosphorylation (GO:0006468);;	K01180|7.8e-78|cmax:111487562|K01180 endo-1,3(4)-beta-glucanase [EC:3.2.1.6] | (RefSeq) uncharacterized protein LOC111487562	--	[T]	Signal transduction mechanisms	Protein tyrosine and serine/threonine kinase	PTI1-like tyrosine-protein kinase At3g15890 OS=Arabidopsis thaliana OX=3702 GN=At3g15890 PE=2 SV=1	T	Signal transduction mechanisms	PTI1-like tyrosine-protein kinase At3g15890 [Oryza sativa Japonica Group]
Oryza_sativa_newGene_6235	0	0	0	67	70	85	0	0	0	1.24373	1.39581	1.64914	1.97741e-15	5.31053	up	--	--	Molecular Function: nucleic acid binding (GO:0003676);; Molecular Function: protein kinase activity (GO:0004672);; Molecular Function: ATP binding (GO:0005524);; Cellular Component: integral component of membrane (GO:0016021);;	K13116|4.4e-21|pda:103723897|K13116 ATP-dependent RNA helicase DDX41 [EC:3.6.4.13] | (RefSeq) DEAD-box ATP-dependent RNA helicase 35-like	--	[R]	General function prediction only	--	--	L	Replication, recombination and repair	uncharacterized protein LOC112939019 [Oryza sativa Japonica Group]
BGIOSGA033482	298	145	32	19	4	0	9.01398	4.35213	0.971018	0.541627	0.115062	0	0.00081561	-2.63697	down	--	--	Molecular Function: DNA binding (GO:0003677);; Cellular Component: nucleus (GO:0005634);; Biological Process: regulation of transcription, DNA-templated (GO:0006355);;	K00521|4.3e-40|cmos:111447866|K00521 ferric-chelate reductase [EC:1.16.1.7] | (RefSeq) ferric reduction oxidase 7, chloroplastic-like	--	--	--	No apical meristem (NAM) protein	NAC domain-containing protein 71 OS=Arabidopsis thaliana OX=3702 GN=NAC071 PE=2 SV=1	S	Function unknown	hypothetical protein OsI_34732 [Oryza sativa Indica Group]
Oryza_sativa_newGene_2631	107	136	121	0	6	0	3.09805	3.93018	3.59961	0	0.181876	0	7.26113e-11	-4.24049	down	--	--	--	--	--	--	--	--	--	--	--	hypothetical protein [Oryza sativa Japonica Group]
BGIOSGA029256	679	507	320	244	176	125	20.854	15.455	10.0401	7.31059	5.61229	3.89673	0.000720558	-1.25473	down	[J]	Translation, ribosomal structure and biogenesis	Molecular Function: RNA binding (GO:0003723);; Molecular Function: mRNA binding (GO:0003729);; Cellular Component: chloroplast (GO:0009507);; Cellular Component: chloroplast thylakoid membrane (GO:0009535);; Biological Process: regulation of RNA metabolic process (GO:0051252);; Biological Process: chloroplast rRNA processing (GO:1901259);; Cellular Component: ribonucleoprotein complex (GO:1990904…	K11294|9.5e-109|bdi:100823320|K11294 nucleolin | (RefSeq) 28 kDa ribonucleoprotein, chloroplastic	--	[R]	General function prediction only	RNA recognition motif. (a.k.a. RRM, RBD, or RNP domain)	31 kDa ribonucleoprotein, chloroplastic OS=Nicotiana sylvestris OX=4096 PE=1 SV=1	S	Function unknown	28 kDa ribonucleoprotein, chloroplastic [Oryza sativa Japonica Group]
BGIOSGA011247	179	143	275	580	627	889	6.41258	5.10508	10.0955	20.3858	23.4674	32.6623	4.88228e-07	1.86316	up	--	--	Molecular Function: flavin-linked sulfhydryl oxidase activity (GO:0016971);;	K17783|1.2e-88|osa:9270137|K17783 mitochondrial FAD-linked sulfhydryl oxidase [EC:1.8.3.2] | (RefSeq) FAD-linked sulfhydryl oxidase ERV1 isoform X1	--	[O]	Posttranslational modification, protein turnover, chaperones	Erv1 / Alr family	FAD-linked sulfhydryl oxidase ERV1 OS=Oryza sativa subsp. japonica OX=39947 GN=ERV1 PE=2 SV=2	O	Posttranslational modification, protein turnover, chaperones	hypothetical protein OsI_10452 [Oryza sativa Indica Group]
BGIOSGA002753	461	736	898	19	26	23	13.0572	20.7265	26.0361	0.518972	0.74286	0.639105	1.72978e-36	-4.48813	down	--	--	Molecular Function: DNA binding (GO:0003677);; Molecular Function: transcription factor activity, sequence-specific DNA binding (GO:0003700);; Cellular Component: nucleus (GO:0005634);;	K09287|2.5e-187|dosa:Os01t0141000-01|K09287 RAV-like factor | (RefSeq) Os01g0141000, AP2/EREBP129, APETALA2/ETHYLENE-RESPONSIVE_ELEMENT_BINDING_PROTEIN_129; Similar to RAV-like protein.	--	--	--	B3 DNA binding domain	AP2/ERF and B3 domain-containing protein Os01g0141000 OS=Oryza sativa subsp. japonica OX=39947 GN=Os01g0141000 PE=2 SV=1	K	Transcription	hypothetical protein OsI_00337 [Oryza sativa Indica Group]
BGIOSGA036809	302	267	198	68	56	53	12.5193	10.989	8.37181	2.72295	2.4003	2.21491	3.07606e-10	-1.88653	down	--	--	Cellular Component: cellular_component (GO:0005575);; Cellular Component: intracellular (GO:0005622);; Cellular Component: cell (GO:0005623);; Cellular Component: cytoplasm (GO:0005737);; Biological Process: organelle organization (GO:0006996);; Biological Process: biological_process (GO:0008150);; Cellular Component: chloroplast (GO:0009507);; Cellular Component: plastid envelope (GO:0009526);; …	--	--	--	--	--	Protein CHUP1, chloroplastic OS=Arabidopsis thaliana OX=3702 GN=CHUP1 PE=1 SV=1	--	--	hypothetical protein OsI_37143 [Oryza sativa Indica Group]
Oryza_sativa_newGene_4339	0	0	0	405	393	349	0	0	0	4.81118	4.66519	3.87838	1.81744e-43	7.66007	up	--	--	--	--	--	--	--	--	--	--	--	hypothetical protein [Oryza sativa Japonica Group]
BGIOSGA016479	678	507	182	45	140	81	8.86147	6.58395	2.42872	0.571877	1.89628	1.07429	0.000772183	-1.87868	down	[T]	Signal transduction mechanisms	Cellular Component: integral component of membrane (GO:0016021);; Molecular Function: oxidoreductase activity (GO:0016491);;	K00521|0.0e+00|dosa:Os04t0444800-01|K00521 ferric-chelate reductase [EC:1.16.1.7] | (RefSeq) Os04g0444800; Ferric reductase-like transmembrane component family protein.	--	[PQ]	Inorganic ion transport and metabolism;; Secondary metabolites biosynthesis, transport and catabolism	FAD-binding domain	Ferric reduction oxidase 7, chloroplastic OS=Arabidopsis thaliana OX=3702 GN=FRO7 PE=2 SV=1	U	Intracellular trafficking, secretion, and vesicular transport	hypothetical protein OsI_16048 [Oryza sativa Indica Group]
BGIOSGA009761	389	567	1101	1684	1197	1436	17.7704	25.7218	51.4838	75.2885	57.0108	67.0882	0.00609554	1.12732	up	--	--	Biological Process: pollen tube guidance (GO:0010183);; Molecular Function: mediator complex binding (GO:0036033);;	--	--	--	--	--	CCG-binding protein 1 OS=Arabidopsis thaliana OX=3702 GN=MEE14 PE=1 SV=1	S	Function unknown	CCG-binding protein 1 [Oryza sativa Japonica Group]
BGIOSGA011222	1119	718	346	252	78	153	21.2699	13.5582	6.71915	4.67216	1.53708	2.95921	0.000286615	-1.82095	down	[G]	Carbohydrate transport and metabolism	Molecular Function: beta-galactosidase activity (GO:0004565);; Biological Process: carbohydrate metabolic process (GO:0005975);; Molecular Function: beta-D-fucosidase activity (GO:0033907);; Molecular Function: glucan endo-1,3-beta-D-glucosidase activity (GO:0042973);; Molecular Function: cellobiose glucosidase activity (GO:0080079);; Molecular Function: beta-gentiobiose beta-glucosidase activity…	K01188|1.1e-311|dosa:Os03t0212800-01|K01188 beta-glucosidase [EC:3.2.1.21] | (RefSeq) Os03g0212800; Similar to Beta-glucosidase.	Cyanoamino acid metabolism (ko00460);; Starch and sucrose metabolism (ko00500);; Phenylpropanoid biosynthesis (ko00940)	[G]	Carbohydrate transport and metabolism	Glycosyl hydrolase family 1	Beta-glucosidase 6 OS=Oryza sativa subsp. japonica OX=39947 GN=BGLU6 PE=1 SV=1	G	Carbohydrate transport and metabolism	hypothetical protein OsI_10506 [Oryza sativa Indica Group]
BGIOSGA009700	2391	2185	1297	1060	913	545	62.5898	56.8279	34.7228	27.1234	24.8873	14.5577	0.00110314	-1.03715	down	[P]	Inorganic ion transport and metabolism	Molecular Function: ferredoxin-NADP+ reductase activity (GO:0004324);; Cellular Component: chloroplast (GO:0009507);;	K02641|1.1e-220|dosa:Os03t0784700-01|K02641 ferredoxin--NADP+ reductase [EC:1.18.1.2] | (RefSeq) Os03g0784700; Ferredoxin--NADP reductase, root isozyme, chloroplast precursor (EC 1.18.1.2) (FNR).	Photosynthesis (ko00195)	[C]	Energy production and conversion	Oxidoreductase NAD-binding domain	Ferredoxin--NADP reductase, root isozyme, chloroplastic OS=Oryza sativa subsp. japonica OX=39947 GN=Os03g0784700 PE=1 SV=1	P	Inorganic ion transport and metabolism	ferredoxin--NADP reductase, root isozyme, chloroplastic [Oryza sativa Japonica Group]
BGIOSGA000458	285	157	115	54	43	64	5.22252	2.86322	2.1513	0.952871	0.822465	1.19972	0.00175389	-1.4764	down	--	--	--	--	--	--	--	--	--	S	Function unknown	hypothetical protein OsI_04497 [Oryza sativa Indica Group]
BGIOSGA017652	733	619	345	291	210	140	31.0688	26.0517	14.9356	12.0287	9.25435	6.03554	0.00158439	-1.19465	down	--	--	Cellular Component: endoplasmic reticulum (GO:0005783);; Cellular Component: Golgi apparatus (GO:0005794);; Biological Process: response to ethylene (GO:0009723);; Biological Process: regulation of ethylene-activated signaling pathway (GO:0010104);; Cellular Component: integral component of membrane (GO:0016021);;	K20726|5.6e-135|dosa:Os05t0539800-01|K20726 transmembrane protein 222 | (RefSeq) Os05g0539800; Protein of unknown function DUF778 family protein.	MAPK signaling pathway - plant (ko04016)	[S]	Function unknown	Protein of unknown function (DUF778)	Protein REVERSION-TO-ETHYLENE SENSITIVITY1 OS=Arabidopsis thaliana OX=3702 GN=RTE1 PE=1 SV=1	S	Function unknown	protein REVERSION-TO-ETHYLENE SENSITIVITY1 [Oryza sativa Japonica Group]
BGIOSGA033473	35	51	34	167	138	146	1.40386	2.06025	1.39431	6.61793	5.83366	6.0318	4.23968e-09	1.96801	up	--	--	--	--	--	--	--	--	--	S	Function unknown	hypothetical protein OsI_34714 [Oryza sativa Indica Group]
BGIOSGA016279	6973	5815	3996	2055	1985	1607	68.0313	56.3726	39.8768	19.6035	20.1662	16.0204	1.38008e-09	-1.38513	down	[C]	Energy production and conversion	Molecular Function: oxoglutarate dehydrogenase (succinyl-transferring) activity (GO:0004591);; Biological Process: tricarboxylic acid cycle (GO:0006099);; Molecular Function: thiamine pyrophosphate binding (GO:0030976);;	K00164|0.0e+00|dosa:Os04t0390000-01|K00164 2-oxoglutarate dehydrogenase E1 component [EC:1.2.4.2] | (RefSeq) Os04g0390000; Similar to OSIGBa0096P03.7 protein.	Citrate cycle (TCA cycle) (ko00020);; Carbon metabolism (ko01200)	[G]	Carbohydrate transport and metabolism	Dehydrogenase E1 component	--	C	Energy production and conversion	2-oxoglutarate dehydrogenase, mitochondrial [Oryza sativa Japonica Group]
BGIOSGA026535	97	106	106	385	249	360	1.73629	1.89306	1.94304	6.78151	4.67119	6.62048	2.53172e-10	1.77718	up	[QV]	Secondary metabolites biosynthesis, transport and catabolism;; Defense mechanisms	Molecular Function: monooxygenase activity (GO:0004497);; Molecular Function: iron ion binding (GO:0005506);; Cellular Component: integral component of membrane (GO:0016021);; Molecular Function: oxidoreductase activity, acting on paired donors, with incorporation or reduction of molecular oxygen (GO:0016705);; Molecular Function: heme binding (GO:0020037);;	K20619|2.8e-262|obr:102699428|K20619 cytochrome P450 family 78 subfamily A | (RefSeq) cytochrome P450 78A9-like	--	[Q]	Secondary metabolites biosynthesis, transport and catabolism	Cytochrome P450	Cytochrome P450 78A9 OS=Arabidopsis thaliana OX=3702 GN=CYP78A9 PE=1 SV=1	Q	Secondary metabolites biosynthesis, transport and catabolism	hypothetical protein OsI_30143 [Oryza sativa Indica Group]
BGIOSGA017928	1257	1666	414	557	165	174	39.8332	52.4733	13.4028	17.2425	5.42103	5.60722	0.0050343	-1.5504	down	[Q]	Secondary metabolites biosynthesis, transport and catabolism	Molecular Function: alcohol dehydrogenase (NADP+) activity (GO:0008106);;	K00002|6.7e-184|dosa:Os05t0456300-01|K00002 alcohol dehydrogenase (NADP+) [EC:1.1.1.2] | (RefSeq) Os05g0456300; Aldose reductase.	Glycolysis / Gluconeogenesis (ko00010);; Pentose and glucuronate interconversions (ko00040);; Glycerolipid metabolism (ko00561)	[R]	General function prediction only	Aldo/keto reductase family	Aldo-keto reductase family 4 member C10 OS=Arabidopsis thaliana OX=3702 GN=AKR4C10 PE=1 SV=1	S	Function unknown	aldo-keto reductase family 4 member C10 [Oryza sativa Japonica Group]
BGIOSGA023664	146	136	55	12	14	9	7.58477	7.02873	2.92678	0.598862	0.737347	0.44125	5.97307e-07	-2.68734	down	--	--	Cellular Component: Golgi membrane (GO:0000139);; Molecular Function: galactosylgalactosylxylosylprotein 3-beta-glucuronosyltransferase activity (GO:0015018);; Biological Process: cell wall organization (GO:0071555);;	K20869|3.1e-107|dosa:Os07t0694400-01|K20869 putative beta-1,4-xylosyltransferase IRX9 [EC:2.4.2.-] | (RefSeq) Os07g0694400; Glycosyl transferase, family 43 protein.	--	[O]	Posttranslational modification, protein turnover, chaperones	Glycosyltransferase family 43	Probable beta-1,4-xylosyltransferase IRX9 OS=Oryza sativa subsp. japonica OX=39947 GN=IRX9 PE=2 SV=1	S	Function unknown	hypothetical protein OsI_27450 [Oryza sativa Indica Group]
BGIOSGA003623	86	73	74	0	9	0	6.11114	5.15304	5.39811	0	0.660355	0	0.000604494	-2.70605	down	--	--	--	--	--	--	--	--	--	--	--	hypothetical protein OsI_02154 [Oryza sativa Indica Group]
BGIOSGA005653	371	464	164	104	18	10	8.307	10.3324	3.7618	2.28284	0.410771	0.222582	0.000993709	-2.22056	down	--	--	Molecular Function: DNA binding (GO:0003677);; Molecular Function: transcription factor activity, sequence-specific DNA binding (GO:0003700);; Cellular Component: nucleus (GO:0005634);; Cellular Component: transcription factor complex (GO:0005667);;	K09391|8.2e-95|zju:107415708|K09391 transcription factor E2F7/8 | (RefSeq) E2F transcription factor-like E2FE isoform X2	--	[K]	Transcription	E2F/DP family winged-helix DNA-binding domain	E2F transcription factor-like E2FE OS=Arabidopsis thaliana OX=3702 GN=E2FE PE=1 SV=1	K	Transcription	hypothetical protein OsI_08874 [Oryza sativa Indica Group]
BGIOSGA013792	2536	3028	2486	1253	1200	1046	32.6264	38.7107	32.7231	15.7648	16.0809	13.7575	1.0686e-14	-1.0392	down	[G]	Carbohydrate transport and metabolism	Molecular Function: catalytic activity (GO:0003824);;	K06617|0.0e+00|osa:9271916|K06617 raffinose synthase [EC:2.4.1.82] | (RefSeq) probable galactinol--sucrose galactosyltransferase 2	Galactose metabolism (ko00052)	--	--	Raffinose synthase or seed imbibition protein Sip1	Probable galactinol--sucrose galactosyltransferase 2 OS=Arabidopsis thaliana OX=3702 GN=RFS2 PE=2 SV=2	S	Function unknown	hypothetical protein OsI_14005 [Oryza sativa Indica Group]
BGIOSGA002096	124	86	108	360	279	326	2.61044	1.80139	2.31235	7.41364	6.12325	7.02777	4.79637e-10	1.69734	up	--	--	Cellular Component: integral component of membrane (GO:0016021);; Biological Process: recognition of pollen (GO:0048544);;	K03327|1.1e-09|cic:CICLE_v10018703mg|K03327 multidrug resistance protein, MATE family | (RefSeq) hypothetical protein	--	--	--	PAN-like domain	G-type lectin S-receptor-like serine/threonine-protein kinase At2g19130 OS=Arabidopsis thaliana OX=3702 GN=At2g19130 PE=2 SV=1	--	--	hypothetical protein OsI_00959 [Oryza sativa Indica Group]
BGIOSGA029799	162	297	44	10	0	0	4.43875	8.1167	1.23233	0.254122	0	0	3.8618e-05	-3.21581	down	[G]	Carbohydrate transport and metabolism	Molecular Function: zinc ion binding (GO:0008270);; Molecular Function: oxidoreductase activity (GO:0016491);;	K00083|3.0e-119|dosa:Os10t0430200-01|K00083 cinnamyl-alcohol dehydrogenase [EC:1.1.1.195] | (RefSeq) Os10g0430200, CINNAMYL_ALCOHOL_DEHYDROGENASE_3, CAD3; Similar to Sinapyl alcohol dehydrogenase.	Phenylpropanoid biosynthesis (ko00940)	[Q]	Secondary metabolites biosynthesis, transport and catabolism	Alcohol dehydrogenase GroES-like domain	Probable cinnamyl alcohol dehydrogenase 8A OS=Oryza sativa subsp. japonica OX=39947 GN=CAD8A PE=2 SV=1	C	Energy production and conversion	probable cinnamyl alcohol dehydrogenase 8A [Oryza sativa Japonica Group]
BGIOSGA009775	4798	4441	6542	14941	14517	13591	506.407	465.744	706.21	1542.21	1596.29	1466.31	5.24865e-14	1.56633	up	--	--	Cellular Component: cellular_component (GO:0005575);; Cellular Component: cell wall (GO:0005618);; Cellular Component: intracellular (GO:0005622);; Cellular Component: cell (GO:0005623);; Cellular Component: cytoplasm (GO:0005737);; Cellular Component: plant-type cell wall (GO:0009505);; Cellular Component: external encapsulating structure (GO:0030312);; Cellular Component: intracellular part (GO…	--	--	--	--	Gibberellin regulated protein	Snakin-1 OS=Solanum tuberosum OX=4113 GN=SN1 PE=1 SV=1	S	Function unknown	peamaclein [Oryza sativa Japonica Group]
BGIOSGA021684	807	966	1292	2051	1753	2081	19.7041	23.4453	32.2913	49.0017	44.6209	51.9639	3.21055e-05	1.06562	up	--	--	--	--	--	[S]	Function unknown	Eukaryotic protein of unknown function (DUF829)	--	S	Function unknown	hypothetical protein OsI_22141 [Oryza sativa Indica Group]
BGIOSGA027044	60	57	48	7	10	15	6.39682	6.09663	5.19554	0.732658	1.06879	1.63756	0.000861354	-1.88255	down	--	--	--	--	--	--	--	--	--	S	Function unknown	uncharacterized protein LOC4345453 [Oryza sativa Japonica Group]
BGIOSGA025603	162	94	176	318	354	687	13.5431	7.8234	15.0793	26.1219	30.9623	59.0066	0.000232334	1.67721	up	--	--	--	--	--	--	--	Peptidase inhibitor I9	--	S	Function unknown	hypothetical protein OsI_25818 [Oryza sativa Indica Group]
BGIOSGA027134	25	20	31	68	261	187	3.2736	2.58705	4.22502	8.89398	36.3454	25.5834	7.4941e-06	2.52074	up	--	--	--	K00975|1.1e-15|dosa:Os08t0345800-01|K00975 glucose-1-phosphate adenylyltransferase [EC:2.7.7.27] | (RefSeq) Os08g0345800, AGPS2, ADP-GLUCOSE_PYROPHOSPHORYLASE_SMALL_SUBUNIT_2A, ADP-GLUCOSE_PYROPHOSPHORYLASE_SMALL_SUBUNIT_2, AGPS2A; Similar to Glucose-1-phosphate adenylyltransferase small subunit, chloroplast precursor (EC 2.7.7.27) (ADP-glucose synthase) (ADP-glucose pyrophosphorylase) (AGPASE B)…	Starch and sucrose metabolism (ko00500);; Amino sugar and nucleotide sugar metabolism (ko00520)	--	--	--	--	--	--	hypothetical protein OsI_28902 [Oryza sativa Indica Group]
BGIOSGA021747	63	55	42	16	13	7	0.8296	0.716425	0.565065	0.195449	0.170778	0.081752	0.00154733	-1.74943	down	[T]	Signal transduction mechanisms	Molecular Function: protein kinase activity (GO:0004672);; Molecular Function: ATP binding (GO:0005524);;	K17609|3.2e-216|cic:CICLE_v10010213mg|K17609 nucleoredoxin [EC:1.8.1.8] | (RefSeq) hypothetical protein	--	--	--	Protein kinase domain	U-box domain-containing protein 52 OS=Arabidopsis thaliana OX=3702 GN=PUB52 PE=2 SV=1	T	Signal transduction mechanisms	hypothetical protein OsI_21985 [Oryza sativa Indica Group]
BGIOSGA014042	2496	4000	5117	2018	692	474	71.3477	113.638	149.655	56.4168	20.586	13.8267	0.000826809	-1.60828	down	--	--	Molecular Function: peroxidase activity (GO:0004601);; Cellular Component: extracellular region (GO:0005576);; Biological Process: response to oxidative stress (GO:0006979);; Cellular Component: plant-type cell wall (GO:0009505);; Cellular Component: plasmodesma (GO:0009506);; Molecular Function: heme binding (GO:0020037);; Biological Process: hydrogen peroxide catabolic process (GO:0042744);; Mo…	K00430|2.5e-195|dosa:Os04t0688100-01|K00430 peroxidase [EC:1.11.1.7] | (RefSeq) Os04g0688100; Peroxidase (EC 1.11.1.7).	Phenylpropanoid biosynthesis (ko00940)	--	--	Peroxidase	Peroxidase 12 OS=Arabidopsis thaliana OX=3702 GN=PER12 PE=1 SV=1	G	Carbohydrate transport and metabolism	peroxidase 12 isoform X1 [Oryza sativa Japonica Group]
BGIOSGA008108	3334	2256	1251	1136	866	924	58.346	39.2204	22.3779	19.4313	15.7726	16.5141	0.0044076	-1.01597	down	--	--	Cellular Component: Golgi membrane (GO:0000139);; Biological Process: plant-type cell wall organization (GO:0009664);; Cellular Component: integral component of membrane (GO:0016021);; Molecular Function: UDP-xylosyltransferase activity (GO:0035252);;	K18207|1.4e-70|atr:18433656|K18207 protein O-mannose beta-1,4-N-acetylglucosaminyltransferase [EC:2.4.1.312] | (RefSeq) protein O-linked-mannose beta-1,4-N-acetylglucosaminyltransferase 2	Mannose type O-glycan biosynthesis (ko00515)	[S]	Function unknown	Protein of unknown function (DUF563)	Beta-1,2-xylosyltransferease XAX1 OS=Oryza sativa subsp. japonica OX=39947 GN=XAX1 PE=1 SV=1	S	Function unknown	uncharacterized protein LOC4329203 [Oryza sativa Japonica Group]
BGIOSGA008934	310	259	114	89	61	61	12.0523	9.98185	4.50077	3.37766	2.45566	2.40549	0.00174212	-1.41514	down	--	--	Molecular Function: Rho GDP-dissociation inhibitor activity (GO:0005094);; Cellular Component: cytoplasm (GO:0005737);;	K12462|1.8e-139|dosa:Os02t0719000-01|K12462 Rho GDP-dissociation inhibitor | (RefSeq) Os02g0719000; Similar to Rho GDP-dissociation inhibitor 1 (Rho GDI-1) (AtRhoGDI1).	--	[T]	Signal transduction mechanisms	RHO protein GDP dissociation inhibitor	Rho GDP-dissociation inhibitor 1 OS=Arabidopsis thaliana OX=3702 GN=GDI1 PE=1 SV=1	O	Posttranslational modification, protein turnover, chaperones	Rac GDP-dissociation inhibitor 1 [Oryza sativa Japonica Group]
BGIOSGA011833	102	78	38	5	0	5	1.31234	1.00653	0.495483	0.059129	0	0.059128	6.15009e-06	-3.13519	down	--	--	Cellular Component: integral component of membrane (GO:0016021);;	--	--	--	--	Domain of unknown function (DUF4220)	--	--	--	hypothetical protein OsI_09962 [Oryza sativa Indica Group]
BGIOSGA003364	1821	2259	3340	7730	7096	7691	86.8484	107.065	162.919	360.579	352.634	374.975	1.936e-10	1.6988	up	--	--	Molecular Function: DNA binding (GO:0003677);; Molecular Function: transcription factor activity, sequence-specific DNA binding (GO:0003700);; Cellular Component: nucleus (GO:0005634);;	K09286|1.2e-48|pda:103703634|K09286 EREBP-like factor | (RefSeq) LOW QUALITY PROTEIN: ethylene-responsive transcription factor ERF071-like	--	--	--	AP2 domain	Ethylene-responsive transcription factor ERF071 OS=Arabidopsis thaliana OX=3702 GN=ERF071 PE=2 SV=1	K	Transcription	hypothetical protein OsI_01597 [Oryza sativa Indica Group]
BGIOSGA037249	733	930	923	1850	1656	1538	11.3064	14.2591	14.5577	27.9109	26.6183	24.2511	3.01953e-11	1.10181	up	--	--	Molecular Function: molecular_function (GO:0003674);; Molecular Function: catalytic activity (GO:0003824);; Biological Process: proteolysis (GO:0006508);; Biological Process: nitrogen compound metabolic process (GO:0006807);; Biological Process: biological_process (GO:0008150);; Biological Process: metabolic process (GO:0008152);; Molecular Function: peptidase activity (GO:0008233);; Molecular Fu…	K01376|0.0e+00|dosa:Os12t0285500-01|K01376 Ufm1-specific protease 2 [EC:3.4.22.-] | (RefSeq) Os12g0285500; Hypothetical conserved gene.	--	[S]	Function unknown	Peptidase family C78	Probable Ufm1-specific protease OS=Oryza sativa subsp. japonica OX=39947 GN=Os12g0285500 PE=2 SV=2	O	Posttranslational modification, protein turnover, chaperones	hypothetical protein OsI_38012 [Oryza sativa Indica Group]
BGIOSGA036351	286	140	61	7	21	36	7.73943	3.74642	1.68488	0.171508	0.581226	0.979463	0.00180059	-2.11734	down	--	--	Cellular Component: integral component of membrane (GO:0016021);; Molecular Function: transmembrane transporter activity (GO:0022857);;	K17500|1.3e-45|nto:104085001|K17500 integrin-linked kinase-associated serine/threonine phosphatase 2C [EC:3.1.3.16] | (RefSeq) WAT1-related protein At3g18200 isoform X1	--	--	--	EamA-like transporter family	WAT1-related protein At1g09380 OS=Arabidopsis thaliana OX=3702 GN=At1g09380 PE=2 SV=1	S	Function unknown	hypothetical protein OsI_38025 [Oryza sativa Indica Group]
BGIOSGA031288	0	0	0	109	111	75	0	0	0	2.61418	2.83495	1.88453	5.26141e-19	5.72912	up	--	--	--	--	--	--	--	--	--	--	--	hypothetical protein OsI_32435 [Oryza sativa Indica Group]
BGIOSGA004462	305	334	152	130	26	25	13.5959	14.8108	6.93059	5.64238	1.18297	1.1034	0.00613109	-1.6937	down	[R]	General function prediction only	Molecular Function: GTPase activity (GO:0003924);; Molecular Function: GTP binding (GO:0005525);;	K07904|4.4e-121|osa:4324623|K07904 Ras-related protein Rab-11A | (RefSeq) ras-related protein RIC2-like	Endocytosis (ko04144)	[U]	Intracellular trafficking, secretion, and vesicular transport	Ras family	Ras-related protein RIC2 OS=Oryza sativa subsp. japonica OX=39947 GN=RIC2 PE=2 SV=2	S	Function unknown	ras-related protein RIC2-like [Oryza sativa Japonica Group]
BGIOSGA000837	2304	2825	963	682	340	221	51.2414	62.4499	21.9054	14.8358	7.873	5.01306	1.14605e-05	-1.97959	down	[G]	Carbohydrate transport and metabolism	Molecular Function: hydrolase activity, hydrolyzing O-glycosyl compounds (GO:0004553);; Biological Process: carbohydrate metabolic process (GO:0005975);; Cellular Component: integral component of membrane (GO:0016021);;	K19355|6.0e-263|dosa:Os01t0746700-00|K19355 mannan endo-1,4-beta-mannosidase [EC:3.2.1.78] | (RefSeq) Os01g0746700; Similar to Mannan endo-1,4-beta-mannosidase 2.	Fructose and mannose metabolism (ko00051)	--	--	Cellulase (glycosyl hydrolase family 5)	Mannan endo-1,4-beta-mannosidase 2 OS=Oryza sativa subsp. japonica OX=39947 GN=MAN2 PE=2 SV=2	G	Carbohydrate transport and metabolism	hypothetical protein OsI_03716 [Oryza sativa Indica Group]
BGIOSGA000466	485	722	742	1152	1446	1496	10.1257	14.9698	15.8433	23.5172	31.4485	31.9253	1.77281e-05	1.20016	up	--	--	Biological Process: defense response (GO:0006952);; Biological Process: tryptophan catabolic process to kynurenine (GO:0019441);; Molecular Function: heme binding (GO:0020037);; Molecular Function: metal ion binding (GO:0046872);;	--	--	--	--	Hs1pro-1 protein C-terminus	Nematode resistance protein-like HSPRO2 OS=Arabidopsis thaliana OX=3702 GN=HSPRO2 PE=1 SV=1	S	Function unknown	nematode resistance protein-like HSPRO1 [Oryza sativa Japonica Group]
BGIOSGA007891	109	145	204	185	507	1265	2.53361	3.36612	4.89238	4.24118	12.3844	30.3132	0.00139335	1.93611	up	--	--	Molecular Function: nutrient reservoir activity (GO:0045735);;	--	--	--	--	Cupin	Glutelin type-B 2 OS=Oryza sativa subsp. japonica OX=39947 GN=GLUB2 PE=2 SV=2	S	Function unknown	hypothetical protein OsI_06570 [Oryza sativa Indica Group]
BGIOSGA036379	1039	836	844	303	318	255	38.298	30.6204	31.828	10.9203	12.1875	9.57701	6.13642e-14	-1.45703	down	--	--	Cellular Component: integral component of membrane (GO:0016021);;	K12386|5.1e-140|dosa:Os12t0278700-01|K12386 cystinosin | (RefSeq) Os12g0278700; Similar to cystinosin.	--	[E]	Amino acid transport and metabolism	PQ loop repeat	Cystinosin homolog OS=Arabidopsis thaliana OX=3702 GN=At5g40670 PE=2 SV=1	U	Intracellular trafficking, secretion, and vesicular transport	cystinosin homolog isoform X2 [Oryza sativa Japonica Group]
BGIOSGA001626	369	169	74	809	1000	909	16.6223	7.55101	3.38448	35.68	46.9766	41.8767	2.52119e-05	2.0814	up	[O]	Posttranslational modification, protein turnover, chaperones	Molecular Function: molecular_function (GO:0003674);; Molecular Function: catalytic activity (GO:0003824);; Molecular Function: glutathione transferase activity (GO:0004364);; Molecular Function: protein binding (GO:0005515);; Cellular Component: cellular_component (GO:0005575);; Cellular Component: intracellular (GO:0005622);; Cellular Component: cell (GO:0005623);; Cellular Component: cytoplasm…	K00799|2.3e-122|dosa:Os01t0371200-01|K00799 glutathione S-transferase [EC:2.5.1.18] | (RefSeq) Os01g0371200, GSTF1, PHI_GLUTATHIONE_S-TRANSFERASE_1; Similar to Glutathione-S-transferase 19E50.	Glutathione metabolism (ko00480)	[O]	Posttranslational modification, protein turnover, chaperones	Glutathione S-transferase, C-terminal domain	Probable glutathione S-transferase GSTF1 OS=Oryza sativa subsp. japonica OX=39947 GN=GSTF1 PE=1 SV=2	O	Posttranslational modification, protein turnover, chaperones	probable glutathione S-transferase GSTF1 [Oryza sativa Japonica Group]
BGIOSGA002746	147	154	140	2937	2428	2687	9.22636	9.59186	8.98238	180.319	158.813	172.463	3.63761e-182	4.29909	up	[J]	Translation, ribosomal structure and biogenesis	Molecular Function: structural constituent of ribosome (GO:0003735);; Biological Process: translation (GO:0006412);; Cellular Component: large ribosomal subunit (GO:0015934);;	K02898|3.2e-78|osa:4325478|K02898 large subunit ribosomal protein L26e | (RefSeq) 60S ribosomal protein L26-1	Ribosome (ko03010)	[J]	Translation, ribosomal structure and biogenesis	Ribosomal proteins L26 eukaryotic, L24P archaeal	60S ribosomal protein L26-1 OS=Arabidopsis thaliana OX=3702 GN=RPL26A PE=2 SV=2	J	Translation, ribosomal structure and biogenesis	60S ribosomal protein L26-1 [Oryza sativa Japonica Group]
BGIOSGA010448	1030	611	319	296	145	91	32.2257	18.9751	10.2084	9.05286	4.71668	2.89376	0.00194448	-1.57459	down	[J]	Translation, ribosomal structure and biogenesis	Molecular Function: RNA binding (GO:0003723);; Molecular Function: structural constituent of ribosome (GO:0003735);; Biological Process: translation (GO:0006412);; Cellular Component: small ribosomal subunit (GO:0015935);;	K02988|8.3e-166|dosa:Os03t0452300-01|K02988 small subunit ribosomal protein S5 | (RefSeq) Os03g0452300; Ribosomal protein S5, bacterial-type domain containing protein.	Ribosome (ko03010)	[J]	Translation, ribosomal structure and biogenesis	Ribosomal protein S5, N-terminal domain	30S ribosomal protein S5, chloroplastic OS=Spinacia oleracea OX=3562 GN=rps5 PE=1 SV=1	J	Translation, ribosomal structure and biogenesis	hypothetical protein OsI_12226 [Oryza sativa Indica Group]
BGIOSGA007342	315	390	234	77	78	152	8.80373	10.8562	6.68102	2.09848	2.27562	4.33334	0.00240976	-1.31603	down	[C]	Energy production and conversion	Molecular Function: L-lactate dehydrogenase activity (GO:0004459);; Cellular Component: cytoplasm (GO:0005737);; Biological Process: carbohydrate metabolic process (GO:0005975);; Biological Process: carboxylic acid metabolic process (GO:0019752);;	K00016|1.1e-193|dosa:Os02t0105400-01|K00016 L-lactate dehydrogenase [EC:1.1.1.27] | (RefSeq) Os02g0105400; Similar to L-lactate dehydrogenase A (EC 1.1.1.27) (LDH-A).	Glycolysis / Gluconeogenesis (ko00010);; Cysteine and methionine metabolism (ko00270);; Pyruvate metabolism (ko00620);; Propanoate metabolism (ko00640)	[C]	Energy production and conversion	lactate/malate dehydrogenase, NAD binding domain	L-lactate dehydrogenase A OS=Hordeum vulgare OX=4513 PE=1 SV=1	C	Energy production and conversion	hypothetical protein OsI_05489 [Oryza sativa Indica Group]
BGIOSGA000945	15875	13319	15767	4513	7578	6514	729.239	607.936	740.799	202.701	362.643	305.838	0.000111385	-1.06909	down	--	--	Cellular Component: nucleus (GO:0005634);;	--	--	--	--	Late embryogenesis abundant protein	Late embryogenesis abundant protein 14 OS=Oryza sativa subsp. japonica OX=39947 GN=LEA14 PE=2 SV=1	S	Function unknown	late embryogenesis abundant protein group 3 protein [Oryza sativa Indica Group]
BGIOSGA029186	470	443	437	907	787	905	13.6078	12.7553	12.9485	25.7316	23.7767	26.8285	2.61127e-10	1.08919	up	[O]	Posttranslational modification, protein turnover, chaperones	Cellular Component: chloroplast (GO:0009507);;	K03354|1.5e-43|smo:SELMODRAFT_441208|K03354 anaphase-promoting complex subunit 7 | (RefSeq) hypothetical protein	Ubiquitin mediated proteolysis (ko04120)	--	--	Glutathione S-transferase, N-terminal domain	--	S	Function unknown	uncharacterized protein LOC4346305 [Oryza sativa Japonica Group]
BGIOSGA038127	407	168	122	41	76	67	3.74692	1.53196	1.14071	0.361513	0.724109	0.629905	0.00566694	-1.52175	down	[T]	Signal transduction mechanisms	Molecular Function: protein kinase activity (GO:0004672);; Molecular Function: ATP binding (GO:0005524);; Cellular Component: integral component of membrane (GO:0016021);;	K20181|1.5e-62|mtr:MTR_5g026090|K20181 vacuolar protein sorting-associated protein 18 | (RefSeq) vacuolar sorting-associated-like protein	--	--	--	Leucine rich repeat	Receptor kinase-like protein Xa21 OS=Oryza sativa subsp. japonica OX=39947 GN=XA21 PE=1 SV=1	S	Function unknown	hypothetical protein DAI22_05g018425 [Oryza sativa Japonica Group]
BGIOSGA025361	409	256	176	113	114	93	15.6036	9.67107	6.84317	4.18647	4.52347	3.6164	0.0035031	-1.16074	down	--	--	Cellular Component: integral component of membrane (GO:0016021);;	--	--	--	--	--	--	S	Function unknown	hypothetical protein OsI_25310 [Oryza sativa Indica Group]
BGIOSGA031588	570	340	81	81	33	57	41.5518	24.5793	5.99204	5.73238	2.48687	4.20182	0.0012452	-1.98157	down	--	--	Biological Process: metal ion transport (GO:0030001);; Molecular Function: metal ion binding (GO:0046872);;	K11883|9.1e-21|nau:109216591|K11883 RNA-binding protein NOB1 | (RefSeq) RNA-binding protein NOB1 isoform X1	Ribosome biogenesis in eukaryotes (ko03008)	[P]	Inorganic ion transport and metabolism	Heavy-metal-associated domain	Heavy metal-associated isoprenylated plant protein 39 OS=Arabidopsis thaliana OX=3702 GN=HIPP39 PE=2 SV=1	S	Function unknown	heavy metal-associated isoprenylated plant protein 39 isoform X1 [Oryza sativa Japonica Group]
BGIOSGA026538	593	359	35	56	9	12	18.16	10.9177	1.09048	1.64731	0.286444	0.362887	0.00061389	-2.52991	down	[O]	Posttranslational modification, protein turnover, chaperones	Molecular Function: serine-type endopeptidase activity (GO:0004252);; Cellular Component: integral component of membrane (GO:0016021);;	--	--	[T]	Signal transduction mechanisms	Rhomboid family	RHOMBOID-like protein 2 OS=Arabidopsis thaliana OX=3702 GN=RBL2 PE=1 SV=1	S	Function unknown	RHOMBOID-like protein 2 [Oryza sativa Japonica Group]
BGIOSGA020780	85	138	227	759	612	797	7.93207	12.7983	21.6879	69.4668	59.634	76.2501	4.82081e-09	2.26095	up	--	--	--	--	--	--	--	--	--	--	--	hypothetical protein OsI_23906 [Oryza sativa Indica Group]
BGIOSGA032562	0	0	0	434	344	344	0	0	0	4.32515	3.65175	3.58637	9.27899e-43	7.61915	up	--	--	Molecular Function: cysteine-type peptidase activity (GO:0008234);;	--	--	--	--	Ulp1 protease family, C-terminal catalytic domain	--	S	Function unknown	hypothetical protein OsI_32797 [Oryza sativa Indica Group]
BGIOSGA008543	57	63	72	192	198	212	1.57309	1.72878	2.03905	5.20429	5.7171	6.00203	6.47678e-09	1.74001	up	--	--	Cellular Component: ubiquitin ligase complex (GO:0000151);; Biological Process: response to reactive oxygen species (GO:0000302);; Biological Process: response to acid chemical (GO:0001101);; Molecular Function: molecular_function (GO:0003674);; Molecular Function: binding (GO:0005488);; Molecular Function: protein binding (GO:0005515);; Molecular Function: calmodulin binding (GO:0005516);; Cellu…	--	--	--	--	BTB/POZ domain	--	BK	Chromatin structure and dynamics;; Transcription	hypothetical protein OsI_07913 [Oryza sativa Indica Group]
BGIOSGA013785	206	245	112	68	11	4	5.59659	6.61158	3.11602	1.78996	0.296279	0.108985	0.00549264	-2.00181	down	--	--	--	K03097|5.5e-12|aip:107632886|K03097 casein kinase II subunit alpha [EC:2.7.11.1] | (RefSeq) casein kinase II subunit alpha-like isoform X3	Ribosome biogenesis in eukaryotes (ko03008);; Circadian rhythm - plant (ko04712)	--	--	Protein of unknown function (DUF642)	--	S	Function unknown	hypothetical protein OsI_13995 [Oryza sativa Indica Group]
BGIOSGA001808	1076	1108	634	594	349	246	174.952	178.956	105.451	94.4457	59.0906	40.8946	0.00352855	-1.0577	down	--	--	Molecular Function: structural constituent of ribosome (GO:0003735);; Cellular Component: ribosome (GO:0005840);; Biological Process: translation (GO:0006412);;	K02905|9.3e-26|dosa:Os01t0304000-01|K02905 large subunit ribosomal protein L29e | (RefSeq) Os01g0304000; Similar to Ribosomal protein L29.	Ribosome (ko03010)	[J]	Translation, ribosomal structure and biogenesis	Ribosomal L29e protein family	60S ribosomal protein L29-1 OS=Arabidopsis thaliana OX=3702 GN=RPL29A PE=1 SV=1	J	Translation, ribosomal structure and biogenesis	60S ribosomal protein L29-1 [Oryza sativa Japonica Group]
BGIOSGA002105	477	644	175	173	97	62	20.3651	27.3481	7.62941	7.2095	4.30842	2.67356	0.00174577	-1.62497	down	--	--	Molecular Function: hydrogen-exporting ATPase activity, phosphorylative mechanism (GO:0008553);; Cellular Component: proton-transporting two-sector ATPase complex, catalytic domain (GO:0033178);; Molecular Function: proton-transporting ATPase activity, rotational mechanism (GO:0046961);;	K02150|3.9e-120|dosa:Os01t0222500-01|K02150 V-type H+-transporting ATPase subunit E | (RefSeq) Os01g0222500; Similar to Vacuolar ATP synthase subunit E (EC 3.6.3.14) (V-ATPase E subunit) (Vacuolar proton pump E subunit).	Oxidative phosphorylation (ko00190);; Phagosome (ko04145)	[C]	Energy production and conversion	ATP synthase (E/31 kDa) subunit	V-type proton ATPase subunit E OS=Citrus limon OX=2708 GN=VATE PE=2 SV=1	C	Energy production and conversion	V-type proton ATPase subunit E [Oryza sativa Japonica Group]
BGIOSGA029333	83	154	223	309	303	334	5.91079	10.8983	16.2493	21.5123	22.491	24.3432	0.00955308	1.10915	up	--	--	Biological Process: response to auxin (GO:0009733);;	K14488|5.7e-10|dosa:Os09t0437400-00|K14488 SAUR family protein | (RefSeq) Os09g0437400, SMALL_AUXIN-UP_RNA_38, SAUR38; Similar to SAUR family protein.	Plant hormone signal transduction (ko04075)	--	--	Auxin responsive protein	Auxin-responsive protein SAUR36 OS=Oryza sativa subsp. japonica OX=39947 GN=SAUR39 PE=2 SV=1	S	Function unknown	auxin-responsive protein SAUR36-like [Oryza sativa Japonica Group]
BGIOSGA026556	6	2	2	127	157	137	0.052542	0.010112	0.018155	1.09574	1.44993	1.24029	3.33764e-21	4.76148	up	[K]	Transcription	Molecular Function: ADP binding (GO:0043531);;	K15078|5.8e-97|tcc:18614561|K15078 structure-specific endonuclease subunit SLX1 [EC:3.6.1.-] | (RefSeq) putative disease resistance protein RGA3	--	[T]	Signal transduction mechanisms	NB-ARC domain	Putative disease resistance protein RGA3 OS=Solanum bulbocastanum OX=147425 GN=RGA3 PE=2 SV=2	S	Function unknown	hypothetical protein OsI_30109 [Oryza sativa Indica Group]
BGIOSGA032005	562	937	150	25	36	99	18.0795	29.9736	4.93097	0.786467	1.19217	3.24983	6.69732e-05	-2.53274	down	--	--	Molecular Function: phosphoric ester hydrolase activity (GO:0042578);;	K22913|2.1e-44|zma:103639503|K22913 phosphatidylinositol 3,5-bisphosphate 5-phosphatase [EC:3.1.3.-] | (RefSeq) phosphoinositide phosphatase SAC2 isoform X1	Inositol phosphate metabolism (ko00562)	--	--	--	Phosphoinositide phosphatase SAC2 OS=Arabidopsis thaliana OX=3702 GN=SAC2 PE=2 SV=1	T	Signal transduction mechanisms	hypothetical protein OsI_33422 [Oryza sativa Indica Group]
BGIOSGA010433	126	147	142	538	571	337	4.90458	5.69081	5.64091	20.5397	23.2169	13.4252	1.75877e-12	1.88502	up	--	--	--	--	--	--	--	Plant transposase (Ptta/En/Spm family)	--	S	Function unknown	hypothetical protein OsI_12254 [Oryza sativa Indica Group]
BGIOSGA005685	74750	99296	135987	359668	264224	323331	1338.84	1767.18	2491.17	6299.38	4929.92	5918.95	9.63535e-11	1.70545	up	[C]	Energy production and conversion	Molecular Function: oxidoreductase activity, acting on the aldehyde or oxo group of donors, NAD or NADP as acceptor (GO:0016620);;	K00128|0.0e+00|osa:4330612|K00128 aldehyde dehydrogenase (NAD+) [EC:1.2.1.3] | (RefSeq) aldehyde dehydrogenase family 2 member B7, mitochondrial	Glycolysis / Gluconeogenesis (ko00010);; Ascorbate and aldarate metabolism (ko00053);; Fatty acid degradation (ko00071);; Valine, leucine and isoleucine degradation (ko00280);; Lysine degradation (ko00310);; Arginine and proline metabolism (ko00330);; Histidine metabolism (ko00340);; Tryptophan metabolism (ko00380);; beta-Alanine metabolism (ko00410);; Glycerolipid metabolism (ko00561);; Pyruvate…	[C]	Energy production and conversion	Aldehyde dehydrogenase family	Aldehyde dehydrogenase family 2 member B7, mitochondrial OS=Arabidopsis thaliana OX=3702 GN=ALDH2B7 PE=1 SV=2	C	Energy production and conversion	hypothetical protein OsI_08800 [Oryza sativa Indica Group]
BGIOSGA029511	202	172	223	560	547	491	2.0229	1.71293	2.28803	5.48746	5.70945	5.0274	4.33522e-13	1.54033	up	--	--	Molecular Function: RNA binding (GO:0003723);;	K03283|5.9e-08|peq:110019053|K03283 heat shock 70kDa protein 1/2/6/8 | (RefSeq) LOW QUALITY PROTEIN: stromal 70 kDa heat shock-related protein, chloroplastic-like	Spliceosome (ko03040);; Protein processing in endoplasmic reticulum (ko04141);; Endocytosis (ko04144)	[J]	Translation, ribosomal structure and biogenesis	Pumilio-family RNA binding repeat	Pumilio homolog 6, chloroplastic OS=Arabidopsis thaliana OX=3702 GN=APUM6 PE=1 SV=1	J	Translation, ribosomal structure and biogenesis	hypothetical protein OsI_31896 [Oryza sativa Indica Group]
BGIOSGA019785	17	23	18	307	189	181	0.563775	0.78169	0.636847	10.3941	6.8058	6.39425	3.04532e-22	3.45991	up	--	--	Biological Process: reproduction (GO:0000003);; Biological Process: developmental process involved in reproduction (GO:0003006);; Molecular Function: molecular_function (GO:0003674);; Molecular Function: nucleic acid binding (GO:0003676);; Molecular Function: RNA binding (GO:0003723);; Molecular Function: catalytic activity (GO:0003824);; Molecular Function: nuclease activity (GO:0004518);; Molec…	--	--	--	--	--	--	--	--	hypothetical protein OsI_19807 [Oryza sativa Indica Group]
BGIOSGA011083	7377	8590	4961	2746	2849	1919	110.235	127.549	75.8211	40.114	44.3455	29.3083	1.37532e-07	-1.29036	down	[C]	Energy production and conversion	Molecular Function: phosphoenolpyruvate carboxykinase (ATP) activity (GO:0004612);; Molecular Function: ATP binding (GO:0005524);; Biological Process: gluconeogenesis (GO:0006094);;	K01610|0.0e+00|dosa:Os03t0255500-01|K01610 phosphoenolpyruvate carboxykinase (ATP) [EC:4.1.1.49] | (RefSeq) Os03g0255500; Similar to Phosphoenolpyruvate carboxykinase 4 (EC 4.1.1.49) (Fragment).	Glycolysis / Gluconeogenesis (ko00010);; Citrate cycle (TCA cycle) (ko00020);; Pyruvate metabolism (ko00620);; Carbon fixation in photosynthetic organisms (ko00710);; Carbon metabolism (ko01200)	--	--	Phosphoenolpyruvate carboxykinase	Phosphoenolpyruvate carboxykinase (ATP) OS=Zea mays OX=4577 PE=2 SV=1	C	Energy production and conversion	hypothetical protein OsI_10803 [Oryza sativa Indica Group]
BGIOSGA024004	640	551	971	2334	1929	2350	10.7195	9.16317	16.6393	38.251	33.6734	40.2543	1.39426e-09	1.70264	up	[E]	Amino acid transport and metabolism	Molecular Function: acetyl-CoA:L-glutamate N-acetyltransferase activity (GO:0004042);; Cellular Component: cytoplasm (GO:0005737);; Biological Process: arginine biosynthetic process (GO:0006526);;	K14682|0.0e+00|osa:4343745|K14682 amino-acid N-acetyltransferase [EC:2.3.1.1] | (RefSeq) probable amino-acid acetyltransferase NAGS2, chloroplastic	Arginine biosynthesis (ko00220);; 2-Oxocarboxylic acid metabolism (ko01210);; Biosynthesis of amino acids (ko01230)	[E]	Amino acid transport and metabolism	Acetyltransferase (GNAT) family	Probable amino-acid acetyltransferase NAGS2, chloroplastic OS=Arabidopsis thaliana OX=3702 GN=NAGS2 PE=1 SV=1	E	Amino acid transport and metabolism	probable amino-acid acetyltransferase NAGS2, chloroplastic [Oryza sativa Japonica Group]
BGIOSGA036882	17890	26856	22851	5058	8559	9194	1517.18	2263.14	1982.12	419.422	756.118	796.942	3.13928e-05	-1.32753	down	--	--	Biological Process: lipid transport (GO:0006869);; Molecular Function: lipid binding (GO:0008289);;	--	--	--	--	Protease inhibitor/seed storage/LTP family	Non-specific lipid-transfer protein 1 OS=Oryza sativa subsp. indica OX=39946 GN=LTP PE=2 SV=1	U	Intracellular trafficking, secretion, and vesicular transport	non-specific lipid-transfer protein 1 [Oryza sativa Japonica Group]
BGIOSGA037690	934	1033	1338	2182	2026	2055	16.3439	17.9597	23.9371	37.3399	36.9329	36.7438	8.11735e-07	1.05373	up	--	--	--	--	--	[Z]	Cytoskeleton	Tubulin domain	--	S	Function unknown	hypothetical protein OsI_38918 [Oryza sativa Indica Group]
BGIOSGA005012	59091	89920	45462	25451	12678	24463	1576.17	2383.28	1240.28	663.839	352.27	666.913	3.85668e-05	-1.40297	down	[O]	Posttranslational modification, protein turnover, chaperones	Molecular Function: cysteine-type endopeptidase activity (GO:0004197);; Cellular Component: extracellular space (GO:0005615);; Cellular Component: lysosome (GO:0005764);; Biological Process: proteolysis involved in cellular protein catabolic process (GO:0051603);;	K16292|7.1e-217|dosa:Os01t0907600-00|K16292 KDEL-tailed cysteine endopeptidase [EC:3.4.22.-] | (RefSeq) Os01g0907600; Cysteine endopeptidase.	--	[O]	Posttranslational modification, protein turnover, chaperones	Papain family cysteine protease	Cysteine proteinase EP-B 1 OS=Hordeum vulgare OX=4513 GN=EPB1 PE=2 SV=1	O	Posttranslational modification, protein turnover, chaperones	cysteine proteinase EP-B 1 [Oryza sativa Japonica Group]
BGIOSGA002994	3132	2628	1327	1121	574	628	83.299	69.4633	36.0836	29.1527	15.9042	17.0479	0.000151226	-1.38978	down	--	--	Molecular Function: hydrolase activity, acting on ester bonds (GO:0016788);;	K01206|2.3e-37|thj:104825554|K01206 alpha-L-fucosidase [EC:3.2.1.51] | (RefSeq) alpha-L-fucosidase 3	Other glycan degradation (ko00511)	--	--	GDSL-like Lipase/Acylhydrolase	GDSL esterase/lipase At5g45910 OS=Arabidopsis thaliana OX=3702 GN=At5g45910 PE=2 SV=1	S	Function unknown	GDSL esterase/lipase At5g45910 [Oryza sativa Japonica Group]
BGIOSGA027919	1792	1539	2727	6180	4809	5576	43.2628	36.8958	67.3192	145.889	120.945	137.576	1.33592e-08	1.54558	up	[M]	Cell wall/membrane/envelope biogenesis	Cellular Component: ubiquitin ligase complex (GO:0000151);; Molecular Function: molecular_function (GO:0003674);; Molecular Function: binding (GO:0005488);; Molecular Function: protein binding (GO:0005515);; Cellular Component: cellular_component (GO:0005575);; Cellular Component: intracellular (GO:0005622);; Cellular Component: cell (GO:0005623);; Cellular Component: cytoplasm (GO:0005737);; Cel…	--	--	[R]	General function prediction only	Galactose oxidase, central domain	Kelch repeat-containing protein At3g27220 OS=Arabidopsis thaliana OX=3702 GN=At3g27220 PE=2 SV=1	S	Function unknown	hypothetical protein OsI_27676 [Oryza sativa Indica Group]
BGIOSGA003765	184	137	88	54	52	21	2.8149	2.07033	1.37262	0.799652	0.823847	0.320943	0.00595898	-1.38912	down	--	--	Molecular Function: molecular_function (GO:0003674);; Molecular Function: nucleic acid binding (GO:0003676);; Molecular Function: RNA binding (GO:0003723);; Molecular Function: catalytic activity (GO:0003824);; Molecular Function: nuclease activity (GO:0004518);; Molecular Function: endonuclease activity (GO:0004519);; Molecular Function: binding (GO:0005488);; Cellular Component: cellular_compon…	--	--	[R]	General function prediction only	PPR repeat family	Pentatricopeptide repeat-containing protein At1g10910, chloroplastic OS=Arabidopsis thaliana OX=3702 GN=At1g10910 PE=2 SV=1	S	Function unknown	chloroplast PPR domain-containing protein [Oryza sativa Indica Group]
BGIOSGA024467	2	4	16	38	69	39	0.03488	0.079674	0.315878	0.725275	1.42555	0.780326	0.00425333	2.0906	up	--	--	--	--	--	--	--	FBD	F-box/LRR-repeat protein At2g42730 OS=Arabidopsis thaliana OX=3702 GN=At2g42730 PE=2 SV=1	--	--	hypothetical protein OsI_25658 [Oryza sativa Indica Group]
BGIOSGA036865	375	166	114	86	30	20	10.0624	4.43494	3.12472	2.25736	0.812925	0.547483	0.00306947	-1.80905	down	[L]	Replication, recombination and repair	Molecular Function: metal ion binding (GO:0046872);;	--	--	--	--	Staphylococcal nuclease homologue	Probable staphylococcal-like nuclease CAN3 OS=Oryza sativa subsp. japonica OX=39947 GN=Os12g0109200 PE=2 SV=2	L	Replication, recombination and repair	hypothetical protein OsI_37185 [Oryza sativa Indica Group]
BGIOSGA005943	515	434	323	232	183	100	9.83715	8.24002	6.29742	4.32023	3.64259	1.94665	0.00207484	-1.11123	down	[P]	Inorganic ion transport and metabolism	Cellular Component: integral component of membrane (GO:0016021);; Biological Process: transmembrane transport (GO:0055085);;	K03452|4.2e-300|dosa:Os11t0660000-01|K03452 magnesium/proton exchanger | (RefSeq) Os11g0660000; Sodium/calcium exchanger membrane region domain containing protein.	--	[PT]	Inorganic ion transport and metabolism;; Signal transduction mechanisms	Sodium/calcium exchanger protein	Magnesium/proton exchanger 1 OS=Oryza sativa subsp. japonica OX=39947 GN=MHX1 PE=2 SV=1	P	Inorganic ion transport and metabolism	hypothetical protein OsI_08262 [Oryza sativa Indica Group]
BGIOSGA031437	554	376	115	130	72	102	13.1283	8.85546	2.77523	3.01056	1.76003	2.4602	0.00926087	-1.42388	down	[G]	Carbohydrate transport and metabolism	Molecular Function: trehalose-phosphatase activity (GO:0004805);; Biological Process: trehalose biosynthetic process (GO:0005992);; Cellular Component: integral component of membrane (GO:0016021);;	K01087|5.9e-220|dosa:Os10t0553300-01|K01087 trehalose 6-phosphate phosphatase [EC:3.1.3.12] | (RefSeq) Os10g0553300, TPP2, TREHALOSE-6-PHOSPHATE_PHOSHPHATASE_2; Similar to Trehalose-6-phosphate phosphatase.	Starch and sucrose metabolism (ko00500)	[G]	Carbohydrate transport and metabolism	Trehalose-phosphatase	Probable trehalose-phosphate phosphatase 2 OS=Oryza sativa subsp. japonica OX=39947 GN=TPP2 PE=1 SV=1	G	Carbohydrate transport and metabolism	hypothetical protein OsI_34594 [Oryza sativa Indica Group]
BGIOSGA020410	2392	2064	756	450	159	75	155.128	132.978	50.1237	28.5314	10.6976	4.95902	9.76856e-06	-2.44064	down	--	--	Cellular Component: nucleosome (GO:0000786);; Molecular Function: DNA binding (GO:0003677);; Cellular Component: nucleus (GO:0005634);; Molecular Function: protein heterodimerization activity (GO:0046982);;	K11252|4.1e-54|dosa:Os05t0574300-00|K11252 histone H2B | (RefSeq) Os05g0574300; Similar to Histone H2B.2.	--	[B]	Chromatin structure and dynamics	Core histone H2A/H2B/H3/H4	Histone H2B.9 OS=Oryza sativa subsp. indica OX=39946 GN=H2B.9 PE=3 SV=1	B	Chromatin structure and dynamics	histone H2B.9 [Oryza sativa Japonica Group]
Oryza_sativa_newGene_131	0	0	0	36	113	134	0	0	0	0.848933	1.88642	2.12009	6.70744e-13	5.06417	up	--	--	Biological Process: telomere maintenance (GO:0000723);; Molecular Function: DNA helicase activity (GO:0003678);; Molecular Function: ATP binding (GO:0005524);; Biological Process: DNA repair (GO:0006281);; Biological Process: DNA recombination (GO:0006310);;	K15255|1.5e-134|osa:9267360|K15255 ATP-dependent DNA helicase PIF1 [EC:3.6.4.12] | (RefSeq) ATP-dependent DNA helicase PIF1 isoform X1	--	[D]	Cell cycle control, cell division, chromosome partitioning	PIF1-like helicase	--	D	Cell cycle control, cell division, chromosome partitioning	ATP-dependent DNA helicase PIF1 isoform X1 [Oryza sativa Japonica Group]
BGIOSGA011703	647	866	194	146	22	15	5.93801	7.8964	1.81824	1.30601	0.201315	0.140413	0.000403475	-2.41842	down	--	--	Molecular Function: microtubule motor activity (GO:0003777);; Molecular Function: ATP binding (GO:0005524);; Biological Process: microtubule-based movement (GO:0007018);; Molecular Function: microtubule binding (GO:0008017);;	K10406|0.0e+00|osa:4331382|K10406 kinesin family member C2/C3 | (RefSeq) kinesin-like protein KIF3B isoform X1	--	[Z]	Cytoskeleton	Kinesin motor domain	Kinesin-like protein KIN-14E OS=Oryza sativa subsp. japonica OX=39947 GN=KIN14E PE=2 SV=1	Z	Cytoskeleton	hypothetical protein OsI_09716 [Oryza sativa Indica Group]
BGIOSGA024096	2822	1255	214	52	94	108	96.1946	42.5076	7.45735	1.72666	3.31009	3.73417	0.000531603	-2.62547	down	--	--	Biological Process: response to light stimulus (GO:0009416);; Cellular Component: photosystem I (GO:0009522);; Cellular Component: photosystem II (GO:0009523);; Cellular Component: chloroplast thylakoid membrane (GO:0009535);; Biological Process: photosynthesis, light harvesting in photosystem I (GO:0009768);; Cellular Component: chloroplast envelope (GO:0009941);; Cellular Component: plastoglobu…	K08915|2.5e-164|dosa:Os07t0558400-01|K08915 light-harvesting complex II chlorophyll a/b binding protein 4 | (RefSeq) Os07g0558400; Similar to Chlorophyll a/b-binding protein CP29 precursor.	Photosynthesis - antenna proteins (ko00196)	--	--	Chlorophyll A-B binding protein	Chlorophyll a-b binding protein CP29.1, chloroplastic OS=Arabidopsis thaliana OX=3702 GN=LHCB4.1 PE=1 SV=1	I	Lipid transport and metabolism	chlorophyll a-b binding protein CP29.1, chloroplastic [Oryza sativa Japonica Group]
BGIOSGA026328	11022	9365	6630	4219	4105	3287	115.488	97.4996	71.0421	43.2254	44.8006	35.2002	1.90333e-06	-1.04298	down	[G]	Carbohydrate transport and metabolism	Biological Process: maltose catabolic process (GO:0000025);; Molecular Function: 4-alpha-glucanotransferase activity (GO:0004134);; Cellular Component: cytosol (GO:0005829);; Molecular Function: heteropolysaccharide binding (GO:0010297);; Molecular Function: starch binding (GO:2001070);;	K00705|0.0e+00|dosa:Os07t0662900-01|K00705 4-alpha-glucanotransferase [EC:2.4.1.25] | (RefSeq) Os07g0662900; Similar to 4-alpha-glucanotransferase (EC 2.4.1.25).	Starch and sucrose metabolism (ko00500)	--	--	4-alpha-glucanotransferase	4-alpha-glucanotransferase DPE2 OS=Oryza sativa subsp. japonica OX=39947 GN=DPE2 PE=2 SV=1	G	Carbohydrate transport and metabolism	hypothetical protein OsI_27219 [Oryza sativa Indica Group]
BGIOSGA010483	44145	52633	94993	241820	199010	225374	493.277	584.393	1085.66	2642.32	2316.54	2573.94	3.13853e-09	1.85882	up	[G]	Carbohydrate transport and metabolism	Molecular Function: ATP binding (GO:0005524);; Biological Process: pyruvate metabolic process (GO:0006090);; Molecular Function: kinase activity (GO:0016301);; Molecular Function: pyruvate, phosphate dikinase activity (GO:0050242);;	K01006|0.0e+00|osa:4333181|K01006 pyruvate, orthophosphate dikinase [EC:2.7.9.1] | (RefSeq) pyruvate, phosphate dikinase 2	Glycolysis / Gluconeogenesis (ko00010);; Pyruvate metabolism (ko00620);; Carbon fixation in photosynthetic organisms (ko00710);; Carbon metabolism (ko01200)	--	--	PEP-utilising enzyme, PEP-binding domain	Pyruvate, phosphate dikinase 2 OS=Oryza sativa subsp. japonica OX=39947 GN=PPDK2 PE=3 SV=1	G	Carbohydrate transport and metabolism	hypothetical protein OsI_12162 [Oryza sativa Indica Group]
BGIOSGA003688	139	183	109	316	264	293	25.9032	33.9154	20.7713	57.8042	51.4544	56.0188	6.77143e-05	1.14189	up	--	--	Molecular Function: DNA binding (GO:0003677);; Molecular Function: DNA-directed 5'-3' RNA polymerase activity (GO:0003899);; Cellular Component: DNA-directed RNA polymerase II, core complex (GO:0005665);; Cellular Component: DNA-directed RNA polymerase III complex (GO:0005666);; Cellular Component: DNA-directed RNA polymerase I complex (GO:0005736);; Biological Process: transcription, DNA-templat…	K03009|4.0e-25|dosa:Os01t0530366-01|K03009 DNA-directed RNA polymerases I, II, and III subunit RPABC4 | (RefSeq) Os01g0530366; RNA polymerase Rbp10 domain containing protein.	RNA polymerase (ko03020)	[K]	Transcription	DNA directed RNA polymerase, 7 kDa subunit	DNA-directed RNA polymerases II, IV and V subunit 12 OS=Arabidopsis thaliana OX=3702 GN=NRPB12 PE=1 SV=1	K	Transcription	hypothetical protein GQ55_7G321800 [Panicum hallii var. hallii]
BGIOSGA030638	263	180	45	9	0	0	6.22424	4.24327	1.08028	0.207214	0	0	1.03056e-05	-3.39131	down	--	--	Cellular Component: integral component of membrane (GO:0016021);;	--	--	--	--	--	--	S	Function unknown	hypothetical protein OsI_31123 [Oryza sativa Indica Group]
BGIOSGA035790	132	205	138	7	0	29	7.39063	11.4076	7.89238	0.373867	0	1.60662	0.00247811	-2.33351	down	--	--	--	K14297|1.6e-12|zma:103652516|K14297 nuclear pore complex protein Nup98-Nup96 | (RefSeq) LOW QUALITY PROTEIN: nuclear pore complex protein NUP96-like	RNA transport (ko03013)	--	--	Thaumatin family	Thaumatin-like protein OS=Oryza sativa subsp. japonica OX=39947 GN=Os12g0628600 PE=1 SV=1	S	Function unknown	hypothetical protein OsI_39211 [Oryza sativa Indica Group]
BGIOSGA009607	1006	875	1103	1975	1810	2142	23.9723	20.7361	26.9015	46.0517	44.9545	52.2068	2.79826e-08	1.1284	up	[I]	Lipid transport and metabolism	Cellular Component: endoplasmic reticulum membrane (GO:0005789);; Biological Process: sphingolipid metabolic process (GO:0006665);; Biological Process: response to abscisic acid (GO:0009737);; Cellular Component: integral component of membrane (GO:0016021);; Biological Process: stomatal closure (GO:0090332);;	--	--	[I]	Lipid transport and metabolism	PAP2 superfamily	Lipid phosphate phosphatase delta OS=Arabidopsis thaliana OX=3702 GN=LPPD PE=2 SV=1	I	Lipid transport and metabolism	hypothetical protein OsI_13971 [Oryza sativa Indica Group]
BGIOSGA036398	32	19	51	317	282	283	1.2126	0.713499	1.98608	11.9426	11.3395	11.1371	1.34425e-14	3.02313	up	--	--	--	--	--	--	--	--	--	--	--	hypothetical protein OsI_37929 [Oryza sativa Indica Group]
BGIOSGA036003	22	15	20	127	92	82	1.6492	1.13797	1.56699	9.60319	7.3627	6.48069	1.95379e-08	2.34472	up	--	--	Molecular Function: structural constituent of ribosome (GO:0003735);; Cellular Component: ribosome (GO:0005840);; Biological Process: translation (GO:0006412);; Molecular Function: rRNA binding (GO:0019843);;	--	--	--	--	--	--	--	--	hypothetical protein OsI_38734 [Oryza sativa Indica Group]
BGIOSGA024481	64	59	101	0	11	0	8.92299	8.15344	14.3246	0	1.58495	0	0.00485014	-2.30362	down	--	--	--	--	--	--	--	--	--	--	--	hypothetical protein OsI_25630 [Oryza sativa Indica Group]
BGIOSGA023891	181	105	39	26	10	14	4.5861	2.64007	0.999944	0.62751	0.262551	0.348948	0.00100965	-2.08639	down	[R]	General function prediction only	Molecular Function: zinc ion binding (GO:0008270);; Molecular Function: oxidoreductase activity (GO:0016491);;	K00121|7.2e-220|dosa:Os07t0621800-01|K00121 S-(hydroxymethyl)glutathione dehydrogenase / alcohol dehydrogenase [EC:1.1.1.284 1.1.1.1] | (RefSeq) Os07g0621800; Alcohol dehydrogenase superfamily, zinc-containing protein.	Glycolysis / Gluconeogenesis (ko00010);; Fatty acid degradation (ko00071);; Tyrosine metabolism (ko00350);; Carbon metabolism (ko01200)	[Q]	Secondary metabolites biosynthesis, transport and catabolism	Alcohol dehydrogenase GroES-like domain	Alcohol dehydrogenase-like 2 OS=Arabidopsis thaliana OX=3702 GN=At1g22440 PE=2 SV=1	C	Energy production and conversion	hypothetical protein OsI_26910 [Oryza sativa Indica Group]
BGIOSGA005537	224	323	155	129	65	47	5.06956	7.25611	3.58592	2.83691	1.51708	1.06757	0.00555324	-1.29163	down	--	--	Biological Process: immune system process (GO:0002376);; Molecular Function: molecular_function (GO:0003674);; Molecular Function: binding (GO:0005488);; Molecular Function: glycosaminoglycan binding (GO:0005539);; Cellular Component: cellular_component (GO:0005575);; Cellular Component: cell (GO:0005623);; Cellular Component: plasma membrane (GO:0005886);; Biological Process: immune response (GO…	K13473|2.0e-29|zma:100384051|K13473 chitin elicitor-binding protein | (RefSeq) uncharacterized protein LOC100384051 precursor	Plant-pathogen interaction (ko04626)	--	--	LysM domain	LysM domain-containing GPI-anchored protein LYP6 OS=Oryza sativa subsp. japonica OX=39947 GN=LYP6 PE=1 SV=1	S	Function unknown	hypothetical protein OsI_09086 [Oryza sativa Indica Group]
BGIOSGA004504	1853	2072	694	558	214	166	33.9718	37.7512	13.0141	10.0011	4.08816	3.10934	6.20243e-05	-1.95874	down	[S]	Function unknown	Biological Process: lipid metabolic process (GO:0006629);; Molecular Function: phosphoric diester hydrolase activity (GO:0008081);;	K01126|1.4e-269|osa:4327034|K01126 glycerophosphoryl diester phosphodiesterase [EC:3.1.4.46] | (RefSeq) glycerophosphodiester phosphodiesterase GDPD6	Glycerophospholipid metabolism (ko00564)	[C]	Energy production and conversion	Glycerophosphoryl diester phosphodiesterase family	Glycerophosphodiester phosphodiesterase GDPD6 OS=Arabidopsis thaliana OX=3702 GN=GDPD6 PE=2 SV=1	C	Energy production and conversion	hypothetical protein OsI_03844 [Oryza sativa Indica Group]
BGIOSGA004951	152	125	55	31	7	12	3.30669	2.70521	1.21713	0.650872	0.149938	0.24745	0.000529021	-2.1487	down	--	--	Molecular Function: DNA binding (GO:0003677);; Cellular Component: nucleus (GO:0005634);; Biological Process: regulation of transcription, DNA-templated (GO:0006355);;	K00521|5.3e-81|cmos:111447866|K00521 ferric-chelate reductase [EC:1.16.1.7] | (RefSeq) ferric reduction oxidase 7, chloroplastic-like	--	--	--	No apical meristem (NAM) protein	NAC domain-containing protein 35 OS=Arabidopsis thaliana OX=3702 GN=NAC035 PE=1 SV=2	S	Function unknown	hypothetical protein OsI_04722 [Oryza sativa Indica Group]
BGIOSGA016543	1552	1592	2581	4802	4385	4327	33.7596	34.409	57.4232	102.173	99.387	96.2122	3.07971e-07	1.34556	up	--	--	Cellular Component: integral component of membrane (GO:0016021);;	K15015|6.9e-238|dosa:Os04t0460300-01|K15015 solute carrier family 32 (vesicular inhibitory amino acid transporter) | (RefSeq) Os04g0460300; Amino acid transporter, transmembrane domain containing protein.	--	[E]	Amino acid transport and metabolism	Transmembrane amino acid transporter protein	Amino acid transporter AVT1I OS=Arabidopsis thaliana OX=3702 GN=AVT1I PE=3 SV=1	E	Amino acid transport and metabolism	hypothetical protein DAI22_04g155300 [Oryza sativa Japonica Group]
BGIOSGA007387	809	971	566	398	197	127	42.886	51.168	30.6674	20.6425	10.8424	6.8654	0.000297803	-1.47403	down	--	--	--	K22936|1.8e-96|dosa:Os02t0117200-01|K22936 protein canopy 1/2 | (RefSeq) Os02g0117200; Similar to MIR-interacting saposin-like protein.	--	--	--	TLR4 regulator and MIR-interacting MSAP	--	S	Function unknown	protein canopy-1 [Oryza sativa Japonica Group]
Oryza_sativa_newGene_530	8	27	11	85	55	99	0.116864	0.390685	0.168562	1.23307	0.847568	1.4787	0.000234248	2.1575	up	--	--	--	--	--	--	--	Myb/SANT-like DNA-binding domain	--	S	Function unknown	uncharacterized protein LOC107275367 isoform X2 [Oryza sativa Japonica Group]
Oryza_sativa_newGene_6636	1842	1448	2809	485	710	503	23.7947	18.5871	37.1175	6.12263	9.55236	6.63962	1.37238e-06	-1.61589	down	--	--	Cellular Component: integral component of membrane (GO:0016021);;	--	--	--	--	--	--	--	--	unknown protein [Oryza sativa Japonica Group]
BGIOSGA009682	2240	1969	848	852	653	565	46.7862	40.8514	18.0971	17.385	14.1933	12.0556	0.00362616	-1.07586	down	--	--	--	--	--	[MW]	Cell wall/membrane/envelope biogenesis;; Extracellular structures	Fasciclin domain	Fasciclin-like arabinogalactan protein 17 OS=Arabidopsis thaliana OX=3702 GN=FLA17 PE=2 SV=1	M	Cell wall/membrane/envelope biogenesis	fasciclin-like arabinogalactan protein 16 [Oryza sativa Japonica Group]
BGIOSGA008519	6565	6670	6733	16897	13268	14967	91.7431	92.612	96.2306	230.91	193.157	213.776	9.26065e-26	1.31932	up	[I]	Lipid transport and metabolism	Biological Process: lipid metabolic process (GO:0006629);; Molecular Function: phosphoric diester hydrolase activity (GO:0008081);;	K01126|1.3e-14|mcha:111008943|K01126 glycerophosphoryl diester phosphodiesterase [EC:3.1.4.46] | (RefSeq) glycerophosphodiester phosphodiesterase GDPD6	Glycerophospholipid metabolism (ko00564)	[C]	Energy production and conversion	Glycerophosphoryl diester phosphodiesterase family	Glycerophosphodiester phosphodiesterase GDPDL3 OS=Arabidopsis thaliana OX=3702 GN=GDPDL3 PE=2 SV=3	C	Energy production and conversion	hypothetical protein OsI_07859 [Oryza sativa Indica Group]
BGIOSGA005031	231	280	321	573	407	633	7.29595	8.80335	10.3799	17.736	13.4245	20.5046	0.000348173	1.07426	up	--	--	Cellular Component: integral component of membrane (GO:0016021);;	--	--	--	--	Uncharacterized conserved protein (DUF2358)	--	S	Function unknown	uncharacterized protein LOC4324318 [Oryza sativa Japonica Group]
BGIOSGA022007	6155	6135	3879	2241	1501	2350	86.8681	86.0409	55.9863	30.9268	22.0623	33.8957	1.11312e-05	-1.20541	down	[E]	Amino acid transport and metabolism	Biological Process: arginine catabolic process (GO:0006527);; Biological Process: spermidine biosynthetic process (GO:0008295);; Molecular Function: arginine decarboxylase activity (GO:0008792);; Biological Process: response to cold (GO:0009409);;	K01583|0.0e+00|dosa:Os06t0131300-00|K01583 arginine decarboxylase [EC:4.1.1.19] | (RefSeq) Os06g0131300, ADC1, ARGININE_DECARBODYLASE; Similar to Arginine decarboxylase (EC 4.1.1.19) (Fragment).	Arginine and proline metabolism (ko00330)	--	--	Pyridoxal-dependent decarboxylase, pyridoxal binding domain	Arginine decarboxylase 1 OS=Oryza sativa subsp. japonica OX=39947 GN=ADC1 PE=1 SV=1	E	Amino acid transport and metabolism	arginine decarboxylase 1 [Oryza sativa Japonica Group]
BGIOSGA023941	95	122	121	232	260	180	4.65712	5.924	6.06786	11.1003	13.2845	9.0284	0.000195363	1.10309	up	[J]	Translation, ribosomal structure and biogenesis	Molecular Function: RNA binding (GO:0003723);;	K12741|1.7e-47|dosa:Os07t0602600-01|K12741 heterogeneous nuclear ribonucleoprotein A1/A3 | (RefSeq) Os07g0602600; Similar to RNA binding protein.	Spliceosome (ko03040)	[R]	General function prediction only	RNA recognition motif. (a.k.a. RRM, RBD, or RNP domain)	Glycine-rich RNA-binding protein 3, mitochondrial OS=Arabidopsis thaliana OX=3702 GN=RBG3 PE=1 SV=1	--	--	hypothetical protein OsI_26770 [Oryza sativa Indica Group]
BGIOSGA001214	264	224	202	79	88	62	6.10327	5.1409	4.77484	1.78672	2.11343	1.44315	2.48054e-06	-1.38756	down	[HG]	Coenzyme transport and metabolism;; Carbohydrate transport and metabolism	--	--	--	--	--	Uncharacterised protein family UPF0052	--	S	Function unknown	uncharacterized protein YNL011C [Oryza sativa Japonica Group]
BGIOSGA028708	160	160	222	420	325	444	4.41224	4.36856	6.26928	11.3297	9.3478	12.5319	3.4315e-05	1.24153	up	--	--	Biological Process: reproduction (GO:0000003);; Biological Process: developmental process involved in reproduction (GO:0003006);; Molecular Function: protein binding (GO:0005515);; Biological Process: multicellular organism development (GO:0007275);; Biological Process: biological_process (GO:0008150);; Biological Process: embryo development (GO:0009790);; Biological Process: post-embryonic devel…	--	--	--	--	F-box-like	F-box protein SKIP14 OS=Arabidopsis thaliana OX=3702 GN=SKIP14 PE=1 SV=1	S	Function unknown	hypothetical protein OsI_29306 [Oryza sativa Indica Group]
BGIOSGA033384	507	766	852	1535	1008	1663	18.7465	28.1797	32.2592	55.5457	38.8687	62.9175	0.000609413	1.09675	up	--	--	Cellular Component: extracellular region (GO:0005576);;	K20628|1.2e-24|sind:105167838|K20628 expansin | (RefSeq) expansin-B3-like	--	--	--	Expansin C-terminal domain	Expansin-like A2 OS=Oryza sativa subsp. japonica OX=39947 GN=EXLA2 PE=2 SV=1	G	Carbohydrate transport and metabolism	hypothetical protein OsI_34514 [Oryza sativa Indica Group]
BGIOSGA027014	374	104	46	38	23	13	6.33916	1.74429	0.786462	0.628843	0.388964	0.209421	0.00241981	-2.08651	down	[IR]	Lipid transport and metabolism;; General function prediction only	Molecular Function: oxidoreductase activity, acting on CH-OH group of donors (GO:0016614);; Molecular Function: lyase activity (GO:0016829);; Molecular Function: flavin adenine dinucleotide binding (GO:0050660);;	K15403|0.0e+00|dosa:Os08t0401500-01|K15403 fatty acid omega-hydroxy dehydrogenase [EC:1.1.-.-] | (RefSeq) Os08g0401500; Similar to HOTHEAD protein precursor (ADHESION OF CALYX EDGES protein).	Cutin, suberine and wax biosynthesis (ko00073)	[R]	General function prediction only	GMC oxidoreductase	Protein HOTHEAD OS=Arabidopsis thaliana OX=3702 GN=HTH PE=1 SV=1	E	Amino acid transport and metabolism	protein HOTHEAD [Oryza sativa Japonica Group]
BGIOSGA010465	3207	2895	1467	1320	670	741	132.029	118.424	61.7431	53.1056	28.7333	31.1669	0.000404981	-1.26335	down	--	--	Biological Process: circadian rhythm (GO:0007623);; Biological Process: response to wounding (GO:0009611);; Biological Process: response to insect (GO:0009625);; Biological Process: response to blue light (GO:0009637);; Biological Process: response to absence of light (GO:0009646);; Biological Process: response to salt stress (GO:0009651);; Biological Process: jasmonic acid biosynthetic process (…	K10525|1.0e-131|dosa:Os03t0438100-01|K10525 allene oxide cyclase [EC:5.3.99.6] | (RefSeq) Os03g0438100, ALLENE_OXIDE_CYCLASE, AOC; Similar to Allene oxide cyclase precursor (EC 5.3.99.6) (Allene oxide cylase).	alpha-Linolenic acid metabolism (ko00592)	--	--	Allene oxide cyclase	Allene oxide cyclase, chloroplastic OS=Oryza sativa subsp. indica OX=39946 GN=AOC PE=2 SV=1	S	Function unknown	allene oxide cyclase, chloroplastic [Oryza sativa Japonica Group]
BGIOSGA033334	371	317	880	1732	1473	1890	15.6528	13.2975	38.0035	71.4807	64.7666	81.555	4.55488e-05	1.71015	up	[O]	Posttranslational modification, protein turnover, chaperones	Molecular Function: protein binding (GO:0005515);;	K00799|1.6e-129|osa:4349198|K00799 glutathione S-transferase [EC:2.5.1.18] | (RefSeq) glutathione S-transferase L2, chloroplastic	Glutathione metabolism (ko00480)	[O]	Posttranslational modification, protein turnover, chaperones	Glutathione S-transferase, N-terminal domain	Probable glutathione S-transferase GSTU6 OS=Oryza sativa subsp. japonica OX=39947 GN=GSTU6 PE=2 SV=2	O	Posttranslational modification, protein turnover, chaperones	hypothetical protein OsI_34426 [Oryza sativa Indica Group]
BGIOSGA013481	91	137	110	262	255	246	2.33723	3.51241	2.90349	6.61374	6.86145	6.48923	2.284e-06	1.29307	up	--	--	--	--	--	--	--	--	--	S	Function unknown	hypothetical protein DAI22_03g319500 [Oryza sativa Japonica Group]
BGIOSGA011591	13467	21321	18738	5268	7412	9584	1391.92	2189.74	1980.88	532.387	798.07	1012.37	0.00155161	-1.03753	down	--	--	Biological Process: lipid transport (GO:0006869);;	--	--	--	--	Probable lipid transfer	Non-specific lipid-transfer protein 2 OS=Oryza sativa subsp. indica OX=39946 GN=LTP-2 PE=3 SV=2	S	Function unknown	hypothetical protein OsI_09696 [Oryza sativa Indica Group]
Oryza_sativa_newGene_958	82	48	104	242	243	185	3.74147	2.16215	4.84208	10.7993	11.5459	8.63724	7.76544e-05	1.5532	up	--	--	Molecular Function: protein kinase activity (GO:0004672);; Molecular Function: ATP binding (GO:0005524);; Cellular Component: integral component of membrane (GO:0016021);;	--	--	--	--	--	--	T	Signal transduction mechanisms	unnamed protein product [Oryza sativa Japonica Group]
BGIOSGA026332	154	102	31	12	3	10	5.61298	3.68191	1.13372	0.419628	0.083914	0.369739	0.000130979	-2.58811	down	[IQR]	Lipid transport and metabolism;; Secondary metabolites biosynthesis, transport and catabolism;; General function prediction only	--	K13070|9.0e-52|dosa:Os04t0179200-01|K13070 momilactone-A synthase [EC:1.1.1.295] | (RefSeq) Os04g0179200, MAS, MOMILACTONE_A_SYNTHASE; Similar to Stem secoisolariciresinol dehydrogenase (Fragment).	Diterpenoid biosynthesis (ko00904)	[R]	General function prediction only	Enoyl-(Acyl carrier protein) reductase	Momilactone A synthase OS=Oryza sativa subsp. japonica OX=39947 GN=Os04g0179200 PE=2 SV=1	S	Function unknown	momilactone A synthase-like [Oryza sativa Japonica Group]
BGIOSGA034793	384	421	434	1037	773	914	8.11362	8.83923	9.38424	21.4431	17.0328	19.7616	7.28168e-12	1.26922	up	--	--	Molecular Function: molecular_function (GO:0003674);; Molecular Function: catalytic activity (GO:0003824);; Cellular Component: cellular_component (GO:0005575);; Cellular Component: intracellular (GO:0005622);; Cellular Component: cell (GO:0005623);; Cellular Component: cytoplasm (GO:0005737);; Cellular Component: Golgi apparatus (GO:0005794);; Biological Process: circadian rhythm (GO:0007623);; …	K23877|1.2e-48|lja:Lj0g3v0355939.2|K23877 xyloglucan O-acetyltransferase | (RefSeq) Lj0g3v0355939.2; -	--	--	--	GDSL/SGNH-like Acyl-Esterase family found in Pmr5 and Cas1p	Protein trichome birefringence-like 10 OS=Arabidopsis thaliana OX=3702 GN=TBL10 PE=2 SV=1	S	Function unknown	protein trichome birefringence-like 10 [Oryza sativa Japonica Group]
BGIOSGA012527	2968	2258	1449	1107	785	798	226.508	171.233	113.071	82.5583	62.3941	62.1901	0.000132919	-1.12143	down	[FGR]	Nucleotide transport and metabolism;; Carbohydrate transport and metabolism;; General function prediction only	Cellular Component: peroxisome (GO:0005777);; Cellular Component: plasma membrane (GO:0005886);; Biological Process: sulfur compound metabolic process (GO:0006790);; Biological Process: purine ribonucleotide metabolic process (GO:0009150);; Molecular Function: adenylylsulfatase activity (GO:0047627);;	K13342|3.1e-10|gab:108462847|K13342 peroxin-5 | (RefSeq) uncharacterized protein LOC108462847 isoform X1	Peroxisome (ko04146)	[T]	Signal transduction mechanisms	HIT domain	14 kDa zinc-binding protein OS=Zea mays OX=4577 GN=ZBP14 PE=1 SV=1	FG	Nucleotide transport and metabolism;; Carbohydrate transport and metabolism	hypothetical protein OsI_11358 [Oryza sativa Indica Group]
BGIOSGA014111	69	104	68	429	372	471	3.49642	5.26734	3.52702	21.53	19.916	24.7466	1.18321e-18	2.4754	up	[L]	Replication, recombination and repair	Molecular Function: uracil DNA N-glycosylase activity (GO:0004844);; Biological Process: base-excision repair (GO:0006284);;	K03648|1.4e-35|dosa:Os04t0673400-01|K03648 uracil-DNA glycosylase [EC:3.2.2.27] | (RefSeq) Os04g0673400; Similar to Uracil-DNA glycosylase.	Base excision repair (ko03410)	[L]	Replication, recombination and repair	Uracil DNA glycosylase superfamily	Uracil-DNA glycosylase, mitochondrial OS=Arabidopsis thaliana OX=3702 GN=UNG PE=1 SV=1	L	Replication, recombination and repair	hypothetical protein OsI_17887 [Oryza sativa Indica Group]
BGIOSGA029990	402	389	266	163	140	110	10.7651	10.3476	7.28503	4.26984	3.90734	3.00357	3.27051e-05	-1.16795	down	[M]	Cell wall/membrane/envelope biogenesis	Molecular Function: UDP-glucose 4-epimerase activity (GO:0003978);; Biological Process: galactose metabolic process (GO:0006012);;	K01784|2.4e-212|dosa:Os09t0323000-01|K01784 UDP-glucose 4-epimerase [EC:5.1.3.2] | (RefSeq) Os09g0323000; Similar to UDP-galactose 4-epimerase-like protein.	Galactose metabolism (ko00052);; Amino sugar and nucleotide sugar metabolism (ko00520)	[M]	Cell wall/membrane/envelope biogenesis	GDP-mannose 4,6 dehydratase	UDP-glucose 4-epimerase 4 OS=Oryza sativa subsp. japonica OX=39947 GN=UGE-4 PE=2 SV=1	M	Cell wall/membrane/envelope biogenesis	UDP-glucose 4-epimerase 4 [Oryza sativa Japonica Group]
BGIOSGA004682	407	344	119	43	7	11	21.439	18.0404	6.37037	2.20657	0.358117	0.589078	9.30007e-07	-3.02633	down	--	--	Molecular Function: molecular_function (GO:0003674);; Molecular Function: binding (GO:0005488);; Cellular Component: cellular_component (GO:0005575);; Cellular Component: cell (GO:0005623);; Cellular Component: plasma membrane (GO:0005886);; Biological Process: transport (GO:0006810);; Biological Process: lipid transport (GO:0006869);; Biological Process: multicellular organism development (GO:00…	--	--	--	--	Probable lipid transfer	Xylogen-like protein 11 OS=Arabidopsis thaliana OX=3702 GN=XYP11 PE=2 SV=2	S	Function unknown	non-specific lipid transfer protein GPI-anchored 2 [Oryza sativa Japonica Group]
BGIOSGA016868	69	130	81	161	190	216	1.66343	3.13798	1.99569	3.83371	4.80446	5.35771	0.00441226	1.12249	up	--	--	--	K15111|9.4e-21|spen:107015750|K15111 solute carrier family 25 (mitochondrial S-adenosylmethionine transporter), member 26 | (RefSeq) LOW QUALITY PROTEIN: protein MITOFERRINLIKE 1, chloroplastic	--	--	--	Plant organelle RNA recognition domain	Protein WHAT'S THIS FACTOR 9, mitochondrial OS=Arabidopsis thaliana OX=3702 GN=WTF9 PE=4 SV=1	S	Function unknown	hypothetical protein OsI_16868 [Oryza sativa Indica Group]
Oryza_sativa_newGene_4205	201	158	164	334	333	367	6.21506	4.86274	5.18171	10.1059	10.7309	11.6081	9.97028e-06	1.11594	up	--	--	Cellular Component: integral component of membrane (GO:0016021);;	--	--	--	--	--	--	--	--	uncharacterized protein LOC4325276 [Oryza sativa Japonica Group]
BGIOSGA030154	39	37	44	175	161	149	0.750805	0.709354	0.866538	3.33511	3.25723	2.9519	9.18864e-12	2.07796	up	--	--	--	K10750|4.0e-255|osa:107276899|K10750 chromatin assembly factor 1 subunit A | (RefSeq) chromatin assembly factor 1 subunit FSM-like isoform X1	--	[B]	Chromatin structure and dynamics	Chromatin assembly factor 1 subunit A	Chromatin assembly factor 1 subunit FSM OS=Oryza sativa subsp. japonica OX=39947 GN=FSM PE=2 SV=1	K	Transcription	hypothetical protein OsI_30547 [Oryza sativa Indica Group]
BGIOSGA023490	1181	1161	1062	535	472	473	18.6475	18.2235	17.1569	8.25555	7.7561	7.63067	1.73489e-14	-1.03898	down	--	--	Molecular Function: DNA binding (GO:0003677);; Cellular Component: nucleus (GO:0005634);; Biological Process: regulation of transcription, DNA-templated (GO:0006355);; Biological Process: response to hormone (GO:0009725);;	K14486|4.6e-43|cpap:110826204|K14486 auxin response factor | (RefSeq) auxin response factor 19-like	Plant hormone signal transduction (ko04075)	--	--	Auxin response factor	Auxin response factor 18 OS=Oryza sativa subsp. japonica OX=39947 GN=ARF18 PE=2 SV=1	K	Transcription	hypothetical protein OsI_24228 [Oryza sativa Indica Group]
BGIOSGA025348	198	228	186	4	29	2	11.1924	12.8074	10.7566	0.210002	1.65663	0.057977	1.07118e-05	-2.99835	down	--	--	--	--	--	--	--	--	--	--	--	hypothetical protein OsI_25289 [Oryza sativa Indica Group]
BGIOSGA003885	532	456	201	112	113	109	20.2106	17.1999	7.80617	4.14515	4.46918	4.20327	0.000131155	-1.55233	down	--	--	--	--	--	--	--	zinc-finger of the FCS-type, C2-C2	FCS-Like Zinc finger 8 OS=Arabidopsis thaliana OX=3702 GN=FLZ8 PE=1 SV=1	S	Function unknown	protein MARD1 isoform X1 [Oryza sativa Japonica Group]
BGIOSGA008708	625	570	788	4416	3723	4559	10.3978	9.42577	13.4091	71.8836	64.5531	77.5677	2.0497e-41	2.77653	up	--	--	Biological Process: reproduction (GO:0000003);; Biological Process: developmental process involved in reproduction (GO:0003006);; Molecular Function: molecular_function (GO:0003674);; Molecular Function: nucleic acid binding (GO:0003676);; Molecular Function: RNA binding (GO:0003723);; Molecular Function: catalytic activity (GO:0003824);; Molecular Function: nuclease activity (GO:0004518);; Molec…	--	--	--	--	PPR repeat family	--	S	Function unknown	hypothetical protein OsI_08260 [Oryza sativa Indica Group]
BGIOSGA017616	262	233	140	91	83	80	2.84403	2.51047	1.55118	0.964846	0.940385	0.887616	0.00197837	-1.1044	down	--	--	--	--	--	--	--	DUF761-associated sequence motif	--	S	Function unknown	hypothetical protein OsI_20888 [Oryza sativa Indica Group]
BGIOSGA038018	0	0	0	389	421	535	0	0	0	16.2365	18.753	23.3761	3.33954e-43	7.73494	up	--	--	--	--	--	--	--	--	--	--	--	hypothetical protein OsJ_14266 [Oryza sativa Japonica Group]
BGIOSGA012595	144	177	91	53	56	35	4.07105	4.97238	2.61811	1.46857	1.63096	0.991652	0.0028545	-1.26471	down	--	--	Cellular Component: cytosol (GO:0005829);; Biological Process: chloroplast avoidance movement (GO:0009903);; Biological Process: chloroplast accumulation movement (GO:0009904);;	--	--	--	--	Weak chloroplast movement under blue light	WEB family protein At2g38370 OS=Arabidopsis thaliana OX=3702 GN=At2g38370 PE=2 SV=1	--	--	WEB family protein At2g38370 [Oryza sativa Japonica Group]
BGIOSGA023251	410	456	287	154	150	103	12.7065	14.0365	9.07887	4.6694	4.82657	3.25082	7.61957e-06	-1.30408	down	--	--	Molecular Function: DNA binding (GO:0003677);; Cellular Component: nucleus (GO:0005634);;	K14491|2.0e-10|sbi:8070681|K14491 two-component response regulator ARR-B family | (RefSeq) two-component response regulator ORR24	Plant hormone signal transduction (ko04075)	--	--	MYB-CC type transfactor, LHEQLE motif	Myb family transcription factor PHL7 OS=Arabidopsis thaliana OX=3702 GN=PHL7 PE=2 SV=1	S	Function unknown	hypothetical protein OsI_23670 [Oryza sativa Indica Group]
BGIOSGA040584	9	3	6	46	38	42	0.243502	0.075611	0.161883	1.36616	1.17931	1.30493	7.03771e-05	2.43193	up	[R]	General function prediction only	Molecular Function: protein serine/threonine kinase activity (GO:0004674);; Molecular Function: ATP binding (GO:0005524);;	K08818|4.4e-186|dosa:Os10t0154500-00|K08818 cell division cycle 2-like [EC:2.7.11.22] | (RefSeq) Os10g0154500; Similar to cDNA, clone: J075187A19, full insert sequence.	--	[R]	General function prediction only	Protein kinase domain	Putative cyclin-dependent kinase F-2 OS=Oryza sativa subsp. japonica OX=39947 GN=CDKF-2 PE=3 SV=1	T	Signal transduction mechanisms	putative cyclin-dependent kinase F-2 [Oryza sativa Japonica Group]
BGIOSGA029104	243	220	201	734	587	493	6.0722	5.46189	5.14807	17.9707	15.3047	12.6227	3.07465e-15	1.56713	up	--	--	Molecular Function: transferase activity, transferring acyl groups other than amino-acyl groups (GO:0016747);;	K13065|1.9e-228|dosa:Os08t0543400-01|K13065 shikimate O-hydroxycinnamoyltransferase [EC:2.3.1.133] | (RefSeq) Os08g0543400; Transferase family protein.	Phenylpropanoid biosynthesis (ko00940);; Flavonoid biosynthesis (ko00941);; Stilbenoid, diarylheptanoid and gingerol biosynthesis (ko00945)	--	--	Transferase family	Putrescine hydroxycinnamoyltransferase 1 OS=Oryza sativa subsp. japonica OX=39947 GN=PHT1 PE=2 SV=1	S	Function unknown	hypothetical protein OsI_30113 [Oryza sativa Indica Group]
BGIOSGA032798	245	247	293	622	507	527	9.20756	9.2178	11.2401	22.8442	19.8317	20.2395	2.39038e-09	1.2049	up	--	--	--	--	--	--	--	Protein of unknown function (DUF3615)	--	--	--	hypothetical protein OsI_33285 [Oryza sativa Indica Group]
BGIOSGA029834	13	7	18	89	74	83	0.303939	0.163613	0.44851	2.10431	1.86669	2.05557	5.40915e-07	2.51647	up	--	--	--	--	--	--	--	Protein of unknown function (DUF295)	--	--	--	hypothetical protein OsI_31218 [Oryza sativa Indica Group]
BGIOSGA017101	114	165	186	990	1167	1019	2.99851	4.30167	5.00208	25.5462	32.0588	27.4619	1.18211e-29	2.84398	up	[G]	Carbohydrate transport and metabolism	Molecular Function: zinc ion binding (GO:0008270);; Molecular Function: oxidoreductase activity (GO:0016491);;	K00083|5.8e-150|sita:101782190|K00083 cinnamyl-alcohol dehydrogenase [EC:1.1.1.195] | (RefSeq) probable cinnamyl alcohol dehydrogenase 5	Phenylpropanoid biosynthesis (ko00940)	[Q]	Secondary metabolites biosynthesis, transport and catabolism	Alcohol dehydrogenase GroES-like domain	Cinnamyl alcohol dehydrogenase 7 OS=Oryza sativa subsp. japonica OX=39947 GN=CAD7 PE=1 SV=1	C	Energy production and conversion	hypothetical protein OsI_17363 [Oryza sativa Indica Group]
BGIOSGA037660	22	29	38	246	249	324	1.05284	1.36115	1.86919	11.6021	12.5538	16.0084	1.18321e-18	3.1645	up	--	--	--	--	--	--	--	Heterogeneous nuclear ribonucleoprotein Q acidic domain	--	--	--	hypothetical protein OsI_38859 [Oryza sativa Indica Group]
Oryza_sativa_newGene_1584	437	364	521	8	43	4	4.36071	3.60631	5.30476	0.074661	0.441267	0.031678	7.03012e-09	-3.56423	down	--	--	--	--	--	--	--	--	--	--	--	hypothetical protein OsJ_01803 [Oryza sativa Japonica Group]
BGIOSGA007628	1704	2035	1043	896	449	312	41.0272	48.6964	25.6887	21.0995	11.2441	7.66645	0.00083885	-1.31807	down	[G]	Carbohydrate transport and metabolism	Biological Process: glucose metabolic process (GO:0006006);; Molecular Function: oxidoreductase activity, acting on the aldehyde or oxo group of donors, NAD or NADP as acceptor (GO:0016620);; Molecular Function: NADP binding (GO:0050661);; Molecular Function: NAD binding (GO:0051287);;	K00134|4.5e-228|dosa:Os02t0171100-01|K00134 glyceraldehyde 3-phosphate dehydrogenase [EC:1.2.1.12] | (RefSeq) Os02g0171100; Similar to Glyceraldehyde-3-phosphate dehydrogenase (EC 1.2.1.12) (GAPDH).	Glycolysis / Gluconeogenesis (ko00010);; Carbon fixation in photosynthetic organisms (ko00710);; Carbon metabolism (ko01200);; Biosynthesis of amino acids (ko01230)	[G]	Carbohydrate transport and metabolism	Glyceraldehyde 3-phosphate dehydrogenase, C-terminal domain	Glyceraldehyde-3-phosphate dehydrogenase GAPCP1, chloroplastic OS=Arabidopsis thaliana OX=3702 GN=GAPCP1 PE=1 SV=1	G	Carbohydrate transport and metabolism	glyceraldehyde-3-phosphate dehydrogenase GAPCP1, chloroplastic [Oryza sativa Japonica Group]
BGIOSGA026836	85	93	39	15	3	16	2.10093	2.29103	0.991312	0.357641	0.068744	0.386011	0.00263507	-1.99422	down	--	--	Cellular Component: cellular_component (GO:0005575);; Cellular Component: cell-cell junction (GO:0005911);; Cellular Component: plasmodesma (GO:0009506);; Cellular Component: cell junction (GO:0030054);; Cellular Component: symplast (GO:0055044);;	--	--	--	--	--	F-box protein At1g10780 OS=Arabidopsis thaliana OX=3702 GN=At1g10780 PE=2 SV=1	S	Function unknown	hypothetical protein OsI_29547 [Oryza sativa Indica Group]
BGIOSGA031471	105	92	44	29	10	5	1.98726	1.73054	0.85429	0.523565	0.18165	0.089889	0.00445504	-1.87721	down	--	--	Molecular Function: ubiquitin-protein transferase activity (GO:0004842);; Cellular Component: nucleus (GO:0005634);; Biological Process: interstrand cross-link repair (GO:0036297);;	K15691|3.4e-249|dosa:Os10t0545600-00|K15691 E3 ubiquitin-protein ligase RFWD3 [EC:2.3.2.27] | (RefSeq) Os10g0545600; Similar to transposon protein.	--	[O]	Posttranslational modification, protein turnover, chaperones	Ring finger domain	--	S	Function unknown	hypothetical protein OsI_34535 [Oryza sativa Indica Group]
BGIOSGA034682	360	1031	910	62	41	246	29.9853	85.3759	77.545	5.02626	3.54216	20.9067	0.00113465	-2.05389	down	--	--	Biological Process: lipid transport (GO:0006869);; Molecular Function: lipid binding (GO:0008289);;	--	--	--	--	Protease inhibitor/seed storage/LTP family	Non-specific lipid-transfer protein 2A OS=Oryza sativa subsp. japonica OX=39947 GN=LTP2-A PE=3 SV=2	U	Intracellular trafficking, secretion, and vesicular transport	non-specific lipid-transfer protein 2A [Oryza sativa Japonica Group]
BGIOSGA028627	913	1257	1439	2675	2614	2964	18.7784	25.7077	30.2836	53.838	56.048	62.3448	5.09268e-08	1.32001	up	--	--	Cellular Component: integral component of membrane (GO:0016021);;	--	--	--	--	--	--	S	Function unknown	hypothetical protein OsI_29154 [Oryza sativa Indica Group]
BGIOSGA036095	66	102	57	8	9	21	4.53083	6.95247	3.98249	0.498474	0.613499	1.44967	0.000804145	-1.99575	down	--	--	Cellular Component: plasma membrane (GO:0005886);; Cellular Component: integral component of membrane (GO:0016021);;	--	--	--	--	Domain of unknown function (DUF588)	CASP-like protein 2B1 OS=Oryza sativa subsp. japonica OX=39947 GN=Os12g0514300 PE=2 SV=2	S	Function unknown	hypothetical protein OsI_38511 [Oryza sativa Indica Group]
BGIOSGA035853	4790	4618	5962	11491	10882	9874	75.3095	72.1439	95.888	176.686	178.248	158.688	2.06001e-12	1.2023	up	[L]	Replication, recombination and repair	Molecular Function: nucleic acid binding (GO:0003676);; Molecular Function: ATP binding (GO:0005524);;	K16911|7.0e-164|ccaj:109805117|K16911 ATP-dependent RNA helicase DDX21 [EC:3.6.4.13] | (RefSeq) DEAD-box ATP-dependent RNA helicase 53-like	--	[A]	RNA processing and modification	DEAD/DEAH box helicase	DEAD-box ATP-dependent RNA helicase 9 OS=Oryza sativa subsp. japonica OX=39947 GN=Os12g0611200 PE=2 SV=1	L	Replication, recombination and repair	hypothetical protein OsI_39082 [Oryza sativa Indica Group]
BGIOSGA003844	169	135	97	43	9	8	4.79701	3.79319	2.81492	1.18716	0.250962	0.232086	0.000487662	-2.17393	down	--	--	Cellular Component: integral component of membrane (GO:0016021);;	--	--	--	--	--	--	--	--	hypothetical protein DAI22_01g222000 [Oryza sativa Japonica Group]
BGIOSGA016548	441	279	212	166	84	114	23.7777	14.9099	11.6572	8.70354	4.70205	6.2452	0.0057607	-1.13317	down	--	--	Molecular Function: structural constituent of ribosome (GO:0003735);; Cellular Component: ribosome (GO:0005840);; Biological Process: translation (GO:0006412);;	K19032|5.3e-88|dosa:Os04t0461100-01|K19032 30S ribosomal protein 3 | (RefSeq) Os04g0461100; Ribosomal protein, PSRP-3/Ycf65 domain containing protein.	--	--	--	Plastid and cyanobacterial ribosomal protein (PSRP-3 / Ycf65)	30S ribosomal protein 3, chloroplastic OS=Hordeum vulgare OX=4513 GN=PSRP3 PE=2 SV=1	J	Translation, ribosomal structure and biogenesis	30S ribosomal protein 3, chloroplastic [Oryza sativa Japonica Group]
BGIOSGA014634	382	502	171	149	37	17	7.57394	9.88306	3.451	2.88101	0.76443	0.327823	0.00443764	-1.85018	down	[C]	Energy production and conversion	Biological Process: cellular aldehyde metabolic process (GO:0006081);; Molecular Function: oxidoreductase activity, acting on the aldehyde or oxo group of donors, NAD or NADP as acceptor (GO:0016620);;	K00128|1.8e-284|dosa:Os04t0540600-01|K00128 aldehyde dehydrogenase (NAD+) [EC:1.2.1.3] | (RefSeq) Os04g0540600; Aldehyde dehydrogenase domain containing protein.	Glycolysis / Gluconeogenesis (ko00010);; Ascorbate and aldarate metabolism (ko00053);; Fatty acid degradation (ko00071);; Valine, leucine and isoleucine degradation (ko00280);; Lysine degradation (ko00310);; Arginine and proline metabolism (ko00330);; Histidine metabolism (ko00340);; Tryptophan metabolism (ko00380);; beta-Alanine metabolism (ko00410);; Glycerolipid metabolism (ko00561);; Pyruvate…	[C]	Energy production and conversion	Aldehyde dehydrogenase family	Aldehyde dehydrogenase family 3 member F1 OS=Arabidopsis thaliana OX=3702 GN=ALDH3F1 PE=2 SV=2	C	Energy production and conversion	aldehyde dehydrogenase family 3 member F1 [Oryza sativa Japonica Group]
BGIOSGA022288	19	16	18	34	56	60	0.388567	0.324329	0.367261	0.694477	1.21887	1.27517	0.00793216	1.466	up	[Q]	Secondary metabolites biosynthesis, transport and catabolism	Molecular Function: transferase activity, transferring acyl groups other than amino-acyl groups (GO:0016747);;	K13264|3.7e-29|lja:Lj2g3v1090790.1|K13264 isoflavone 7-O-glucoside-6''-O-malonyltransferase [EC:2.3.1.115] | (RefSeq) Lj2g3v1090790.1; -	Isoflavonoid biosynthesis (ko00943);; Flavone and flavonol biosynthesis (ko00944)	--	--	Transferase family	Hydroxycinnamoyltransferase 4 OS=Oryza sativa subsp. japonica OX=39947 GN=HCT4 PE=1 SV=1	S	Function unknown	hypothetical protein OsI_21613 [Oryza sativa Indica Group]
BGIOSGA034887	185	122	155	2	19	17	2.80941	1.8436	2.3995	0.029764	0.297522	0.255304	9.24731e-06	-2.76344	down	[T]	Signal transduction mechanisms	Molecular Function: protein kinase activity (GO:0004672);; Molecular Function: ATP binding (GO:0005524);; Cellular Component: integral component of membrane (GO:0016021);;	K20181|3.1e-90|mtr:MTR_5g026090|K20181 vacuolar protein sorting-associated protein 18 | (RefSeq) vacuolar sorting-associated-like protein	--	--	--	Protein kinase domain	Receptor kinase-like protein Xa21 OS=Oryza sativa subsp. japonica OX=39947 GN=XA21 PE=1 SV=1	S	Function unknown	hypothetical protein OsI_35281 [Oryza sativa Indica Group]
BGIOSGA025994	7714	6645	4130	4146	1936	1756	169.71	145.268	92.92	89.1813	44.3513	39.469	0.00327576	-1.05665	down	--	--	Molecular Function: GTPase activity (GO:0003924);; Molecular Function: structural constituent of cytoskeleton (GO:0005200);; Molecular Function: GTP binding (GO:0005525);; Cellular Component: microtubule (GO:0005874);; Biological Process: microtubule-based process (GO:0007017);;	K07374|4.0e-262|dosa:Os07t0574800-01|K07374 tubulin alpha | (RefSeq) Os07g0574800, TUBA1, TUBULIN_ALPHA-1_CHAIN; Tubulin alpha-1 chain.	Phagosome (ko04145)	[Z]	Cytoskeleton	Tubulin/FtsZ family, GTPase domain	Tubulin alpha-1 chain OS=Oryza sativa subsp. japonica OX=39947 GN=TUBA1 PE=1 SV=1	Z	Cytoskeleton	tubulin alpha-1 chain [Oryza sativa Japonica Group]
BGIOSGA025544	206	210	102	41	21	23	16.9987	17.1794	8.60113	3.29578	1.78709	1.86437	8.40692e-07	-2.24073	down	--	--	--	--	--	--	--	--	--	--	--	hypothetical protein OsI_25692 [Oryza sativa Indica Group]
BGIOSGA016233	30	25	40	77	84	85	7.0765	5.66636	9.48029	17.5994	20.6044	20.4064	0.00127321	1.41115	up	--	--	Cellular Component: integral component of membrane (GO:0016021);;	--	--	--	--	--	--	--	--	hypothetical protein OsI_15597 [Oryza sativa Indica Group]
BGIOSGA002236	307	434	609	1100	1031	1183	7.68616	10.7938	15.5828	26.9305	26.8893	30.2931	8.68874e-06	1.39248	up	[KT]	Transcription;; Signal transduction mechanisms	--	K20715|1.8e-45|smo:SELMODRAFT_230655|K20715 phototropin [EC:2.7.11.1] | (RefSeq) PHOT1-1; hypothetical protein	--	--	--	PAS domain	Protein TWIN LOV 1 OS=Arabidopsis thaliana OX=3702 GN=TLP1 PE=1 SV=2	T	Signal transduction mechanisms	hypothetical protein OsI_00692 [Oryza sativa Indica Group]
BGIOSGA018496	180	242	274	668	432	522	11.9787	16.0013	18.6098	43.4959	29.9619	35.5148	2.36899e-06	1.32111	up	--	--	--	--	--	--	--	--	--	--	--	hypothetical protein OsI_19043 [Oryza sativa Indica Group]
BGIOSGA027809	478	542	234	183	79	67	11.596	13.0427	5.7963	4.33465	1.99602	1.64057	0.000398494	-1.64384	down	[G]	Carbohydrate transport and metabolism	Biological Process: lipid metabolic process (GO:0006629);; Molecular Function: phosphoric diester hydrolase activity (GO:0008081);; Cellular Component: integral component of membrane (GO:0016021);;	--	--	--	--	--	PI-PLC X domain-containing protein At5g67130 OS=Arabidopsis thaliana OX=3702 GN=At5g67130 PE=1 SV=1	S	Function unknown	hypothetical protein OsI_27492 [Oryza sativa Indica Group]
BGIOSGA009406	264	318	78	80	6	9	11.6075	13.9324	3.49661	3.42983	0.234604	0.363897	0.00912442	-1.94949	down	--	--	--	--	--	--	--	Carbohydrate esterase, sialic acid-specific acetylesterase	Probable carbohydrate esterase At4g34215 OS=Arabidopsis thaliana OX=3702 GN=At4g34215 PE=1 SV=2	S	Function unknown	hypothetical protein OsI_14408 [Oryza sativa Indica Group]
BGIOSGA031741	28	73	81	129	211	386	1.4682	3.86642	4.43593	6.72706	11.7391	21.1204	0.000934266	1.88446	up	--	--	Cellular Component: integral component of membrane (GO:0016021);;	--	--	--	--	AWPM-19-like family	Membrane protein PM19L OS=Oryza sativa subsp. japonica OX=39947 GN=PM19L PE=2 SV=1	--	--	hypothetical protein OsI_33937 [Oryza sativa Indica Group]
BGIOSGA000765	569	512	365	317	150	152	17.9689	16.0765	11.7889	9.76535	4.92066	4.8966	0.00424686	-1.0383	down	--	--	Molecular Function: chorismate mutase activity (GO:0004106);; Biological Process: aromatic amino acid family biosynthetic process (GO:0009073);; Biological Process: chorismate metabolic process (GO:0046417);;	K01850|2.3e-176|dosa:Os01t0764400-01|K01850 chorismate mutase [EC:5.4.99.5] | (RefSeq) Os01g0764400; Similar to Chorismate mutase, chloroplast precursor (EC 5.4.99.5) (CM-1).	Phenylalanine, tyrosine and tryptophan biosynthesis (ko00400);; Biosynthesis of amino acids (ko01230)	[E]	Amino acid transport and metabolism	--	Chorismate mutase 1, chloroplastic OS=Zea mays OX=4577 GN=CM1 PE=1 SV=1	E	Amino acid transport and metabolism	hypothetical protein OsI_03851 [Oryza sativa Indica Group]
BGIOSGA007410	41404	30407	15673	7830	8448	5544	2374.76	1732.96	919.436	439.142	504.729	324.957	2.03429e-07	-1.75835	down	[O]	Posttranslational modification, protein turnover, chaperones	Molecular Function: peptidyl-prolyl cis-trans isomerase activity (GO:0003755);; Biological Process: protein folding (GO:0006457);;	K01802|4.0e-98|dosa:Os02t0121300-01|K01802 peptidylprolyl isomerase [EC:5.2.1.8] | (RefSeq) Os02g0121300, CYCLOPHILIN_2, CYC2; Cyclophilin 2.	--	[O]	Posttranslational modification, protein turnover, chaperones	Cyclophilin type peptidyl-prolyl cis-trans isomerase/CLD	Peptidyl-prolyl cis-trans isomerase OS=Zea mays OX=4577 GN=CYP PE=2 SV=1	O	Posttranslational modification, protein turnover, chaperones	peptidyl-prolyl cis-trans isomerase [Oryza sativa Japonica Group]
BGIOSGA009967	363	650	216	137	94	34	41.318	73.6476	25.1699	15.2155	11.1588	3.94242	0.000591627	-1.83215	down	[G]	Carbohydrate transport and metabolism	Molecular Function: hydrolase activity, hydrolyzing O-glycosyl compounds (GO:0004553);; Biological Process: carbohydrate metabolic process (GO:0005975);;	K05350|4.1e-35|dosa:Os03t0703000-01|K05350 beta-glucosidase [EC:3.2.1.21] | (RefSeq) Os03g0703000; Similar to Beta-glucosidase.	Cyanoamino acid metabolism (ko00460);; Starch and sucrose metabolism (ko00500);; Phenylpropanoid biosynthesis (ko00940)	[G]	Carbohydrate transport and metabolism	Glycosyl hydrolase family 1	Beta-glucosidase 7 OS=Oryza sativa subsp. japonica OX=39947 GN=BGLU7 PE=1 SV=1	G	Carbohydrate transport and metabolism	hypothetical protein OsI_13186 [Oryza sativa Indica Group]
BGIOSGA011970	607	701	914	1647	1691	1915	14.237	16.3298	21.9281	37.7746	41.3056	45.9039	4.27402e-08	1.36492	up	--	--	Molecular Function: ubiquitin-protein transferase activity (GO:0004842);; Biological Process: organelle organization (GO:0006996);; Cellular Component: integral component of membrane (GO:0016021);;	K15688|8.1e-209|dosa:Os03t0177300-01|K15688 E3 ubiquitin-protein ligase MUL1 [EC:2.3.2.27] | (RefSeq) Os03g0177300; Zinc finger, RING/FYVE/PHD-type domain containing protein.	--	[O]	Posttranslational modification, protein turnover, chaperones	E3 Ubiquitin ligase	E3 ubiquitin-protein ligase SPL2 OS=Arabidopsis thaliana OX=3702 GN=SPL2 PE=2 SV=1	O	Posttranslational modification, protein turnover, chaperones	hypothetical protein OsI_10236 [Oryza sativa Indica Group]
BGIOSGA001872	747	529	107	96	81	72	17.2751	12.1369	2.51284	2.15294	1.934	1.6805	0.000566003	-1.97816	down	--	--	Molecular Function: DNA binding (GO:0003677);; Cellular Component: nucleus (GO:0005634);;	K09422|5.3e-248|dosa:Os01t0285300-01|K09422 transcription factor MYB, plant | (RefSeq) Os01g0285300; Myb transcription factor domain containing protein.	--	[K]	Transcription	Myb-like DNA-binding domain	Transcription factor MYB61 OS=Arabidopsis thaliana OX=3702 GN=MYB61 PE=2 SV=1	K	Transcription	hypothetical protein OsI_01446 [Oryza sativa Indica Group]
BGIOSGA036534	1546	1774	878	822	532	369	49.4752	56.3984	28.7359	25.7066	17.7058	12.0402	0.00206277	-1.09225	down	[P]	Inorganic ion transport and metabolism	Molecular Function: peroxidase activity (GO:0004601);; Biological Process: response to oxidative stress (GO:0006979);; Molecular Function: heme binding (GO:0020037);;	K00434|2.5e-175|dosa:Os12t0178100-01|K00434 L-ascorbate peroxidase [EC:1.11.1.11] | (RefSeq) Os12g0178100, ASCORBATE_PEROXIDASE_6, APX6; Haem peroxidase family protein.	Ascorbate and aldarate metabolism (ko00053);; Glutathione metabolism (ko00480)	--	--	Peroxidase	Probable L-ascorbate peroxidase 6, chloroplastic/mitochondrial OS=Oryza sativa subsp. japonica OX=39947 GN=APX6 PE=2 SV=1	P	Inorganic ion transport and metabolism	probable L-ascorbate peroxidase 6, chloroplastic/mitochondrial [Oryza sativa Japonica Group]
BGIOSGA036577	368	313	291	697	706	732	11.3969	9.61338	9.21788	21.1227	22.7795	23.1854	1.25582e-10	1.27539	up	--	--	Biological Process: peptidyl-lysine modification to peptidyl-hypusine (GO:0008612);; Molecular Function: deoxyhypusine monooxygenase activity (GO:0019135);; Molecular Function: metal ion binding (GO:0046872);;	K06072|4.2e-157|dosa:Os12t0163300-01|K06072 deoxyhypusine monooxygenase [EC:1.14.99.29] | (RefSeq) Os12g0163300; Armadillo-like helical domain containing protein.	--	[R]	General function prediction only	HEAT repeats	Deoxyhypusine hydroxylase-A OS=Oryza sativa subsp. japonica OX=39947 GN=Os12g0163300 PE=2 SV=1	C	Energy production and conversion	hypothetical protein OsI_37577 [Oryza sativa Indica Group]
BGIOSGA006694	131	139	36	30	17	17	1.49869	1.57344	0.422222	0.334725	0.199643	0.195398	0.00338342	-1.77101	down	[I]	Lipid transport and metabolism	Molecular Function: magnesium ion binding (GO:0000287);; Molecular Function: terpene synthase activity (GO:0010333);;	K04120|0.0e+00|dosa:Os02t0278700-01|K04120 ent-copalyl diphosphate synthase [EC:5.5.1.13] | (RefSeq) Os02g0278700, CPS1, ENT-COPALYL_DIPHOSPHATE_SYNTHASE_1; Similar to Kaurene synthase A (Fragment).	Diterpenoid biosynthesis (ko00904)	--	--	Terpene synthase, N-terminal domain	Ent-copalyl diphosphate synthase 1, chloroplastic OS=Oryza sativa subsp. japonica OX=39947 GN=CPS1 PE=2 SV=1	I	Lipid transport and metabolism	hypothetical protein OsI_06748 [Oryza sativa Indica Group]
BGIOSGA013555	94	133	40	12	0	4	3.46117	4.85975	1.49947	0.404283	0	0.143112	0.000243302	-2.7213	down	[IQR]	Lipid transport and metabolism;; Secondary metabolites biosynthesis, transport and catabolism;; General function prediction only	Molecular Function: oxidoreductase activity (GO:0016491);;	K00059|7.8e-141|dosa:Os03t0748100-01|K00059 3-oxoacyl-[acyl-carrier protein] reductase [EC:1.1.1.100] | (RefSeq) Os03g0748100; Similar to Short-chain type dehydrogenase/reductase (EC 1.-.-.-).	Fatty acid biosynthesis (ko00061);; Biotin metabolism (ko00780);; Fatty acid metabolism (ko01212)	[R]	General function prediction only	Enoyl-(Acyl carrier protein) reductase	NADPH-dependent aldehyde reductase-like protein, chloroplastic OS=Arabidopsis thaliana OX=3702 GN=At3g03980 PE=3 SV=1	S	Function unknown	putative dehydrogenase [Oryza sativa Japonica Group]
BGIOSGA005182	284	255	152	78	56	69	12.0708	10.7698	6.61721	3.22162	2.4754	2.97153	3.2711e-05	-1.52069	down	[TK]	Signal transduction mechanisms;; Transcription	Biological Process: phosphorelay signal transduction system (GO:0000160);; Cellular Component: nucleus (GO:0005634);;	K14492|7.8e-113|dosa:Os01t0952500-01|K14492 two-component response regulator ARR-A family | (RefSeq) Os01g0952500, OSRR4, A-TYPE_RESPONSE_REGULATOR_4; A-type response regulator, Cytokinin signaling	Plant hormone signal transduction (ko04075)	[K]	Transcription	Response regulator receiver domain	Two-component response regulator ORR4 OS=Oryza sativa subsp. indica OX=39946 GN=RR4 PE=2 SV=1	K	Transcription	two-component response regulator ORR4 [Oryza sativa Japonica Group]
BGIOSGA019987	369	475	145	84	41	29	6.25334	7.99038	2.50836	1.37854	0.712857	0.49225	1.27389e-05	-2.25243	down	--	--	Molecular Function: microtubule motor activity (GO:0003777);; Molecular Function: ATP binding (GO:0005524);; Cellular Component: microtubule (GO:0005874);; Biological Process: microtubule-based movement (GO:0007018);; Molecular Function: microtubule binding (GO:0008017);; Cellular Component: chloroplast (GO:0009507);;	K10403|0.0e+00|dosa:Os05t0459400-01|K10403 kinesin family member 22 | (RefSeq) Os05g0459400; Kinesin, motor region domain containing protein.	--	[Z]	Cytoskeleton	Kinesin motor domain	Kinesin-like protein KIN-10C OS=Oryza sativa subsp. japonica OX=39947 GN=KIN10C PE=2 SV=1	Z	Cytoskeleton	hypothetical protein OsI_20222 [Oryza sativa Indica Group]
BGIOSGA029026	6428	6899	4219	3349	2395	1690	475.953	507.585	319.466	242.492	184.688	127.897	0.000114181	-1.06717	down	[J]	Translation, ribosomal structure and biogenesis	Molecular Function: structural constituent of ribosome (GO:0003735);; Cellular Component: ribosome (GO:0005840);; Biological Process: translation (GO:0006412);;	K02912|1.2e-70|obr:102718015|K02912 large subunit ribosomal protein L32e | (RefSeq) 60S ribosomal protein L32-1-like	Ribosome (ko03010)	[J]	Translation, ribosomal structure and biogenesis	Ribosomal protein L32	60S ribosomal protein L32-1 OS=Arabidopsis thaliana OX=3702 GN=RPL32A PE=2 SV=2	J	Translation, ribosomal structure and biogenesis	PREDICTED: 60S ribosomal protein L32-1-like [Oryza brachyantha]
BGIOSGA027536	0	0	0	137	92	146	0	0	0	10.3632	7.41995	11.5419	2.29792e-21	6.003	up	--	--	Cellular Component: integral component of membrane (GO:0016021);;	--	--	--	--	--	--	--	--	hypothetical protein OsI_28064 [Oryza sativa Indica Group]
BGIOSGA020021	17769	17573	44672	110995	96309	120916	290.945	285.906	748.132	1777.2	1642.75	2023.56	1.4682e-07	2.04074	up	[GHR]	Carbohydrate transport and metabolism;; Coenzyme transport and metabolism;; General function prediction only	Molecular Function: magnesium ion binding (GO:0000287);; Molecular Function: carboxy-lyase activity (GO:0016831);; Molecular Function: thiamine pyrophosphate binding (GO:0030976);;	K01568|0.0e+00|dosa:Os05t0469600-01|K01568 pyruvate decarboxylase [EC:4.1.1.1] | (RefSeq) Os05g0469600, PDC1, PYRUVATE_DECARBOXYLASE_1; Similar to Pyruvate decarboxylase (Fragment).	Glycolysis / Gluconeogenesis (ko00010)	[EH]	Amino acid transport and metabolism;; Coenzyme transport and metabolism	Thiamine pyrophosphate enzyme, N-terminal TPP binding domain	Pyruvate decarboxylase 1 OS=Oryza sativa subsp. indica OX=39946 GN=PDC1 PE=2 SV=1	GH	Carbohydrate transport and metabolism;; Coenzyme transport and metabolism	RecName: Full=Pyruvate decarboxylase 1; Short=PDC [Oryza sativa Indica Group]
BGIOSGA003961	1058	710	214	266	34	49	20.1345	13.4296	4.15901	4.95294	0.665303	0.951355	0.00466331	-1.90811	down	[E]	Amino acid transport and metabolism	Biological Process: amino acid transport (GO:0006865);; Cellular Component: integral component of membrane (GO:0016021);; Molecular Function: transmembrane transporter activity (GO:0022857);;	K19564|6.8e-56|qsu:111984493|K19564 choline transport protein | (RefSeq) choline transport protein-like	--	[E]	Amino acid transport and metabolism	Amino acid permease	Amino-acid permease BAT1 homolog OS=Oryza sativa subsp. japonica OX=39947 GN=BAT1 PE=2 SV=1	E	Amino acid transport and metabolism	amino-acid permease BAT1 homolog isoform X2 [Oryza sativa Japonica Group]
BGIOSGA018074	552	609	881	1177	1262	1439	16.6815	18.2999	27.2517	34.8077	39.7407	44.4806	0.000268392	1.05002	up	[QV]	Secondary metabolites biosynthesis, transport and catabolism;; Defense mechanisms	Molecular Function: monooxygenase activity (GO:0004497);; Molecular Function: iron ion binding (GO:0005506);; Molecular Function: oxidoreductase activity, acting on paired donors, with incorporation or reduction of molecular oxygen (GO:0016705);; Molecular Function: heme binding (GO:0020037);;	K15639|4.4e-85|mdm:103448399|K15639 PHYB activation tagged suppressor 1 [EC:1.14.-.-] | (RefSeq) cytochrome P450 734A1	Brassinosteroid biosynthesis (ko00905)	[QI]	Secondary metabolites biosynthesis, transport and catabolism;; Lipid transport and metabolism	Cytochrome P450	Cytochrome P450 CYP72A219 OS=Panax ginseng OX=4054 PE=2 SV=1	Q	Secondary metabolites biosynthesis, transport and catabolism	hypothetical protein OsI_19923 [Oryza sativa Indica Group]
BGIOSGA020871	96	112	45	10	11	0	1.10078	1.27529	0.524257	0.108067	0.121296	0	0.00062119	-2.48985	down	--	--	Molecular Function: ADP binding (GO:0043531);;	K15078|6.0e-25|nau:109213664|K15078 structure-specific endonuclease subunit SLX1 [EC:3.6.1.-] | (RefSeq) putative disease resistance protein RGA3	--	[T]	Signal transduction mechanisms	NB-ARC domain	Disease resistance protein RGA2 OS=Solanum bulbocastanum OX=147425 GN=RGA2 PE=1 SV=1	S	Function unknown	putative disease resistance protein [Oryza sativa Japonica Group]
BGIOSGA000153	264	318	293	458	572	653	4.88817	5.85191	5.55599	8.28901	11.0426	12.3712	9.91279e-05	1.08298	up	--	--	Molecular Function: aspartic-type endopeptidase activity (GO:0004190);;	K22683|1.2e-12|ccaj:109808512|K22683 aspartyl protease family protein [EC:3.4.23.-] | (RefSeq) aspartyl protease family protein 2-like	--	[O]	Posttranslational modification, protein turnover, chaperones	Xylanase inhibitor C-terminal	Chitinase CLP OS=Oryza sativa subsp. japonica OX=39947 GN=CLP PE=1 SV=1	O	Posttranslational modification, protein turnover, chaperones	hypothetical protein OsI_05112 [Oryza sativa Indica Group]
Oryza_sativa_newGene_4632	25	24	7	1482	1454	1338	0.537895	0.529317	0.173743	32.6496	33.9966	30.6897	1.40202e-93	6.12565	up	--	--	Cellular Component: nucleus (GO:0005634);; Biological Process: regulation of transcription, DNA-templated (GO:0006355);; Molecular Function: zinc ion binding (GO:0008270);;	K17604|2.3e-43|sita:101774527|K17604 zinc finger SWIM domain-containing protein 3 | (RefSeq) protein FAR1-RELATED SEQUENCE 5-like	--	--	--	FAR1 DNA-binding domain	--	S	Function unknown	hypothetical protein DAI22_08g083600 [Oryza sativa Japonica Group]
BGIOSGA019421	161	296	62	32	9	0	5.04609	9.25515	1.98563	0.97913	0.285926	0	0.00293405	-2.32456	down	--	--	--	--	--	--	--	--	--	S	Function unknown	hypothetical protein OsI_19028 [Oryza sativa Indica Group]
BGIOSGA034598	265	277	145	79	68	109	21.3755	22.1263	11.9602	6.18941	5.7	8.92904	0.00533168	-1.16165	down	--	--	--	--	--	--	--	--	--	S	Function unknown	uncharacterized protein LOC4349632 [Oryza sativa Japonica Group]
BGIOSGA000292	457	412	289	193	160	147	73.0682	65.411	47.1713	30.2017	26.6445	24.0122	0.000154706	-1.02813	down	--	--	--	--	--	--	--	--	--	S	Function unknown	uncharacterized protein LOC4324987 [Oryza sativa Japonica Group]
BGIOSGA002796	254	159	77	25	34	63	4.43318	2.76246	1.36164	0.421576	0.608996	1.11232	0.00887948	-1.54135	down	[E]	Amino acid transport and metabolism	Biological Process: glutathione catabolic process (GO:0006751);; Cellular Component: integral component of membrane (GO:0016021);; Molecular Function: glutathione hydrolase activity (GO:0036374);;	K18592|4.8e-281|osa:4324525|K18592 gamma-glutamyltranspeptidase / glutathione hydrolase / leukotriene-C4 hydrolase [EC:2.3.2.2 3.4.19.13 3.4.19.14] | (RefSeq) gamma-glutamyltranspeptidase 3	Taurine and hypotaurine metabolism (ko00430);; Cyanoamino acid metabolism (ko00460);; Glutathione metabolism (ko00480);; Arachidonic acid metabolism (ko00590)	[E]	Amino acid transport and metabolism	Gamma-glutamyltranspeptidase	Glutathione hydrolase 3 OS=Arabidopsis thaliana OX=3702 GN=GGT3 PE=2 SV=1	E	Amino acid transport and metabolism	hypothetical protein OsI_00423 [Oryza sativa Indica Group]
BGIOSGA006882	11	9	0	144	67	72	0.170004	0.129458	0	2.23276	1.09848	1.16724	2.02553e-05	2.95116	up	--	--	Molecular Function: protein binding (GO:0005515);;	K13420|1.1e-09|gra:105776945|K13420 LRR receptor-like serine/threonine-protein kinase FLS2 [EC:2.7.11.1] | (RefSeq) LRR receptor-like serine/threonine-protein kinase EFR	MAPK signaling pathway - plant (ko04016);; Plant-pathogen interaction (ko04626)	--	--	Leucine rich repeat	--	S	Function unknown	hypothetical protein OsI_06351 [Oryza sativa Indica Group]
BGIOSGA036735	455	276	324	122	133	138	20.7704	12.515	15.1502	5.44866	6.30297	6.44049	0.00016487	-1.21204	down	--	--	Biological Process: vacuolar transport (GO:0007034);;	K12194|3.5e-107|dosa:Os12t0121400-00|K12194 charged multivesicular body protein 4 | (RefSeq) Os12g0121400; Snf7 family protein.	Endocytosis (ko04144)	[U]	Intracellular trafficking, secretion, and vesicular transport	Snf7	Vacuolar protein sorting-associated protein 32 homolog 1 OS=Arabidopsis thaliana OX=3702 GN=VPS32.1 PE=1 SV=1	U	Intracellular trafficking, secretion, and vesicular transport	vacuolar protein sorting-associated protein 32 homolog 2 [Oryza sativa Japonica Group]
BGIOSGA033953	419	769	678	215	308	216	15.4917	28.2742	25.645	7.75226	11.8789	8.1625	0.00100256	-1.12161	down	--	--	--	K23260|1.5e-38|pda:108511604|K23260 scopoletin glucosyltransferase [EC:2.4.1.128] | (RefSeq) scopoletin glucosyltransferase-like	Phenylpropanoid biosynthesis (ko00940)	[GC]	Carbohydrate transport and metabolism;; Energy production and conversion	--	Scopoletin glucosyltransferase OS=Nicotiana tabacum OX=4097 GN=TOGT1 PE=1 SV=1	S	Function unknown	hypothetical protein OsI_36190 [Oryza sativa Indica Group]
BGIOSGA031149	0	0	0	256	173	230	0	0	0	2.52804	1.82624	2.37552	5.04842e-31	6.83728	up	[O]	Posttranslational modification, protein turnover, chaperones	Molecular Function: ATP binding (GO:0005524);; Biological Process: protein folding (GO:0006457);; Molecular Function: unfolded protein binding (GO:0051082);;	K04079|8.6e-153|ats:109742829|K04079 molecular chaperone HtpG | (RefSeq) LOC109742829; heat shock protein 81-1	Protein processing in endoplasmic reticulum (ko04141);; Plant-pathogen interaction (ko04626)	[O]	Posttranslational modification, protein turnover, chaperones	Hsp90 protein	Heat shock protein 81-1 OS=Oryza sativa subsp. indica OX=39946 GN=HSP81-1 PE=2 SV=1	O	Posttranslational modification, protein turnover, chaperones	hypothetical protein OsI_32167 [Oryza sativa Indica Group]
BGIOSGA009901	989	828	275	329	105	53	16.9944	14.136	4.82629	5.52224	1.87923	0.922297	0.00552464	-1.68416	down	--	--	--	K01191|2.2e-07|vcn:VOLCADRAFT_115992|K01191 alpha-mannosidase [EC:3.2.1.24] | (RefSeq) hypothetical protein	Other glycan degradation (ko00511)	--	--	Vacuolar protein sorting-associated protein 62	--	S	Function unknown	hypothetical protein OsI_13324 [Oryza sativa Indica Group]
BGIOSGA017885	526	535	273	163	109	79	10.3161	10.4417	5.47818	3.12699	2.2186	1.57041	7.48077e-06	-1.68211	down	--	--	Cellular Component: integral component of membrane (GO:0016021);;	K23877|2.8e-38|csat:104750868|K23877 xyloglucan O-acetyltransferase | (RefSeq) protein ALTERED XYLOGLUCAN 4-like	--	--	--	GDSL/SGNH-like Acyl-Esterase family found in Pmr5 and Cas1p	Protein ESKIMO 1 OS=Arabidopsis thaliana OX=3702 GN=ESK1 PE=1 SV=1	S	Function unknown	hypothetical protein OsI_20293 [Oryza sativa Indica Group]
BGIOSGA000864	194	290	401	680	658	669	4.03796	6.0081	8.56466	13.8727	14.3108	14.2716	0.000102398	1.27549	up	[G]	Carbohydrate transport and metabolism	Molecular Function: UDP-glycosyltransferase activity (GO:0008194);;	K22845|4.6e-184|bdi:100843162|K22845 phlorizin synthase [EC:2.4.1.357] | (RefSeq) anthocyanidin 5,3-O-glucosyltransferase	Flavonoid biosynthesis (ko00941)	[GC]	Carbohydrate transport and metabolism;; Energy production and conversion	UDP-glucoronosyl and UDP-glucosyl transferase	Anthocyanidin 5,3-O-glucosyltransferase OS=Rosa hybrid cultivar OX=128735 GN=RhGT1 PE=2 SV=1	S	Function unknown	hypothetical protein OsI_03651 [Oryza sativa Indica Group]
BGIOSGA019160	832	463	112	113	20	27	19.2738	10.6435	2.65419	2.558	0.472877	0.621452	0.000421055	-2.37148	down	--	--	Molecular Function: DNA binding (GO:0003677);; Cellular Component: nucleus (GO:0005634);;	K09422|9.3e-253|dosa:Os05t0140100-01|K09422 transcription factor MYB, plant | (RefSeq) Os05g0140100; Myb transcription factor domain containing protein.	--	[K]	Transcription	Myb-like DNA-binding domain	Transcription factor MYB61 OS=Arabidopsis thaliana OX=3702 GN=MYB61 PE=2 SV=1	K	Transcription	transcription factor MYB61 [Oryza sativa Japonica Group]
BGIOSGA028830	502	493	296	216	141	110	8.29141	8.08789	5.00168	3.4913	2.42659	1.84477	0.000219952	-1.26592	down	--	--	--	--	--	--	--	Remorin, C-terminal region	--	S	Function unknown	hypothetical protein OsI_29560 [Oryza sativa Indica Group]
BGIOSGA003008	689	642	642	283	134	203	22.3994	20.743	21.3326	9.00247	4.53976	6.72523	5.29496e-07	-1.47499	down	[R]	General function prediction only	Molecular Function: molecular_function (GO:0003674);; Molecular Function: catalytic activity (GO:0003824);; Cellular Component: cellular_component (GO:0005575);; Cellular Component: intracellular (GO:0005622);; Cellular Component: cell (GO:0005623);; Cellular Component: nucleus (GO:0005634);; Cellular Component: cytoplasm (GO:0005737);; Cellular Component: vacuole (GO:0005773);; Cellular Componen…	K03152|2.5e-151|dosa:Os01t0217500-01|K03152 protein deglycase [EC:3.5.1.124] | (RefSeq) Os01g0217500; ThiJ/PfpI domain containing protein.	--	[RV]	General function prediction only;; Defense mechanisms	DJ-1/PfpI family	Protein DJ-1 homolog B OS=Arabidopsis thaliana OX=3702 GN=DJ1B PE=1 SV=1	S	Function unknown	hypothetical protein OsI_00908 [Oryza sativa Indica Group]
BGIOSGA034772	179	148	88	65	19	15	3.57363	2.94153	1.80369	1.25473	0.395368	0.289301	0.00512915	-1.66419	down	--	--	Biological Process: reproduction (GO:0000003);; Cellular Component: ubiquitin ligase complex (GO:0000151);; Biological Process: response to acid chemical (GO:0001101);; Biological Process: activation of innate immune response (GO:0002218);; Biological Process: immune effector process (GO:0002252);; Biological Process: activation of immune response (GO:0002253);; Biological Process: immune system …	K14508|3.7e-253|dosa:Os11t0141900-00|K14508 regulatory protein NPR1 | (RefSeq) Os11g0141900; Ankyrin domain containing protein.	Plant hormone signal transduction (ko04075)	[R]	General function prediction only	BTB/POZ domain	BTB/POZ domain and ankyrin repeat-containing protein NH5.1 OS=Oryza sativa subsp. japonica OX=39947 GN=NH5.1 PE=1 SV=1	S	Function unknown	hypothetical protein OsI_35064 [Oryza sativa Indica Group]
BGIOSGA012297	213	174	157	9	4	5	13.6243	11.0452	10.2642	0.544519	0.251836	0.312522	1.80028e-22	-4.29243	down	[O]	Posttranslational modification, protein turnover, chaperones	Biological Process: response to heat (GO:0009408);; Biological Process: response to hydrogen peroxide (GO:0042542);; Biological Process: response to ethanol (GO:0045471);; Biological Process: response to arsenic-containing substance (GO:0046685);; Biological Process: response to cadmium ion (GO:0046686);; Biological Process: response to copper ion (GO:0046688);;	K13993|7.3e-83|dosa:Os03t0266900-02|K13993 HSP20 family protein | (RefSeq) Os03g0266900; Low molecular mass heat shock protein Oshsp17.3.	Protein processing in endoplasmic reticulum (ko04141)	[O]	Posttranslational modification, protein turnover, chaperones	Hsp20/alpha crystallin family	17.4 kDa class I heat shock protein OS=Oryza sativa subsp. japonica OX=39947 GN=HSP17.4 PE=2 SV=2	O	Posttranslational modification, protein turnover, chaperones	17.4 kDa class I heat shock protein [Oryza sativa Japonica Group]
BGIOSGA030844	1484	1359	490	342	343	411	40.4297	36.7982	13.6432	9.10545	9.73918	11.4361	0.00150906	-1.32702	down	[O]	Posttranslational modification, protein turnover, chaperones	Molecular Function: cysteine-type peptidase activity (GO:0008234);;	K01366|1.0e-196|dosa:Os09t0442300-01|K01366 cathepsin H [EC:3.4.22.16] | (RefSeq) Os09g0442300; Similar to Oryzain gamma chain (Fragment).	--	[O]	Posttranslational modification, protein turnover, chaperones	Papain family cysteine protease	Oryzain gamma chain OS=Oryza sativa subsp. japonica OX=39947 GN=Os09g0442300 PE=2 SV=2	O	Posttranslational modification, protein turnover, chaperones	hypothetical protein OsI_31538 [Oryza sativa Indica Group]
BGIOSGA002432	698	429	439	179	254	234	15.4723	9.46146	9.95607	3.88156	5.86537	5.30284	0.00299203	-1.0145	down	[MR]	Cell wall/membrane/envelope biogenesis;; General function prediction only	Molecular Function: racemase and epimerase activity, acting on amino acids and derivatives (GO:0016855);; Molecular Function: metal ion binding (GO:0046872);;	K14759|2.6e-08|ppp:112287061|K14759 isochorismate synthase / 2-succinyl-5-enolpyruvyl-6-hydroxy-3-cyclohexene-1-carboxylate synthase / 2-succinyl-6-hydroxy-2,4-cyclohexadiene-1-carboxylate synthase / O-succinylbenzoate synthase [EC:5.4.4.2 2.2.1.9 4.2.99.20 4.2.1.113] | (RefSeq) protein PHYLLO, chloroplastic-like isoform X1	Ubiquinone and other terpenoid-quinone biosynthesis (ko00130)	--	--	Enolase C-terminal domain-like	L-Ala-D/L-amino acid epimerase OS=Populus trichocarpa OX=3694 GN=POPTR_0012s05040g PE=3 SV=2	M	Cell wall/membrane/envelope biogenesis	hypothetical protein OsI_00311 [Oryza sativa Indica Group]
BGIOSGA019424	545	536	533	9	65	28	9.67564	9.46352	9.6837	0.142589	1.19544	0.495813	1.3609e-09	-3.26783	down	--	--	--	K11547|1.6e-10|bdi:100836748|K11547 kinetochore protein NDC80 | (RefSeq) LOW QUALITY PROTEIN: probable kinetochore protein ndc80	--	--	--	Retrotransposon gag protein	--	--	--	hypothetical protein OsI_19034 [Oryza sativa Indica Group]
BGIOSGA032552	239	311	267	26	46	11	6.22989	8.04843	7.11184	0.648739	1.24656	0.290371	1.35033e-09	-2.83655	down	--	--	Molecular Function: protein binding (GO:0005515);;	--	--	--	--	F-box-like	--	--	--	hypothetical protein OsI_32781 [Oryza sativa Indica Group]
BGIOSGA028486	1204	1502	2812	4910	3243	4554	29.2631	36.2943	69.9295	116.761	82.1364	113.187	0.000560973	1.27236	up	[J]	Translation, ribosomal structure and biogenesis	Molecular Function: D-aminoacyl-tRNA deacylase activity (GO:0051499);;	K09716|5.8e-180|dosa:Os08t0339200-01|K09716 D-aminoacyl-tRNA deacylase [EC:3.1.1.96] | (RefSeq) Os08g0339200; Uncharacterized conserved protein UCP016210 domain containing protein.	--	--	--	D-aminoacyl-tRNA deacylase	D-aminoacyl-tRNA deacylase OS=Arabidopsis thaliana OX=3702 GN=GEK1 PE=1 SV=2	S	Function unknown	hypothetical protein OsI_28867 [Oryza sativa Indica Group]
BGIOSGA004952	84	77	72	255	185	294	1.64188	1.50788	1.43404	4.91381	3.79298	5.92382	8.93969e-08	1.73859	up	--	--	Molecular Function: calmodulin binding (GO:0005516);; Biological Process: defense response (GO:0006952);; Biological Process: response to biotic stimulus (GO:0009607);; Cellular Component: integral component of membrane (GO:0016021);;	K08472|4.8e-285|dosa:Os01t0888600-01|K08472 mlo protein | (RefSeq) Os01g0888600, POWDERY-MILDEW-RESISTANCE_GENE_O_, MLO_; Similar to Seven transmembrane protein Mlo5 (Fragment).	--	--	--	Mlo family	MLO-like protein 1 OS=Arabidopsis thaliana OX=3702 GN=MLO1 PE=1 SV=1	D	Cell cycle control, cell division, chromosome partitioning	MLO-like protein 1 [Oryza sativa Japonica Group]
BGIOSGA036782	414	393	579	1316	1141	1162	8.64041	8.13942	12.3577	26.8745	24.8283	24.7893	1.15213e-10	1.49654	up	--	--	Molecular Function: double-stranded RNA binding (GO:0003725);;	--	--	--	--	PPR repeat family	Double-stranded RNA-binding protein 7 OS=Oryza sativa subsp. japonica OX=39947 GN=DRB7 PE=2 SV=1	S	Function unknown	hypothetical protein OsI_37189 [Oryza sativa Indica Group]
BGIOSGA019342	140	128	43	25	19	6	4.036	3.67385	1.25928	0.68798	0.557721	0.152765	0.00115957	-2.04951	down	--	--	Molecular Function: zinc ion binding (GO:0008270);;	--	--	--	--	B-box zinc finger	B-box zinc finger protein 22 OS=Arabidopsis thaliana OX=3702 GN=BBX22 PE=1 SV=2	S	Function unknown	hypothetical protein OsI_18832 [Oryza sativa Indica Group]
BGIOSGA030501	805	508	270	224	131	84	15.1735	9.50402	5.19455	4.11664	2.56123	1.60724	0.000973319	-1.56368	down	[F]	Nucleotide transport and metabolism	Cellular Component: integral component of membrane (GO:0016021);; Molecular Function: transmembrane transporter activity (GO:0022857);;	K14611|6.2e-174|cann:107862422|K14611 solute carrier family 23 (nucleobase transporter), member 1 | (RefSeq) nucleobase-ascorbate transporter 6	--	[F]	Nucleotide transport and metabolism	Permease family	Nucleobase-ascorbate transporter 2 OS=Arabidopsis thaliana OX=3702 GN=NAT2 PE=2 SV=2	F	Nucleotide transport and metabolism	nucleobase-ascorbate transporter 2 [Oryza sativa Japonica Group]
BGIOSGA009997	108	113	140	216	232	216	10.3418	10.7378	13.7666	20.2956	23.2011	21.2472	0.000452655	1.00197	up	--	--	--	--	--	--	--	--	--	--	--	hypothetical protein OsI_13127 [Oryza sativa Indica Group]
BGIOSGA025607	39	59	39	0	0	0	0.733587	1.10065	0.740897	0	0	0	3.01113e-09	-4.31464	down	--	--	--	--	--	--	--	FBD	--	S	Function unknown	hypothetical protein OsI_25824 [Oryza sativa Indica Group]
BGIOSGA014679	770	378	79	52	17	115	35.3447	17.2433	3.68177	2.3237	0.767272	5.36818	0.00755631	-1.90876	down	--	--	--	--	--	--	--	GRAM domain	GEM-like protein 4 OS=Arabidopsis thaliana OX=3702 GN=At5g08350 PE=2 SV=1	S	Function unknown	GEM-like protein 4 [Oryza sativa Japonica Group]
BGIOSGA017418	242	137	69	24	43	17	9.25557	5.2123	2.67083	0.885637	1.69059	0.660185	0.000983975	-1.91877	down	--	--	Biological Process: organelle organization (GO:0006996);; Biological Process: biological_process (GO:0008150);; Biological Process: plastid organization (GO:0009657);; Biological Process: chloroplast organization (GO:0009658);; Biological Process: cellular process (GO:0009987);; Biological Process: cellular component organization (GO:0016043);; Biological Process: cellular component organization …	K22013|3.9e-137|dosa:Os04t0692600-01|K22013 magnesium dechelatase [EC:4.99.1.10] | (RefSeq) Os04g0692600; Staygreen protein domain containing protein.	Porphyrin and chlorophyll metabolism (ko00860)	--	--	Staygreen protein	Protein STAY-GREEN LIKE, chloroplastic OS=Oryza sativa subsp. japonica OX=39947 GN=Os04g0692600 PE=2 SV=1	--	--	protein STAY-GREEN LIKE, chloroplastic [Oryza sativa Japonica Group]
BGIOSGA003597	271	259	370	92	144	69	14.9737	14.2279	20.9769	4.94726	8.29511	3.88782	0.000707817	-1.32797	down	--	--	--	--	--	--	--	--	--	--	--	hypothetical protein OsI_02090 [Oryza sativa Indica Group]
BGIOSGA006798	291	336	147	142	66	73	29.6658	34.1148	15.3394	14.1046	6.97137	7.60867	0.00713663	-1.21603	down	--	--	--	--	--	--	--	--	--	--	--	hypothetical protein OsI_06542 [Oryza sativa Indica Group]
Oryza_sativa_newGene_2543	761	1312	1564	2667	2450	3631	17.1401	26.6786	34.9065	49.9004	55.1737	71.5024	6.77712e-05	1.36516	up	--	--	--	--	--	--	--	--	--	--	--	hypothetical protein EE612_040734, partial [Oryza sativa]
BGIOSGA011378	131	114	114	175	271	826	5.54933	4.82292	4.94937	7.25947	12.0083	35.9217	0.00212664	1.75628	up	--	--	Biological Process: cell redox homeostasis (GO:0045454);;	--	--	[O]	Posttranslational modification, protein turnover, chaperones	Thioredoxin	Thioredoxin-like 1-1, chloroplastic OS=Arabidopsis thaliana OX=3702 GN=At1g08570 PE=2 SV=1	O	Posttranslational modification, protein turnover, chaperones	hypothetical protein OsI_10175 [Oryza sativa Indica Group]
BGIOSGA014964	513	543	626	1098	1102	988	25.0622	26.3556	31.2724	52.4751	56.1034	49.3238	2.49599e-09	1.06081	up	--	--	--	--	--	[T]	Signal transduction mechanisms	Ran-interacting Mog1 protein	--	S	Function unknown	hypothetical protein OsI_16161 [Oryza sativa Indica Group]
Oryza_sativa_newGene_2373	42	19	35	88	82	137	0.853035	0.364448	0.707924	1.68681	1.75457	2.87837	0.00138824	1.64352	up	--	--	--	--	--	--	--	--	--	--	--	Os01g0532700 [Oryza sativa Japonica Group]
BGIOSGA002397	24315	24086	24541	42064	42673	48213	949.85	934.929	980.531	1606.85	1736.56	1925.03	3.79389e-10	1.01839	up	[G]	Carbohydrate transport and metabolism	Molecular Function: triose-phosphate isomerase activity (GO:0004807);; Biological Process: glycolytic process (GO:0006096);;	K01803|1.4e-139|dosa:Os01t0147900-01|K01803 triosephosphate isomerase (TIM) [EC:5.3.1.1] | (RefSeq) Os01g0147900, TPI, TRIOSEPHOSPHATE_ISOMERASE; Triosephosphate isomerase, cytosolic (EC 5.3.1.1) (TIM) (Triose- phosphate isomerase).	Glycolysis / Gluconeogenesis (ko00010);; Fructose and mannose metabolism (ko00051);; Inositol phosphate metabolism (ko00562);; Carbon fixation in photosynthetic organisms (ko00710);; Carbon metabolism (ko01200);; Biosynthesis of amino acids (ko01230)	[G]	Carbohydrate transport and metabolism	Triosephosphate isomerase	Triosephosphate isomerase, cytosolic OS=Oryza sativa subsp. japonica OX=39947 GN=TPI PE=1 SV=3	G	Carbohydrate transport and metabolism	triosephosphate isomerase, cytosolic [Oryza sativa Japonica Group]
BGIOSGA025944	3183	1463	343	144	250	167	118.261	54.0024	13.0348	5.21743	9.64418	6.32225	0.00233074	-2.19751	down	--	--	Cellular Component: photosystem I (GO:0009522);; Cellular Component: photosystem II (GO:0009523);; Cellular Component: chloroplast thylakoid membrane (GO:0009535);; Biological Process: photosynthesis, light harvesting (GO:0009765);; Cellular Component: integral component of membrane (GO:0016021);; Molecular Function: chlorophyll binding (GO:0016168);; Biological Process: protein-chromophore linka…	K08914|8.6e-156|dosa:Os07t0562700-01|K08914 light-harvesting complex II chlorophyll a/b binding protein 3 | (RefSeq) Os07g0562700; Similar to Type III chlorophyll a/b-binding protein (Fragment).	Photosynthesis - antenna proteins (ko00196)	--	--	Chlorophyll A-B binding protein	Chlorophyll a-b binding protein of LHCII type III, chloroplastic OS=Hordeum vulgare OX=4513 GN=LHBC PE=2 SV=1	S	Function unknown	hypothetical protein OsI_26482 [Oryza sativa Indica Group]
BGIOSGA029548	154	165	53	50	26	28	2.5862	2.75031	0.908549	0.821218	0.439652	0.476701	0.00769986	-1.47632	down	--	--	--	--	--	--	--	--	IRK-interacting protein OS=Arabidopsis thaliana OX=3702 GN=IRKI PE=1 SV=1	S	Function unknown	hypothetical protein OsI_31846 [Oryza sativa Indica Group]
BGIOSGA009226	730	344	55	49	27	8	13.3629	6.25007	1.017	0.8605	0.513961	0.141334	0.000109911	-2.71023	down	--	--	Molecular Function: beta-glucuronidase activity (GO:0004566);; Biological Process: metabolic process (GO:0008152);; Cellular Component: membrane (GO:0016020);;	K07964|0.0e+00|dosa:Os02t0802200-01|K07964 heparanase [EC:3.2.1.166] | (RefSeq) Os02g0802200; Glycoside hydrolase family 79, N-terminal protein.	Glycosaminoglycan degradation (ko00531)	--	--	Glycosyl hydrolase family 79, N-terminal domain	Heparanase-like protein 3 OS=Arabidopsis thaliana OX=3702 GN=At5g34940 PE=2 SV=2	G	Carbohydrate transport and metabolism	heparanase [Oryza sativa Indica Group]
BGIOSGA003470	313	549	523	46	162	40	27.1661	47.4567	46.5178	3.83297	14.6001	3.53	0.000256287	-2.01306	down	--	--	Cellular Component: integral component of membrane (GO:0016021);;	K24140|3.9e-09|adu:107490289|K24140 glutaredoxin-dependent peroxiredoxin [EC:1.11.1.25] | (RefSeq) peroxiredoxin-2B	--	--	--	--	Peroxiredoxin-2E-1, chloroplastic OS=Oryza sativa subsp. japonica OX=39947 GN=PRXIIE-1 PE=2 SV=1	O	Posttranslational modification, protein turnover, chaperones	hypothetical protein OsI_01820 [Oryza sativa Indica Group]
BGIOSGA004046	118	176	135	62	53	55	4.14126	6.12418	4.82465	2.1069	1.93171	1.95832	0.00118985	-1.12402	down	--	--	--	K19891|2.4e-23|smo:SELMODRAFT_442025|K19891 glucan endo-1,3-beta-glucosidase 1/2/3 [EC:3.2.1.39] | (RefSeq) hypothetical protein	Starch and sucrose metabolism (ko00500)	--	--	X8 domain	Glucan endo-1,3-beta-glucosidase 7 OS=Arabidopsis thaliana OX=3702 GN=At4g34480 PE=1 SV=2	S	Function unknown	hypothetical protein OsI_02956 [Oryza sativa Indica Group]
BGIOSGA035187	7645	12479	10004	2636	4270	4666	642.837	1042.62	860.413	216.681	374.002	400.949	0.000450376	-1.14701	down	--	--	Biological Process: lipid transport (GO:0006869);; Molecular Function: lipid binding (GO:0008289);;	--	--	--	--	Protease inhibitor/seed storage/LTP family	Non-specific lipid-transfer protein 1 OS=Oryza sativa subsp. indica OX=39946 GN=LTP PE=2 SV=1	U	Intracellular trafficking, secretion, and vesicular transport	non-specific lipid-transfer protein 1-like [Oryza sativa Japonica Group]
BGIOSGA028575	19	24	29	43	81	144	0.307992	0.402113	0.491247	0.705382	1.41132	2.48122	0.00324042	1.76636	up	--	--	Molecular Function: protein binding (GO:0005515);;	K14972|2.3e-07|ini:109179482|K14972 PAX-interacting protein 1 | (RefSeq) mediator of RNA polymerase II transcription subunit 15a-like	--	--	--	KIX domain	Putative F-box/FBD/LRR-repeat protein At5g44950 OS=Arabidopsis thaliana OX=3702 GN=At5g44950 PE=4 SV=1	--	--	hypothetical protein OsI_29055 [Oryza sativa Indica Group]
BGIOSGA030613	21	24	19	223	266	293	0.196535	0.227717	0.180598	2.08887	2.65067	2.86679	5.34074e-26	3.57418	up	--	--	Molecular Function: ADP binding (GO:0043531);;	K15078|2.4e-73|vvi:100255136|K15078 structure-specific endonuclease subunit SLX1 [EC:3.6.1.-] | (RefSeq) putative disease resistance protein RGA1	--	[T]	Signal transduction mechanisms	NB-ARC domain	Putative disease resistance protein RGA3 OS=Solanum bulbocastanum OX=147425 GN=RGA3 PE=2 SV=2	S	Function unknown	hypothetical protein OsI_31080 [Oryza sativa Indica Group]
BGIOSGA008685	9476	5945	1226	189	57	460	487.14	303.689	64.4231	9.46402	3.01994	24.1357	0.000549612	-2.70857	down	--	--	--	--	--	--	--	--	Putative ripening-related protein 2 OS=Oryza sativa subsp. japonica OX=39947 GN=Os02g0637000 PE=3 SV=1	S	Function unknown	putative ripening-related protein 2 [Oryza sativa Japonica Group]
BGIOSGA017063	1021	1069	673	397	373	395	32.6639	33.9969	22.0295	12.4158	12.4154	12.903	1.29636e-05	-1.05615	down	--	--	Molecular Function: transcription factor activity, sequence-specific DNA binding (GO:0003700);; Cellular Component: nucleus (GO:0005634);; Molecular Function: sequence-specific DNA binding (GO:0043565);;	K13425|1.6e-25|han:110922953|K13425 WRKY transcription factor 22 | (RefSeq) WRKY transcription factor 22-like	MAPK signaling pathway - plant (ko04016);; Plant-pathogen interaction (ko04626)	--	--	WRKY DNA -binding domain	Probable WRKY transcription factor 11 OS=Arabidopsis thaliana OX=3702 GN=WRKY11 PE=2 SV=2	K	Transcription	WRKY transcription factor WRKY51-like [Oryza sativa Japonica Group]
BGIOSGA016220	0	0	0	241	253	170	0	0	0	2.53605	2.83298	1.86602	2.54272e-31	6.85515	up	[R]	General function prediction only	Molecular Function: ADP binding (GO:0043531);;	K15078|2.8e-65|vvi:100255136|K15078 structure-specific endonuclease subunit SLX1 [EC:3.6.1.-] | (RefSeq) putative disease resistance protein RGA1	--	[T]	Signal transduction mechanisms	NB-ARC domain	Disease resistance protein RGA2 OS=Solanum bulbocastanum OX=147425 GN=RGA2 PE=1 SV=1	S	Function unknown	hypothetical protein OsI_15564 [Oryza sativa Indica Group]
BGIOSGA013903	453	457	305	217	110	160	9.34497	9.37613	6.43548	4.37053	2.35274	3.37187	0.000848078	-1.1193	down	[P]	Inorganic ion transport and metabolism	Cellular Component: integral component of plasma membrane (GO:0005887);; Molecular Function: ammonium transmembrane transporter activity (GO:0008519);;	K03320|6.5e-279|dosa:Os03t0838400-01|K03320 ammonium transporter, Amt family | (RefSeq) Os03g0838400, AMT3;2, AMMONIUM_TRANSPORTER_3;2; Ammonium transporter.	--	[P]	Inorganic ion transport and metabolism	Ammonium Transporter Family	Ammonium transporter 3 member 2 OS=Oryza sativa subsp. japonica OX=39947 GN=AMT3-2 PE=2 SV=1	P	Inorganic ion transport and metabolism	hypothetical protein OsI_14239 [Oryza sativa Indica Group]
BGIOSGA006945	2270	1107	514	131	283	271	83.4157	40.4038	19.3074	4.70703	10.8041	10.1627	9.30371e-05	-2.04043	down	--	--	Biological Process: response to light stimulus (GO:0009416);; Cellular Component: photosystem I (GO:0009522);; Cellular Component: photosystem II (GO:0009523);; Cellular Component: chloroplast thylakoid membrane (GO:0009535);; Biological Process: photosynthesis, light harvesting in photosystem I (GO:0009768);; Cellular Component: plastoglobule (GO:0010287);; Cellular Component: integral component…	K08909|2.1e-154|dosa:Os02t0197600-01|K08909 light-harvesting complex I chlorophyll a/b binding protein 3 | (RefSeq) Os02g0197600; Chlorophyll a/b-binding protein type III (Fragment).	Photosynthesis - antenna proteins (ko00196)	--	--	Chlorophyll A-B binding protein	Chlorophyll a-b binding protein 8, chloroplastic OS=Solanum lycopersicum OX=4081 GN=CAB8 PE=3 SV=1	S	Function unknown	chlorophyll a-b binding protein 8, chloroplastic [Oryza sativa Japonica Group]
BGIOSGA000929	27	19	35	95	52	96	0.785935	0.540104	1.06767	2.75289	1.61359	2.9201	0.0026357	1.54498	up	--	--	Cellular Component: integral component of membrane (GO:0016021);;	--	--	--	--	--	--	S	Function unknown	hypothetical protein OsI_03483 [Oryza sativa Indica Group]
Oryza_sativa_newGene_3231	178	175	237	326	365	467	3.17575	3.9587	5.4282	6.70219	8.42694	8.98426	0.00084023	1.09278	up	--	--	Cellular Component: integral component of membrane (GO:0016021);;	--	--	--	--	--	--	--	--	hypothetical protein [Oryza sativa Japonica Group]
Oryza_sativa_newGene_2902	23	14	16	1083	860	1014	0.261602	0.159761	0.179307	13.8545	12.6614	14.0409	1.78804e-98	5.73402	up	--	--	--	--	--	--	--	--	--	--	--	hypothetical protein DAI22_07g101400 [Oryza sativa Japonica Group]
BGIOSGA016235	151	139	105	34	9	4	3.66009	3.33073	2.6014	0.801784	0.21878	0.076207	0.000116224	-2.42344	down	--	--	--	--	--	--	--	--	--	S	Function unknown	hypothetical protein OsI_15599 [Oryza sativa Indica Group]
BGIOSGA035035	570	445	472	179	136	149	5.24177	4.05836	4.43288	1.60841	1.29404	1.39389	5.13817e-11	-1.49681	down	[T]	Signal transduction mechanisms	Molecular Function: protein kinase activity (GO:0004672);; Molecular Function: ATP binding (GO:0005524);;	K17302|2.6e-171|ats:109733452|K17302 coatomer subunit beta' | (RefSeq) LOC109733452; CBL-interacting serine/threonine-protein kinase 7-like	--	--	--	Protein kinase domain	Cysteine-rich receptor-like protein kinase 19 OS=Arabidopsis thaliana OX=3702 GN=CRK19 PE=1 SV=2	T	Signal transduction mechanisms	hypothetical protein OsI_35593 [Oryza sativa Indica Group]
BGIOSGA037850	365	392	502	4631	3915	3830	7.28153	7.75998	10.2357	90.3926	81.405	78.1482	4.83769e-80	3.39107	up	--	--	Molecular Function: transcription factor activity, sequence-specific DNA binding (GO:0003700);; Cellular Component: nucleus (GO:0005634);; Molecular Function: zinc ion binding (GO:0008270);; Molecular Function: sequence-specific DNA binding (GO:0043565);;	K17604|1.0e-29|dosa:Os01t0852650-00|K17604 zinc finger SWIM domain-containing protein 3 | (RefSeq) Os01g0852650; FAR1 DNA binding domain domain containing protein.	--	--	--	FAR1 DNA-binding domain	--	--	--	hypothetical protein OsI_39227 [Oryza sativa Indica Group]
BGIOSGA020659	510	337	139	123	93	76	26.4697	17.3629	7.37906	6.20779	4.9955	4.01842	0.00301746	-1.45002	down	[J]	Translation, ribosomal structure and biogenesis	Molecular Function: structural constituent of ribosome (GO:0003735);; Biological Process: translation (GO:0006412);; Cellular Component: chloroplast stroma (GO:0009570);; Cellular Component: chloroplast envelope (GO:0009941);; Cellular Component: cytosolic large ribosomal subunit (GO:0022625);; Biological Process: plastid translation (GO:0032544);;	K02895|2.3e-102|dosa:Os06t0683200-01|K02895 large subunit ribosomal protein L24 | (RefSeq) Os06g0683200; Similar to 50S ribosomal protein L24, chloroplast precursor (CL24).	Ribosome (ko03010)	[J]	Translation, ribosomal structure and biogenesis	Ribosomal proteins 50S L24/mitochondrial 39S L24	50S ribosomal protein L24, chloroplastic OS=Pisum sativum OX=3888 GN=RPL24 PE=2 SV=1	J	Translation, ribosomal structure and biogenesis	50S ribosomal protein L24, chloroplastic [Oryza sativa Japonica Group]
BGIOSGA037115	551	801	771	1556	1268	1352	9.11243	13.1729	13.0606	25.2043	21.8677	22.8889	2.31886e-07	1.10714	up	--	--	Molecular Function: endonuclease activity (GO:0004519);; Biological Process: rRNA processing (GO:0006364);; Cellular Component: Las1 complex (GO:0090730);;	K16912|0.0e+00|dosa:Os12t0189900-01|K16912 ribosomal biogenesis protein LAS1 | (RefSeq) Os12g0189900; Las1-like family protein.	--	[R]	General function prediction only	Las1-like	--	S	Function unknown	hypothetical protein OsI_37725 [Oryza sativa Indica Group]
BGIOSGA000633	363	205	83	57	16	8	21.4263	12.0245	4.97293	3.25513	0.956549	0.453154	0.000604515	-2.28962	down	--	--	Molecular Function: structural constituent of ribosome (GO:0003735);; Cellular Component: ribosome (GO:0005840);; Biological Process: translation (GO:0006412);;	K02914|1.2e-67|dosa:Os01t0805000-01|K02914 large subunit ribosomal protein L34 | (RefSeq) Os01g0805000; 50S ribosomal protein L34.	Ribosome (ko03010)	--	--	Ribosomal protein L34	50S ribosomal protein L34, chloroplastic OS=Spinacia oleracea OX=3562 GN=RPL34 PE=1 SV=1	J	Translation, ribosomal structure and biogenesis	50S ribosomal protein L34, chloroplastic [Oryza sativa Japonica Group]
BGIOSGA023212	1076	715	367	314	183	117	70.2281	46.3504	24.5036	20.0035	12.4411	7.79527	0.000827547	-1.53961	down	--	--	Biological Process: response to acid chemical (GO:0001101);; Biological Process: defense response to oomycetes (GO:0002229);; Biological Process: response to oomycetes (GO:0002239);; Biological Process: immune system process (GO:0002376);; Molecular Function: molecular_function (GO:0003674);; Molecular Function: transcription factor activity, sequence-specific DNA binding (GO:0003700);; Cellular …	--	--	--	--	Domain of unknown function (DUF4666)	Uncharacterized protein At1g15400 OS=Arabidopsis thaliana OX=3702 GN=At1g15400 PE=1 SV=2	S	Function unknown	uncharacterized protein At1g15400 [Oryza sativa Japonica Group]
BGIOSGA010737	1544	1438	718	483	257	140	58.6954	54.2907	27.8821	17.9557	10.1463	5.43141	4.15992e-05	-1.79562	down	--	--	Molecular Function: zinc ion binding (GO:0008270);;	K10144|1.5e-157|osa:4332833|K10144 RING finger and CHY zinc finger domain-containing protein 1 [EC:2.3.2.27] | (RefSeq) E3 ubiquitin-protein ligase MIEL1	Ubiquitin mediated proteolysis (ko04120)	[R]	General function prediction only	CHY zinc finger	E3 ubiquitin-protein ligase SRFP1 OS=Oryza sativa subsp. japonica OX=39947 GN=SRFP1 PE=1 SV=1	S	Function unknown	E3 ubiquitin-protein ligase SRFP1-like [Oryza sativa Japonica Group]
BGIOSGA007986	2226	1998	2397	4122	4261	4269	39.6478	35.3623	43.6727	71.7915	79.0644	77.7136	1.8879e-10	1.0785	up	--	--	Biological Process: regulation of transcription, DNA-templated (GO:0006355);;	K18045|1.4e-14|osa:4330871|K18045 tyrosine-protein phosphatase SIW14 [EC:3.1.3.48] | (RefSeq) uncharacterized protein LOC4330871	--	--	--	Protein of unknown function, DUF573	--	S	Function unknown	hypothetical protein OsI_06790 [Oryza sativa Indica Group]
BGIOSGA015161	58	113	31	15	7	14	1.705	3.33033	0.944379	0.427553	0.201559	0.400183	0.00339353	-1.88426	down	--	--	--	K19042|5.3e-155|dosa:Os04t0402500-00|K19042 E3 ubiquitin-protein ligase BOI and related proteins [EC:2.3.2.27] | (RefSeq) Os04g0402500; Zinc finger, RING-type domain containing protein.	--	[O]	Posttranslational modification, protein turnover, chaperones	Zinc finger, C3HC4 type (RING finger)	Probable BOI-related E3 ubiquitin-protein ligase 3 OS=Arabidopsis thaliana OX=3702 GN=BRG3 PE=1 SV=1	--	--	hypothetical protein OsI_15752 [Oryza sativa Indica Group]
BGIOSGA035890	786	1238	609	487	264	296	28.0287	43.8975	22.2059	16.9679	9.7918	10.7676	0.00114347	-1.12919	down	--	--	Cellular Component: nucleus (GO:0005634);; Biological Process: regulation of transcription, DNA-templated (GO:0006355);; Biological Process: auxin-activated signaling pathway (GO:0009734);;	K14484|3.0e-111|dosa:Os12t0601300-01|K14484 auxin-responsive protein IAA | (RefSeq) Os12g0601300; Similar to Auxin-responsive protein (Aux/IAA) (Fragment).	Plant hormone signal transduction (ko04075)	--	--	AUX/IAA family	Auxin-responsive protein IAA30 OS=Oryza sativa subsp. japonica OX=39947 GN=IAA30 PE=2 SV=1	K	Transcription	auxin-responsive protein IAA30 [Oryza sativa Japonica Group]
BGIOSGA009514	11	6	25	76	122	60	0.713298	0.383301	1.78581	5.14091	8.85069	4.24897	0.000229568	2.27129	up	--	--	--	--	--	--	--	PLAC8 family	Cell number regulator 10 OS=Zea mays OX=4577 GN=CNR10 PE=2 SV=1	S	Function unknown	cell number regulator 10 [Oryza sativa Japonica Group]
BGIOSGA033526	427	458	1261	1511	1559	1951	13.9764	14.9026	42.2229	48.3863	53.1511	65.2862	0.00626271	1.26049	up	--	--	Biological Process: carbohydrate metabolic process (GO:0005975);;	K01183|3.8e-176|dosa:Os11t0702200-01|K01183 chitinase [EC:3.2.1.14] | (RefSeq) Os11g0702200; Glycoside hydrolase, family 18 protein.	Amino sugar and nucleotide sugar metabolism (ko00520)	--	--	Glycosyl hydrolases family 18	Xylanase inhibitor protein 1 OS=Oryza sativa subsp. japonica OX=39947 GN=RIXI PE=1 SV=1	G	Carbohydrate transport and metabolism	hypothetical protein OsI_37047 [Oryza sativa Indica Group]
BGIOSGA005767	238	146	88	42	66	36	6.93071	4.23211	2.62526	1.17406	1.97957	1.0599	0.00657604	-1.38608	down	[HR]	Coenzyme transport and metabolism;; General function prediction only	--	--	--	[R]	General function prediction only	alpha/beta hydrolase fold	--	S	Function unknown	hypothetical protein OsI_08629 [Oryza sativa Indica Group]
BGIOSGA019148	829	605	142	96	68	50	6.45139	4.67738	1.12526	0.728544	0.548477	0.391295	1.63802e-05	-2.36412	down	[V]	Defense mechanisms	Molecular Function: ATP binding (GO:0005524);; Cellular Component: integral component of membrane (GO:0016021);; Molecular Function: ATPase activity (GO:0016887);; Molecular Function: ATPase activity, coupled to transmembrane movement of substances (GO:0042626);;	K05658|0.0e+00|osa:4337742|K05658 ATP-binding cassette, subfamily B (MDR/TAP), member 1 [EC:7.6.2.2] | (RefSeq) ABC transporter B family member 21	ABC transporters (ko02010)	[Q]	Secondary metabolites biosynthesis, transport and catabolism	ABC transporter transmembrane region	ABC transporter B family member 4 OS=Arabidopsis thaliana OX=3702 GN=ABCB4 PE=1 SV=1	V	Defense mechanisms	hypothetical protein OsI_18374 [Oryza sativa Indica Group]
Oryza_sativa_newGene_7523	184	193	244	64	90	80	4.34379	4.54673	5.95197	1.50108	2.2462	1.88409	0.00072645	-1.18637	down	--	--	Cellular Component: cytosol (GO:0005829);; Biological Process: endocytic recycling (GO:0032456);; Biological Process: retrograde transport, endosome to Golgi (GO:0042147);; Cellular Component: EARP complex (GO:1990745);;	K23288|2.0e-08|ats:109768009|K23288 syndetin | (RefSeq) LOC109768009; syndetin	--	--	--	--	--	S	Function unknown	hypothetical protein DAI22_12g102900 [Oryza sativa Japonica Group]
Oryza_sativa_newGene_6783	419	375	301	180	163	128	16.892	15.0493	12.4039	7.08306	6.83845	5.25879	3.41211e-05	-1.04066	down	--	--	--	--	--	--	--	--	--	--	--	expressed protein [Oryza sativa Japonica Group]
BGIOSGA035318	359	198	61	37	16	27	7.71072	4.22462	1.33527	0.774275	0.355317	0.576673	0.000153171	-2.31469	down	--	--	Molecular Function: transferase activity, transferring acyl groups other than amino-acyl groups (GO:0016747);;	K15400|7.1e-251|osa:4350569|K15400 omega-hydroxypalmitate O-feruloyl transferase [EC:2.3.1.188] | (RefSeq) omega-hydroxypalmitate O-feruloyl transferase	Cutin, suberine and wax biosynthesis (ko00073)	--	--	Transferase family	Omega-hydroxypalmitate O-feruloyl transferase OS=Arabidopsis thaliana OX=3702 GN=HHT1 PE=1 SV=1	S	Function unknown	hypothetical protein OsI_36216 [Oryza sativa Indica Group]
BGIOSGA029243	637	544	266	115	24	22	18.6895	15.8399	7.98488	3.29825	0.720915	0.653506	6.92293e-06	-2.59834	down	[F]	Nucleotide transport and metabolism	Molecular Function: molecular_function (GO:0003674);; Molecular Function: catalytic activity (GO:0003824);; Cellular Component: cellular_component (GO:0005575);; Cellular Component: intracellular (GO:0005622);; Cellular Component: cell (GO:0005623);; Cellular Component: cytoplasm (GO:0005737);; Cellular Component: cytosol (GO:0005829);; Biological Process: nucleobase-containing compound metabolic…	K01240|7.7e-194|dosa:Os09t0567900-01|K01240 uridine nucleosidase [EC:3.2.2.3] | (RefSeq) Os09g0567900; Inosine/uridine-preferring nucleoside hydrolase domain containing protein.	Pyrimidine metabolism (ko00240);; Nicotinate and nicotinamide metabolism (ko00760)	[F]	Nucleotide transport and metabolism	Inosine-uridine preferring nucleoside hydrolase	Probable uridine nucleosidase 2 OS=Oryza sativa subsp. japonica OX=39947 GN=URH2 PE=2 SV=1	F	Nucleotide transport and metabolism	hypothetical protein OsI_32443 [Oryza sativa Indica Group]
BGIOSGA021229	389	107	24	22	30	21	9.39027	2.55472	0.577487	0.497505	0.733206	0.504071	0.00693789	-1.96533	down	[I]	Lipid transport and metabolism	--	K19011|1.8e-197|obr:102703694|K19011 achilleol B synthase [EC:5.4.99.48] | (RefSeq) achilleol B synthase-like	Sesquiterpenoid and triterpenoid biosynthesis (ko00909)	[I]	Lipid transport and metabolism	Squalene-hopene cyclase C-terminal domain	Achilleol B synthase OS=Oryza sativa subsp. japonica OX=39947 GN=Os11g0285000 PE=1 SV=1	I	Lipid transport and metabolism	hypothetical protein OsI_23002 [Oryza sativa Indica Group]
BGIOSGA037577	479	442	263	1449	1202	1443	8.22695	7.53956	4.61242	24.362	21.5258	25.3506	4.24108e-13	1.89682	up	--	--	Molecular Function: calmodulin binding (GO:0005516);;	--	--	--	--	Calmodulin binding protein-like	Calmodulin-binding protein 60 B OS=Arabidopsis thaliana OX=3702 GN=CBP60B PE=2 SV=1	S	Function unknown	hypothetical protein OsI_38696 [Oryza sativa Indica Group]
BGIOSGA006859	249	284	271	81	72	97	7.09579	8.03431	7.88787	2.24099	2.1141	2.80644	3.04043e-07	-1.47088	down	--	--	Biological Process: regulation of transcription, DNA-templated (GO:0006355);; Molecular Function: zinc ion binding (GO:0008270);; Biological Process: response to absence of light (GO:0009646);; Biological Process: chloroplast organization (GO:0009658);; Biological Process: response to cytokinin (GO:0009735);; Biological Process: response to gibberellin (GO:0009739);; Biological Process: regulatio…	K09184|1.7e-07|vvi:104879571|K09184 GATA-binding protein, other eukaryote | (RefSeq) GATA transcription factor 8	--	[K]	Transcription	GATA zinc finger	Protein CYTOKININ-RESPONSIVE GATA TRANSCRIPTION FACTOR 1 OS=Oryza sativa subsp. japonica OX=39947 GN=CGA1 PE=2 SV=1	K	Transcription	hypothetical protein OsI_06400 [Oryza sativa Indica Group]
Oryza_sativa_newGene_2025	70	52	50	159	217	163	1.39454	1.0379	1.01146	3.11066	4.53737	3.37288	7.87382e-07	1.71882	up	--	--	--	--	--	--	--	--	--	--	--	OSJNBa0083I11.6 [Oryza sativa Japonica Group]
BGIOSGA028777	220	288	254	730	697	783	14.1418	18.4079	16.7053	45.9922	46.7529	51.527	8.5596e-16	1.66671	up	[O]	Posttranslational modification, protein turnover, chaperones	Molecular Function: molecular_function (GO:0003674);; Molecular Function: binding (GO:0005488);; Molecular Function: protein binding (GO:0005515);; Molecular Function: chaperone binding (GO:0051087);;	K09510|5.7e-11|bpg:Bathy16g00510|K09510 DnaJ homolog subfamily B member 4 | (RefSeq) hypothetical protein	--	[O]	Posttranslational modification, protein turnover, chaperones	DnaJ domain	DnaJ protein P58IPK homolog B OS=Oryza sativa subsp. japonica OX=39947 GN=P58B PE=1 SV=1	O	Posttranslational modification, protein turnover, chaperones	hypothetical protein OsI_29447 [Oryza sativa Indica Group]
BGIOSGA030894	110	162	94	59	26	40	2.52238	3.71971	2.20972	1.31878	0.624737	0.925119	0.00541813	-1.28428	down	--	--	Molecular Function: protein binding (GO:0005515);; Cellular Component: cellular_component (GO:0005575);; Cellular Component: cell-cell junction (GO:0005911);; Cellular Component: plasmodesma (GO:0009506);; Cellular Component: cell junction (GO:0030054);; Cellular Component: symplast (GO:0055044);;	--	--	--	--	F-box-like	F-box protein At1g10780 OS=Arabidopsis thaliana OX=3702 GN=At1g10780 PE=2 SV=1	S	Function unknown	F-box protein At1g10780 [Oryza sativa Japonica Group]
BGIOSGA004316	652	663	1243	2106	1796	2158	26.7229	26.9951	52.1233	84.4353	76.6973	90.4117	4.87719e-05	1.33196	up	--	--	Cellular Component: integral component of membrane (GO:0016021);;	K20726|1.6e-140|dosa:Os01t0711600-01|K20726 transmembrane protein 222 | (RefSeq) Os01g0711600; Protein of unknown function DUF778 family protein.	MAPK signaling pathway - plant (ko04016)	[S]	Function unknown	Protein of unknown function (DUF778)	Protein REVERSION-TO-ETHYLENE SENSITIVITY1 OS=Arabidopsis thaliana OX=3702 GN=RTE1 PE=1 SV=1	S	Function unknown	hypothetical protein OsI_03477 [Oryza sativa Indica Group]
BGIOSGA002039	158	89	37	26	5	19	7.14837	4.00025	1.71269	1.14211	0.233164	0.849279	0.00732245	-1.84041	down	--	--	Cellular Component: integral component of membrane (GO:0016021);;	K15283|5.0e-29|dosa:Os01t0239200-01|K15283 solute carrier family 35, member E1 | (RefSeq) Os01g0239200, TRIOSE_PHOSPHATE/PHOSPHATE_TRANSLOCATOR_1, TPT1; Similar to Phophate translocator (Fragment).	--	[GE]	Carbohydrate transport and metabolism;; Amino acid transport and metabolism	Triose-phosphate Transporter family	Triose phosphate/phosphate translocator TPT, chloroplastic OS=Oryza sativa subsp. japonica OX=39947 GN=TPT PE=2 SV=1	S	Function unknown	hypothetical protein OsI_01088 [Oryza sativa Indica Group]
BGIOSGA019765	135	140	185	373	382	365	2.67365	2.74811	3.74244	7.21476	7.87779	7.36918	7.1088e-08	1.39749	up	--	--	--	--	--	--	--	Leucine Rich repeats (2 copies)	--	--	--	hypothetical protein OsI_19759 [Oryza sativa Indica Group]
BGIOSGA019631	2331	2067	2758	480	611	581	21.4745	18.9175	25.9885	4.32019	5.85641	5.46167	2.68525e-16	-1.89083	down	--	--	Molecular Function: RNA binding (GO:0003723);;	K18328|2.4e-07|nsy:104234532|K18328 lariat debranching enzyme [EC:3.1.-.-] | (RefSeq) lariat debranching enzyme isoform X1	--	[J]	Translation, ribosomal structure and biogenesis	Pumilio-family RNA binding repeat	--	J	Translation, ribosomal structure and biogenesis	hypothetical protein OsI_19483 [Oryza sativa Indica Group]
BGIOSGA026433	713	653	855	222	384	276	7.71341	7.01563	9.4577	2.34128	4.32054	3.05097	0.000459746	-1.12231	down	[E]	Amino acid transport and metabolism	Molecular Function: serine-type peptidase activity (GO:0008236);;	K01303|1.6e-07|smo:SELMODRAFT_168303|K01303 acylaminoacyl-peptidase [EC:3.4.19.1] | (RefSeq) hypothetical protein	--	[O]	Posttranslational modification, protein turnover, chaperones	Prolyl oligopeptidase family	Probable glutamyl endopeptidase, chloroplastic OS=Oryza sativa subsp. japonica OX=39947 GN=GEP PE=2 SV=1	E	Amino acid transport and metabolism	hypothetical protein OsI_27416 [Oryza sativa Indica Group]
Oryza_sativa_newGene_3039	0	0	0	75	41	60	0	0	0	2.21366	1.27434	1.83788	1.60692e-12	4.90542	up	--	--	--	--	--	--	--	--	--	--	--	uncharacterized protein LOC107280693 [Oryza sativa Japonica Group]
BGIOSGA003468	7637	8013	4584	2880	2230	1585	104.09	108.515	63.8933	38.3725	31.6571	22.0784	1.99291e-07	-1.40829	down	[I]	Lipid transport and metabolism	Molecular Function: 3-hydroxyacyl-CoA dehydrogenase activity (GO:0003857);; Biological Process: fatty acid metabolic process (GO:0006631);;	K10527|0.0e+00|dosa:Os01t0348600-01|K10527 enoyl-CoA hydratase/3-hydroxyacyl-CoA dehydrogenase [EC:4.2.1.17 1.1.1.35 1.1.1.211] | (RefSeq) Os01g0348600; Similar to MFP2 (Fatty acid multifunctional protein) (AtMFP2).	Fatty acid degradation (ko00071);; alpha-Linolenic acid metabolism (ko00592);; Fatty acid metabolism (ko01212)	[I]	Lipid transport and metabolism	3-hydroxyacyl-CoA dehydrogenase, NAD binding domain	Peroxisomal fatty acid beta-oxidation multifunctional protein MFP2 OS=Arabidopsis thaliana OX=3702 GN=MFP2 PE=1 SV=1	I	Lipid transport and metabolism	glyoxysomal fatty acid beta-oxidation multifunctional protein MFP-a [Oryza sativa Japonica Group]
BGIOSGA006197	116	69	35	17	19	3	3.5583	2.10615	1.10208	0.486255	0.602971	0.0779	0.00847156	-1.82834	down	--	--	Molecular Function: molecular_function (GO:0003674);; Molecular Function: catalytic activity (GO:0003824);; Molecular Function: phosphopantothenate--cysteine ligase activity (GO:0004632);; Biological Process: nucleobase-containing compound metabolic process (GO:0006139);; Biological Process: purine nucleotide metabolic process (GO:0006163);; Biological Process: purine nucleotide biosynthetic proc…	K01922|4.2e-173|dosa:Os02t0575200-01|K01922 phosphopantothenate---cysteine ligase (ATP) [EC:6.3.2.51] | (RefSeq) Os02g0575200; DNA/pantothenate metabolism flavoprotein, C-terminal domain containing protein.	Pantothenate and CoA biosynthesis (ko00770)	[R]	General function prediction only	DNA / pantothenate metabolism flavoprotein	Phosphopantothenate--cysteine ligase 1 OS=Oryza sativa subsp. japonica OX=39947 GN=Os02g0575200 PE=2 SV=1	H	Coenzyme transport and metabolism	hypothetical protein OsI_07771 [Oryza sativa Indica Group]
BGIOSGA025175	25	42	37	95	116	98	2.09631	3.55402	3.1508	7.89456	10.2921	8.4875	8.49219e-05	1.61314	up	--	--	Molecular Function: peroxidase activity (GO:0004601);; Biological Process: response to oxidative stress (GO:0006979);; Molecular Function: heme binding (GO:0020037);; Molecular Function: metal ion binding (GO:0046872);;	K00430|5.9e-37|osa:107281419|K00430 peroxidase [EC:1.11.1.7] | (RefSeq) peroxidase 5-like	Phenylpropanoid biosynthesis (ko00940)	--	--	Peroxidase	Peroxidase 5 OS=Vitis vinifera OX=29760 GN=GSVIVT00037159001 PE=1 SV=2	--	--	hypothetical protein OsI_24948 [Oryza sativa Indica Group]
BGIOSGA011987	22	24	54	189	167	151	0.141615	0.151497	0.355487	1.19697	1.13182	1.0001	7.20516e-07	2.25559	up	[V]	Defense mechanisms	Molecular Function: ATP binding (GO:0005524);; Cellular Component: integral component of membrane (GO:0016021);; Molecular Function: ATPase activity (GO:0016887);; Molecular Function: ATPase activity, coupled to transmembrane movement of substances (GO:0042626);;	K05658|0.0e+00|osa:107276580|K05658 ATP-binding cassette, subfamily B (MDR/TAP), member 1 [EC:7.6.2.2] | (RefSeq) ABC transporter B family member 19-like	ABC transporters (ko02010)	[Q]	Secondary metabolites biosynthesis, transport and catabolism	ABC transporter transmembrane region	ABC transporter B family member 19 OS=Arabidopsis thaliana OX=3702 GN=ABCB19 PE=1 SV=1	V	Defense mechanisms	hypothetical protein OsI_10267 [Oryza sativa Indica Group]
BGIOSGA005516	59	62	31	13	10	6	2.35798	2.46224	1.26478	0.501602	0.41344	0.232276	0.0015046	-1.89167	down	--	--	Cellular Component: nucleus (GO:0005634);; Biological Process: transcription, DNA-templated (GO:0006351);; Biological Process: developmental process (GO:0032502);;	--	--	--	--	WRC	--	S	Function unknown	hypothetical protein OsI_09123 [Oryza sativa Indica Group]
BGIOSGA013815	422	318	74	57	25	26	19.8415	14.8316	3.54103	2.60477	1.22113	1.20892	9.98288e-05	-2.32331	down	[J]	Translation, ribosomal structure and biogenesis	Molecular Function: structural constituent of ribosome (GO:0003735);; Biological Process: translation (GO:0006412);; Cellular Component: chloroplast stroma (GO:0009570);; Cellular Component: chloroplast envelope (GO:0009941);; Cellular Component: large ribosomal subunit (GO:0015934);;	K02879|8.1e-109|dosa:Os03t0815400-01|K02879 large subunit ribosomal protein L17 | (RefSeq) Os03g0815400; Ribosomal protein L17-like protein.	Ribosome (ko03010)	[J]	Translation, ribosomal structure and biogenesis	Ribosomal protein L17	50S ribosomal protein L17, chloroplastic OS=Arabidopsis thaliana OX=3702 GN=RPL17 PE=2 SV=1	J	Translation, ribosomal structure and biogenesis	50S ribosomal protein L17, chloroplastic [Oryza sativa Japonica Group]
BGIOSGA024415	475	470	514	112	174	87	21.1893	20.8511	23.4848	4.88005	8.10138	3.96544	6.09145e-08	-1.73721	down	--	--	--	--	--	--	--	--	--	--	--	hypothetical protein OsI_25758 [Oryza sativa Indica Group]
BGIOSGA002744	778	859	557	433	280	181	15.4037	16.8854	11.2807	8.37331	5.7637	3.66221	0.000978004	-1.11226	down	--	--	Molecular Function: aspartic-type endopeptidase activity (GO:0004190);;	K22683|3.8e-266|dosa:Os01t0140100-01|K22683 aspartyl protease family protein [EC:3.4.23.-] | (RefSeq) Os01g0140100; Peptidase A1 domain containing protein.	--	[O]	Posttranslational modification, protein turnover, chaperones	Xylanase inhibitor N-terminal	Protein ASPARTIC PROTEASE IN GUARD CELL 1 OS=Arabidopsis thaliana OX=3702 GN=ASPG1 PE=1 SV=1	O	Posttranslational modification, protein turnover, chaperones	hypothetical protein OsI_00323 [Oryza sativa Indica Group]
BGIOSGA026872	1368	1538	525	616	118	102	59.7629	66.7993	23.4624	26.3132	5.35866	4.52338	0.00747383	-1.63293	down	--	--	--	K15082|1.3e-56|cic:CICLE_v10010155mg|K15082 DNA repair protein RAD7 | (RefSeq) hypothetical protein	--	--	--	--	--	S	Function unknown	hypothetical protein OsI_29480 [Oryza sativa Indica Group]
BGIOSGA004256	2251	5643	2636	1435	1470	1065	48.8747	121.74	58.531	30.4589	33.2411	23.6339	0.00108734	-1.18277	down	[I]	Lipid transport and metabolism	Molecular Function: phosphoethanolamine N-methyltransferase activity (GO:0000234);; Biological Process: phosphatidylcholine biosynthetic process (GO:0006656);;	K05929|5.4e-251|osa:4323890|K05929 phosphoethanolamine N-methyltransferase [EC:2.1.1.103] | (RefSeq) phosphoethanolamine N-methyltransferase 1	Glycerophospholipid metabolism (ko00564)	[IR]	Lipid transport and metabolism;; General function prediction only	Methyltransferase domain	Phosphoethanolamine N-methyltransferase 1 OS=Arabidopsis thaliana OX=3702 GN=NMT1 PE=1 SV=1	S	Function unknown	hypothetical protein OsI_03371 [Oryza sativa Indica Group]
BGIOSGA008092	306	320	174	141	56	29	6.05344	6.29573	3.53024	2.72988	1.14489	0.582263	0.00571826	-1.50563	down	[QV]	Secondary metabolites biosynthesis, transport and catabolism;; Defense mechanisms	Molecular Function: monooxygenase activity (GO:0004497);; Molecular Function: iron ion binding (GO:0005506);; Molecular Function: oxidoreductase activity, acting on paired donors, with incorporation or reduction of molecular oxygen (GO:0016705);; Molecular Function: heme binding (GO:0020037);;	K04123|4.1e-292|dosa:Os06t0110000-01|K04123 ent-kaurenoic acid monooxygenase [EC:1.14.14.107] | (RefSeq) Os06g0110000, KAO, ENT-KAURENE_OXIDASE; Similar to DWARF3 (Fragment).	Diterpenoid biosynthesis (ko00904)	[QI]	Secondary metabolites biosynthesis, transport and catabolism;; Lipid transport and metabolism	Cytochrome P450	Ent-kaurenoic acid oxidase OS=Oryza sativa subsp. japonica OX=39947 GN=KAO PE=2 SV=1	Q	Secondary metabolites biosynthesis, transport and catabolism	ent-kaurenoic acid oxidase [Oryza sativa Japonica Group]
BGIOSGA000728	615	863	328	163	100	203	48.7577	67.9981	26.6251	12.6222	8.18662	16.4468	0.000166375	-1.63768	down	--	--	Cellular Component: chloroplast (GO:0009507);; Cellular Component: photosystem II (GO:0009523);; Biological Process: photosynthesis (GO:0015979);; Cellular Component: integral component of membrane (GO:0016021);;	K02721|2.3e-58|dosa:Os01t0773700-02|K02721 photosystem II PsbW protein | (RefSeq) Os01g0773700, PSBW, PHOTOSYSTEM_II_SUBUNIT; Similar to Photosystem II reaction center W protein (PSII 6.1 kDa protein) (Fragment).	Photosynthesis (ko00195)	--	--	Photosystem II reaction centre W protein (PsbW)	Photosystem II reaction center W protein, chloroplastic OS=Oryza sativa subsp. japonica OX=39947 GN=PSBW PE=2 SV=1	S	Function unknown	photosystem II reaction center W protein, chloroplastic [Oryza sativa Japonica Group]
BGIOSGA005830	947	974	433	167	65	38	90.2902	92.25	42.2451	15.4949	6.39182	3.65034	4.54199e-08	-2.68434	down	--	--	Cellular Component: nucleosome (GO:0000786);; Molecular Function: DNA binding (GO:0003677);; Cellular Component: nucleus (GO:0005634);; Biological Process: nucleosome assembly (GO:0006334);; Cellular Component: host cell nucleus (GO:0042025);; Molecular Function: protein heterodimerization activity (GO:0046982);;	K11254|7.1e-50|adu:107458448|K11254 histone H4 | (RefSeq) histone H4	--	[B]	Chromatin structure and dynamics	Centromere kinetochore component CENP-T histone fold	Histone H4 variant TH011 OS=Triticum aestivum OX=4565 PE=3 SV=2	B	Chromatin structure and dynamics	PREDICTED: uncharacterized protein LOC107825453 [Nicotiana tabacum]
BGIOSGA036516	1558	1216	385	474	126	302	32.4679	25.1808	8.19432	9.6502	2.72104	6.42454	0.00816674	-1.45623	down	--	--	Cellular Component: integral component of membrane (GO:0016021);;	K14209|3.9e-10|obr:102700331|K14209 solute carrier family 36 (proton-coupled amino acid transporter) | (RefSeq) amino acid transporter ANTL2-like	--	[E]	Amino acid transport and metabolism	Transmembrane amino acid transporter protein	Amino acid permease 3 OS=Arabidopsis thaliana OX=3702 GN=AAP3 PE=1 SV=2	E	Amino acid transport and metabolism	hypothetical protein OsI_37698 [Oryza sativa Indica Group]
BGIOSGA032264	335	243	152	108	43	37	8.22061	5.91483	3.80095	2.57578	1.08177	0.905216	0.000919911	-1.64903	down	[R]	General function prediction only	Molecular Function: zinc ion binding (GO:0008270);; Molecular Function: oxidoreductase activity (GO:0016491);;	K00001|2.9e-232|dosa:Os10t0159800-01|K00001 alcohol dehydrogenase [EC:1.1.1.1] | (RefSeq) Os10g0159800; Alcohol dehydrogenase superfamily, zinc-containing protein.	Glycolysis / Gluconeogenesis (ko00010);; Fatty acid degradation (ko00071);; Tyrosine metabolism (ko00350)	[Q]	Secondary metabolites biosynthesis, transport and catabolism	Alcohol dehydrogenase GroES-like domain	Alcohol dehydrogenase-like 3 OS=Arabidopsis thaliana OX=3702 GN=At1g32780 PE=2 SV=1	C	Energy production and conversion	hypothetical protein OsI_32807 [Oryza sativa Indica Group]
BGIOSGA009172	25	28	36	77	74	51	0.308593	0.348477	0.469863	0.957796	0.984678	0.656854	0.00747582	1.21644	up	[T]	Signal transduction mechanisms	Molecular Function: protein kinase activity (GO:0004672);; Molecular Function: ATP binding (GO:0005524);;	K17609|4.8e-231|cic:CICLE_v10010213mg|K17609 nucleoredoxin [EC:1.8.1.8] | (RefSeq) hypothetical protein	--	--	--	Protein kinase domain	U-box domain-containing protein 52 OS=Arabidopsis thaliana OX=3702 GN=PUB52 PE=2 SV=1	T	Signal transduction mechanisms	hypothetical protein OsI_09217 [Oryza sativa Indica Group]
BGIOSGA003559	29	41	47	475	490	659	1.73586	2.46897	2.89596	28.4	31.2058	41.2487	4.7634e-32	3.76944	up	--	--	--	--	--	--	--	--	--	--	--	hypothetical protein OsI_02006 [Oryza sativa Indica Group]
BGIOSGA026627	1155	1192	1397	2755	2399	2377	28.0678	28.7838	34.7483	65.5103	60.7715	59.079	2.95823e-13	1.14563	up	[R]	General function prediction only	Molecular Function: GTPase activity (GO:0003924);; Molecular Function: GTP binding (GO:0005525);; Molecular Function: carbohydrate binding (GO:0030246);;	K07904|3.6e-105|dosa:Os08t0525000-01|K07904 Ras-related protein Rab-11A | (RefSeq) Os08g0525000; Ras GTPase family protein.	Endocytosis (ko04144)	[U]	Intracellular trafficking, secretion, and vesicular transport	Ras family	Ras-related protein RABA5c OS=Arabidopsis thaliana OX=3702 GN=RABA5C PE=1 SV=1	S	Function unknown	hypothetical protein OsI_29960 [Oryza sativa Indica Group]
BGIOSGA021438	1306	1014	467	465	206	278	25.744	19.8658	9.41184	8.96441	4.22316	5.5873	0.00260691	-1.30656	down	--	--	Biological Process: fucose metabolic process (GO:0006004);; Molecular Function: transferase activity, transferring glycosyl groups (GO:0016757);;	K23280|2.8e-293|dosa:Os06t0284200-02|K23280 rhamnogalacturonan I rhamnosyltransferase [EC:2.4.1.351] | (RefSeq) Os06g0284200; Protein of unknown function DUF246, plant family protein.	--	--	--	GDP-fucose protein O-fucosyltransferase	Rhamnogalacturonan I rhamnosyltransferase 1 OS=Arabidopsis thaliana OX=3702 GN=RRT1 PE=1 SV=1	S	Function unknown	hypothetical protein OsI_22558 [Oryza sativa Indica Group]
BGIOSGA026264	1826	1554	800	673	519	403	118.387	100.142	53.0257	42.6338	35.0455	26.6864	0.000503086	-1.18583	down	--	--	Cellular Component: integral component of membrane (GO:0016021);;	--	--	--	--	Cytochrome c oxidase subunit VII	--	S	Function unknown	hypothetical protein OsI_27104 [Oryza sativa Indica Group]
BGIOSGA036348	1671	1574	2098	3354	3575	3571	19.8014	18.5406	25.4374	38.8779	44.1414	43.2647	7.69047e-08	1.11148	up	--	--	Molecular Function: molecular_function (GO:0003674);; Molecular Function: nucleic acid binding (GO:0003676);; Molecular Function: RNA binding (GO:0003723);; Molecular Function: binding (GO:0005488);; Biological Process: nucleobase-containing compound metabolic process (GO:0006139);; Biological Process: RNA processing (GO:0006396);; Biological Process: cellular aromatic compound metabolic process …	K13150|0.0e+00|osa:4352003|K13150 coilin | (RefSeq) coilin	--	--	--	Coilin N-terminus	Coilin OS=Arabidopsis thaliana OX=3702 GN=COIL PE=1 SV=1	S	Function unknown	hypothetical protein OsI_38029 [Oryza sativa Indica Group]
Oryza_sativa_newGene_1239	0	0	0	68	33	68	0	0	0	2.1636	1.09211	2.24383	2.45503e-11	4.73456	up	--	--	--	K00943|1.4e-31|qsu:112021668|K00943 dTMP kinase [EC:2.7.4.9] | (RefSeq) glutathione S-transferase T3-like	Pyrimidine metabolism (ko00240)	--	--	No apical meristem-associated C-terminal domain	--	--	--	glutathione S-transferase T3-like [Oryza sativa Japonica Group]
BGIOSGA011308	2390	2396	2470	814	888	742	62.3845	62.1479	65.9484	20.7623	24.1342	19.777	9.46619e-23	-1.40203	down	[R]	General function prediction only	Molecular Function: zinc ion binding (GO:0008270);; Molecular Function: oxidoreductase activity (GO:0016491);;	K00121|2.5e-217|dosa:Os03t0189600-01|K00121 S-(hydroxymethyl)glutathione dehydrogenase / alcohol dehydrogenase [EC:1.1.1.284 1.1.1.1] | (RefSeq) Os03g0189600; Similar to Alcohol dehydrogenase.	Glycolysis / Gluconeogenesis (ko00010);; Fatty acid degradation (ko00071);; Tyrosine metabolism (ko00350);; Carbon metabolism (ko01200)	[Q]	Secondary metabolites biosynthesis, transport and catabolism	Zinc-binding dehydrogenase	Alcohol dehydrogenase-like 2 OS=Arabidopsis thaliana OX=3702 GN=At1g22440 PE=2 SV=1	C	Energy production and conversion	hypothetical protein OsI_10323 [Oryza sativa Indica Group]
BGIOSGA025487	177	173	195	418	390	344	6.05915	5.88104	6.83706	14.0106	13.9452	12.0638	2.91171e-09	1.20844	up	--	--	Molecular Function: N-acetyltransferase activity (GO:0008080);;	--	--	--	--	Acetyltransferase (GNAT) family	--	S	Function unknown	hypothetical protein OsI_25582 [Oryza sativa Indica Group]
BGIOSGA031526	264	293	297	571	657	714	8.13239	8.97906	9.38598	17.25	21.1359	22.5385	1.75655e-08	1.32125	up	--	--	Cellular Component: Golgi membrane (GO:0000139);; Biological Process: GPI anchor biosynthetic process (GO:0006506);; Cellular Component: integral component of membrane (GO:0016021);;	K23553|3.1e-176|dosa:Os10t0524100-01|K23553 post-GPI attachment to proteins factor 3 | (RefSeq) Os10g0524100; Per1-like family protein.	--	[S]	Function unknown	Per1-like family	--	S	Function unknown	hypothetical protein OsI_34376 [Oryza sativa Indica Group]
BGIOSGA006533	16613	16579	26557	66811	72859	99725	336.407	333.584	550.042	1322.98	1536.97	2064.02	2.93957e-12	2.08427	up	--	--	Molecular Function: nutrient reservoir activity (GO:0045735);;	--	--	--	--	Cupin	Glutelin type-A 1 OS=Oryza sativa subsp. japonica OX=39947 GN=GLUA1 PE=1 SV=2	--	--	hypothetical protein OsI_07091 [Oryza sativa Indica Group]
BGIOSGA031480	396	401	333	772	774	1123	6.77218	6.81196	5.8095	12.91	13.779	19.6324	6.53486e-07	1.37204	up	--	--	Molecular Function: calmodulin binding (GO:0005516);; Biological Process: defense response (GO:0006952);; Biological Process: response to biotic stimulus (GO:0009607);; Cellular Component: integral component of membrane (GO:0016021);;	K08472|0.0e+00|osa:4349258|K08472 mlo protein | (RefSeq) MLO-like protein 9	--	--	--	Mlo family	MLO-like protein 10 OS=Arabidopsis thaliana OX=3702 GN=MLO10 PE=2 SV=1	D	Cell cycle control, cell division, chromosome partitioning	hypothetical protein OsI_34504 [Oryza sativa Indica Group]
BGIOSGA037739	242	303	172	77	12	5	5.85063	7.2851	4.2451	1.81289	0.282046	0.099185	0.00175116	-2.18244	down	--	--	Biological Process: reproduction (GO:0000003);; Cellular Component: ubiquitin ligase complex (GO:0000151);; Biological Process: mitotic cell cycle (GO:0000278);; Biological Process: nuclear division (GO:0000280);; Cellular Component: male germ cell nucleus (GO:0001673);; Biological Process: developmental process involved in reproduction (GO:0003006);; Cellular Component: cellular_component (GO:00…	--	--	--	--	--	F-box/LRR-repeat protein 17 OS=Arabidopsis thaliana OX=3702 GN=FBL17 PE=1 SV=1	S	Function unknown	hypothetical protein OsI_38999 [Oryza sativa Indica Group]
BGIOSGA011553	809	1168	1355	3607	3424	3126	23.3942	33.5524	40.0674	102.016	103.178	92.4116	1.0715e-13	1.71703	up	[Q]	Secondary metabolites biosynthesis, transport and catabolism	Molecular Function: oxidoreductase activity (GO:0016491);; Molecular Function: metal ion binding (GO:0046872);;	K24028|1.3e-201|dosa:Os03t0122300-01|K24028 salicylic acid 3-hydroxylase [EC:1.14.11.-] | (RefSeq) Os03g0122300; Similar to Flavanone 3-hydroxylase-like protein.	--	[QR]	Secondary metabolites biosynthesis, transport and catabolism;; General function prediction only	2OG-Fe(II) oxygenase superfamily	Flavanone 3-dioxygenase 2 OS=Oryza sativa subsp. japonica OX=39947 GN=F3H-2 PE=1 SV=1	S	Function unknown	hypothetical protein OsI_09784 [Oryza sativa Indica Group]
Oryza_sativa_newGene_5680	176	184	170	27	27	24	9.29132	9.67669	9.17259	1.38829	1.48778	1.27294	3.7237e-15	-2.49215	down	--	--	Biological Process: mitotic sister chromatid segregation (GO:0000070);; Biological Process: sister chromatid cohesion (GO:0007062);; Molecular Function: acetyltransferase activity (GO:0016407);; Biological Process: meiotic chromosome segregation (GO:0045132);;	K11268|4.0e-19|dosa:Os04t0498900-01|K11268 N-acetyltransferase [EC:2.3.1.-] | (RefSeq) Os04g0498900; Similar to N-acetyltransferase ESCO1.	--	--	--	ESCO1/2 acetyl-transferase	--	L	Replication, recombination and repair	Os04g0498900, partial [Oryza sativa Japonica Group]
BGIOSGA026900	314	565	268	135	146	76	5.53074	9.88728	4.81958	2.31298	2.67039	1.36543	0.000392182	-1.43114	down	[IQ]	Lipid transport and metabolism;; Secondary metabolites biosynthesis, transport and catabolism	Molecular Function: catalytic activity (GO:0003824);;	K01904|3.9e-243|bdi:100846491|K01904 4-coumarate--CoA ligase [EC:6.2.1.12] | (RefSeq) 4-coumarate--CoA ligase-like 5	Ubiquinone and other terpenoid-quinone biosynthesis (ko00130);; Phenylpropanoid biosynthesis (ko00940)	[I]	Lipid transport and metabolism	AMP-binding enzyme	4-coumarate--CoA ligase-like 5 OS=Oryza sativa subsp. japonica OX=39947 GN=4CLL5 PE=2 SV=1	IQ	Lipid transport and metabolism;; Secondary metabolites biosynthesis, transport and catabolism	RecName: Full=4-coumarate--CoA ligase-like 5 [Oryza sativa Japonica Group]
BGIOSGA026943	184	211	106	89	55	45	11.3594	12.9585	6.70837	5.3512	3.55164	2.81219	0.00654315	-1.17286	down	[J]	Translation, ribosomal structure and biogenesis	Cellular Component: thylakoid (GO:0009579);; Cellular Component: integral component of membrane (GO:0016021);;	K01092|1.2e-24|boe:106307850|K01092 myo-inositol-1(or 4)-monophosphatase [EC:3.1.3.25] | (RefSeq) phosphatase IMPL1, chloroplastic-like isoform X1	Inositol phosphate metabolism (ko00562);; Phosphatidylinositol signaling system (ko04070)	--	--	CAAD domains of cyanobacterial aminoacyl-tRNA synthetase	Protein CURVATURE THYLAKOID 1A, chloroplastic OS=Arabidopsis thaliana OX=3702 GN=CURT1A PE=1 SV=1	S	Function unknown	hypothetical protein OsI_29321 [Oryza sativa Indica Group]
BGIOSGA012215	1036	1408	722	364	285	160	14.3095	19.3335	10.1936	4.90569	4.0918	2.25876	4.88228e-07	-1.73812	down	[G]	Carbohydrate transport and metabolism	Molecular Function: hydrolase activity, hydrolyzing O-glycosyl compounds (GO:0004553);; Biological Process: carbohydrate metabolic process (GO:0005975);;	K01181|3.2e-80|nta:107811288|K01181 endo-1,4-beta-xylanase [EC:3.2.1.8] | (RefSeq) probable endo-1,4-beta-xylanase C	--	--	--	Glycosyl hydrolase family 10	Endo-1,4-beta-xylanase 5 OS=Arabidopsis thaliana OX=3702 GN=XYN5 PE=3 SV=1	G	Carbohydrate transport and metabolism	hypothetical protein OsI_10717 [Oryza sativa Indica Group]
BGIOSGA015764	157	185	36	47	14	16	10.6698	12.4533	2.45194	3.09565	0.965697	1.05631	0.00996861	-1.72713	down	[CHR]	Energy production and conversion;; Coenzyme transport and metabolism;; General function prediction only	Molecular Function: oxidoreductase activity, acting on the CH-OH group of donors, NAD or NADP as acceptor (GO:0016616);; Molecular Function: NAD binding (GO:0051287);;	K15919|3.9e-70|dosa:Os04t0107500-01|K15919 glyoxylate/hydroxypyruvate reductase [EC:1.1.1.79 1.1.1.81] | (RefSeq) Os04g0107500; NAD(P)-binding domain containing protein.	Glycine, serine and threonine metabolism (ko00260);; Glyoxylate and dicarboxylate metabolism (ko00630);; Carbon metabolism (ko01200)	[C]	Energy production and conversion	D-isomer specific 2-hydroxyacid dehydrogenase, catalytic domain	Glyoxylate/hydroxypyruvate reductase HPR3 OS=Arabidopsis thaliana OX=3702 GN=HPR3 PE=2 SV=1	C	Energy production and conversion	hypothetical protein OsI_14577 [Oryza sativa Indica Group]
BGIOSGA004804	619	564	764	1743	1583	1914	16.8573	15.2686	21.2941	46.4486	44.9413	53.3232	2.9e-12	1.55171	up	--	--	--	--	--	--	--	--	--	S	Function unknown	hypothetical protein OsI_04442 [Oryza sativa Indica Group]
BGIOSGA017466	134	104	59	40	30	23	2.00566	1.54801	0.89418	0.583346	0.455728	0.340966	0.00511001	-1.37915	down	--	--	--	K23877|4.3e-31|csat:104750868|K23877 xyloglucan O-acetyltransferase | (RefSeq) protein ALTERED XYLOGLUCAN 4-like	--	--	--	GDSL/SGNH-like Acyl-Esterase family found in Pmr5 and Cas1p	Protein trichome birefringence-like 1 OS=Arabidopsis thaliana OX=3702 GN=TBL1 PE=2 SV=1	S	Function unknown	hypothetical protein OsJ_19723 [Oryza sativa Japonica Group]
BGIOSGA026387	4198	5006	1141	386	57	57	130.56	154.704	36.2728	11.7169	1.81588	1.81023	0.000323642	-2.77135	down	--	--	Molecular Function: peroxidase activity (GO:0004601);; Cellular Component: extracellular region (GO:0005576);; Biological Process: response to oxidative stress (GO:0006979);; Molecular Function: heme binding (GO:0020037);; Biological Process: hydrogen peroxide catabolic process (GO:0042744);; Molecular Function: metal ion binding (GO:0046872);;	K00430|2.2e-174|dosa:Os07t0676900-01|K00430 peroxidase [EC:1.11.1.7] | (RefSeq) Os07g0676900; Similar to Peroxidase (EC 1.11.1.7).	Phenylpropanoid biosynthesis (ko00940)	--	--	Peroxidase	Peroxidase 70 OS=Zea mays OX=4577 GN=PER70 PE=1 SV=1	G	Carbohydrate transport and metabolism	hypothetical protein OsI_27324 [Oryza sativa Indica Group]
BGIOSGA025940	10	18	23	115	64	89	0.275055	0.496353	0.656607	3.24134	1.92366	2.61864	8.01676e-06	2.25111	up	--	--	--	--	--	--	--	--	--	--	--	hypothetical protein OsI_26478 [Oryza sativa Indica Group]
Oryza_sativa_newGene_5230	0	0	3	454	437	451	0	0	0.042702	9.2501	9.48376	9.61237	5.73821e-50	7.29862	up	--	--	Molecular Function: ADP binding (GO:0043531);;	K15078|1.1e-49|spen:107032673|K15078 structure-specific endonuclease subunit SLX1 [EC:3.6.1.-] | (RefSeq) putative disease resistance protein RGA3	--	[T]	Signal transduction mechanisms	NB-ARC domain	Disease resistance protein RGA2 OS=Solanum bulbocastanum OX=147425 GN=RGA2 PE=1 SV=1	T	Signal transduction mechanisms	hypothetical protein DAI22_09g074500 [Oryza sativa Japonica Group]
BGIOSGA017470	287	232	90	56	60	43	6.32956	5.0796	2.01907	1.19319	1.37699	0.962815	0.00115922	-1.59847	down	[G]	Carbohydrate transport and metabolism	Molecular Function: polygalacturonase activity (GO:0004650);; Cellular Component: extracellular region (GO:0005576);; Biological Process: carbohydrate metabolic process (GO:0005975);; Biological Process: cell wall organization (GO:0071555);;	K01184|2.8e-26|cam:101509627|K01184 polygalacturonase [EC:3.2.1.15] | (RefSeq) probable polygalacturonase At3g15720	Pentose and glucuronate interconversions (ko00040)	--	--	Glycosyl hydrolases family 28	Probable polygalacturonase OS=Vitis vinifera OX=29760 GN=GSVIVT00026920001 PE=1 SV=1	M	Cell wall/membrane/envelope biogenesis	hypothetical protein OsI_21181 [Oryza sativa Indica Group]
Oryza_sativa_newGene_5347	74	54	64	8	3	0	2.27159	1.62164	2.00464	0.239863	0.078576	0	1.1777e-05	-3.00262	down	--	--	Cellular Component: nucleus (GO:0005634);; Biological Process: regulation of transcription, DNA-templated (GO:0006355);; Molecular Function: zinc ion binding (GO:0008270);;	K17604|3.3e-13|jcu:105637617|K17604 zinc finger SWIM domain-containing protein 3 | (RefSeq) protein FAR1-RELATED SEQUENCE 6	--	--	--	FAR1 DNA-binding domain	--	S	Function unknown	hypothetical protein DAI22_04g088600 [Oryza sativa Japonica Group]
BGIOSGA009097	465	685	435	294	212	185	17.5083	25.6659	16.748	10.8374	8.32126	7.09979	0.000314635	-1.01843	down	--	--	Molecular Function: cyclin-dependent protein serine/threonine kinase inhibitor activity (GO:0004861);; Cellular Component: nucleus (GO:0005634);; Biological Process: cell cycle arrest (GO:0007050);;	--	--	--	--	Cyclin-dependent kinase inhibitor	Cyclin-dependent kinase inhibitor 1 OS=Oryza sativa subsp. indica OX=39946 GN=KRP1 PE=3 SV=1	T	Signal transduction mechanisms	RecName: Full=Cyclin-dependent kinase inhibitor 1; AltName: Full=KIP-related protein 1 [Oryza sativa Indica Group]
BGIOSGA008488	568	1419	768	307	319	236	11.5465	28.6638	15.9546	6.09459	6.74579	4.89197	9.72374e-05	-1.43424	down	[G]	Carbohydrate transport and metabolism	Molecular Function: UDP-glycosyltransferase activity (GO:0008194);;	K23452|2.5e-161|aly:9329284|K23452 UDP-glucosyltransferase 85A [EC:2.4.1.-] | (RefSeq) UDP-glycosyltransferase 85A3	Zeatin biosynthesis (ko00908)	[GC]	Carbohydrate transport and metabolism;; Energy production and conversion	UDP-glucoronosyl and UDP-glucosyl transferase	7-deoxyloganetin glucosyltransferase OS=Catharanthus roseus OX=4058 GN=UGT85A23 PE=1 SV=1	S	Function unknown	7-deoxyloganetin glucosyltransferase [Oryza sativa Japonica Group]
BGIOSGA007657	193	483	170	91	58	17	5.49389	13.6692	4.95384	2.51053	1.70738	0.470217	0.0014823	-1.88421	down	--	--	Cellular Component: nucleus (GO:0005634);; Molecular Function: zinc ion binding (GO:0008270);;	K12135|4.3e-14|thj:104802991|K12135 zinc finger protein CONSTANS | (RefSeq) zinc finger protein CONSTANS-LIKE 2-like	Circadian rhythm - plant (ko04712)	[K]	Transcription	CCT motif	Zinc finger protein CO3 OS=Oryza sativa subsp. japonica OX=39947 GN=CO3 PE=2 SV=1	K	Transcription	hypothetical protein OsI_06081 [Oryza sativa Indica Group]
BGIOSGA034868	5	9	4	91	62	83	0.090482	0.167781	0.085284	1.85431	1.32885	1.74822	1.5552e-10	3.34651	up	--	--	--	K15078|1.5e-17|tcc:18614561|K15078 structure-specific endonuclease subunit SLX1 [EC:3.6.1.-] | (RefSeq) putative disease resistance protein RGA3	--	--	--	NB-ARC domain	--	S	Function unknown	hypothetical protein OsI_35232 [Oryza sativa Indica Group]
BGIOSGA028894	2571	2150	819	470	77	48	168.922	140.336	55.0353	30.1954	5.25366	3.20788	0.00646983	-2.11186	down	--	--	Cellular Component: nucleosome (GO:0000786);; Molecular Function: DNA binding (GO:0003677);; Cellular Component: nucleus (GO:0005634);; Molecular Function: protein heterodimerization activity (GO:0046982);;	K11252|1.1e-67|dosa:Os08t0490900-00|K11252 histone H2B | (RefSeq) Os08g0490900; Similar to Histone H2B.2.	--	[B]	Chromatin structure and dynamics	Core histone H2A/H2B/H3/H4	Histone H2B.2 OS=Oryza sativa subsp. indica OX=39946 GN=H2B.2 PE=3 SV=1	B	Chromatin structure and dynamics	histone H2B.2 [Oryza sativa Japonica Group]
BGIOSGA021953	1716	1832	2166	4079	3545	3762	22.3735	23.7274	28.873	51.9995	48.1471	50.1314	2.32613e-11	1.13255	up	--	--	Cellular Component: nucleus (GO:0005634);; Biological Process: positive regulation of short-day photoperiodism, flowering (GO:0048576);; Biological Process: positive regulation of long-day photoperiodism, flowering (GO:0048578);;	K12125|0.0e+00|osa:4340087|K12125 protein EARLY FLOWERING 3 | (RefSeq) protein EARLY FLOWERING 3	Circadian rhythm - plant (ko04712)	--	--	--	Protein HEADING DATE 3B OS=Oryza sativa subsp. japonica OX=39947 GN=HD3B PE=2 SV=1	S	Function unknown	Hd-q [Oryza sativa Indica Group]
BGIOSGA034491	153	135	34	27	20	26	13.3168	11.6369	2.98133	2.28699	1.73481	2.29293	0.00678415	-1.65262	down	--	--	Cellular Component: cellular_component (GO:0005575);; Cellular Component: intracellular (GO:0005622);; Cellular Component: cell (GO:0005623);; Cellular Component: cytoplasm (GO:0005737);; Cellular Component: chloroplast (GO:0009507);; Cellular Component: plastid (GO:0009536);; Cellular Component: organelle (GO:0043226);; Cellular Component: membrane-bounded organelle (GO:0043227);; Cellular Compo…	--	--	--	--	Stress responsive A/B Barrel Domain	Stress-response A/B barrel domain-containing protein At5g22580 OS=Arabidopsis thaliana OX=3702 GN=At5g22580 PE=1 SV=1	S	Function unknown	hypothetical protein OsI_35122 [Oryza sativa Indica Group]
BGIOSGA021894	631	471	63	60	35	34	94.864	70.2228	9.56553	8.67585	5.42622	5.12204	0.000103427	-2.45365	down	--	--	--	--	--	--	--	--	--	--	--	hypothetical protein EE612_031984, partial [Oryza sativa]
BGIOSGA018195	111	129	123	11	23	3	1.42959	1.65516	1.62041	0.138952	0.300237	0.033149	9.27924e-06	-2.62866	down	--	--	Molecular Function: ADP binding (GO:0043531);;	K15078|6.7e-52|nsy:104241934|K15078 structure-specific endonuclease subunit SLX1 [EC:3.6.1.-] | (RefSeq) putative disease resistance protein RGA3	--	[T]	Signal transduction mechanisms	NB-ARC domain	Putative disease resistance protein At3g14460 OS=Arabidopsis thaliana OX=3702 GN=At3g14460 PE=3 SV=1	S	Function unknown	putative disease resistance protein, contains NBS-LRR domain [Oryza sativa Japonica Group]
BGIOSGA017793	836	540	224	137	166	92	29.087	18.6703	7.95937	4.64064	5.99196	3.25587	0.000475205	-1.68184	down	[G]	Carbohydrate transport and metabolism	Molecular Function: phosphoglycerate kinase activity (GO:0004618);; Biological Process: glycolytic process (GO:0006096);;	K00927|1.5e-153|dosa:Os05t0496200-01|K00927 phosphoglycerate kinase [EC:2.7.2.3] | (RefSeq) Os05g0496200; Similar to 3-phosphoglycerate kinase (Fragment).	Glycolysis / Gluconeogenesis (ko00010);; Carbon fixation in photosynthetic organisms (ko00710);; Carbon metabolism (ko01200);; Biosynthesis of amino acids (ko01230)	[G]	Carbohydrate transport and metabolism	Phosphoglycerate kinase	Phosphoglycerate kinase, chloroplastic OS=Triticum aestivum OX=4565 PE=2 SV=1	G	Carbohydrate transport and metabolism	hypothetical protein OsI_20474 [Oryza sativa Indica Group]
BGIOSGA001119	4054	4284	7947	10093	12584	14482	62.5513	65.6868	125.418	152.302	202.286	228.409	0.000225552	1.28664	up	[C]	Energy production and conversion	Molecular Function: ATP:ADP antiporter activity (GO:0005471);; Molecular Function: ATP binding (GO:0005524);; Cellular Component: integral component of membrane (GO:0016021);; Cellular Component: chloroplast membrane (GO:0031969);;	K03301|0.0e+00|dosa:Os01t0647100-01|K03301 ATP:ADP antiporter, AAA family | (RefSeq) Os01g0647100, PLASTIDIC_NUCLEOTIDE_TRANSPORT_PROTEIN_1, NTT1; ADP/ATP carrier protein family protein.	--	--	--	TLC ATP/ADP transporter	ADP,ATP carrier protein 1, chloroplastic OS=Arabidopsis thaliana OX=3702 GN=AATP1 PE=1 SV=2	C	Energy production and conversion	ADP,ATP carrier protein 2, chloroplastic [Oryza sativa Japonica Group]
BGIOSGA004486	1301	1719	634	542	229	108	27.5078	36.1204	13.7029	11.2018	5.04145	2.32242	0.000990195	-1.722	down	[O]	Posttranslational modification, protein turnover, chaperones	Molecular Function: ATP binding (GO:0005524);;	K07767|3.4e-216|dosa:Os01t0757400-01|K07767 katanin p60 ATPase-containing subunit A1 [EC:5.6.1.1] | (RefSeq) Os01g0757400; Similar to Katanin p60 ATPase-containing subunit A1 (EC 3.6.4.3) (Katanin p60 subunit A1) (p60 katanin). Splice isoform 2.	--	[O]	Posttranslational modification, protein turnover, chaperones	ATPase family associated with various cellular activities (AAA)	Katanin p60 ATPase-containing subunit A1 OS=Arabidopsis thaliana OX=3702 GN=AAA1 PE=1 SV=1	O	Posttranslational modification, protein turnover, chaperones	hypothetical protein OsI_03794 [Oryza sativa Indica Group]
BGIOSGA010929	329	190	246	479	586	570	20.3901	11.6839	15.5998	29.0376	37.8112	36.084	0.000101694	1.21089	up	--	--	--	--	--	--	--	Protein of unknown function (DUF3615)	--	--	--	hypothetical protein OsI_11139 [Oryza sativa Indica Group]
BGIOSGA029931	2483	2507	3991	7648	8394	10115	43.8371	43.9795	72.0664	132.038	154.372	182.526	8.41481e-09	1.64535	up	--	--	Biological Process: transposition (GO:0032196);;	--	--	--	--	--	--	S	Function unknown	hypothetical protein OsI_31004 [Oryza sativa Indica Group]
BGIOSGA011366	779	887	540	395	139	103	20.0721	22.7075	14.2153	9.94897	3.73173	2.70851	0.00104143	-1.53407	down	--	--	Cellular Component: nucleus (GO:0005634);; Biological Process: regulation of transcription, DNA-templated (GO:0006355);; Molecular Function: sequence-specific DNA binding (GO:0043565);;	K09338|7.6e-121|osa:4331774|K09338 homeobox-leucine zipper protein | (RefSeq) homeobox-leucine zipper protein HOX21	--	[K]	Transcription	Homeodomain	Homeobox-leucine zipper protein HOX21 OS=Oryza sativa subsp. indica OX=39946 GN=HOX21 PE=2 SV=2	K	Transcription	hypothetical protein OsI_10193 [Oryza sativa Indica Group]
BGIOSGA007264	120	217	55	13	4	10	1.13906	2.05263	0.527557	0.120115	0.036474	0.094175	8.11735e-07	-3.01299	down	[T]	Signal transduction mechanisms	Molecular Function: protein serine/threonine kinase activity (GO:0004674);; Molecular Function: ATP binding (GO:0005524);; Cellular Component: integral component of membrane (GO:0016021);;	K22911|2.0e-139|spen:107031166|K22911 thiamine phosphate phosphatase / amino-HMP aminohydrolase [EC:3.1.3.100 3.5.99.-] | (RefSeq) bifunctional TH2 protein, mitochondrial	Thiamine metabolism (ko00730)	--	--	Leucine rich repeat	MDIS1-interacting receptor like kinase 1 OS=Arabidopsis thaliana OX=3702 GN=MIK1 PE=1 SV=1	S	Function unknown	hypothetical protein OsI_05549 [Oryza sativa Indica Group]
BGIOSGA018533	117	101	80	0	9	0	3.36791	2.88506	2.37142	0	0.265972	0	6.88926e-05	-3.0494	down	[M]	Cell wall/membrane/envelope biogenesis	Molecular Function: protein kinase activity (GO:0004672);; Molecular Function: ATP binding (GO:0005524);;	K23544|4.8e-42|brp:103842861|K23544 serine incorporator 1/3 | (RefSeq) serine incorporator 3	--	--	--	Protein kinase domain	Wall-associated receptor kinase 3 OS=Arabidopsis thaliana OX=3702 GN=WAK3 PE=2 SV=2	T	Signal transduction mechanisms	hypothetical protein OsI_18982 [Oryza sativa Indica Group]
BGIOSGA012647	7897	8536	4553	4097	2270	1915	78.3539	84.1616	46.2066	39.7508	23.4631	19.412	0.000413745	-1.15643	down	--	--	Molecular Function: actin filament binding (GO:0051015);; Biological Process: actin filament bundle assembly (GO:0051017);;	K05768|2.4e-211|thj:104817781|K05768 gelsolin | (RefSeq) villin-5 isoform X1	--	[Z]	Cytoskeleton	Gelsolin repeat	Villin-2 OS=Oryza sativa subsp. japonica OX=39947 GN=VLN2 PE=2 SV=1	S	Function unknown	hypothetical protein OsI_11627 [Oryza sativa Indica Group]
BGIOSGA035581	353	333	197	180	96	108	3.57372	3.34474	2.03777	1.77267	1.00355	1.11048	0.00801838	-1.00101	down	--	--	Biological Process: defense response (GO:0006952);; Molecular Function: ADP binding (GO:0043531);;	K13457|8.6e-145|obr:102710703|K13457 disease resistance protein RPM1 | (RefSeq) disease resistance protein RPM1-like	Plant-pathogen interaction (ko04626)	[T]	Signal transduction mechanisms	NB-ARC domain	Disease resistance protein RGA5 OS=Oryza sativa subsp. japonica OX=39947 GN=RGA5 PE=2 SV=1	S	Function unknown	hypothetical protein OsI_36757 [Oryza sativa Indica Group]
BGIOSGA027297	158	146	47	40	17	17	4.3904	4.05145	1.31792	1.08218	0.485288	0.468896	0.00271361	-1.78495	down	--	--	Molecular Function: sulfotransferase activity (GO:0008146);;	K22312|1.7e-114|obr:102700640|K22312 hydroxyjasmonate sulfotransferase [EC:2.8.2.39] | (RefSeq) cytosolic sulfotransferase 8-like	--	[R]	General function prediction only	Sulfotransferase domain	Flavonol 3-sulfotransferase OS=Flaveria chlorifolia OX=4228 PE=1 SV=2	S	Function unknown	hypothetical protein OsI_28568 [Oryza sativa Indica Group]
BGIOSGA008413	62	68	61	214	122	161	0.963604	1.05305	0.969139	3.28536	1.99656	2.5807	1.91843e-05	1.45408	up	--	--	Molecular Function: zinc ion binding (GO:0008270);;	K05849|2.2e-93|tcc:18613571|K05849 solute carrier family 8 (sodium/calcium exchanger) | (RefSeq) uncharacterized LOC18613571	--	[R]	General function prediction only	PPR repeat	Pentatricopeptide repeat-containing protein At1g08070, chloroplastic OS=Arabidopsis thaliana OX=3702 GN=PCMP-H12 PE=2 SV=1	S	Function unknown	hypothetical protein OsI_07623 [Oryza sativa Indica Group]
BGIOSGA023534	399	204	497	623	839	707	13.6987	6.94521	17.4274	20.9096	29.9882	24.7982	0.0075149	1.06332	up	[G]	Carbohydrate transport and metabolism	Molecular Function: hydrolase activity, hydrolyzing O-glycosyl compounds (GO:0004553);; Cellular Component: cell wall (GO:0005618);; Biological Process: xyloglucan metabolic process (GO:0010411);; Molecular Function: xyloglucan:xyloglucosyl transferase activity (GO:0016762);; Biological Process: cell wall biogenesis (GO:0042546);; Cellular Component: apoplast (GO:0048046);; Biological Process: ce…	K14504|1.5e-169|dosa:Os06t0696600-01|K14504 xyloglucan:xyloglucosyl transferase TCH4 [EC:2.4.1.207] | (RefSeq) Os06g0696600; Similar to Xyloglucan endo-transglycosylase homolog.	Plant hormone signal transduction (ko04075)	--	--	Glycosyl hydrolases family 16	Probable xyloglucan endotransglucosylase/hydrolase protein 25 OS=Arabidopsis thaliana OX=3702 GN=XTH25 PE=2 SV=2	G	Carbohydrate transport and metabolism	hypothetical protein OsI_24317 [Oryza sativa Indica Group]
BGIOSGA000407	1184	975	1379	2832	2368	3014	8.38398	6.86147	9.9845	19.6124	17.4664	21.8155	5.18991e-09	1.34006	up	--	--	Cellular Component: plasma membrane (GO:0005886);;	--	--	--	--	--	--	S	Function unknown	hypothetical protein OsI_04624 [Oryza sativa Indica Group]
BGIOSGA015218	3726	3630	3541	68	635	66	175.184	169.581	170.302	3.10818	31.0651	3.17024	0.00414014	-2.28281	down	--	--	Biological Process: fatty acid biosynthetic process (GO:0006633);; Cellular Component: chloroplast (GO:0009507);; Molecular Function: acyl-[acyl-carrier-protein] desaturase activity (GO:0045300);; Molecular Function: metal ion binding (GO:0046872);;	K03921|1.9e-118|dosa:Os04t0379900-01|K03921 acyl-[acyl-carrier-protein] desaturase [EC:1.14.19.2 1.14.19.11 1.14.19.26] | (RefSeq) Os04g0379900; Similar to Acyl-[acyl-carrier-protein] desaturase, chloroplast precursor (EC 1.14.19.2) (Stearoyl-ACP desaturase).	Fatty acid biosynthesis (ko00061);; Biosynthesis of unsaturated fatty acids (ko01040);; Fatty acid metabolism (ko01212)	--	--	Fatty acid desaturase	Stearoyl-[acyl-carrier-protein] 9-desaturase 5, chloroplastic OS=Oryza sativa subsp. indica OX=39946 GN=OsI_15603 PE=3 SV=1	--	--	RecName: Full=Stearoyl-[acyl-carrier-protein] 9-desaturase 5, chloroplastic; Short=Stearoyl-ACP desaturase 5; AltName: Full=Acyl-[acyl-carrier-protein] desaturase 5; Flags: Precursor [Oryza sativa Indica Group]
BGIOSGA036886	2579	1877	1447	448	345	314	215.035	155.479	123.393	36.5118	29.9137	26.7086	8.13381e-19	-2.20376	down	--	--	Biological Process: lipid transport (GO:0006869);; Molecular Function: lipid binding (GO:0008289);; Cellular Component: membrane (GO:0016020);;	--	--	--	--	Protease inhibitor/seed storage/LTP family	Probable non-specific lipid-transfer protein 3 OS=Triticum aestivum OX=4565 GN=LTP3 PE=2 SV=1	U	Intracellular trafficking, secretion, and vesicular transport	probable non-specific lipid-transfer protein 3 [Oryza sativa Japonica Group]
BGIOSGA036278	8	12	8	42	39	46	0.255771	0.385394	0.247054	1.30427	1.30661	1.51871	0.000277117	2.0254	up	--	--	--	--	--	--	--	--	--	--	--	hypothetical protein OsI_38176 [Oryza sativa Indica Group]
BGIOSGA017813	5356	5319	3379	2689	1879	1606	354.279	349.561	228.602	173.918	129.479	108.542	4.49129e-05	-1.01755	down	[T]	Signal transduction mechanisms	Molecular Function: calcium ion binding (GO:0005509);; Biological Process: calcium-mediated signaling (GO:0019722);;	K02183|7.1e-67|dosa:Os05t0491100-01|K02183 calmodulin | (RefSeq) Os05g0491100, CALMODULIN_A, CALA; Similar to Calmodulin.	MAPK signaling pathway - plant (ko04016);; Phosphatidylinositol signaling system (ko04070);; Plant-pathogen interaction (ko04626)	[T]	Signal transduction mechanisms	EF hand	Calmodulin-2 OS=Oryza sativa subsp. indica OX=39946 GN=CAM2 PE=3 SV=1	DTZ	Cell cycle control, cell division, chromosome partitioning;; Signal transduction mechanisms;; Cytoskeleton	PREDICTED: calmodulin-2 [Oryza brachyantha]
BGIOSGA019846	275	186	204	625	844	1361	11.435	7.67382	8.68184	25.4406	36.6312	57.9694	1.95267e-08	2.1359	up	--	--	Molecular Function: aspartic-type endopeptidase activity (GO:0004190);;	--	--	[O]	Posttranslational modification, protein turnover, chaperones	Xylanase inhibitor N-terminal	Probable aspartic proteinase GIP2 OS=Nicotiana benthamiana OX=4100 GN=GIP2 PE=1 SV=1	O	Posttranslational modification, protein turnover, chaperones	hypothetical protein OsI_19910 [Oryza sativa Indica Group]
BGIOSGA034858	45	51	48	157	114	138	0.896404	1.02097	0.977066	3.09023	2.38135	2.83045	1.383e-06	1.58506	up	--	--	--	K15078|1.4e-18|tcc:18614561|K15078 structure-specific endonuclease subunit SLX1 [EC:3.6.1.-] | (RefSeq) putative disease resistance protein RGA3	--	--	--	NB-ARC domain	--	S	Function unknown	hypothetical protein OsI_35216 [Oryza sativa Indica Group]
Oryza_sativa_newGene_1221	958	1128	1404	82	225	83	12.4627	14.2281	18.7627	0.865764	3.02704	1.05816	7.40282e-11	-2.75856	down	--	--	Molecular Function: molecular_function (GO:0003674);; Molecular Function: catalytic activity (GO:0003824);; Cellular Component: cellular_component (GO:0005575);; Cellular Component: intracellular (GO:0005622);; Cellular Component: cell (GO:0005623);; Cellular Component: cytoplasm (GO:0005737);; Cellular Component: cytosol (GO:0005829);; Cellular Component: cell-cell junction (GO:0005911);; Biolog…	--	--	--	--	--	--	G	Carbohydrate transport and metabolism	expressed protein [Oryza sativa Japonica Group]
BGIOSGA025617	188	362	46	19	5	0	6.47359	12.4074	1.60979	0.625004	0.163513	0	0.000113872	-2.94316	down	[G]	Carbohydrate transport and metabolism	Molecular Function: channel activity (GO:0015267);; Cellular Component: integral component of membrane (GO:0016021);;	K09872|8.9e-151|dosa:Os07t0448100-01|K09872 aquaporin PIP | (RefSeq) Os07g0448100, PLASMA_MEMBRANE_INTRINSIC_PROTEIN_2;4, PIP2;4; Similar to Plasma membrane integral protein ZmPIP2-6.	--	[G]	Carbohydrate transport and metabolism	Major intrinsic protein	Aquaporin PIP2-4 OS=Oryza sativa subsp. japonica OX=39947 GN=PIP2-4 PE=2 SV=1	G	Carbohydrate transport and metabolism	hypothetical protein OsI_25844 [Oryza sativa Indica Group]
BGIOSGA020912	187	192	74	65	48	35	5.60803	5.72867	2.26483	1.90057	1.49307	1.0703	0.00756193	-1.32188	down	--	--	--	K02433|6.0e-18|apro:F751_6020|K02433 aspartyl-tRNA(Asn)/glutamyl-tRNA(Gln) amidotransferase subunit A [EC:6.3.5.6 6.3.5.7] | (RefSeq) Glutamyl-tRNA(Gln) amidotransferase subunit A	Aminoacyl-tRNA biosynthesis (ko00970)	[I]	Lipid transport and metabolism	CRAL/TRIO domain	Patellin-4 OS=Arabidopsis thaliana OX=3702 GN=PATL4 PE=1 SV=2	S	Function unknown	hypothetical protein OsI_23652 [Oryza sativa Indica Group]
BGIOSGA001284	2300	2274	1120	1080	575	447	185.533	182.257	92.3895	85.1729	48.2545	36.8364	0.00126041	-1.23202	down	--	--	Cellular Component: mitochondrial proton-transporting ATP synthase complex, coupling factor F(o) (GO:0000276);; Molecular Function: hydrogen ion transmembrane transporter activity (GO:0015078);; Biological Process: ATP synthesis coupled proton transport (GO:0015986);;	K02140|1.2e-64|dosa:Os01t0600000-01|K02140 F-type H+-transporting ATPase subunit g | (RefSeq) Os01g0600000; Similar to Copia-like retroelement pol polyprotein.	Oxidative phosphorylation (ko00190)	--	--	Mitochondrial ATP synthase g subunit	--	I	Lipid transport and metabolism	uncharacterized protein LOC4324593 [Oryza sativa Japonica Group]
BGIOSGA003480	110	146	96	342	272	241	3.14784	4.16392	2.81657	9.59126	8.1351	7.05584	3.07971e-07	1.38767	up	[Q]	Secondary metabolites biosynthesis, transport and catabolism	Molecular Function: oxidoreductase activity (GO:0016491);; Molecular Function: metal ion binding (GO:0046872);;	K05658|1.8e-73|cpep:111781709|K05658 ATP-binding cassette, subfamily B (MDR/TAP), member 1 [EC:7.6.2.2] | (RefSeq) uncharacterized protein LOC111781709	ABC transporters (ko02010)	[QR]	Secondary metabolites biosynthesis, transport and catabolism;; General function prediction only	non-haem dioxygenase in morphine synthesis N-terminal	Protein SRG1 OS=Arabidopsis thaliana OX=3702 GN=SRG1 PE=2 SV=1	S	Function unknown	hypothetical protein OsI_01835 [Oryza sativa Indica Group]
BGIOSGA007921	1412	1627	1106	602	567	456	94.0035	107.602	75.2736	39.1843	39.2927	30.9984	2.30779e-09	-1.17732	down	--	--	Molecular Function: ubiquitin-protein transferase activity (GO:0004842);; Molecular Function: ATP binding (GO:0005524);;	K06689|1.6e-82|dzi:111279207|K06689 ubiquitin-conjugating enzyme E2 D [EC:2.3.2.23] | (RefSeq) ubiquitin-conjugating enzyme E2 28-like	Ubiquitin mediated proteolysis (ko04120);; Protein processing in endoplasmic reticulum (ko04141)	[O]	Posttranslational modification, protein turnover, chaperones	Ubiquitin-conjugating enzyme	Ubiquitin-conjugating enzyme E2 5B OS=Oryza sativa subsp. japonica OX=39947 GN=UBC5B PE=2 SV=1	O	Posttranslational modification, protein turnover, chaperones	hypothetical protein OsI_06649 [Oryza sativa Indica Group]
BGIOSGA027917	5250	5068	7070	10816	10056	11542	96.9991	93.0502	133.606	195.415	193.562	217.974	3.22453e-06	1.03289	up	--	--	Molecular Function: second spliceosomal transesterification activity (GO:0000386);; Biological Process: mRNA splicing, via spliceosome (GO:0000398);; Molecular Function: pre-mRNA 3'-splice site binding (GO:0030628);;	K12819|7.4e-300|dosa:Os08t0127700-01|K12819 pre-mRNA-processing factor SLU7 | (RefSeq) Os08g0127700; Similar to Pre-mRNA-splicing factor SLU7.	Spliceosome (ko03040)	[A]	RNA processing and modification	Pre-mRNA splicing Prp18-interacting factor	Pre-mRNA-splicing factor SLU7 OS=Oryza sativa subsp. indica OX=39946 GN=OsI_27673 PE=3 SV=2	A	RNA processing and modification	pre-mRNA-splicing factor SLU7 [Oryza sativa Japonica Group]
BGIOSGA023570	161	121	40	10	10	28	6.62292	4.94736	1.67935	0.398362	0.41806	1.16882	0.00228465	-2.02057	down	--	--	Biological Process: photosystem II repair (GO:0010206);;	--	--	--	--	--	Thylakoid lumenal 16.5 kDa protein, chloroplastic OS=Arabidopsis thaliana OX=3702 GN=At4g02530 PE=1 SV=3	S	Function unknown	thylakoid lumenal 16.5 kDa protein, chloroplastic [Oryza sativa Japonica Group]
BGIOSGA023491	279	431	256	133	142	128	18.3089	28.102	17.1831	8.53302	9.66168	8.58076	0.000699927	-1.05538	down	--	--	--	--	--	--	--	Probable lipid transfer	--	S	Function unknown	hypothetical protein OsI_24230 [Oryza sativa Indica Group]
BGIOSGA012978	425	481	170	124	76	24	12.0816	13.5638	4.92126	3.43619	2.23459	0.676309	0.00107557	-1.84893	down	--	--	Molecular Function: peroxidase activity (GO:0004601);; Cellular Component: extracellular region (GO:0005576);; Biological Process: response to oxidative stress (GO:0006979);; Molecular Function: heme binding (GO:0020037);; Biological Process: hydrogen peroxide catabolic process (GO:0042744);; Molecular Function: metal ion binding (GO:0046872);;	K00430|5.2e-177|dosa:Os03t0563600-01|K00430 peroxidase [EC:1.11.1.7] | (RefSeq) Os03g0563600; Similar to Peroxidase 56 precursor (EC 1.11.1.7) (Atperox P56) (ATP33).	Phenylpropanoid biosynthesis (ko00940)	--	--	Peroxidase	Peroxidase 56 OS=Arabidopsis thaliana OX=3702 GN=PER56 PE=2 SV=1	G	Carbohydrate transport and metabolism	peroxidase 27 [Oryza sativa Japonica Group]
BGIOSGA018373	435	124	49	15	17	15	8.69663	2.46041	0.984873	0.285743	0.343304	0.287074	3.3973e-05	-2.74964	down	--	--	Biological Process: circadian rhythm (GO:0007623);; Cellular Component: plastid chromosome (GO:0009508);; Cellular Component: chloroplast thylakoid membrane (GO:0009535);; Cellular Component: chloroplast envelope (GO:0009941);; Cellular Component: chloroplast nucleoid (GO:0042644);; Cellular Component: stromal side of plastid thylakoid membrane (GO:0098572);;	--	--	[G]	Carbohydrate transport and metabolism	NAD(P)H-binding	Protein PLASTID TRANSCRIPTIONALLY ACTIVE 16, chloroplastic OS=Arabidopsis thaliana OX=3702 GN=PTAC16 PE=1 SV=1	GM	Carbohydrate transport and metabolism;; Cell wall/membrane/envelope biogenesis	protein PLASTID TRANSCRIPTIONALLY ACTIVE 16, chloroplastic [Oryza sativa Japonica Group]
BGIOSGA031237	597	198	45	63	26	15	13.8067	4.53101	1.0558	1.40712	0.610882	0.334903	0.00237373	-2.16862	down	--	--	Cellular Component: integral component of membrane (GO:0016021);; Biological Process: transmembrane transport (GO:0055085);;	K24139|6.5e-238|dosa:Os09t0554300-01|K24139 auxin efflux carrier family protein | (RefSeq) Os09g0554300; Auxin efflux carrier domain containing protein.	--	[S]	Function unknown	Membrane transport protein	Protein PIN-LIKES 7 OS=Arabidopsis thaliana OX=3702 GN=PILS7 PE=2 SV=1	S	Function unknown	protein PIN-LIKES 7 [Oryza sativa Japonica Group]
Oryza_sativa_newGene_4217	0	0	0	382	355	322	0	0	0	5.10628	5.11878	4.54676	7.01954e-42	7.55677	up	--	--	Molecular Function: protein dimerization activity (GO:0046983);;	--	--	--	--	hAT family C-terminal dimerisation region	--	S	Function unknown	zinc finger MYM-type protein 1 [Oryza sativa Japonica Group]
BGIOSGA008877	995	1072	496	402	267	153	32.1471	34.4095	16.3655	12.6905	8.96538	5.0521	0.000521897	-1.40803	down	[I]	Lipid transport and metabolism	Molecular Function: methyltransferase activity (GO:0008168);; Biological Process: methylation (GO:0032259);;	K05928|2.0e-169|dosa:Os02t0701600-01|K05928 tocopherol O-methyltransferase [EC:2.1.1.95] | (RefSeq) Os02g0701600; Similar to Tocopherol O-methyltransferase, chloroplast precursor (EC 2.1.1.95) (Gamma-tocopherol methyltransferase).	Ubiquinone and other terpenoid-quinone biosynthesis (ko00130)	[IR]	Lipid transport and metabolism;; General function prediction only	Methyltransferase domain	Probable tocopherol O-methyltransferase, chloroplastic OS=Oryza sativa subsp. japonica OX=39947 GN=VTE4 PE=2 SV=1	S	Function unknown	hypothetical protein OsI_08595 [Oryza sativa Indica Group]
Oryza_sativa_newGene_1251	5	12	21	128	87	82	0.196173	0.562114	1.02388	6.09365	4.42761	4.08363	1.41536e-06	2.6594	up	--	--	--	--	--	--	--	--	--	--	--	unknown protein [Oryza sativa Japonica Group]
BGIOSGA034382	348	277	36	0	0	0	5.08333	4.02618	0.533687	0	0	0	4.2215e-14	-5.33165	down	[T]	Signal transduction mechanisms	Cellular Component: integral component of membrane (GO:0016021);;	K00889|3.6e-25|dcr:108218789|K00889 1-phosphatidylinositol-4-phosphate 5-kinase [EC:2.7.1.68] | (RefSeq) phosphatidylinositol 4-phosphate 5-kinase 6-like	Inositol phosphate metabolism (ko00562);; Phosphatidylinositol signaling system (ko04070);; Endocytosis (ko04144)	[R]	General function prediction only	Ankyrin repeats (3 copies)	Protein ACCELERATED CELL DEATH 6 OS=Arabidopsis thaliana OX=3702 GN=ACD6 PE=1 SV=1	S	Function unknown	hypothetical protein OsI_35363 [Oryza sativa Indica Group]
BGIOSGA012131	282	169	37	24	19	0	6.38301	3.80475	0.855296	0.518861	0.444422	0	0.00614802	-2.16848	down	--	--	--	--	--	[I]	Lipid transport and metabolism	CRAL/TRIO domain	--	S	Function unknown	uncharacterized protein LOC4332081 [Oryza sativa Japonica Group]
BGIOSGA010992	24	21	27	274	223	204	1.3265	1.13639	1.56796	15.2404	13.1884	11.8804	5.12942e-27	3.27792	up	[J]	Translation, ribosomal structure and biogenesis	Molecular Function: RNA binding (GO:0003723);;	K13195|7.1e-18|dct:110092694|K13195 cold-inducible RNA-binding protein | (RefSeq) organelle RRM domain-containing protein 6, chloroplastic isoform X1	--	[R]	General function prediction only	RNA recognition motif. (a.k.a. RRM, RBD, or RNP domain)	Organelle RRM domain-containing protein 2, mitochondrial OS=Arabidopsis thaliana OX=3702 GN=ORRM2 PE=1 SV=1	S	Function unknown	hypothetical protein OsI_11005 [Oryza sativa Indica Group]
BGIOSGA026039	1655	3047	2062	926	791	885	32.9675	60.3107	42.017	18.0406	16.4092	18.0225	7.37471e-06	-1.18261	down	--	--	Molecular Function: UDP-glycosyltransferase activity (GO:0008194);;	K23452|1.6e-147|bna:106451242|K23452 UDP-glucosyltransferase 85A [EC:2.4.1.-] | (RefSeq) UDP-glycosyltransferase 85A2 isoform X2	Zeatin biosynthesis (ko00908)	[GC]	Carbohydrate transport and metabolism;; Energy production and conversion	UDP-glucoronosyl and UDP-glucosyl transferase	7-deoxyloganetin glucosyltransferase OS=Gardenia jasminoides OX=114476 GN=UGT85A24 PE=1 SV=1	S	Function unknown	Os04g0320700, partial [Oryza sativa Japonica Group]
BGIOSGA030813	115	111	80	38	14	33	10.8806	10.4683	7.758	3.49248	1.32659	3.15301	0.00247332	-1.52029	down	--	--	Cellular Component: nucleosome (GO:0000786);; Molecular Function: DNA binding (GO:0003677);; Cellular Component: nucleus (GO:0005634);; Biological Process: nucleosome assembly (GO:0006334);; Cellular Component: host cell nucleus (GO:0042025);; Molecular Function: protein heterodimerization activity (GO:0046982);;	K11254|7.1e-50|adu:107458448|K11254 histone H4 | (RefSeq) histone H4	--	[B]	Chromatin structure and dynamics	Centromere kinetochore component CENP-T histone fold	Histone H4 variant TH011 OS=Triticum aestivum OX=4565 PE=3 SV=2	B	Chromatin structure and dynamics	PREDICTED: uncharacterized protein LOC107825453 [Nicotiana tabacum]
BGIOSGA025884	315	243	243	37	55	22	4.57079	3.50949	3.60933	0.524889	0.820161	0.320904	1.77896e-10	-2.48484	down	[T]	Signal transduction mechanisms	Molecular Function: protein kinase activity (GO:0004672);; Molecular Function: ATP binding (GO:0005524);; Cellular Component: integral component of membrane (GO:0016021);;	K24104|8.0e-65|thj:104799061|K24104 GPN-loop GTPase | (RefSeq) LOW QUALITY PROTEIN: uncharacterized protein LOC104799061	--	--	--	Protein kinase domain	Cysteine-rich receptor-like protein kinase 6 OS=Oryza sativa subsp. japonica OX=39947 GN=CRK6 PE=1 SV=1	T	Signal transduction mechanisms	hypothetical protein OsI_26339 [Oryza sativa Indica Group]
BGIOSGA034637	545	530	693	1760	1595	1721	25.4736	24.6042	33.1685	80.5196	77.7423	82.3096	5.05841e-17	1.64613	up	--	--	Molecular Function: double-stranded RNA binding (GO:0003725);;	--	--	--	--	--	Double-stranded RNA-binding protein 7 OS=Oryza sativa subsp. japonica OX=39947 GN=DRB7 PE=2 SV=1	--	--	Double-stranded RNA binding motif family protein, expressed [Oryza sativa Japonica Group]
BGIOSGA035446	513	443	186	141	34	25	7.08859	6.09162	2.62192	1.90419	0.480538	0.350238	0.00084023	-2.02176	down	[I]	Lipid transport and metabolism	Molecular Function: catalytic activity (GO:0003824);;	K01897|1.4e-253|dosa:Os11t0558300-01|K01897 long-chain acyl-CoA synthetase [EC:6.2.1.3] | (RefSeq) Os11g0558300; Similar to Acyl CoA synthetase (EC 6.2.1.3).	Fatty acid biosynthesis (ko00061);; Fatty acid degradation (ko00071);; Fatty acid metabolism (ko01212);; Peroxisome (ko04146)	[I]	Lipid transport and metabolism	AMP-binding enzyme	Long chain acyl-CoA synthetase 2 OS=Arabidopsis thaliana OX=3702 GN=LACS2 PE=2 SV=1	I	Lipid transport and metabolism	hypothetical protein OsI_36493 [Oryza sativa Indica Group]
BGIOSGA006784	1810	1606	2141	12152	25343	63983	37.0295	32.6315	44.7971	243.108	540.108	1337.91	5.14892e-08	3.47589	up	--	--	Molecular Function: nutrient reservoir activity (GO:0045735);;	--	--	--	--	Cupin	Glutelin type-D 1 OS=Oryza sativa subsp. japonica OX=39947 GN=GLUD1 PE=2 SV=1	S	Function unknown	hypothetical protein OsI_06564 [Oryza sativa Indica Group]
Oryza_sativa_newGene_763	1231	512	77	50	40	6	73.3866	30.3243	4.69002	2.88758	2.43066	0.325183	0.00352392	-2.36864	down	--	--	Cellular Component: integral component of membrane (GO:0016021);;	--	--	--	--	--	--	--	--	hypothetical protein EE612_012416, partial [Oryza sativa]
Oryza_sativa_newGene_2291	2197	1650	1022	781	633	498	77.6422	57.9137	36.93	26.9895	23.3084	17.9703	0.000237227	-1.15411	down	[C]	Energy production and conversion	Molecular Function: dihydrolipoyllysine-residue succinyltransferase activity (GO:0004149);; Biological Process: tricarboxylic acid cycle (GO:0006099);; Cellular Component: oxoglutarate dehydrogenase complex (GO:0045252);;	K00658|6.8e-87|dosa:Os04t0394200-01|K00658 2-oxoglutarate dehydrogenase E2 component (dihydrolipoamide succinyltransferase) [EC:2.3.1.61] | (RefSeq) Os04g0394200; Similar to 2-oxoglutarate dehydrogenase E2 subunit.	Citrate cycle (TCA cycle) (ko00020);; Lysine degradation (ko00310);; Tryptophan metabolism (ko00380);; Carbon metabolism (ko01200)	[C]	Energy production and conversion	Biotin-requiring enzyme	Dihydrolipoyllysine-residue succinyltransferase component of 2-oxoglutarate dehydrogenase complex 2, mitochondrial OS=Arabidopsis thaliana OX=3702 GN=At4g26910 PE=1 SV=2	C	Energy production and conversion	dihydrolipoyllysine-residue succinyltransferase component of 2-oxoglutarate dehydrogenase complex 1, mitochondrial isoform X1 [Oryza sativa Japonica Group]
BGIOSGA007008	162	191	221	503	315	325	0.959349	1.12474	1.33782	2.91918	1.95015	1.97049	0.000129672	1.09401	up	[J]	Translation, ribosomal structure and biogenesis	Molecular Function: tRNA binding (GO:0000049);; Molecular Function: aminoacyl-tRNA editing activity (GO:0002161);; Molecular Function: isoleucine-tRNA ligase activity (GO:0004822);; Molecular Function: ATP binding (GO:0005524);; Biological Process: isoleucyl-tRNA aminoacylation (GO:0006428);;	K01870|0.0e+00|osa:9272464|K01870 isoleucyl-tRNA synthetase [EC:6.1.1.5] | (RefSeq) LOW QUALITY PROTEIN: isoleucine--tRNA ligase, cytoplasmic	Aminoacyl-tRNA biosynthesis (ko00970)	[J]	Translation, ribosomal structure and biogenesis	tRNA synthetases class I (I, L, M and V)	Isoleucine--tRNA ligase, cytoplasmic OS=Arabidopsis thaliana OX=3702 GN=At4g10320 PE=2 SV=1	J	Translation, ribosomal structure and biogenesis	hypothetical protein OsI_06123 [Oryza sativa Indica Group]
Oryza_sativa_newGene_4855	171	198	224	398	414	361	1.14338	1.07544	1.26649	2.47383	2.75646	2.15262	1.99677e-06	1.11228	up	--	--	Molecular Function: cysteine-type peptidase activity (GO:0008234);;	--	--	--	--	--	--	O	Posttranslational modification, protein turnover, chaperones	uncharacterized protein LOC4346026 isoform X2 [Oryza sativa Japonica Group]
BGIOSGA000390	698	634	264	134	129	105	12.8002	11.5482	4.94249	2.39329	2.44653	1.95462	3.38174e-06	-1.82875	down	[GI]	Carbohydrate transport and metabolism;; Lipid transport and metabolism	Cellular Component: extracellular region (GO:0005576);; Cellular Component: cell wall (GO:0005618);; Molecular Function: pectinesterase activity (GO:0030599);; Biological Process: cell wall modification (GO:0042545);; Molecular Function: aspartyl esterase activity (GO:0045330);; Biological Process: pectin catabolic process (GO:0045490);;	K01051|2.3e-75|fve:101311252|K01051 pectinesterase [EC:3.1.1.11] | (RefSeq) pectinesterase	Pentose and glucuronate interconversions (ko00040)	--	--	Pectinesterase	Probable pectinesterase/pectinesterase inhibitor 51 OS=Arabidopsis thaliana OX=3702 GN=PME51 PE=2 SV=1	G	Carbohydrate transport and metabolism	hypothetical protein OsI_04662 [Oryza sativa Indica Group]
BGIOSGA031953	767	855	888	1581	1552	1427	17.5133	19.4117	20.7612	35.3267	36.9583	33.3402	1.18044e-11	1.00587	up	--	--	--	--	--	--	--	--	--	S	Function unknown	uncharacterized protein LOC4348584 isoform X2 [Oryza sativa Japonica Group]
BGIOSGA011001	12187	15628	16511	87	1017	48	657.197	837.404	910.669	4.55364	57.1222	2.60885	0.000702354	-2.7406	down	[Q]	Secondary metabolites biosynthesis, transport and catabolism	--	--	--	--	--	Glyoxalase/Bleomycin resistance protein/Dioxygenase superfamily	--	S	Function unknown	hypothetical protein OsI_10991 [Oryza sativa Indica Group]
BGIOSGA010010	1293	1180	225	128	44	41	73.262	66.4456	13.0439	7.08929	2.58227	2.34437	2.13184e-07	-2.982	down	--	--	--	--	--	--	--	Protein of unknown function, DUF538	--	S	Function unknown	hypothetical protein OsI_13105 [Oryza sativa Indica Group]
BGIOSGA009289	694	99	56	32	41	35	5.53017	0.779357	0.455515	0.245446	0.33971	0.282628	0.00340615	-2.09715	down	--	--	Biological Process: microtubule cytoskeleton organization (GO:0000226);; Biological Process: mitotic cell cycle (GO:0000278);; Biological Process: cell morphogenesis (GO:0000902);; Molecular Function: molecular_function (GO:0003674);; Molecular Function: binding (GO:0005488);; Molecular Function: protein binding (GO:0005515);; Cellular Component: cellular_component (GO:0005575);; Cellular Compone…	K16578|0.0e+00|osa:4331138|K16578 CLIP-associating protein 1/2 | (RefSeq) CLIP-associated protein isoform X1	--	[R]	General function prediction only	CLASP N terminal	CLIP-associated protein OS=Arabidopsis thaliana OX=3702 GN=CLASP PE=1 SV=1	U	Intracellular trafficking, secretion, and vesicular transport	hypothetical protein OsI_09437 [Oryza sativa Indica Group]
BGIOSGA004170	338	629	431	176	122	137	8.94013	16.5225	11.6557	4.54894	3.33978	3.68633	3.89502e-06	-1.46874	down	--	--	Molecular Function: peroxidase activity (GO:0004601);; Cellular Component: extracellular region (GO:0005576);; Biological Process: response to oxidative stress (GO:0006979);; Molecular Function: heme binding (GO:0020037);; Biological Process: hydrogen peroxide catabolic process (GO:0042744);; Molecular Function: metal ion binding (GO:0046872);;	K00430|9.2e-164|obr:102714060|K00430 peroxidase [EC:1.11.1.7] | (RefSeq) peroxidase 19	Phenylpropanoid biosynthesis (ko00940)	--	--	Peroxidase	Peroxidase 19 OS=Arabidopsis thaliana OX=3702 GN=PER19 PE=2 SV=1	G	Carbohydrate transport and metabolism	hypothetical protein OsI_03192 [Oryza sativa Indica Group]
BGIOSGA030840	140	146	34	11	10	4	1.79192	1.85718	0.446934	0.128414	0.132602	0.052615	1.17883e-05	-2.80714	down	[O]	Posttranslational modification, protein turnover, chaperones	Molecular Function: serine-type endopeptidase activity (GO:0004252);;	K15333|3.5e-77|nsy:104224633|K15333 tRNA guanosine-2'-O-methyltransferase [EC:2.1.1.34] | (RefSeq) uncharacterized protein LOC104224633	--	--	--	Subtilase family	Subtilisin-like protease SBT1.8 OS=Arabidopsis thaliana OX=3702 GN=SBT1.8 PE=1 SV=1	O	Posttranslational modification, protein turnover, chaperones	subtilisin-like protease SBT1.8 [Oryza sativa Japonica Group]
BGIOSGA013234	55	129	90	263	214	206	1.61638	3.78228	2.68904	7.58104	6.55351	6.20592	0.000328763	1.38408	up	--	--	--	--	--	--	--	--	--	--	--	hypothetical protein OsI_12848 [Oryza sativa Indica Group]
BGIOSGA008511	521	450	749	1301	1245	1382	16.138	13.8469	23.7303	39.4392	40.2115	43.7675	2.29427e-06	1.30256	up	--	--	Cellular Component: integral component of membrane (GO:0016021);;	--	--	--	--	Tetratricopeptide repeat	Protein FLUORESCENT IN BLUE LIGHT, chloroplastic OS=Arabidopsis thaliana OX=3702 GN=FLU PE=1 SV=1	S	Function unknown	hypothetical protein OsI_07850 [Oryza sativa Indica Group]
BGIOSGA013018	3677	3115	1537	1233	761	673	396.523	333.833	169.489	130.026	85.3986	74.1604	5.17251e-05	-1.42602	down	--	--	Cellular Component: integral component of membrane (GO:0016021);;	--	--	--	--	--	--	S	Function unknown	uncharacterized protein LOC4333328 [Oryza sativa Japonica Group]
BGIOSGA008564	50287	52025	78054	137555	124068	136272	1397.7	1436.81	2218.91	3738.62	3592.28	3871.18	1.48395e-07	1.26143	up	[G]	Carbohydrate transport and metabolism	Biological Process: glucose metabolic process (GO:0006006);; Molecular Function: oxidoreductase activity, acting on the aldehyde or oxo group of donors, NAD or NADP as acceptor (GO:0016620);; Molecular Function: NADP binding (GO:0050661);; Molecular Function: NAD binding (GO:0051287);;	K00134|5.4e-190|dosa:Os02t0601300-01|K00134 glyceraldehyde 3-phosphate dehydrogenase [EC:1.2.1.12] | (RefSeq) Os02g0601300; Similar to Glyceraldehyde-3-phosphate dehydrogenase, cytosolic 3 (EC 1.2.1.12).	Glycolysis / Gluconeogenesis (ko00010);; Carbon fixation in photosynthetic organisms (ko00710);; Carbon metabolism (ko01200);; Biosynthesis of amino acids (ko01230)	[G]	Carbohydrate transport and metabolism	Glyceraldehyde 3-phosphate dehydrogenase, C-terminal domain	Glyceraldehyde-3-phosphate dehydrogenase 3, cytosolic OS=Oryza sativa subsp. japonica OX=39947 GN=GAPC3 PE=2 SV=1	G	Carbohydrate transport and metabolism	hypothetical protein OsI_07948 [Oryza sativa Indica Group]
BGIOSGA010734	0	0	3	838	659	715	0	0	0.103208	34.432	28.8302	30.7064	5.05235e-64	7.97732	up	--	--	--	--	--	--	--	--	--	--	--	hypothetical protein OsI_11564 [Oryza sativa Indica Group]
BGIOSGA014165	1162	1288	695	553	342	223	23.8024	26.2281	14.5524	11.0733	7.28776	4.65244	0.000388441	-1.28933	down	[H]	Coenzyme transport and metabolism	Molecular Function: GTP cyclohydrolase I activity (GO:0003934);; Biological Process: 7,8-dihydroneopterin 3'-triphosphate biosynthetic process (GO:0035998);; Biological Process: tetrahydrofolate biosynthetic process (GO:0046654);;	K01495|1.9e-238|obr:102719953|K01495 GTP cyclohydrolase IA [EC:3.5.4.16] | (RefSeq) GTP cyclohydrolase 1	Folate biosynthesis (ko00790)	[H]	Coenzyme transport and metabolism	GTP cyclohydrolase I	GTP cyclohydrolase 1 OS=Solanum lycopersicum OX=4081 GN=GCH1 PE=1 SV=1	H	Coenzyme transport and metabolism	hypothetical protein OsI_17791 [Oryza sativa Indica Group]
BGIOSGA004044	389	383	511	1002	1034	997	10.0678	9.8389	13.5372	25.3599	27.8981	26.3858	3.67323e-10	1.36724	up	[H]	Coenzyme transport and metabolism	Molecular Function: uroporphyrin-III C-methyltransferase activity (GO:0004851);; Cellular Component: chloroplast (GO:0009507);; Biological Process: siroheme biosynthetic process (GO:0019354);; Biological Process: methylation (GO:0032259);; Biological Process: oxidation-reduction process (GO:0055114);;	K02303|1.0e-170|osa:4326671|K02303 uroporphyrin-III C-methyltransferase [EC:2.1.1.107] | (RefSeq) uroporphyrinogen-III C-methyltransferase	Porphyrin and chlorophyll metabolism (ko00860)	[H]	Coenzyme transport and metabolism	Tetrapyrrole (Corrin/Porphyrin) Methylases	S-adenosyl-L-methionine-dependent uroporphyrinogen III methyltransferase, chloroplastic OS=Arabidopsis thaliana OX=3702 GN=UPM1 PE=1 SV=1	H	Coenzyme transport and metabolism	hypothetical protein OsI_02954 [Oryza sativa Indica Group]
BGIOSGA004881	466	210	49	12	21	6	17.1566	7.69257	1.8206	0.423983	0.78953	0.189512	3.89201e-06	-3.0999	down	--	--	Cellular Component: chloroplast (GO:0009507);; Biological Process: response to high light intensity (GO:0009644);; Biological Process: nonphotochemical quenching (GO:0010196);;	K03542|2.2e-143|dosa:Os01t0869800-01|K03542 photosystem II 22kDa protein | (RefSeq) Os01g0869800; Similar to Photosystem II subunit PsbS.	Photosynthesis (ko00195)	--	--	Chlorophyll A-B binding protein	Photosystem II 22 kDa protein 1, chloroplastic OS=Oryza sativa subsp. indica OX=39946 GN=PSBS1 PE=1 SV=1	I	Lipid transport and metabolism	photosystem II 22 kDa protein, chloroplastic [Oryza sativa Japonica Group]
BGIOSGA003677	1726	1916	2267	4017	3824	4125	27.3584	30.1631	36.7506	62.2556	63.131	66.8257	7.11329e-10	1.15694	up	--	--	Molecular Function: chromatin binding (GO:0003682);; Biological Process: transcription, DNA-templated (GO:0006351);;	--	--	[K]	Transcription	Transcription factor S-II (TFIIS), central domain	--	S	Function unknown	hypothetical protein OsI_02248 [Oryza sativa Indica Group]
BGIOSGA019749	80	74	111	191	182	135	1.50235	1.38792	2.14971	3.53402	3.59321	2.61326	0.00307696	1.02958	up	[C]	Energy production and conversion	Biological Process: cytokinin metabolic process (GO:0009690);; Molecular Function: cytokinin dehydrogenase activity (GO:0019139);; Molecular Function: FAD binding (GO:0071949);;	K00279|2.1e-307|dosa:Os05t0374200-00|K00279 cytokinin dehydrogenase [EC:1.5.99.12] | (RefSeq) Os05g0374200; Similar to Cytokinin dehydrogenase 2.	Zeatin biosynthesis (ko00908)	[C]	Energy production and conversion	Cytokinin dehydrogenase 1, FAD and cytokinin binding	Cytokinin dehydrogenase 9 OS=Oryza sativa subsp. japonica OX=39947 GN=CKX9 PE=2 SV=1	C	Energy production and conversion	hypothetical protein OsI_19727 [Oryza sativa Indica Group]
BGIOSGA024165	1375	769	318	31	41	38	25.1217	13.96	5.9298	0.549917	0.778833	0.706864	3.52101e-16	-3.84215	down	--	--	Molecular Function: hydrolase activity, hydrolyzing O-glycosyl compounds (GO:0004553);; Biological Process: carbohydrate metabolic process (GO:0005975);;	K19891|5.8e-66|smo:SELMODRAFT_442025|K19891 glucan endo-1,3-beta-glucosidase 1/2/3 [EC:3.2.1.39] | (RefSeq) hypothetical protein	Starch and sucrose metabolism (ko00500)	--	--	Glycosyl hydrolases family 17	Glucan endo-1,3-beta-glucosidase 12 OS=Arabidopsis thaliana OX=3702 GN=At4g29360 PE=2 SV=1	--	--	hypothetical protein OsI_26343 [Oryza sativa Indica Group]
BGIOSGA036274	148	262	141	64	16	18	10.7335	18.9386	10.4988	4.52141	1.19977	1.2914	0.000293352	-2.04611	down	--	--	Cellular Component: nucleosome (GO:0000786);; Molecular Function: DNA binding (GO:0003677);; Cellular Component: nucleus (GO:0005634);; Molecular Function: protein heterodimerization activity (GO:0046982);;	K11251|1.9e-66|dosa:Os12t0438000-02|K11251 histone H2A | (RefSeq) Os12g0438000; Similar to Histone H2A.	--	[B]	Chromatin structure and dynamics	C-terminus of histone H2A	Probable histone H2A.8 OS=Oryza sativa subsp. indica OX=39946 GN=OsI_036919 PE=3 SV=1	B	Chromatin structure and dynamics	RecName: Full=Probable histone H2A.8 [Oryza sativa Indica Group]
BGIOSGA029218	531	592	789	1350	1064	1256	14.3876	15.9325	21.8628	35.7688	30.0413	34.8012	1.49154e-05	1.06391	up	[G]	Carbohydrate transport and metabolism	Molecular Function: kinase activity (GO:0016301);; Molecular Function: phosphotransferase activity, alcohol group as acceptor (GO:0016773);;	K01177|2.9e-106|osa:4348840|K01177 beta-amylase [EC:3.2.1.2] | (RefSeq) uncharacterized protein LOC4348840	Starch and sucrose metabolism (ko00500)	[G]	Carbohydrate transport and metabolism	pfkB family carbohydrate kinase	Probable fructokinase-3 OS=Arabidopsis thaliana OX=3702 GN=At1g06020 PE=2 SV=1	G	Carbohydrate transport and metabolism	uncharacterized protein LOC4346357 isoform X1 [Oryza sativa Japonica Group]
BGIOSGA029906	464	558	535	339	166	177	9.74905	11.6478	11.4997	6.9619	3.62235	3.79445	0.00142199	-1.02002	down	[Q]	Secondary metabolites biosynthesis, transport and catabolism	Biological Process: fatty acid biosynthetic process (GO:0006633);; Cellular Component: integral component of membrane (GO:0016021);; Molecular Function: transferase activity, transferring acyl groups other than amino-acyl groups (GO:0016747);;	K15397|5.6e-267|dosa:Os09t0360500-01|K15397 3-ketoacyl-CoA synthase [EC:2.3.1.199] | (RefSeq) Os09g0360500; Thiolase-like, subgroup domain containing protein.	Fatty acid elongation (ko00062);; Plant-pathogen interaction (ko04626)	--	--	FAE1/Type III polyketide synthase-like protein	3-ketoacyl-CoA synthase 17 OS=Arabidopsis thaliana OX=3702 GN=KCS17 PE=1 SV=1	U	Intracellular trafficking, secretion, and vesicular transport	hypothetical protein EE612_047272 [Oryza sativa]
Oryza_sativa_newGene_555	212	215	215	815	486	534	4.48721	3.87918	3.74518	9.37239	4.62398	5.10852	1.24564e-11	1.61408	up	--	--	--	K14300|2.9e-30|pda:103721930|K14300 nuclear pore complex protein Nup133 | (RefSeq) LOW QUALITY PROTEIN: nuclear pore complex protein NUP133	RNA transport (ko03013)	--	--	Transposase family tnp2	--	S	Function unknown	PREDICTED: uncharacterized protein LOC102713149 isoform X2 [Oryza brachyantha]
BGIOSGA014663	4880	5120	5623	12382	9784	10635	71.8351	74.8923	84.6558	178.252	150.047	160.01	1.90413e-17	1.20891	up	[T]	Signal transduction mechanisms	Molecular Function: protein kinase activity (GO:0004672);; Molecular Function: ATP binding (GO:0005524);; Cellular Component: integral component of membrane (GO:0016021);; Molecular Function: carbohydrate binding (GO:0030246);;	K01176|2.3e-72|sbi:8065370|K01176 alpha-amylase [EC:3.2.1.1] | (RefSeq) alpha-amylase isozyme 2A	Starch and sucrose metabolism (ko00500)	--	--	Legume lectin domain	L-type lectin-domain containing receptor kinase SIT2 OS=Oryza sativa subsp. japonica OX=39947 GN=SIT2 PE=2 SV=2	T	Signal transduction mechanisms	L-type lectin-domain containing receptor kinase IV.1 [Oryza sativa Japonica Group]
BGIOSGA008499	455	636	811	1512	1308	1517	7.35165	10.2256	13.4239	23.9303	22.0452	25.0839	2.58797e-06	1.30061	up	--	--	--	--	--	--	--	--	--	S	Function unknown	hypothetical protein OsI_07811 [Oryza sativa Indica Group]
BGIOSGA016858	1470	1183	362	261	57	43	31.4987	25.1921	7.93165	5.46737	1.25528	0.94115	6.18995e-05	-2.4516	down	--	--	Molecular Function: endoribonuclease activity (GO:0004521);;	K14648|4.3e-256|dosa:Os04t0542900-01|K14648 poly(U)-specific endoribonuclease [EC:3.1.-.-] | (RefSeq) Os04g0542900; Similar to endonuclease, polyU-specific.	--	[R]	General function prediction only	Endoribonuclease XendoU	--	S	Function unknown	poly(U)-specific endoribonuclease-B [Oryza sativa Japonica Group]
BGIOSGA003801	0	4	0	2500	2222	2224	0	0.108353	0	81.665	77.312	75.9222	1.73087e-108	9.40228	up	--	--	--	--	--	--	--	--	--	--	--	hypothetical protein OsI_02508 [Oryza sativa Indica Group]
BGIOSGA004865	768	1220	986	330	594	238	22.4038	35.3535	29.4315	9.40306	18.0458	7.07677	0.00386331	-1.12848	down	[G]	Carbohydrate transport and metabolism	Biological Process: carbohydrate metabolic process (GO:0005975);; Molecular Function: fructose 1,6-bisphosphate 1-phosphatase activity (GO:0042132);;	K03841|1.7e-196|osa:4325071|K03841 fructose-1,6-bisphosphatase I [EC:3.1.3.11] | (RefSeq) fructose-1,6-bisphosphatase, cytosolic	Glycolysis / Gluconeogenesis (ko00010);; Pentose phosphate pathway (ko00030);; Fructose and mannose metabolism (ko00051);; Carbon fixation in photosynthetic organisms (ko00710);; Carbon metabolism (ko01200)	[G]	Carbohydrate transport and metabolism	Fructose-1-6-bisphosphatase, N-terminal domain	Fructose-1,6-bisphosphatase, cytosolic OS=Oryza sativa subsp. indica OX=39946 GN=OsI_04558 PE=2 SV=2	G	Carbohydrate transport and metabolism	fructose-1,6-bisphosphatase, cytosolic [Oryza sativa Japonica Group]
BGIOSGA005386	2460	2227	3058	4926	5212	5958	48.0485	43.2203	61.0899	94.082	106.042	118.938	2.37882e-07	1.19009	up	--	--	Molecular Function: protein binding (GO:0005515);;	--	--	--	--	PB1 domain	--	S	Function unknown	hypothetical protein OsI_09374 [Oryza sativa Indica Group]
BGIOSGA026484	1399	506	176	34	129	124	68.0416	24.4301	8.74424	1.61431	6.51884	6.13834	0.00127954	-2.11715	down	--	--	Cellular Component: photosystem I reaction center (GO:0009538);; Biological Process: photosynthesis (GO:0015979);;	K02692|5.4e-110|dosa:Os08t0560900-01|K02692 photosystem I subunit II | (RefSeq) Os08g0560900; Similar to Photosystem I reaction center subunit II, chloroplast precursor (Photosystem I 20 kDa subunit) (PSI-D).	Photosynthesis (ko00195)	--	--	PsaD	Photosystem I reaction center subunit II, chloroplastic OS=Hordeum vulgare OX=4513 GN=psaD PE=1 SV=1	C	Energy production and conversion	photosystem I reaction center subunit II, chloroplastic [Oryza sativa Japonica Group]
BGIOSGA029249	97	129	141	622	603	588	1.8032	2.39154	2.68858	11.4045	11.7711	11.2692	3.97907e-26	2.40117	up	--	--	Biological Process: response to hypoxia (GO:0001666);; Molecular Function: molecular_function (GO:0003674);; Molecular Function: catalytic activity (GO:0003824);; Molecular Function: protein kinase activity (GO:0004672);; Molecular Function: protein serine/threonine kinase activity (GO:0004674);; Molecular Function: protein serine/threonine/tyrosine kinase activity (GO:0004712);; Cellular Compone…	--	--	--	--	Protein of unknown function (DUF1618)	--	S	Function unknown	hypothetical protein OsI_32432 [Oryza sativa Indica Group]
BGIOSGA035719	1324	457	2101	3339	2892	4287	45.2751	15.5199	73.5218	111.692	103.068	149.897	0.00377616	1.43006	up	--	--	Biological Process: carbohydrate metabolic process (GO:0005975);;	K01183|1.7e-165|dosa:Os11t0701400-01|K01183 chitinase [EC:3.2.1.14] | (RefSeq) Os11g0701400; Chitinase (EC 3.2.1.14) III C10150-rice (EC 3.2.1.14).	Amino sugar and nucleotide sugar metabolism (ko00520)	[M]	Cell wall/membrane/envelope biogenesis	Glycosyl hydrolases family 18	Xylanase inhibitor protein 2 OS=Oryza sativa subsp. japonica OX=39947 GN=Chib3H-h PE=1 SV=1	G	Carbohydrate transport and metabolism	hypothetical protein OsI_37041 [Oryza sativa Indica Group]
BGIOSGA034471	158	173	194	1129	996	983	4.76145	5.18914	5.98279	33.3949	31.3635	30.3679	1.60534e-55	2.67962	up	[V]	Defense mechanisms	Molecular Function: ATP binding (GO:0005524);; Molecular Function: ATPase activity (GO:0016887);;	K05666|4.9e-121|egu:105040749|K05666 ATP-binding cassette, subfamily C (CFTR/MRP), member 2 | (RefSeq) ABC transporter C family member 10-like isoform X1	ABC transporters (ko02010)	[Q]	Secondary metabolites biosynthesis, transport and catabolism	ABC transporter	ABC transporter C family member 10 OS=Arabidopsis thaliana OX=3702 GN=ABCC10 PE=2 SV=2	V	Defense mechanisms	hypothetical protein OsI_35172 [Oryza sativa Indica Group]
BGIOSGA027879	115	58	29	3	19	4	4.32483	2.16436	1.09387	0.10814	0.721069	0.143738	0.00822316	-1.97884	down	--	--	--	K17911|9.9e-40|han:110903427|K17911 beta-carotene isomerase [EC:5.2.1.14] | (RefSeq) beta-carotene isomerase D27, chloroplastic-like	Carotenoid biosynthesis (ko00906)	--	--	Domain of unknown function (DUF4033)	Beta-carotene isomerase D27, chloroplastic OS=Oryza sativa subsp. japonica OX=39947 GN=D27 PE=1 SV=1	S	Function unknown	beta-carotene isomerase D27, chloroplastic-like [Oryza sativa Japonica Group]
BGIOSGA008912	1222	1598	769	709	372	411	36.5084	47.448	23.4913	20.6941	11.5667	12.528	0.00200175	-1.07081	down	[O]	Posttranslational modification, protein turnover, chaperones	Molecular Function: thioredoxin-disulfide reductase activity (GO:0004791);; Cellular Component: cytoplasm (GO:0005737);; Biological Process: removal of superoxide radicals (GO:0019430);;	K00384|1.4e-184|dosa:Os02t0713400-01|K00384 thioredoxin reductase (NADPH) [EC:1.8.1.9] | (RefSeq) Os02g0713400; Similar to Thioredoxin reductase 1 (EC 1.8.1.9) (NADPH-dependent thioredoxin reductase 1) (NTR 1).	Selenocompound metabolism (ko00450)	[O]	Posttranslational modification, protein turnover, chaperones	Pyridine nucleotide-disulphide oxidoreductase	Thioredoxin reductase NTRB OS=Oryza sativa subsp. japonica OX=39947 GN=NTRB PE=2 SV=1	O	Posttranslational modification, protein turnover, chaperones	thioredoxin reductase NTRB [Oryza sativa Japonica Group]
BGIOSGA002351	1362	1461	1964	3358	2690	3704	14.8958	15.8813	21.9676	35.9179	30.651	41.4091	6.0688e-06	1.15206	up	--	--	Molecular Function: transcription factor activity, sequence-specific DNA binding (GO:0003700);; Cellular Component: nucleus (GO:0005634);; Molecular Function: zinc ion binding (GO:0008270);; Biological Process: response to salt stress (GO:0009651);; Biological Process: regulation of hydrogen peroxide metabolic process (GO:0010310);; Cellular Component: integral component of membrane (GO:0016021);;	K15683|0.0e+00|dosa:Os01t0158900-01|K15683 NF-X1-type zinc finger protein NFXL1 | (RefSeq) Os01g0158900; Zinc finger, NF-X1-type domain containing protein.	--	[K]	Transcription	NF-X1 type zinc finger	NF-X1-type zinc finger protein NFXL2 OS=Arabidopsis thaliana OX=3702 GN=NFXL2 PE=1 SV=2	K	Transcription	hypothetical protein OsI_00492 [Oryza sativa Indica Group]
BGIOSGA037650	9	17	8	1045	846	951	0.21638	0.431329	0.212503	26.815	23.1304	25.4934	1.80451e-96	6.23813	up	--	--	--	--	--	--	--	--	--	S	Function unknown	hypothetical protein OsI_38830 [Oryza sativa Indica Group]
BGIOSGA011750	316	309	216	158	59	45	3.68679	3.57816	2.57678	1.80271	0.717356	0.534835	0.00319965	-1.42353	down	[M]	Cell wall/membrane/envelope biogenesis	Molecular Function: protein kinase activity (GO:0004672);; Molecular Function: ATP binding (GO:0005524);; Cellular Component: integral component of membrane (GO:0016021);;	K13435|2.0e-97|sly:101268866|K13435 serine/threonine-protein kinase Pto | (RefSeq) Pto; serine/threonine protein kinase Pto	Plant-pathogen interaction (ko04626)	[T]	Signal transduction mechanisms	Protein tyrosine and serine/threonine kinase	Probable receptor-like protein kinase At5g24010 OS=Arabidopsis thaliana OX=3702 GN=At5g24010 PE=1 SV=1	T	Signal transduction mechanisms	hypothetical protein OsI_09795 [Oryza sativa Indica Group]
BGIOSGA009324	304	686	217	117	153	49	8.69335	19.5227	6.34527	3.27359	4.55673	1.42686	0.00364122	-1.55606	down	[K]	Transcription	Cellular Component: cytosol (GO:0005829);; Molecular Function: O-methyltransferase activity (GO:0008171);; Molecular Function: nicotinate N-methyltransferase activity (GO:0008938);; Biological Process: nicotinate metabolic process (GO:1901847);;	K13066|1.1e-49|smo:SELMODRAFT_450945|K13066 caffeic acid 3-O-methyltransferase [EC:2.1.1.68] | (RefSeq) COMT1-2; caffeic acid O-methyltransferase	Phenylpropanoid biosynthesis (ko00940)	[R]	General function prediction only	O-methyltransferase domain	Caffeic acid 3-O-methyltransferase OS=Zea mays OX=4577 PE=3 SV=1	S	Function unknown	hypothetical protein OsI_09508 [Oryza sativa Indica Group]
BGIOSGA006205	334	542	512	163	210	219	11.5753	18.6555	18.1576	5.51148	7.56286	7.73128	0.00231851	-1.01496	down	--	--	Molecular Function: molecular_function (GO:0003674);; Molecular Function: nucleic acid binding (GO:0003676);; Molecular Function: transcription factor activity, sequence-specific DNA binding (GO:0003700);; Cellular Component: cellular_component (GO:0005575);; Cellular Component: intracellular (GO:0005622);; Cellular Component: cell (GO:0005623);; Cellular Component: nucleus (GO:0005634);; Biologi…	K14412|2.3e-13|obr:102714333|K14412 alpha-1,4-fucosyltransferase [EC:2.4.1.65] | (RefSeq) uncharacterized LOC102714333	Various types of N-glycan biosynthesis (ko00513)	[R]	General function prediction only	Zinc finger, C2H2 type	Zinc finger protein STOP1 homolog OS=Oryza sativa subsp. japonica OX=39947 GN=Os01g0871200 PE=2 SV=1	S	Function unknown	hypothetical protein OsI_07756 [Oryza sativa Indica Group]
BGIOSGA034866	155	132	238	0	9	0	3.4163	2.88244	5.37157	0	0.202589	0	6.52708e-08	-3.85834	down	--	--	Molecular Function: ADP binding (GO:0043531);;	K15078|1.7e-15|tcc:18614561|K15078 structure-specific endonuclease subunit SLX1 [EC:3.6.1.-] | (RefSeq) putative disease resistance protein RGA3	--	--	--	NB-ARC domain	--	S	Function unknown	NB-ARC domain, putative [Oryza sativa Japonica Group]
BGIOSGA002833	123	108	94	29	31	43	4.71042	4.10071	3.67996	1.0762	1.22869	1.67053	0.000990579	-1.38198	down	--	--	Molecular Function: protein dimerization activity (GO:0046983);;	K22484|3.1e-25|pvu:PHAVU_001G121200g|K22484 transcriptional regulator CBF1 | (RefSeq) hypothetical protein	--	--	--	Helix-loop-helix DNA-binding domain	Transcription factor bHLH30 OS=Arabidopsis thaliana OX=3702 GN=BHLH30 PE=1 SV=1	K	Transcription	putative transcription factor bHLH107 [Oryza sativa Japonica Group]
BGIOSGA008773	28511	29584	15516	12254	8952	6539	975.525	1005.79	542.995	409.975	319.074	228.663	3.88757e-05	-1.22063	down	[G]	Carbohydrate transport and metabolism	Molecular Function: channel activity (GO:0015267);; Cellular Component: integral component of membrane (GO:0016021);;	K09872|4.2e-164|dosa:Os02t0666200-01|K09872 aquaporin PIP | (RefSeq) Os02g0666200, PIP1;1, PIP1A, PLASMA_MEMBRANE_INTRINSIC_PROTEIN_1;1, PLASMA_MEMBRANE_INTRINSIC_PROTEIN_1A; Aquaporin.	--	[G]	Carbohydrate transport and metabolism	Major intrinsic protein	Aquaporin PIP1-1 OS=Oryza sativa subsp. japonica OX=39947 GN=PIP1-1 PE=2 SV=1	G	Carbohydrate transport and metabolism	aquaporin PIP1-1 [Oryza sativa Japonica Group]
BGIOSGA011822	696	674	443	266	257	235	13.5532	13.041	8.8207	5.06749	5.21396	4.66954	1.9012e-05	-1.07094	down	[QV]	Secondary metabolites biosynthesis, transport and catabolism;; Defense mechanisms	Molecular Function: monooxygenase activity (GO:0004497);; Molecular Function: iron ion binding (GO:0005506);; Cellular Component: integral component of membrane (GO:0016021);; Molecular Function: oxidoreductase activity, acting on paired donors, with incorporation or reduction of molecular oxygen (GO:0016705);; Molecular Function: heme binding (GO:0020037);;	K15402|4.2e-119|atr:110008559|K15402 fatty acid omega-hydroxylase [EC:1.14.-.-] | (RefSeq) cytochrome P450 86B1-like	Cutin, suberine and wax biosynthesis (ko00073)	[QI]	Secondary metabolites biosynthesis, transport and catabolism;; Lipid transport and metabolism	Cytochrome P450	Noroxomaritidine synthase OS=Narcissus aff. pseudonarcissus MK-2014 OX=1540222 GN=Cyp96T1 PE=1 SV=1	Q	Secondary metabolites biosynthesis, transport and catabolism	hypothetical protein OsI_09947 [Oryza sativa Indica Group]
BGIOSGA026081	1693	1813	693	611	313	182	87.4486	93.0579	36.5996	30.8602	16.8143	9.57047	0.000403475	-1.642	down	--	--	Cellular Component: integral component of membrane (GO:0016021);;	K19891|2.1e-18|ppp:112294008|K19891 glucan endo-1,3-beta-glucosidase 1/2/3 [EC:3.2.1.39] | (RefSeq) glucan endo-1,3-beta-glucosidase 3-like	Starch and sucrose metabolism (ko00500)	--	--	X8 domain	PLASMODESMATA CALLOSE-BINDING PROTEIN 2 OS=Arabidopsis thaliana OX=3702 GN=PDCB2 PE=1 SV=1	S	Function unknown	hypothetical protein OsI_26758 [Oryza sativa Indica Group]
BGIOSGA017046	311	328	262	893	814	927	9.14056	9.59343	7.89009	25.6917	24.945	27.8703	6.55859e-20	1.68437	up	[S]	Function unknown	Molecular Function: phospholipid scramblase activity (GO:0017128);;	--	--	[M]	Cell wall/membrane/envelope biogenesis	Scramblase	--	S	Function unknown	hypothetical protein OsI_17247 [Oryza sativa Indica Group]
BGIOSGA000601	271	207	376	551	615	641	27.3472	20.7798	38.8838	54.5097	64.7692	66.2746	0.000250915	1.18591	up	--	--	--	--	--	--	--	--	--	S	Function unknown	hypothetical protein OsI_04198 [Oryza sativa Indica Group]
BGIOSGA035087	211	163	103	45	45	18	3.59856	2.77002	1.79467	0.751071	0.798674	0.313672	0.000203492	-1.80431	down	--	--	Cellular Component: integral component of membrane (GO:0016021);;	K23570|1.1e-46|dosa:Os11t0264600-01|K23570 ER membrane protein complex subunit 10 | (RefSeq) Os11g0264600; Conserved hypothetical protein.	--	[S]	Function unknown	--	--	S	Function unknown	hypothetical protein OsI_35729 [Oryza sativa Indica Group]
BGIOSGA011824	3169	3058	833	352	244	151	61.4087	58.8812	16.5002	6.67067	4.91315	2.98465	6.91378e-10	-2.80735	down	[QV]	Secondary metabolites biosynthesis, transport and catabolism;; Defense mechanisms	Molecular Function: monooxygenase activity (GO:0004497);; Molecular Function: iron ion binding (GO:0005506);; Cellular Component: integral component of membrane (GO:0016021);; Molecular Function: oxidoreductase activity, acting on paired donors, with incorporation or reduction of molecular oxygen (GO:0016705);; Molecular Function: heme binding (GO:0020037);;	K15402|4.0e-93|pop:7486378|K15402 fatty acid omega-hydroxylase [EC:1.14.-.-] | (RefSeq) cytochrome P450 86B1	Cutin, suberine and wax biosynthesis (ko00073)	[QI]	Secondary metabolites biosynthesis, transport and catabolism;; Lipid transport and metabolism	Cytochrome P450	Noroxomaritidine synthase OS=Narcissus aff. pseudonarcissus MK-2014 OX=1540222 GN=Cyp96T1 PE=1 SV=1	Q	Secondary metabolites biosynthesis, transport and catabolism	hypothetical protein OsI_09950 [Oryza sativa Indica Group]
BGIOSGA021189	349	283	160	115	92	65	6.8315	5.49647	3.19788	2.18771	1.86795	1.29944	0.00108831	-1.30745	down	[QV]	Secondary metabolites biosynthesis, transport and catabolism;; Defense mechanisms	Molecular Function: monooxygenase activity (GO:0004497);; Molecular Function: iron ion binding (GO:0005506);; Cellular Component: integral component of membrane (GO:0016021);; Molecular Function: oxidoreductase activity, acting on paired donors, with incorporation or reduction of molecular oxygen (GO:0016705);; Molecular Function: heme binding (GO:0020037);;	K16084|9.5e-172|dosa:Os02t0569900-01|K16084 ent-cassa-12,15-diene 11-hydroxylase / oryzalexin D synthase [EC:1.14.14.112 1.14.14.123] | (RefSeq) Os02g0569900; Cytochrome P450 family protein.	Diterpenoid biosynthesis (ko00904)	[Q]	Secondary metabolites biosynthesis, transport and catabolism	Cytochrome P450	Cytochrome P450 76M5 OS=Oryza sativa subsp. japonica OX=39947 GN=CYP76M5 PE=1 SV=1	Q	Secondary metabolites biosynthesis, transport and catabolism	hypothetical protein OsI_23102 [Oryza sativa Indica Group]
BGIOSGA007267	501	458	310	168	200	159	9.18134	8.32902	5.81066	3.00464	3.80233	2.97925	0.000233614	-1.06846	down	[T]	Signal transduction mechanisms	Molecular Function: protein kinase activity (GO:0004672);; Molecular Function: ATP binding (GO:0005524);; Cellular Component: plasma membrane (GO:0005886);; Cellular Component: endosome membrane (GO:0010008);; Biological Process: xylem development (GO:0010089);; Cellular Component: integral component of membrane (GO:0016021);; Molecular Function: GTPase binding (GO:0051020);;	K01180|7.8e-63|cmax:111487562|K01180 endo-1,3(4)-beta-glucanase [EC:3.2.1.6] | (RefSeq) uncharacterized protein LOC111487562	--	[T]	Signal transduction mechanisms	Protein kinase domain	Receptor-like serine/threonine-protein kinase NCRK OS=Arabidopsis thaliana OX=3702 GN=NCRK PE=1 SV=1	T	Signal transduction mechanisms	hypothetical protein OsI_05542 [Oryza sativa Indica Group]
BGIOSGA028667	326	286	122	100	42	49	30.2039	26.282	11.5336	9.00837	3.98395	4.63988	0.00109533	-1.6217	down	--	--	--	--	--	--	--	--	--	S	Function unknown	hypothetical protein OsI_29245 [Oryza sativa Indica Group]
BGIOSGA023556	128	131	144	279	264	241	3.76438	3.82889	4.33461	8.05709	8.14301	7.26565	2.53534e-06	1.08802	up	--	--	Molecular Function: DNA binding (GO:0003677);; Molecular Function: zinc ion binding (GO:0008270);; Cellular Component: host cell nucleus (GO:0042025);;	--	--	[KB]	Transcription;; Chromatin structure and dynamics	Methyl-CpG binding domain	Methyl-CpG-binding domain-containing protein 2 OS=Arabidopsis thaliana OX=3702 GN=MBD2 PE=1 SV=1	S	Function unknown	hypothetical protein OsI_24363 [Oryza sativa Indica Group]
BGIOSGA027540	957	728	687	303	273	309	49.19	37.1826	36.1168	15.2278	14.6004	16.2301	6.08113e-08	-1.2359	down	--	--	Cellular Component: integral component of membrane (GO:0016021);;	--	--	--	--	--	--	--	--	hypothetical protein OsI_28060 [Oryza sativa Indica Group]
BGIOSGA002698	269	288	101	70	68	84	8.98321	9.54551	3.42008	2.28451	2.34935	2.83849	0.00811663	-1.26388	down	--	--	Molecular Function: nucleic acid binding (GO:0003676);; Molecular Function: endonuclease activity (GO:0004519);; Biological Process: DNA catabolic process (GO:0006308);;	--	--	--	--	S1/P1 Nuclease	Endonuclease 4 OS=Arabidopsis thaliana OX=3702 GN=ENDO4 PE=1 SV=1	S	Function unknown	hypothetical protein OsI_00234 [Oryza sativa Indica Group]
BGIOSGA003636	431	429	360	783	710	765	6.02742	5.96327	5.15161	10.7127	10.3377	10.9318	2.27914e-09	1.03472	up	--		Molecular Function: protein kinase activity (GO:0004672);; Molecular Function: ATP binding (GO:0005524);; Cellular Component: integral component of membrane (GO:0016021);;	K13415|3.1e-43|lang:109361902|K13415 protein brassinosteroid insensitive 1 [EC:2.7.10.1 2.7.11.1] | (RefSeq) brassinosteroid LRR receptor kinase-like	Plant hormone signal transduction (ko04075)	--	--	Protein kinase domain	Receptor protein kinase-like protein ZAR1 OS=Arabidopsis thaliana OX=3702 GN=ZAR1 PE=1 SV=1	T	Signal transduction mechanisms	hypothetical protein OsI_02173 [Oryza sativa Indica Group]
BGIOSGA000395	581	465	287	1811	1537	1427	12.3612	9.82709	6.24988	37.6993	34.0831	31.0515	4.55962e-13	1.93475	up	--	--	Cellular Component: integral component of membrane (GO:0016021);;	K14209|1.9e-09|cam:101501025|K14209 solute carrier family 36 (proton-coupled amino acid transporter) | (RefSeq) proton-coupled amino acid transporter 4-like	--	[E]	Amino acid transport and metabolism	Transmembrane amino acid transporter protein	Amino acid permease 8 OS=Arabidopsis thaliana OX=3702 GN=AAP8 PE=1 SV=1	E	Amino acid transport and metabolism	hypothetical protein OsI_04649 [Oryza sativa Indica Group]
BGIOSGA023499	188	291	201	97	80	82	5.53194	8.50286	6.03951	2.78943	2.42804	2.44643	0.000151416	-1.1883	down	[R]	General function prediction only	Cellular Component: integral component of membrane (GO:0016021);; Biological Process: xylan biosynthetic process (GO:0045492);;	K18801|1.0e-49|smo:SELMODRAFT_47473|K18801 glucuronoxylan 4-O-methyltransferase [EC:2.1.1.112] | (RefSeq) hypothetical protein	--	--	--	Polysaccharide biosynthesis	Protein IRX15-LIKE OS=Arabidopsis thaliana OX=3702 GN=IRX15-L PE=2 SV=1	S	Function unknown	hypothetical protein OsI_24242 [Oryza sativa Indica Group]
BGIOSGA012921	1576	1554	2151	3340	3427	3545	47.6491	46.7126	66.552	98.7935	107.973	109.585	8.11735e-07	1.09846	up	[M]	Cell wall/membrane/envelope biogenesis	Cellular Component: integral component of membrane (GO:0016021);;	K14570|7.1e-19|olu:OSTLU_87987|K14570 RNA exonuclease 1 [EC:3.1.-.-] | (RefSeq) predicted protein	Ribosome biogenesis in eukaryotes (ko03008)	--	--	--	--	S	Function unknown	hypothetical protein [Oryza sativa Japonica Group]
BGIOSGA015000	276	141	47	22	26	16	14.5439	7.35672	2.49672	1.08979	1.42037	0.855713	0.000324377	-2.22336	down	[P]	Inorganic ion transport and metabolism	Molecular Function: gamma-glutamylcyclotransferase activity (GO:0003839);; Cellular Component: cytosol (GO:0005829);; Biological Process: glutathione catabolic process (GO:0006751);;	K22596|2.0e-106|dosa:Os04t0448600-01|K22596 gamma-glutamylcyclotransferase, plant [EC:4.3.2.9] | (RefSeq) Os04g0448600; ChaC-like protein family protein.	Glutathione metabolism (ko00480)	[P]	Inorganic ion transport and metabolism	ChaC-like protein	Gamma-glutamylcyclotransferase 2-3 OS=Arabidopsis thaliana OX=3702 GN=GGCT2;3 PE=1 SV=1	P	Inorganic ion transport and metabolism	hypothetical protein OsI_16082 [Oryza sativa Indica Group]
BGIOSGA025604	378	463	565	923	910	1057	12.4486	15.1413	19.0356	29.7497	31.2263	35.587	5.38319e-06	1.16764	up	--	--	Cellular Component: mitochondrion (GO:0005739);; Biological Process: cellular response to oxidative stress (GO:0034599);;	--	--	[L]	Replication, recombination and repair	TLD	--	L	Replication, recombination and repair	hypothetical protein OsI_25820 [Oryza sativa Indica Group]
BGIOSGA023223	1273	1161	542	434	203	97	15.7287	14.2517	6.84104	5.2435	2.60926	1.21338	0.0006091	-1.70989	down	[I]	Lipid transport and metabolism	Molecular Function: phospholipase D activity (GO:0004630);; Molecular Function: calcium ion binding (GO:0005509);; Cellular Component: membrane (GO:0016020);; Biological Process: lipid catabolic process (GO:0016042);; Biological Process: phosphatidylcholine metabolic process (GO:0046470);; Molecular Function: N-acylphosphatidylethanolamine-specific phospholipase D activity (GO:0070290);;	K01115|0.0e+00|dosa:Os06t0604400-01|K01115 phospholipase D1/2 [EC:3.1.4.4] | (RefSeq) Os06g0604400, PLDALPHA3, PHOSPHOLIPASE_D_ALPHA_3; Similar to Phospholipase D.	Glycerophospholipid metabolism (ko00564);; Ether lipid metabolism (ko00565);; Endocytosis (ko04144)	[I]	Lipid transport and metabolism	Phospholipase D C terminal	Phospholipase D alpha 2 OS=Oryza sativa subsp. japonica OX=39947 GN=PLD2 PE=2 SV=2	I	Lipid transport and metabolism	hypothetical protein OsI_23625 [Oryza sativa Indica Group]
BGIOSGA028277	181	64	43	26	6	6	3.18199	1.12032	0.77428	0.44393	0.098339	0.101521	0.00253671	-2.12985	down	[IQ]	Lipid transport and metabolism;; Secondary metabolites biosynthesis, transport and catabolism	Molecular Function: catalytic activity (GO:0003824);;	K01904|2.6e-312|dosa:Os08t0245200-01|K01904 4-coumarate--CoA ligase [EC:6.2.1.12] | (RefSeq) Os08g0245200; Similar to 4-coumarate--CoA ligase 1 (EC 6.2.1.12) (4CL 1) (4-coumaroyl-CoA synthase 1).	Ubiquinone and other terpenoid-quinone biosynthesis (ko00130);; Phenylpropanoid biosynthesis (ko00940)	[I]	Lipid transport and metabolism	AMP-binding enzyme	Probable 4-coumarate--CoA ligase 1 OS=Oryza sativa subsp. japonica OX=39947 GN=4CL1 PE=2 SV=2	IQ	Lipid transport and metabolism;; Secondary metabolites biosynthesis, transport and catabolism	hypothetical protein OsI_28410 [Oryza sativa Indica Group]
BGIOSGA011214	1527	1632	886	911	319	299	39.8539	42.3313	23.6462	23.2571	8.65646	7.96955	0.00714397	-1.18932	down	--	--	Cellular Component: integral component of membrane (GO:0016021);;	K15281|5.7e-145|spen:107015136|K15281 solute carrier family 35 | (RefSeq) GDP-mannose transporter GONST3-like	--	[GOU]	Carbohydrate transport and metabolism;; Posttranslational modification, protein turnover, chaperones;; Intracellular trafficking, secretion, and vesicular transport	Triose-phosphate Transporter family	GDP-mannose transporter GONST3 OS=Arabidopsis thaliana OX=3702 GN=GONST3 PE=2 SV=1	U	Intracellular trafficking, secretion, and vesicular transport	GDP-mannose transporter GONST3 isoform X1 [Oryza sativa Japonica Group]
BGIOSGA001578	118	87	141	188	635	1164	3.48225	2.54767	4.27679	5.45789	19.6396	35.3416	4.82034e-05	2.32798	up	--	--	Molecular Function: DNA binding (GO:0003677);; Cellular Component: nucleus (GO:0005634);; Biological Process: regulation of transcription, DNA-templated (GO:0006355);;	K00521|1.9e-35|cmos:111447866|K00521 ferric-chelate reductase [EC:1.16.1.7] | (RefSeq) ferric reduction oxidase 7, chloroplastic-like	--	--	--	No apical meristem (NAM) protein	NAC domain-containing protein 87 OS=Arabidopsis thaliana OX=3702 GN=NAC087 PE=2 SV=1	S	Function unknown	NAC domain-containing protein 79 [Oryza sativa Japonica Group]
BGIOSGA006126	239	245	103	56	89	32	8.06775	8.23947	3.53835	1.82701	3.12404	1.103	0.00747695	-1.39673	down	--	--	Cellular Component: cellular_component (GO:0005575);; Cellular Component: intracellular (GO:0005622);; Cellular Component: cell (GO:0005623);; Cellular Component: cytoplasm (GO:0005737);; Cellular Component: chloroplast (GO:0009507);; Cellular Component: plastid (GO:0009536);; Cellular Component: organelle (GO:0043226);; Cellular Component: membrane-bounded organelle (GO:0043227);; Cellular Compo…	--	--	--	--	Rhodanese-like domain	Rhodanese-like domain-containing protein 11, chloroplastic OS=Arabidopsis thaliana OX=3702 GN=STR11 PE=2 SV=1	S	Function unknown	rhodanese-like domain-containing protein 11, chloroplastic [Oryza sativa Japonica Group]
BGIOSGA012281	1030	926	1032	2113	2324	2914	24.5561	21.9339	25.1736	49.2654	57.7401	71.0309	6.39222e-10	1.43521	up	[M]	Cell wall/membrane/envelope biogenesis	--	K06119|8.4e-243|dosa:Os03t0265100-01|K06119 sulfoquinovosyltransferase [EC:2.4.1.-] | (RefSeq) Os03g0265100; Glycosyl transferase, group 1 domain containing protein.	Glycerolipid metabolism (ko00561)	[MOI]	Cell wall/membrane/envelope biogenesis;; Posttranslational modification, protein turnover, chaperones;; Lipid transport and metabolism	Glycosyl transferases group 1	Sulfoquinovosyl transferase SQD2 OS=Arabidopsis thaliana OX=3702 GN=SQD2 PE=1 SV=1	M	Cell wall/membrane/envelope biogenesis	hypothetical protein OsI_10861 [Oryza sativa Indica Group]
BGIOSGA018220	1485	1701	966	797	598	387	241.544	274.862	160.68	126.759	101.279	64.3179	0.000889039	-1.03971	down	--	--	Molecular Function: structural constituent of ribosome (GO:0003735);; Cellular Component: ribosome (GO:0005840);; Biological Process: translation (GO:0006412);;	K02905|9.3e-26|dosa:Os01t0304000-01|K02905 large subunit ribosomal protein L29e | (RefSeq) Os01g0304000; Similar to Ribosomal protein L29.	Ribosome (ko03010)	[J]	Translation, ribosomal structure and biogenesis	Ribosomal L29e protein family	60S ribosomal protein L29-1 OS=Arabidopsis thaliana OX=3702 GN=RPL29A PE=1 SV=1	J	Translation, ribosomal structure and biogenesis	60S ribosomal protein L29-1 [Oryza sativa Japonica Group]
BGIOSGA014544	443	697	190	137	23	5	10.3662	16.197	4.54671	3.11892	0.559576	0.100145	0.00373633	-2.13212	down	--	--	Cellular Component: host cell nucleus (GO:0042025);;	K21777|1.4e-232|dosa:Os04t0563700-01|K21777 G2/mitotic-specific cyclin-B, other | (RefSeq) Os04g0563700, CYCB2;1, CYCLIN-B2-1; Cyclin.	--	[D]	Cell cycle control, cell division, chromosome partitioning	Cyclin, N-terminal domain	Cyclin-B2-1 OS=Oryza sativa subsp. indica OX=39946 GN=CYCB2-1 PE=1 SV=1	D	Cell cycle control, cell division, chromosome partitioning	RecName: Full=Cyclin-B2-1; AltName: Full=CycOs1; AltName: Full=G2/mitotic-specific cyclin-B2-1; Short=CycB2;1 [Oryza sativa Indica Group]
BGIOSGA034597	1239	1371	1925	4713	3263	4139	29.6731	32.6365	47.168	110.447	81.4589	101.378	1.3136e-09	1.52139	up	[M]	Cell wall/membrane/envelope biogenesis	Molecular Function: protein serine/threonine kinase activity (GO:0004674);; Molecular Function: ATP binding (GO:0005524);;	K00924|5.9e-103|boe:106307512|K00924 kinase [EC:2.7.1.-] | (RefSeq) probable receptor-like protein kinase At3g55450 isoform X1	--	[T]	Signal transduction mechanisms	Protein tyrosine and serine/threonine kinase	Probable serine/threonine-protein kinase PBL8 OS=Arabidopsis thaliana OX=3702 GN=PBL8 PE=1 SV=1	T	Signal transduction mechanisms	probable serine/threonine-protein kinase PBL8 isoform X1 [Oryza sativa Japonica Group]
BGIOSGA004435	704	603	231	129	64	65	20.7822	17.6756	6.96692	3.70027	1.96888	1.93295	1.41536e-06	-2.21334	down	--	--	Cellular Component: nucleus (GO:0005634);; Biological Process: regulation of transcription, DNA-templated (GO:0006355);; Biological Process: auxin-activated signaling pathway (GO:0009734);;	K14484|2.7e-175|dosa:Os01t0741900-01|K14484 auxin-responsive protein IAA | (RefSeq) Os01g0741900; Similar to Auxin-responsive protein IAA26 (Indoleacetic acid-induced protein 26) (Phytochrome-associated protein 1).	Plant hormone signal transduction (ko04075)	--	--	AUX/IAA family	Auxin-responsive protein IAA6 OS=Oryza sativa subsp. japonica OX=39947 GN=IAA6 PE=2 SV=1	K	Transcription	hypothetical protein OsI_03686 [Oryza sativa Indica Group]
BGIOSGA018106	398	354	176	138	133	92	6.44171	5.68963	2.89885	2.17043	2.24067	1.51931	0.00434366	-1.12714	down	--	--	Cellular Component: vacuole (GO:0005773);;	--	--	--	--	Peptide N-acetyl-beta-D-glucosaminyl asparaginase amidase A	Peptide-N4-(N-acetyl-beta-glucosaminyl)asparagine amidase A OS=Prunus dulcis OX=3755 PE=1 SV=2	S	Function unknown	hypothetical protein OsI_19859 [Oryza sativa Indica Group]
BGIOSGA024097	184	173	69	43	28	12	4.17518	3.91177	1.59146	0.952033	0.661545	0.271843	0.000721649	-1.91778	down	[P]	Inorganic ion transport and metabolism	Biological Process: inositol phosphate dephosphorylation (GO:0046855);;	K01082|2.2e-233|dosa:Os07t0558300-01|K01082 3'(2'), 5'-bisphosphate nucleotidase [EC:3.1.3.7] | (RefSeq) Os07g0558300; Inositol monophosphatase family protein.	Sulfur metabolism (ko00920)	[FP]	Nucleotide transport and metabolism;; Inorganic ion transport and metabolism	Inositol monophosphatase family	Putative PAP-specific phosphatase, mitochondrial OS=Arabidopsis thaliana OX=3702 GN=At4g05090 PE=2 SV=1	P	Inorganic ion transport and metabolism	hypothetical protein OsI_26462 [Oryza sativa Indica Group]
BGIOSGA022051	155	161	337	495	532	602	6.34451	6.54486	14.1164	19.8115	22.7	25.1937	0.000605686	1.37738	up	--	--	Cellular Component: integral component of membrane (GO:0016021);;	--	--	--	--	--	--	--	--	uncharacterized protein LOC4339934 [Oryza sativa Japonica Group]
BGIOSGA014973	455	343	46	35	20	11	7.86525	5.87458	0.798414	0.588022	0.347316	0.180973	2.8535e-05	-2.7683	down	[E]	Amino acid transport and metabolism	Biological Process: glutathione catabolic process (GO:0006751);; Molecular Function: glutathione hydrolase activity (GO:0036374);;	K18592|0.0e+00|dosa:Os04t0457500-01|K18592 gamma-glutamyltranspeptidase / glutathione hydrolase / leukotriene-C4 hydrolase [EC:2.3.2.2 3.4.19.13 3.4.19.14] | (RefSeq) Os04g0457500; Similar to H0523F07.13 protein.	Taurine and hypotaurine metabolism (ko00430);; Cyanoamino acid metabolism (ko00460);; Glutathione metabolism (ko00480);; Arachidonic acid metabolism (ko00590)	[E]	Amino acid transport and metabolism	Gamma-glutamyltranspeptidase	Glutathione hydrolase 1 OS=Arabidopsis thaliana OX=3702 GN=GGT1 PE=2 SV=1	E	Amino acid transport and metabolism	hypothetical protein OsI_16142 [Oryza sativa Indica Group]
Oryza_sativa_newGene_7458	38	22	23	131	150	186	0.482625	0.266725	0.288603	2.20981	2.83998	3.14122	4.00101e-09	2.4582	up	--	--	--	--	--	--	--	--	--	--	--	Os04g0274700 [Oryza sativa Japonica Group]
BGIOSGA017823	167	193	40	36	24	22	3.19343	3.67802	0.768076	0.670639	0.472068	0.430766	0.00304691	-1.79028	down	[T]	Signal transduction mechanisms	Molecular Function: protein kinase activity (GO:0004672);; Molecular Function: calcium ion binding (GO:0005509);; Molecular Function: ATP binding (GO:0005524);;	K13412|2.6e-294|dosa:Os05t0489900-01|K13412 calcium-dependent protein kinase [EC:2.7.11.1] | (RefSeq) Os05g0489900, CCAMK, DMI3, CALCIUM/CALMODULIN-DEPENDENT_PROTEIN_KINASE, DOESN'T_MAKE_INFECTIONS_3; Ca/calmodulin-dependent protein kinase, Calcium/calmodulin-dependent protein kinase, Bacterial and fungal symbioses, Common symbiosis signaling (SYM) pathway	Plant-pathogen interaction (ko04626)	[T]	Signal transduction mechanisms	Protein kinase domain	Calcium and calcium/calmodulin-dependent serine/threonine-protein kinase OS=Oryza sativa subsp. japonica OX=39947 GN=CCAMK PE=2 SV=1	T	Signal transduction mechanisms	RecName: Full=Calcium and calcium/calmodulin-dependent serine/threonine-protein kinase; Short=OsCCaMK [Oryza sativa Japonica Group]
BGIOSGA028797	2001	1675	751	691	390	403	50.2474	41.7984	19.2927	16.9723	10.1973	10.3249	0.000552514	-1.34605	down	[C]	Energy production and conversion	Cellular Component: peroxisome (GO:0005777);; Biological Process: response to fungus (GO:0009620);; Biological Process: jasmonic acid biosynthetic process (GO:0009695);; Molecular Function: FMN binding (GO:0010181);; Biological Process: response to ozone (GO:0010193);; Molecular Function: 12-oxophytodienoate reductase activity (GO:0016629);; Biological Process: oxylipin biosynthetic process (GO:0…	K05894|4.1e-231|dosa:Os08t0459600-01|K05894 12-oxophytodienoic acid reductase [EC:1.3.1.42] | (RefSeq) Os08g0459600, OPR7, 12-OXOPHYTODIENOATE_REDUCTASE_7; Similar to 12-oxophytodienoate reductase 3 (EC 1.3.1.42) (12-oxophytodienoate- 10,11-reductase 3) (OPDA-reductase 3) (LeOPR3).	alpha-Linolenic acid metabolism (ko00592)	[CR]	Energy production and conversion;; General function prediction only	NADH:flavin oxidoreductase / NADH oxidase family	12-oxophytodienoate reductase 7 OS=Oryza sativa subsp. japonica OX=39947 GN=OPR7 PE=2 SV=1	C	Energy production and conversion	12-oxophytodienoate reductase 7 [Oryza sativa Japonica Group]
BGIOSGA004477	480	329	50	26	15	11	13.7063	9.33325	1.43955	0.715083	0.418646	0.302008	1.58096e-06	-3.08574	down	--	--	--	--	--	--	--	--	--	S	Function unknown	hypothetical protein OsI_03772 [Oryza sativa Indica Group]
BGIOSGA014687	570	210	180	109	78	115	7.79398	2.84847	2.50894	1.45035	1.09991	1.60289	0.00863546	-1.34677	down	[S]	Function unknown	Cellular Component: integral component of membrane (GO:0016021);; Biological Process: transmembrane transport (GO:0055085);;	K15363|3.3e-69|bna:111210893|K15363 fanconi-associated nuclease 1 [EC:3.1.21.- 3.1.4.1] | (RefSeq) fanconi-associated nuclease 1 homolog	--	--	--	OPT oligopeptide transporter protein	Probable metal-nicotianamine transporter YSL13 OS=Oryza sativa subsp. japonica OX=39947 GN=YSL13 PE=2 SV=2	S	Function unknown	hypothetical protein OsI_16698 [Oryza sativa Indica Group]
Oryza_sativa_newGene_6189	0	0	0	59	59	59	0	0	0	1.28219	1.36631	1.32731	1.77271e-13	5.02862	up	--	--	--	--	--	--	--	--	--	--	--	retrotransposon protein, putative, Ty3-gypsy sub-class [Oryza sativa Japonica Group]
BGIOSGA023697	496	302	227	96	92	116	10.3074	6.22985	4.82463	1.94765	1.97906	2.46532	0.000145217	-1.48652	down	--	--	Molecular Function: DNA binding (GO:0003677);; Cellular Component: nucleus (GO:0005634);; Biological Process: regulation of transcription, DNA-templated (GO:0006355);;	K16222|4.5e-46|crb:17875230|K16222 Dof zinc finger protein DOF5.5 | (RefSeq) cyclic dof factor 1	Circadian rhythm - plant (ko04712)	--	--	Dof domain, zinc finger	Cyclic dof factor 2 OS=Arabidopsis thaliana OX=3702 GN=CDF2 PE=1 SV=2	S	Function unknown	hypothetical protein OsI_27376 [Oryza sativa Indica Group]
BGIOSGA005606	311	408	437	9	55	1	9.29439	12.1426	13.3901	0.249951	1.68963	0.029925	8.35632e-05	-2.85123	down	--	--	--	--	--	--	--	--	--	--	--	hypothetical protein OsI_08970 [Oryza sativa Indica Group]
BGIOSGA011915	3157	2428	1408	1006	1005	808	157.407	120.277	71.7811	49.025	52.1668	41.1772	0.000352704	-1.10876	down	[E]	Amino acid transport and metabolism	Molecular Function: iron ion binding (GO:0005506);; Cellular Component: nucleus (GO:0005634);; Cellular Component: cytoplasm (GO:0005737);; Molecular Function: acireductone dioxygenase [iron(II)-requiring] activity (GO:0010309);; Biological Process: L-methionine salvage from methylthioadenosine (GO:0019509);;	K08967|6.9e-118|dosa:Os03t0161800-01|K08967 1,2-dihydroxy-3-keto-5-methylthiopentene dioxygenase [EC:1.13.11.53 1.13.11.54] | (RefSeq) Os03g0161800, SUBMERGENCE-INDUCED_PROTEIN_2A, SIP2A; Similar to SIPL.	Cysteine and methionine metabolism (ko00270)	[S]	Function unknown	ARD/ARD' family	1,2-dihydroxy-3-keto-5-methylthiopentene dioxygenase 2 OS=Oryza sativa subsp. indica OX=39946 GN=ARD2 PE=2 SV=2	S	Function unknown	RecName: Full=1,2-dihydroxy-3-keto-5-methylthiopentene dioxygenase 2; AltName: Full=Acireductone dioxygenase (Fe(2+)-requiring) 2; Short=ARD 2; Short=Fe-ARD 2; AltName: Full=Submergence-induced protein 2A [Oryza sativa Indica Group]
BGIOSGA000767	190	133	156	454	491	636	11.0761	7.66618	9.2609	25.9101	29.7987	37.8847	1.22609e-09	1.82053	up	--	--	Molecular Function: pattern binding (GO:0001871);; Molecular Function: (1->3)-beta-D-glucan binding (GO:0001872);; Molecular Function: molecular_function (GO:0003674);; Molecular Function: catalytic activity (GO:0003824);; Molecular Function: hydrolase activity, hydrolyzing O-glycosyl compounds (GO:0004553);; Molecular Function: binding (GO:0005488);; Cellular Component: cellular_component (GO:00…	K19891|2.2e-19|smo:SELMODRAFT_231287|K19891 glucan endo-1,3-beta-glucosidase 1/2/3 [EC:3.2.1.39] | (RefSeq) hypothetical protein	Starch and sucrose metabolism (ko00500)	--	--	X8 domain	PLASMODESMATA CALLOSE-BINDING PROTEIN 4 OS=Arabidopsis thaliana OX=3702 GN=PDCB4 PE=1 SV=1	S	Function unknown	hypothetical protein OsI_03847 [Oryza sativa Indica Group]
BGIOSGA000868	249	272	166	86	92	72	34.6624	37.7306	23.6111	11.631	13.3901	10.1426	0.000124283	-1.24461	down	--	--	Cellular Component: mitochondrial outer membrane translocase complex (GO:0005742);; Biological Process: protein import into mitochondrial matrix (GO:0030150);;	K17771|3.3e-30|dosa:Os01t0732000-01|K17771 mitochondrial import receptor subunit TOM7 | (RefSeq) Os01g0732000; Similar to Mitochondrial import receptor subunit TOM7-1 (Translocase of outer membrane 7 kDa subunit 1).	--	--	--	TOM7 family	Mitochondrial import receptor subunit TOM7-1 OS=Solanum tuberosum OX=4113 GN=TOM7-1 PE=3 SV=3	U	Intracellular trafficking, secretion, and vesicular transport	mitochondrial import receptor subunit TOM7-1 [Oryza sativa Japonica Group]
BGIOSGA036799	314	262	142	63	67	38	3.33949	2.76896	1.54498	0.651289	0.738159	0.41156	1.87313e-05	-1.80012	down	--	--	Cellular Component: cellular_component (GO:0005575);; Cellular Component: intracellular (GO:0005622);; Cellular Component: cell (GO:0005623);; Cellular Component: cytoplasm (GO:0005737);; Biological Process: organelle organization (GO:0006996);; Biological Process: biological_process (GO:0008150);; Cellular Component: chloroplast (GO:0009507);; Cellular Component: plastid envelope (GO:0009526);; …	--	--	--	--	--	Protein CHUP1, chloroplastic OS=Arabidopsis thaliana OX=3702 GN=CHUP1 PE=1 SV=1	S	Function unknown	hypothetical protein OsI_37158 [Oryza sativa Indica Group]
BGIOSGA034758	90	72	115	36	31	28	2.34148	1.86267	3.06571	0.909709	0.836204	0.735871	0.0030208	-1.29583	down	[I]	Lipid transport and metabolism	Molecular Function: hydrolase activity (GO:0016787);;	K14493|1.9e-28|smo:SELMODRAFT_271143|K14493 gibberellin receptor GID1 [EC:3.-.-.-] | (RefSeq) GID1a-2; hypothetical protein	Plant hormone signal transduction (ko04075)	[V]	Defense mechanisms	alpha/beta hydrolase fold	Probable carboxylesterase 17 OS=Arabidopsis thaliana OX=3702 GN=CXE17 PE=1 SV=1	I	Lipid transport and metabolism	hypothetical protein OsI_35034 [Oryza sativa Indica Group]
BGIOSGA013061	1437	820	2145	7785	6073	7169	57.0121	32.3258	87.068	302.135	251.072	290.801	4.9242e-11	2.27079	up	[R]	General function prediction only	Cellular Component: integral component of membrane (GO:0016021);;	K24205|5.2e-131|dosa:Os03t0745600-01|K24205 protein lifeguard | (RefSeq) Os03g0745600; Uncharacterised protein family UPF0005 domain containing protein.	--	[T]	Signal transduction mechanisms	Inhibitor of apoptosis-promoting Bax1	Protein LIFEGUARD 4 OS=Arabidopsis thaliana OX=3702 GN=LFG4 PE=2 SV=1	S	Function unknown	protein LIFEGUARD 2 [Oryza sativa Japonica Group]
BGIOSGA003258	170	88	37	20	3	8	2.13151	1.08877	0.463493	0.245163	0.031966	0.091262	0.000711123	-2.36373	down	[O]	Posttranslational modification, protein turnover, chaperones	Molecular Function: serine-type endopeptidase activity (GO:0004252);;	K15333|4.1e-73|nsy:104224633|K15333 tRNA guanosine-2'-O-methyltransferase [EC:2.1.1.34] | (RefSeq) uncharacterized protein LOC104224633	--	--	--	Subtilase family	CO(2)-response secreted protease OS=Arabidopsis thaliana OX=3702 GN=CRSP PE=2 SV=1	O	Posttranslational modification, protein turnover, chaperones	hypothetical protein OsI_01395 [Oryza sativa Indica Group]
BGIOSGA002939	348	292	120	124	42	20	7.07035	5.88645	2.48161	2.45699	0.887793	0.399349	0.00992186	-1.6064	down	--	--	Molecular Function: molecular_function (GO:0003674);; Molecular Function: transcription factor activity, sequence-specific DNA binding (GO:0003700);; Biological Process: regulation of transcription, DNA-templated (GO:0006355);; Biological Process: biological_process (GO:0008150);; Biological Process: regulation of biosynthetic process (GO:0009889);; Biological Process: regulation of gene expressi…	K12309|2.9e-93|lja:Lj3g3v0323160.1|K12309 beta-galactosidase [EC:3.2.1.23] | (RefSeq) Lj3g3v0323160.1; -	Galactose metabolism (ko00052);; Other glycan degradation (ko00511);; Glycosaminoglycan degradation (ko00531);; Sphingolipid metabolism (ko00600);; Glycosphingolipid biosynthesis - ganglio series (ko00604)	[R]	General function prediction only	--	Protein indeterminate-domain 7 OS=Arabidopsis thaliana OX=3702 GN=IDD7 PE=2 SV=1	S	Function unknown	hypothetical protein OsI_00752 [Oryza sativa Indica Group]
BGIOSGA034903	10	21	29	145	150	123	0.122808	0.265759	0.393278	1.8896	2.07727	1.67497	4.57547e-09	2.67084	up	--	--	Molecular Function: protein binding (GO:0005515);;	K13420|1.4e-14|lang:109329198|K13420 LRR receptor-like serine/threonine-protein kinase FLS2 [EC:2.7.11.1] | (RefSeq) receptor kinase-like protein Xa21	MAPK signaling pathway - plant (ko04016);; Plant-pathogen interaction (ko04626)	--	--	Leucine rich repeat	Putative receptor-like protein kinase At3g47110 OS=Arabidopsis thaliana OX=3702 GN=At3g47110 PE=3 SV=1	S	Function unknown	hypothetical protein OsI_35298 [Oryza sativa Indica Group]
BGIOSGA009288	132	134	201	400	335	430	1.30695	1.31899	2.03734	3.87553	3.46024	4.36016	6.15009e-06	1.41436	up	--	--	Cellular Component: integral component of membrane (GO:0016021);;	--	--	--	--	Plant phosphoribosyltransferase C-terminal	FT-interacting protein 3 OS=Arabidopsis thaliana OX=3702 GN=FTIP3 PE=1 SV=1	S	Function unknown	hypothetical protein OsI_09434 [Oryza sativa Indica Group]
BGIOSGA025545	295	354	121	114	31	61	11.147	13.3015	4.65968	4.20364	1.21357	2.3269	0.00544779	-1.53876	down	--	--	--	--	--	--	--	Nucleotide-diphospho-sugar transferase	Uncharacterized protein At4g15970 OS=Arabidopsis thaliana OX=3702 GN=At4g15970 PE=2 SV=1	S	Function unknown	hypothetical protein OsI_25693 [Oryza sativa Indica Group]
BGIOSGA011975	127	81	61	30	25	20	5.26587	3.30769	2.58758	1.21333	1.08032	0.829474	0.00177028	-1.52817	down	[S]	Function unknown	Cellular Component: membrane (GO:0016020);;	K02221|3.1e-125|dosa:Os03t0178200-01|K02221 YggT family protein | (RefSeq) Os03g0178200; Protein of unknown function YGGT family protein.	--	--	--	YGGT family	YlmG homolog protein 2, chloroplastic OS=Arabidopsis thaliana OX=3702 GN=YLMG2 PE=2 SV=1	S	Function unknown	hypothetical protein OsI_10244 [Oryza sativa Indica Group]
BGIOSGA001930	513	619	553	160	215	193	17.6468	21.1693	19.4828	5.37039	7.68758	6.77652	4.2309e-08	-1.36639	down	[O]	Posttranslational modification, protein turnover, chaperones	Molecular Function: peroxidase activity (GO:0004601);; Cellular Component: mitochondrial matrix (GO:0005759);; Biological Process: response to oxidative stress (GO:0006979);; Biological Process: cell redox homeostasis (GO:0045454);; Biological Process: response to cadmium ion (GO:0046686);; Molecular Function: peroxiredoxin activity (GO:0051920);;	K24140|4.8e-27|cit:102626097|K24140 glutaredoxin-dependent peroxiredoxin [EC:1.11.1.25] | (RefSeq) peroxiredoxin-2	--	[O]	Posttranslational modification, protein turnover, chaperones	Redoxin	Peroxiredoxin-2F, mitochondrial OS=Oryza sativa subsp. japonica OX=39947 GN=PRXIIF PE=2 SV=1	O	Posttranslational modification, protein turnover, chaperones	peroxiredoxin-2F, mitochondrial [Oryza sativa Japonica Group]
BGIOSGA005869	1053	1605	210	205	210	240	35.6608	54.0063	7.25312	6.78393	7.37982	8.29353	0.00304691	-1.6788	down	--	--	Biological Process: response to water (GO:0009415);;	--	--	--	--	Dehydrin	Dehydrin DHN1 OS=Oryza sativa subsp. japonica OX=39947 GN=DHN1 PE=2 SV=1	S	Function unknown	hypothetical protein OsI_08410 [Oryza sativa Indica Group]
BGIOSGA026929	470	558	704	1045	977	1202	15.5259	18.3182	23.8022	33.78	33.6405	40.6112	9.91043e-05	1.0269	up	[H]	Coenzyme transport and metabolism	Biological Process: cellular protein modification process (GO:0006464);;	--	--	[H]	Coenzyme transport and metabolism	--	--	H	Coenzyme transport and metabolism	hypothetical protein OsI_29350 [Oryza sativa Indica Group]
BGIOSGA028836	68	246	110	621	804	831	7.44423	26.8548	12.3568	66.9065	92.2419	93.6268	1.22936e-07	2.3678	up	--	--	Molecular Function: alpha-amylase activity (GO:0004556);; Molecular Function: calcium ion binding (GO:0005509);; Biological Process: carbohydrate metabolic process (GO:0005975);; Molecular Function: alpha-amylase activity (releasing maltohexaose) (GO:0103025);;	K01176|8.6e-44|dosa:Os08t0473900-01|K01176 alpha-amylase [EC:3.2.1.1] | (RefSeq) Os08g0473900, AMY3D, ALPHA-AMYLASE_3D; Alpha-amylase isozyme 3D precursor (EC 3.2.1.1) (1,4-alpha-D-glucan glucanohydrolase).	Starch and sucrose metabolism (ko00500)	[G]	Carbohydrate transport and metabolism	Alpha-amylase C-terminal beta-sheet domain	Alpha-amylase isozyme 3D OS=Oryza sativa subsp. japonica OX=39947 GN=AMY1.3 PE=2 SV=2	G	Carbohydrate transport and metabolism	hypothetical protein OsI_29571 [Oryza sativa Indica Group]
BGIOSGA003953	80	46	174	537	636	452	3.94988	2.23348	8.8053	26.0203	32.8392	22.8958	1.10087e-06	2.31733	up	[O]	Posttranslational modification, protein turnover, chaperones	--	K09510|3.9e-12|sita:101776241|K09510 DnaJ homolog subfamily B member 4 | (RefSeq) dnaJ homolog subfamily B member 4 isoform X1	--	[O]	Posttranslational modification, protein turnover, chaperones	DnaJ domain	DnaJ protein P58IPK homolog A OS=Oryza sativa subsp. japonica OX=39947 GN=P58A PE=1 SV=1	O	Posttranslational modification, protein turnover, chaperones	hypothetical protein OsI_02782 [Oryza sativa Indica Group]
BGIOSGA008274	263	220	106	44	54	19	6.4378	5.35221	2.6536	1.04059	1.35997	0.46106	0.000157654	-1.93835	down	--	--	--	--	--	--	--	--	--	S	Function unknown	hypothetical protein OsI_07342 [Oryza sativa Indica Group]
BGIOSGA009592	316	391	425	1040	577	707	17.0188	20.9209	23.4294	54.7999	32.3807	38.9579	3.73878e-05	1.13991	up	[V]	Defense mechanisms	Molecular Function: hydrolase activity (GO:0016787);;	K07766|1.2e-108|osa:4334531|K07766 diphosphoinositol-polyphosphate diphosphatase [EC:3.6.1.52] | (RefSeq) nudix hydrolase 16, mitochondrial	--	[T]	Signal transduction mechanisms	NUDIX domain	Nudix hydrolase 16, mitochondrial OS=Arabidopsis thaliana OX=3702 GN=NUDT16 PE=2 SV=1	L	Replication, recombination and repair	nudix hydrolase 16, mitochondrial [Oryza sativa Japonica Group]
BGIOSGA005064	378	294	184	100	99	82	6.38807	4.94439	3.18562	1.65417	1.73779	1.41899	0.000126463	-1.37441	down	[J]	Translation, ribosomal structure and biogenesis	Biological Process: RNA processing (GO:0006396);; Molecular Function: RNA methyltransferase activity (GO:0008173);; Cellular Component: integral component of membrane (GO:0016021);;	--	--	--	--	Methyltransferase small domain	--	J	Translation, ribosomal structure and biogenesis	hypothetical protein OsI_04960 [Oryza sativa Indica Group]
BGIOSGA003201	2056	1813	125	62	16	27	59.9806	52.554	3.71455	1.74582	0.464135	0.784682	7.03771e-05	-3.09446	down	--	--	Molecular Function: peroxidase activity (GO:0004601);; Cellular Component: extracellular region (GO:0005576);; Biological Process: response to oxidative stress (GO:0006979);; Molecular Function: heme binding (GO:0020037);; Biological Process: hydrogen peroxide catabolic process (GO:0042744);; Molecular Function: metal ion binding (GO:0046872);;	K00430|1.5e-192|dosa:Os01t0263300-01|K00430 peroxidase [EC:1.11.1.7] | (RefSeq) Os01g0263300; Similar to Peroxidase 72 precursor (EC 1.11.1.7) (Atperox P72) (PRXR8) (ATP6a).	Phenylpropanoid biosynthesis (ko00940)	--	--	Peroxidase	Peroxidase 72 OS=Arabidopsis thaliana OX=3702 GN=PER72 PE=1 SV=1	G	Carbohydrate transport and metabolism	hypothetical protein OsI_01277 [Oryza sativa Indica Group]
BGIOSGA030063	88	70	57	201	230	284	4.40207	3.46251	2.89464	9.81146	11.9641	14.5435	2.01022e-07	1.8111	up	--	--	Cellular Component: integral component of membrane (GO:0016021);;	--	--	--	--	Protein of unknown function (DUF565)	Ycf20-like protein OS=Arabidopsis thaliana OX=3702 GN=At1g65420 PE=2 SV=2	S	Function unknown	putative antigen receptor [Oryza sativa Indica Group]
BGIOSGA000865	294	352	236	158	91	98	6.07291	7.23633	4.98724	3.18439	1.9544	2.06107	0.000291175	-1.15439	down	--	--	Molecular Function: UDP-glycosyltransferase activity (GO:0008194);;	K22845|1.3e-268|dosa:Os01t0735900-01|K22845 phlorizin synthase [EC:2.4.1.357] | (RefSeq) Os01g0735900; UDP-glucuronosyl/UDP-glucosyltransferase family protein.	Flavonoid biosynthesis (ko00941)	[GC]	Carbohydrate transport and metabolism;; Energy production and conversion	UDP-glucoronosyl and UDP-glucosyl transferase	UDP-glycosyltransferase 88B1 OS=Stevia rebaudiana OX=55670 GN=UGT88B1 PE=2 SV=1	S	Function unknown	hypothetical protein OsI_03650 [Oryza sativa Indica Group]
BGIOSGA005338	264	170	49	46	18	13	12.9249	8.27025	2.43103	2.20815	0.920873	0.631593	0.00164733	-2.03962	down	[J]	Translation, ribosomal structure and biogenesis	Molecular Function: structural constituent of ribosome (GO:0003735);; Cellular Component: ribosome (GO:0005840);; Biological Process: translation (GO:0006412);;	K02939|1.9e-86|dosa:Os02t0822600-01|K02939 large subunit ribosomal protein L9 | (RefSeq) Os02g0822600; Similar to 50S ribosomal protein L9.	Ribosome (ko03010)	[J]	Translation, ribosomal structure and biogenesis	Ribosomal protein L9, N-terminal domain	50S ribosomal protein L9, chloroplastic OS=Triticum aestivum OX=4565 GN=RPL9 PE=2 SV=1	J	Translation, ribosomal structure and biogenesis	hypothetical protein OsI_09498 [Oryza sativa Indica Group]
BGIOSGA016141	307	191	93	50	58	60	8.77748	5.42472	2.72415	1.39525	1.70545	1.73932	0.00345316	-1.47165	down	[R]	General function prediction only	--	K01456|6.4e-103|pper:18774423|K01456 peptide-N4-(N-acetyl-beta-glucosaminyl)asparagine amidase [EC:3.5.1.52] | (RefSeq) peptide-N(4)-(N-acetyl-beta- glucosaminyl)asparagine amidase isoform X1	Protein processing in endoplasmic reticulum (ko04141)	[C]	Energy production and conversion	Aldo/keto reductase family	Probable aldo-keto reductase 1 OS=Oryza sativa subsp. indica OX=39946 GN=OsI_15385 PE=3 SV=2	C	Energy production and conversion	probable aldo-keto reductase 1 [Oryza sativa Japonica Group]
BGIOSGA005568	34	25	51	682	654	616	1.95087	1.45775	3.06146	39.1029	39.9471	36.9436	2.05817e-45	4.1201	up	[J]	Translation, ribosomal structure and biogenesis	Molecular Function: ribonuclease inhibitor activity (GO:0008428);; Molecular Function: oxaloacetate decarboxylase activity (GO:0008948);; Molecular Function: metal ion binding (GO:0046872);; Molecular Function: 4-hydroxy-4-methyl-2-oxoglutarate aldolase activity (GO:0047443);; Biological Process: regulation of RNA metabolic process (GO:0051252);;	K02553|6.8e-50|rcu:107262668|K02553 regulator of ribonuclease activity A | (RefSeq) uncharacterized protein LOC107262668	--	--	--	Aldolase/RraA	Putative 4-hydroxy-4-methyl-2-oxoglutarate aldolase 2 OS=Arabidopsis thaliana OX=3702 GN=At5g16450 PE=1 SV=1	H	Coenzyme transport and metabolism	hypothetical protein OsI_09036 [Oryza sativa Indica Group]
BGIOSGA014294	1453	1033	452	393	268	302	18.2684	12.897	5.80327	4.82424	3.51028	3.87345	0.00118047	-1.35222	down	--	--	Molecular Function: microtubule motor activity (GO:0003777);; Molecular Function: ATP binding (GO:0005524);; Cellular Component: microtubule (GO:0005874);; Biological Process: microtubule-based movement (GO:0007018);; Molecular Function: microtubule binding (GO:0008017);;	K10405|0.0e+00|dosa:Os04t0629700-01|K10405 kinesin family member C1 | (RefSeq) Os04g0629700; Similar to Kinesin-1 (Kinesin-like protein A).	--	[Z]	Cytoskeleton	Kinesin motor domain	Kinesin-like protein KIN-14H OS=Oryza sativa subsp. japonica OX=39947 GN=KIN14H PE=2 SV=1	Z	Cytoskeleton	kinesin-like protein KIN-14H isoform X2 [Oryza sativa Japonica Group]
BGIOSGA020648	77	81	58	123	144	131	1.0089	1.05783	0.783504	1.59332	1.97944	1.7728	0.00311274	1.00121	up	--	--	Biological Process: protein transport (GO:0015031);;	K19476|5.7e-48|mus:103989415|K19476 vacuolar protein sorting-associated protein IST1 | (RefSeq) uncharacterized protein LOC103989415	Endocytosis (ko04144)	[Z]	Cytoskeleton	Regulator of Vps4 activity in the MVB pathway	--	S	Function unknown	hypothetical protein OsI_24235 [Oryza sativa Indica Group]
BGIOSGA012819	142	393	136	53	22	23	7.3018	20.1442	7.16303	2.64306	1.13811	1.19375	2.74349e-05	-2.28757	down	--	--	Molecular Function: carbohydrate binding (GO:0030246);;	--	--	--	--	Jacalin-like lectin domain	Protein GOS9 OS=Oryza sativa subsp. indica OX=39946 GN=GOS9 PE=2 SV=1	S	Function unknown	putative salt-induced protein [Oryza sativa Japonica Group]
BGIOSGA034213	85	104	71	32	17	20	3.08983	3.77263	2.63445	1.13357	0.646135	0.746215	0.000378449	-1.61839	down	--	--	Molecular Function: lipid binding (GO:0008289);;	--	--	--	--	START domain	--	S	Function unknown	uncharacterized protein LOC4350186 [Oryza sativa Japonica Group]
BGIOSGA034633	144	72	41	0	0	2	5.3012	2.60554	1.53905	0	0	0.056552	1.35399e-09	-4.27326	down	--	--	Cellular Component: ubiquitin ligase complex (GO:0000151);; Molecular Function: molecular_function (GO:0003674);; Molecular Function: binding (GO:0005488);; Molecular Function: protein binding (GO:0005515);; Cellular Component: cellular_component (GO:0005575);; Cellular Component: intracellular (GO:0005622);; Cellular Component: cell (GO:0005623);; Cellular Component: cytoplasm (GO:0005737);; Bio…	K10523|2.1e-133|dosa:Os12t0111500-02|K10523 speckle-type POZ protein | (RefSeq) Os12g0111500; BTB domain containing protein.	--	[DR]	Cell cycle control, cell division, chromosome partitioning;; General function prediction only	BTB/POZ domain	BTB/POZ domain-containing protein At3g56230 OS=Arabidopsis thaliana OX=3702 GN=At3g56230 PE=2 SV=1	S	Function unknown	hypothetical protein OsI_34835 [Oryza sativa Indica Group]
BGIOSGA021876	256	568	236	102	105	119	5.46304	12.0611	5.14703	2.11403	2.33194	2.59632	0.000857328	-1.41398	down	--	--	Molecular Function: transferase activity, transferring acyl groups other than amino-acyl groups (GO:0016747);;	K20240|4.3e-54|gmx:100801843|K20240 spermidine dicoumaroyl transferase [EC:2.3.1.249] | (RefSeq) spermidine coumaroyl-CoA acyltransferase	--	--	--	Transferase family	3'-N-debenzoyl-2'-deoxytaxol N-benzoyltransferase OS=Taxus canadensis OX=88032 GN=TAX10 PE=1 SV=1	S	Function unknown	3'-N-debenzoyl-2'-deoxytaxol N-benzoyltransferase [Oryza sativa Japonica Group]
BGIOSGA020219	12612	9470	16610	27810	25272	32903	220.316	164.372	296.768	475.055	459.897	587.466	7.32454e-06	1.26627	up	[G]	Carbohydrate transport and metabolism	Molecular Function: 6-phosphofructokinase activity (GO:0003872);; Molecular Function: ATP binding (GO:0005524);; Cellular Component: cytoplasm (GO:0005737);; Biological Process: fructose 6-phosphate metabolic process (GO:0006002);; Molecular Function: metal ion binding (GO:0046872);;	K00850|0.0e+00|dosa:Os05t0524400-01|K00850 6-phosphofructokinase 1 [EC:2.7.1.11] | (RefSeq) Os05g0524400; Phosphofructokinase family protein.	Glycolysis / Gluconeogenesis (ko00010);; Pentose phosphate pathway (ko00030);; Fructose and mannose metabolism (ko00051);; Galactose metabolism (ko00052);; Carbon metabolism (ko01200);; Biosynthesis of amino acids (ko01230);; RNA degradation (ko03018)	[G]	Carbohydrate transport and metabolism	Phosphofructokinase	ATP-dependent 6-phosphofructokinase 3 OS=Arabidopsis thaliana OX=3702 GN=PFK3 PE=1 SV=1	G	Carbohydrate transport and metabolism	hypothetical protein OsI_20679 [Oryza sativa Indica Group]
BGIOSGA029798	362	176	68	30	40	26	8.20133	3.96387	1.57009	0.664227	0.942722	0.581426	0.00034778	-2.10677	down	[G]	Carbohydrate transport and metabolism	Molecular Function: zinc ion binding (GO:0008270);; Molecular Function: oxidoreductase activity (GO:0016491);;	K00083|5.9e-130|ats:109762237|K00083 cinnamyl-alcohol dehydrogenase [EC:1.1.1.195] | (RefSeq) LOC109762237; probable cinnamyl alcohol dehydrogenase 5	Phenylpropanoid biosynthesis (ko00940)	[Q]	Secondary metabolites biosynthesis, transport and catabolism	Alcohol dehydrogenase GroES-like domain	Probable cinnamyl alcohol dehydrogenase 8B OS=Oryza sativa subsp. japonica OX=39947 GN=CAD8B PE=3 SV=2	C	Energy production and conversion	probable cinnamyl alcohol dehydrogenase 8B [Oryza sativa Japonica Group]
BGIOSGA035045	0	0	0	42	35	32	0	0	0	0.763795	0.669683	0.605021	4.58472e-09	4.28196	up	[O]	Posttranslational modification, protein turnover, chaperones	Cellular Component: extracellular space (GO:0005615);; Cellular Component: integral component of membrane (GO:0016021);;	K13963|3.2e-295|osa:9271001|K13963 serpin B | (RefSeq) serpin-Z6B	--	[V]	Defense mechanisms	Serpin (serine protease inhibitor)	Serpin-Z6B OS=Oryza sativa subsp. japonica OX=39947 GN=Os11g0230700 PE=3 SV=2	O	Posttranslational modification, protein turnover, chaperones	serpin-Z6B [Oryza sativa Japonica Group]
BGIOSGA018160	136	257	131	40	34	41	10.5206	19.7864	10.3102	2.95706	2.66619	3.22844	9.31326e-06	-1.8697	down	[IQ]	Lipid transport and metabolism;; Secondary metabolites biosynthesis, transport and catabolism	Biological Process: fatty acid biosynthetic process (GO:0006633);;	K03955|1.3e-61|dosa:Os05t0377000-01|K03955 NADH dehydrogenase (ubiquinone) 1 alpha/beta subcomplex 1, acyl-carrier protein | (RefSeq) Os05g0377000; Similar to Acyl carrier protein.	Oxidative phosphorylation (ko00190)	[CIQ]	Energy production and conversion;; Lipid transport and metabolism;; Secondary metabolites biosynthesis, transport and catabolism	Phosphopantetheine attachment site	Acyl carrier protein 2, mitochondrial OS=Arabidopsis thaliana OX=3702 GN=MTACP2 PE=1 SV=1	I	Lipid transport and metabolism	acyl carrier protein 2, mitochondrial [Oryza sativa Japonica Group]
BGIOSGA018956	1247	1291	1750	3284	2993	3709	30.7771	31.6437	44.1694	79.2511	76.9488	93.5613	1.25124e-08	1.34527	up	--	--	Cellular Component: integral component of membrane (GO:0016021);;	K09122|2.3e-56|sbi:8057957|K09122 uncharacterized protein | (RefSeq) uncharacterized protein LOC8057957	--	--	--	Protein of unknown function (DUF707)	--	S	Function unknown	uncharacterized protein LOC4337578 [Oryza sativa Japonica Group]
BGIOSGA022419	22226	19893	11920	9809	7088	5201	287.155	255.381	157.511	123.927	95.3869	68.679	0.000130979	-1.11138	down	[C]	Energy production and conversion	Molecular Function: inorganic diphosphatase activity (GO:0004427);; Molecular Function: hydrogen-translocating pyrophosphatase activity (GO:0009678);; Cellular Component: integral component of membrane (GO:0016021);;	K23025|0.0e+00|dosa:Os06t0178900-01|K23025 H+-translocating diphosphatase [EC:7.1.3.1] | (RefSeq) Os06g0178900; Vacuolar H+-pyrophosphatase (EC 3.6.1.1) (Ovp2).	--	--	--	Inorganic H+ pyrophosphatase	Pyrophosphate-energized vacuolar membrane proton pump OS=Hordeum vulgare OX=4513 PE=2 SV=2	C	Energy production and conversion	pyrophosphate-energized vacuolar membrane proton pump [Oryza sativa Japonica Group]
Oryza_sativa_newGene_1640	0	0	0	400	304	322	0	0	0	11.0294	8.16995	9.63518	1.15721e-40	7.49057	up	--	--	--	--	--	--	--	--	--	--	--	Os03g0561415, partial [Oryza sativa Japonica Group]
BGIOSGA022018	1721	1832	2020	3600	3312	3857	24.1877	25.5785	29.0343	49.473	48.487	55.3936	5.18148e-10	1.09503	up	[O]	Posttranslational modification, protein turnover, chaperones	Molecular Function: ATP binding (GO:0005524);; Cellular Component: integral component of membrane (GO:0016021);; Molecular Function: ATPase activity (GO:0016887);; Molecular Function: ATPase activity, coupled to transmembrane movement of substances (GO:0042626);;	K05663|0.0e+00|obr:102720500|K05663 ATP-binding cassette, subfamily B, mitochondrial transporter ATM | (RefSeq) ABC transporter B family member 25, mitochondrial	ABC transporters (ko02010)	[U]	Intracellular trafficking, secretion, and vesicular transport	ABC transporter	ABC transporter B family member 25, mitochondrial OS=Arabidopsis thaliana OX=3702 GN=ABCB25 PE=1 SV=1	V	Defense mechanisms	hypothetical protein OsI_21465 [Oryza sativa Indica Group]
BGIOSGA008874	2056	2888	1235	1036	622	353	43.3908	60.5651	26.6461	21.3696	13.6643	7.60479	0.000690946	-1.39024	down	--	--	Molecular Function: anaphase-promoting complex binding (GO:0010997);; Molecular Function: ubiquitin-protein transferase activator activity (GO:0097027);; Biological Process: positive regulation of ubiquitin protein ligase activity (GO:1904668);;	K03363|1.7e-276|dosa:Os02t0700100-01|K03363 cell division cycle 20, cofactor of APC complex | (RefSeq) Os02g0700100; Similar to WD-repeat protein.	Ubiquitin mediated proteolysis (ko04120)	[DO]	Cell cycle control, cell division, chromosome partitioning;; Posttranslational modification, protein turnover, chaperones	WD domain, G-beta repeat	Cell division cycle 20.1, cofactor of APC complex OS=Arabidopsis thaliana OX=3702 GN=CDC20-1 PE=1 SV=1	D	Cell cycle control, cell division, chromosome partitioning	hypothetical protein OsI_08587 [Oryza sativa Indica Group]
BGIOSGA035036	0	0	0	353	315	337	0	0	0	3.49011	3.31103	3.48269	1.70543e-40	7.4758	up	--	--	Molecular Function: ADP binding (GO:0043531);;	K13457|2.5e-83|bdi:100843577|K13457 disease resistance protein RPM1 | (RefSeq) putative disease resistance RPP13-like protein 3	Plant-pathogen interaction (ko04626)	[T]	Signal transduction mechanisms	NB-ARC domain	Disease resistance protein RGA4 OS=Oryza sativa subsp. japonica OX=39947 GN=RGA4 PE=1 SV=1	S	Function unknown	hypothetical protein OsI_35598 [Oryza sativa Indica Group]
BGIOSGA012007	1032	971	266	113	64	117	23.2138	21.709	6.10518	2.4822	1.48922	2.66923	4.1464e-07	-2.4797	down	--	--	Molecular Function: aspartic-type endopeptidase activity (GO:0004190);; Cellular Component: cell wall (GO:0005618);; Biological Process: systemic acquired resistance (GO:0009627);; Cellular Component: apoplast (GO:0048046);;	K22683|5.2e-49|bdi:100837769|K22683 aspartyl protease family protein [EC:3.4.23.-] | (RefSeq) protein ASPARTIC PROTEASE IN GUARD CELL 1	--	[O]	Posttranslational modification, protein turnover, chaperones	Xylanase inhibitor C-terminal	Aspartyl protease 25 OS=Oryza sativa subsp. japonica OX=39947 GN=AP25 PE=2 SV=1	O	Posttranslational modification, protein turnover, chaperones	hypothetical protein OsI_10302 [Oryza sativa Indica Group]
BGIOSGA008418	462	444	124	136	50	60	10.2068	9.74526	2.78351	2.92264	1.14509	1.33385	0.00244729	-1.68076	down	[DZ]	Cell cycle control, cell division, chromosome partitioning;; Cytoskeleton	Molecular Function: photoreceptor activity (GO:0009881);; Biological Process: response to UV-B (GO:0010224);; Molecular Function: protein homodimerization activity (GO:0042803);;	K10615|9.0e-57|ppp:112282946|K10615 E3 ubiquitin-protein ligase HERC4 [EC:2.3.2.26] | (RefSeq) probable E3 ubiquitin-protein ligase HERC4 isoform X1	Ubiquitin mediated proteolysis (ko04120)	[S]	Function unknown	Regulator of chromosome condensation (RCC1) repeat	Ultraviolet-B receptor UVR8 OS=Arabidopsis thaliana OX=3702 GN=UVR8 PE=1 SV=1	DZ	Cell cycle control, cell division, chromosome partitioning;; Cytoskeleton	ultraviolet-B receptor UVR8 [Oryza sativa Japonica Group]
BGIOSGA000592	115	190	211	751	825	815	2.29828	3.77999	4.34038	14.7761	17.277	16.7588	2.62913e-15	2.28389	up	--	--	Molecular Function: molecular_function (GO:0003674);; Molecular Function: nucleic acid binding (GO:0003676);; Molecular Function: RNA binding (GO:0003723);; Molecular Function: catalytic activity (GO:0003824);; Molecular Function: nuclease activity (GO:0004518);; Molecular Function: endonuclease activity (GO:0004519);; Molecular Function: binding (GO:0005488);; Cellular Component: cellular_compon…	K23541|5.2e-58|dosa:Os07t0239600-01|K23541 Ca2+/H+ antiporter, TMEM165/GDT1 family | (RefSeq) Os07g0239600; Pentatricopeptide repeat domain containing protein.	--	[R]	General function prediction only	PPR repeat family	Pentatricopeptide repeat-containing protein At3g14730 OS=Arabidopsis thaliana OX=3702 GN=PCMP-E31 PE=2 SV=1	S	Function unknown	pentatricopeptide repeat-containing protein At3g14730 [Oryza sativa Japonica Group]
BGIOSGA022968	347	154	95	39	43	56	7.91367	3.4901	2.21299	0.855797	1.00468	1.30186	0.00202685	-1.68902	down	[T]	Signal transduction mechanisms	Molecular Function: protein kinase activity (GO:0004672);; Molecular Function: ATP binding (GO:0005524);; Cellular Component: integral component of membrane (GO:0016021);;	K24104|2.6e-69|thj:104799061|K24104 GPN-loop GTPase | (RefSeq) LOW QUALITY PROTEIN: uncharacterized protein LOC104799061	--	--	--	Protein tyrosine and serine/threonine kinase	Cysteine-rich receptor-like protein kinase 10 OS=Arabidopsis thaliana OX=3702 GN=CRK10 PE=1 SV=3	T	Signal transduction mechanisms	hypothetical protein OsI_23078 [Oryza sativa Indica Group]
Oryza_sativa_newGene_6926	0	0	2	85	187	83	0	0	0.082226	3.46416	8.20987	3.5566	9.53345e-16	5.18268	up	--	--	Molecular Function: zinc ion binding (GO:0008270);;	K11816|5.8e-46|ats:109783187|K11816 indole-3-pyruvate monooxygenase [EC:1.14.13.168] | (RefSeq) uncharacterized protein LOC109783187	Tryptophan metabolism (ko00380)	--	--	Plant mobile domain	Serine/threonine-protein phosphatase 7 long form homolog OS=Arabidopsis thaliana OX=3702 GN=MAIL3 PE=2 SV=1	S	Function unknown	protein MAIN-LIKE 2-like [Oryza sativa Japonica Group]
BGIOSGA005638	919	1041	302	339	39	82	7.09437	7.98165	2.38454	2.55817	0.311449	0.644745	0.00566313	-1.78793	down	--	--	Molecular Function: microtubule motor activity (GO:0003777);; Molecular Function: ATP binding (GO:0005524);; Biological Process: microtubule-based movement (GO:0007018);; Molecular Function: microtubule binding (GO:0008017);;	K18806|4.8e-79|mis:MICPUN_63076|K18806 kinesin family member 7 | (RefSeq) predicted protein	--	[Z]	Cytoskeleton	Kinesin motor domain	Kinesin-like protein KIN-4C OS=Oryza sativa subsp. japonica OX=39947 GN=KIN4C PE=2 SV=1	Z	Cytoskeleton	hypothetical protein OsI_08901 [Oryza sativa Indica Group]
BGIOSGA031805	25	78	94	440	348	167	0.95086	3.02117	3.7251	16.7914	14.1334	6.6469	6.77712e-05	2.10595	up	--	--	Cellular Component: integral component of membrane (GO:0016021);;	--	--	--	--	--	--	--	--	hypothetical protein OsI_33848 [Oryza sativa Indica Group]
BGIOSGA016514	495	559	151	100	20	4	9.96862	11.2017	3.10681	1.95551	0.403661	0.077917	0.00118985	-2.34518	down	--	--	Molecular Function: UDP-glycosyltransferase activity (GO:0008194);;	K22706|2.4e-167|pmum:103319663|K22706 (R)-mandelonitrile beta-glucosyltransferase [EC:2.4.1.354] | (RefSeq) 7-deoxyloganetin glucosyltransferase-like	Cyanoamino acid metabolism (ko00460)	[GC]	Carbohydrate transport and metabolism;; Energy production and conversion	UDP-glucoronosyl and UDP-glucosyl transferase	7-deoxyloganetin glucosyltransferase OS=Gardenia jasminoides OX=114476 GN=UGT85A24 PE=1 SV=1	S	Function unknown	hypothetical protein OsI_16107 [Oryza sativa Indica Group]
BGIOSGA033201	422	286	53	38	29	26	16.9861	11.4484	2.18554	1.47123	1.19894	1.03175	0.000134523	-2.3624	down	[IQR]	Lipid transport and metabolism;; Secondary metabolites biosynthesis, transport and catabolism;; General function prediction only	Molecular Function: protochlorophyllide reductase activity (GO:0016630);;	K00218|5.5e-117|osa:4349004|K00218 protochlorophyllide reductase [EC:1.3.1.33] | (RefSeq) protochlorophyllide reductase B, chloroplastic	Porphyrin and chlorophyll metabolism (ko00860)	[Q]	Secondary metabolites biosynthesis, transport and catabolism	short chain dehydrogenase	Protochlorophyllide reductase B, chloroplastic OS=Oryza sativa subsp. japonica OX=39947 GN=PORB PE=2 SV=1	S	Function unknown	hypothetical protein OsI_34179 [Oryza sativa Indica Group]
BGIOSGA013636	43	43	40	93	94	117	0.658542	0.653242	0.622229	1.38021	1.49241	1.82733	0.000419308	1.35358	up	--	--	Molecular Function: DNA binding (GO:0003677);; Molecular Function: transcription factor activity, sequence-specific DNA binding (GO:0003700);; Cellular Component: nucleus (GO:0005634);;	K09285|0.0e+00|osa:4334257|K09285 AP2-like factor, ANT lineage | (RefSeq) AP2-like ethylene-responsive transcription factor ANT	--	--	--	AP2 domain	AP2-like ethylene-responsive transcription factor CRL5 OS=Oryza sativa subsp. japonica OX=39947 GN=CRL5 PE=2 SV=1	K	Transcription	hypothetical protein OsI_13681 [Oryza sativa Indica Group]
BGIOSGA019112	2363	2616	1014	1029	532	712	40.4253	44.4585	17.73	17.2014	9.47419	12.4403	0.00260792	-1.17262	down	--	--	Molecular Function: metal ion binding (GO:0046872);;	K23047|4.4e-32|cann:107878347|K23047 E3 ubiquitin-protein ligase UNKL [EC:2.3.2.27] | (RefSeq) zinc finger CCCH domain-containing protein 2-like	--	[R]	General function prediction only	Zinc finger C-x8-C-x5-C-x3-H type (and similar)	Zinc finger CCCH domain-containing protein 33 OS=Oryza sativa subsp. japonica OX=39947 GN=Os05g0128200 PE=2 SV=1	S	Function unknown	hypothetical protein OsI_18300 [Oryza sativa Indica Group]
BGIOSGA020370	558	589	316	185	212	143	18.5476	19.4601	10.7291	6.01036	7.33273	4.85607	0.000199734	-1.22345	down	[O]	Posttranslational modification, protein turnover, chaperones	Molecular Function: GTPase activity (GO:0003924);; Biological Process: nitrogen compound metabolic process (GO:0006807);; Molecular Function: nickel cation binding (GO:0016151);;	K03189|3.8e-35|dosa:Os05t0565200-01|K03189 urease accessory protein | (RefSeq) Os05g0565200; Similar to Urease accessory protein G.	--	--	--	--	Urease accessory protein G OS=Oryza sativa subsp. indica OX=39946 GN=UREG PE=2 SV=1	--	--	hypothetical protein OsI_20999 [Oryza sativa Indica Group]
BGIOSGA036146	277	291	108	84	16	25	5.58743	5.82858	2.21304	1.65709	0.324766	0.514889	0.00154471	-1.93699	down	--	--	Cellular Component: host cell nucleus (GO:0042025);;	K06627|2.0e-275|dosa:Os12t0502300-01|K06627 cyclin-A | (RefSeq) Os12g0502300; Similar to Cyclin A-like protein (Fragment).	--	[D]	Cell cycle control, cell division, chromosome partitioning	Cyclin, N-terminal domain	Cyclin-A2-1 OS=Oryza sativa subsp. japonica OX=39947 GN=CYCA2-1 PE=2 SV=1	D	Cell cycle control, cell division, chromosome partitioning	hypothetical protein OsI_38429 [Oryza sativa Indica Group]
BGIOSGA033490	981	1232	486	390	233	267	45.6764	56.9954	23.1444	17.7275	11.2726	12.6664	0.000262987	-1.36608	down	--	--	Cellular Component: nucleus (GO:0005634);; Cellular Component: cytosol (GO:0005829);; Biological Process: abscisic acid-activated signaling pathway (GO:0009738);; Molecular Function: protein homodimerization activity (GO:0042803);; Biological Process: negative regulation of protein serine/threonine phosphatase activity (GO:1905183);;	K14496|5.7e-110|dosa:Os10t0573400-01|K14496 abscisic acid receptor PYR/PYL family | (RefSeq) Os10g0573400; Similar to Cyclase/dehydrase family protein.	MAPK signaling pathway - plant (ko04016);; Plant hormone signal transduction (ko04075)	--	--	Polyketide cyclase / dehydrase and lipid transport	Abscisic acid receptor PYL10 OS=Oryza sativa subsp. japonica OX=39947 GN=PYL10 PE=1 SV=1	S	Function unknown	abscisic acid receptor PYL10-like [Oryza sativa Japonica Group]
BGIOSGA005650	4461	1818	142	146	26	50	115.263	46.6788	3.74608	3.6649	0.677445	1.31692	0.00217478	-2.50646	down	[IR]	Lipid transport and metabolism;; General function prediction only	Molecular Function: hydrolase activity, acting on ester bonds (GO:0016788);;	K00679|1.0e-40|cic:CICLE_v10027727mg|K00679 phospholipid:diacylglycerol acyltransferase [EC:2.3.1.158] | (RefSeq) hypothetical protein	Glycerolipid metabolism (ko00561)	--	--	GDSL-like Lipase/Acylhydrolase	GDSL esterase/lipase At5g55050 OS=Arabidopsis thaliana OX=3702 GN=At5g55050 PE=2 SV=1	S	Function unknown	hypothetical protein OsI_08878 [Oryza sativa Indica Group]
BGIOSGA011407	1108	560	129	66	53	81	16.7448	8.41268	1.98341	0.967477	0.827941	1.24602	2.59158e-05	-2.50073	down	[P]	Inorganic ion transport and metabolism	Molecular Function: secondary active sulfate transmembrane transporter activity (GO:0008271);; Cellular Component: chloroplast (GO:0009507);; Cellular Component: integral component of membrane (GO:0016021);;	K17471|0.0e+00|osa:4331703|K17471 sulfate transporter 3 | (RefSeq) sulfate transporter 3.1	--	[P]	Inorganic ion transport and metabolism	Sulfate permease family	Sulfate transporter 3.1 OS=Arabidopsis thaliana OX=3702 GN=SULTR3;1 PE=2 SV=1	P	Inorganic ion transport and metabolism	hypothetical protein OsI_10116 [Oryza sativa Indica Group]
BGIOSGA025153	531	235	83	4	17	15	39.2672	17.2694	6.22764	0.272263	1.2404	1.10599	1.36382e-07	-3.40211	down	--	--	Cellular Component: photosystem I (GO:0009522);; Biological Process: photosynthesis (GO:0015979);;	K02698|3.1e-66|dosa:Os07t0148900-01|K02698 photosystem I subunit X | (RefSeq) Os07g0148900; Photosystem I protein-like protein.	Photosynthesis (ko00195)	--	--	Photosystem I psaG / psaK	Photosystem I reaction center subunit psaK, chloroplastic OS=Hordeum vulgare OX=4513 GN=PSAK PE=1 SV=1	S	Function unknown	hypothetical protein OsI_24900 [Oryza sativa Indica Group]
BGIOSGA029519	201	158	108	45	36	45	8.79754	6.89173	4.81864	1.90748	1.62163	1.99801	5.17251e-05	-1.61556	down	[J]	Translation, ribosomal structure and biogenesis	Cellular Component: chloroplast (GO:0009507);;	--	--	--	--	Ribosomal silencing factor during starvation	Protein Iojap, chloroplastic OS=Zea mays OX=4577 GN=Ij PE=1 SV=1	S	Function unknown	hypothetical protein OsI_31882 [Oryza sativa Indica Group]
BGIOSGA002756	315	366	116	71	61	34	7.14392	8.24647	2.68174	1.57202	1.43909	0.780143	0.000130979	-1.89444	down	[M]	Cell wall/membrane/envelope biogenesis	--	K06119|7.2e-253|dosa:Os01t0142300-01|K06119 sulfoquinovosyltransferase [EC:2.4.1.-] | (RefSeq) Os01g0142300; Glycosyl transferase, group 1 domain containing protein.	Glycerolipid metabolism (ko00561)	[MOI]	Cell wall/membrane/envelope biogenesis;; Posttranslational modification, protein turnover, chaperones;; Lipid transport and metabolism	Glycosyl transferases group 1	Sulfoquinovosyl transferase SQD2 OS=Arabidopsis thaliana OX=3702 GN=SQD2 PE=1 SV=1	M	Cell wall/membrane/envelope biogenesis	hypothetical protein OsI_00342 [Oryza sativa Indica Group]
BGIOSGA035327	201	139	162	240	984	2649	6.6026	4.53414	5.43946	7.71856	33.7732	89.2327	0.00358866	2.20768	up	--	--	Molecular Function: DNA binding (GO:0003677);; Cellular Component: nucleus (GO:0005634);; Biological Process: regulation of transcription, DNA-templated (GO:0006355);;	K00521|8.0e-17|cmos:111447866|K00521 ferric-chelate reductase [EC:1.16.1.7] | (RefSeq) ferric reduction oxidase 7, chloroplastic-like	--	--	--	No apical meristem (NAM) protein	NAC transcription factor 32 OS=Arabidopsis thaliana OX=3702 GN=NAC032 PE=2 SV=1	S	Function unknown	hypothetical protein OsI_36236 [Oryza sativa Indica Group]
BGIOSGA017340	2637	3475	4688	7597	6866	8440	98.3377	128.795	178.845	277.087	266.776	321.764	1.27152e-05	1.20306	up	--	--	Cellular Component: mitochondrial intermembrane space (GO:0005758);; Molecular Function: electron carrier activity (GO:0009055);; Biological Process: iron-sulfur cluster assembly (GO:0016226);; Molecular Function: metal ion binding (GO:0046872);; Molecular Function: 2 iron, 2 sulfur cluster binding (GO:0051537);; Molecular Function: 4 iron, 4 sulfur cluster binding (GO:0051539);;	K22746|2.8e-138|dosa:Os04t0674400-01|K22746 anamorsin | (RefSeq) Os04g0674400; Similar to Anamorsin (Cytokine induced apoptosis inhibitor 1) (CUA001). Splice isoform 2.	--	[S]	Function unknown	Cytokine-induced anti-apoptosis inhibitor 1, Fe-S biogenesis	Anamorsin homolog 1 OS=Oryza sativa subsp. indica OX=39946 GN=H0403D02.15 PE=2 SV=1	S	Function unknown	RecName: Full=Anamorsin homolog 1; AltName: Full=Fe-S cluster assembly protein DRE2 homolog 1 [Oryza sativa Indica Group]
BGIOSGA023284	920	1341	1414	2242	2354	2395	29.9058	43.3211	47.0486	71.3192	79.7706	79.612	8.57367e-06	1.06284	up	--	--	Molecular Function: transcription factor activity, sequence-specific DNA binding (GO:0003700);; Biological Process: response to endoplasmic reticulum stress (GO:0034976);;	--	--	--	--	bZIP transcription factor	bZIP transcription factor 50 OS=Oryza sativa subsp. japonica OX=39947 GN=BZIP50 PE=2 SV=1	K	Transcription	hypothetical protein OsI_23742 [Oryza sativa Indica Group]
BGIOSGA000553	876	641	535	310	310	251	22.0006	15.9768	13.7293	7.59192	8.11003	6.42861	6.21933e-05	-1.05266	down	--	--	Molecular Function: oxidoreductase activity (GO:0016491);; Molecular Function: metal ion binding (GO:0046872);;	--	--	--	--	2OG-Fe(II) oxygenase superfamily	--	S	Function unknown	hypothetical protein OsI_04299 [Oryza sativa Indica Group]
BGIOSGA020829	1315	894	1338	381	508	464	144.908	97.9058	150.872	41.0416	58.3293	52.1968	3.51927e-05	-1.18933	down	--	--	--	--	--	--	--	--	Phytosulfokines 1 OS=Oryza sativa subsp. indica OX=39946 GN=PSK1 PE=1 SV=1	G	Carbohydrate transport and metabolism	RecName: Full=Phytosulfokines 1; Contains: RecName: Full=Phytosulfokine-alpha; Short=PSK-alpha; Short=Phytosulfokine-a; Contains: RecName: Full=Phytosulfokine-beta; Short=PSK-beta; Short=Phytosulfokine-b; Flags: Precursor [Oryza sativa Indica Group]
BGIOSGA015713	1279	968	185	138	92	55	35.6375	26.8093	5.24793	3.75164	2.65268	1.55315	1.02141e-05	-2.51492	down	[P]	Inorganic ion transport and metabolism	Biological Process: sulfate assimilation (GO:0000103);; Molecular Function: sulfate adenylyltransferase (ATP) activity (GO:0004781);;	K13811|1.1e-209|osa:4334932|K13811 3'-phosphoadenosine 5'-phosphosulfate synthase [EC:2.7.7.4 2.7.1.25] | (RefSeq) LOW QUALITY PROTEIN: ATP sulfurylase 2	Purine metabolism (ko00230);; Monobactam biosynthesis (ko00261);; Selenocompound metabolism (ko00450);; Sulfur metabolism (ko00920)	[P]	Inorganic ion transport and metabolism	ATP-sulfurylase	ATP sulfurylase 2 OS=Arabidopsis thaliana OX=3702 GN=APS2 PE=1 SV=1	P	Inorganic ion transport and metabolism	hypothetical protein OsI_14602 [Oryza sativa Indica Group]
BGIOSGA009656	2840	2376	880	1026	491	380	63.4476	52.7414	20.0947	22.4205	11.4126	8.6698	0.00236814	-1.4197	down	[E]	Amino acid transport and metabolism	Molecular Function: nucleotide binding (GO:0000166);; Biological Process: cellular amino acid metabolic process (GO:0006520);; Biological Process: cellular response to nitrogen starvation (GO:0006995);; Molecular Function: oxidoreductase activity, acting on the CH-NH2 group of donors, NAD or NADP as acceptor (GO:0016639);; Biological Process: response to nitrogen compound (GO:1901698);;	K00261|1.7e-233|dosa:Os03t0794500-01|K00261 glutamate dehydrogenase (NAD(P)+) [EC:1.4.1.3] | (RefSeq) Os03g0794500; Similar to Glutamate dehydrogenase (EC 1.4.1.3) (GDH).	Arginine biosynthesis (ko00220);; Alanine, aspartate and glutamate metabolism (ko00250);; Nitrogen metabolism (ko00910);; Carbon metabolism (ko01200)	[E]	Amino acid transport and metabolism	Glutamate/Leucine/Phenylalanine/Valine dehydrogenase	Glutamate dehydrogenase 1, mitochondrial OS=Oryza sativa subsp. indica OX=39946 GN=GDH1 PE=3 SV=2	E	Amino acid transport and metabolism	hypothetical protein OsI_13874 [Oryza sativa Indica Group]
BGIOSGA035989	104	91	87	261	134	203	2.60766	2.26579	2.22994	6.43826	3.50752	5.24842	0.000976237	1.16973	up	--	--	Cellular Component: integral component of membrane (GO:0016021);;	--	--	[S]	Function unknown	Ion channel regulatory protein UNC-93	UNC93-like protein 3 OS=Arabidopsis thaliana OX=3702 GN=At3g09470 PE=2 SV=1	S	Function unknown	hypothetical protein OsI_38765 [Oryza sativa Indica Group]
Oryza_sativa_newGene_6736	209	540	296	780	577	700	1.20959	3.14215	1.8243	4.56379	3.49266	4.27524	0.00489283	1.07546	up	--	--	--	--	--	--	--	--	--	--	--	hypothetical protein LOC_Os10g30010 [Oryza sativa Japonica Group]
BGIOSGA031806	774	475	1037	2107	1489	2186	33.2184	20.2466	45.5584	88.4723	66.5942	95.9478	5.2999e-05	1.41283	up	--	--	--	--	--	--	--	--	--	--	--	glycine-rich cell wall structural protein [Oryza sativa Japonica Group]
BGIOSGA012984	266	211	64	27	19	26	8.19507	6.46694	2.00574	0.811742	0.581371	0.820816	2.14282e-05	-2.36016	down	[GR]	Carbohydrate transport and metabolism;; General function prediction only	Cellular Component: chloroplast stroma (GO:0009570);; Cellular Component: chloroplast envelope (GO:0009941);; Molecular Function: hydrolase activity (GO:0016787);;	K20884|4.4e-13|thj:104812699|K20884 riboflavin kinase / FMN hydrolase [EC:2.7.1.26 3.1.3.102] | (RefSeq) bifunctional riboflavin kinase/FMN phosphatase	Riboflavin metabolism (ko00740)	[R]	General function prediction only	Haloacid dehalogenase-like hydrolase	CBBY-like protein OS=Arabidopsis thaliana OX=3702 GN=CBBY PE=1 SV=1	S	Function unknown	CBBY-like protein [Oryza sativa Japonica Group]
BGIOSGA011733	1173	1225	415	208	43	25	111.838	116.12	40.4281	19.3964	4.22875	2.43283	1.4441e-05	-2.67341	down	--	--	Cellular Component: nucleosome (GO:0000786);; Molecular Function: DNA binding (GO:0003677);; Cellular Component: nucleus (GO:0005634);; Biological Process: nucleosome assembly (GO:0006334);; Cellular Component: host cell nucleus (GO:0042025);; Molecular Function: protein heterodimerization activity (GO:0046982);;	K11254|7.1e-50|adu:107458448|K11254 histone H4 | (RefSeq) histone H4	--	[B]	Chromatin structure and dynamics	Centromere kinetochore component CENP-T histone fold	Histone H4 variant TH011 OS=Triticum aestivum OX=4565 PE=3 SV=2	B	Chromatin structure and dynamics	PREDICTED: uncharacterized protein LOC107825453 [Nicotiana tabacum]
BGIOSGA028743	7957	7843	10069	34098	28391	33152	157.904	154.656	204.374	661.692	586.917	672.428	1.3352e-28	2.00816	up	[C]	Energy production and conversion	Molecular Function: lactaldehyde dehydrogenase activity (GO:0008911);;	K00131|1.6e-288|dosa:Os08t0440800-01|K00131 glyceraldehyde-3-phosphate dehydrogenase (NADP+) [EC:1.2.1.9] | (RefSeq) Os08g0440800; Glyceraldehyde-3-phosphate dehydrogenase.	Glycolysis / Gluconeogenesis (ko00010);; Pentose phosphate pathway (ko00030);; Carbon metabolism (ko01200)	[C]	Energy production and conversion	Aldehyde dehydrogenase family	NADP-dependent glyceraldehyde-3-phosphate dehydrogenase OS=Triticum aestivum OX=4565 GN=GAPN PE=1 SV=2	C	Energy production and conversion	NADP-dependent glyceraldehyde-3-phosphate dehydrogenase [Oryza sativa Japonica Group]
BGIOSGA016644	212	202	404	615	583	744	3.99543	3.78091	7.788	11.3404	11.4389	14.3296	0.000426324	1.32291	up	--	--	Biological Process: sister chromatid cohesion (GO:0007062);; Cellular Component: cohesin complex (GO:0008278);;	K06670|1.5e-241|dosa:Os04t0488100-01|K06670 cohesin complex subunit SCC1 | (RefSeq) Os04g0488100; Rad21/Rec8 like protein, C-terminal domain containing protein.	--	[D]	Cell cycle control, cell division, chromosome partitioning	N terminus of Rad21 / Rec8 like protein	Sister chromatid cohesion 1 protein 2 OS=Arabidopsis thaliana OX=3702 GN=SYN2 PE=2 SV=2	S	Function unknown	hypothetical protein OsI_16399 [Oryza sativa Indica Group]
BGIOSGA032994	46	33	39	32	136	639	2.64723	1.88831	2.296	1.81429	8.31621	38.3085	0.00294771	2.18455	up	--	--	--	--	--	--	--	--	--	--	--	uncharacterized protein LOC9267622 [Oryza sativa Japonica Group]
BGIOSGA013497	1216	846	1061	2245	2124	2249	29.3493	20.2933	26.1926	52.9908	53.398	55.4712	4.63197e-09	1.21707	up	--	--	Cellular Component: integral component of membrane (GO:0016021);;	--	--	--	--	--	--	S	Function unknown	hypothetical protein OsI_13368 [Oryza sativa Indica Group]
BGIOSGA003486	46	33	66	168	207	155	2.27197	1.61107	3.33051	8.11308	10.6536	7.8334	2.87184e-06	1.88119	up	--	--	Biological Process: cleavage in ITS2 between 5.8S rRNA and LSU-rRNA of tricistronic rRNA transcript (SSU-rRNA, 5.8S rRNA, LSU-rRNA) (GO:0000448);; Biological Process: maturation of 5.8S rRNA (GO:0000460);; Biological Process: maturation of LSU-rRNA from tricistronic rRNA transcript (SSU-rRNA, 5.8S rRNA, LSU-rRNA) (GO:0000463);; Biological Process: maturation of 5.8S rRNA from tricistronic rRNA tr…	K06947|1.6e-82|ats:109743433|K06947 polynucleotide 5'-hydroxyl-kinase GRC3/NOL9 [EC:2.7.1.-] | (RefSeq) LOC109743433; polynucleotide 5'-hydroxyl-kinase NOL9-like	--	[R]	General function prediction only	mRNA cleavage and polyadenylation factor CLP1 P-loop	Polynucleotide 5'-hydroxyl-kinase NOL9 OS=Arabidopsis thaliana OX=3702 GN=At5g11010 PE=1 SV=1	S	Function unknown	hypothetical protein OsI_01849 [Oryza sativa Indica Group]
BGIOSGA017791	422	366	112	77	24	49	9.9298	8.56909	2.69351	1.75315	0.575257	1.16158	0.000183403	-2.09994	down	[R]	General function prediction only	--	K22684|2.1e-92|bna:111212923|K22684 metacaspase-1 [EC:3.4.22.-] | (RefSeq) metacaspase-5-like	--	[DO]	Cell cycle control, cell division, chromosome partitioning;; Posttranslational modification, protein turnover, chaperones	Caspase domain	Metacaspase-5 OS=Arabidopsis thaliana OX=3702 GN=AMC5 PE=1 SV=1	O	Posttranslational modification, protein turnover, chaperones	metacaspase-5 [Oryza sativa Japonica Group]
BGIOSGA023397	503	760	341	226	103	40	26.254	39.4124	18.1716	11.5219	5.54944	2.09609	0.00106402	-1.76413	down	--	--	Cellular Component: plasma membrane (GO:0005886);; Cellular Component: integral component of membrane (GO:0016021);;	--	--	--	--	Domain of unknown function (DUF588)	CASP-like protein 2C1 OS=Oryza sativa subsp. japonica OX=39947 GN=Os06g0656300 PE=2 SV=1	S	Function unknown	hypothetical protein OsI_23961 [Oryza sativa Indica Group]
BGIOSGA017103	8147	8683	4876	4399	2939	1771	472.708	500.596	289.343	249.589	177.601	104.983	0.00154633	-1.07132	down	[J]	Translation, ribosomal structure and biogenesis	Molecular Function: structural constituent of ribosome (GO:0003735);; Cellular Component: ribosome (GO:0005840);; Biological Process: translation (GO:0006412);;	K02949|3.5e-86|dosa:Os04t0613600-00|K02949 small subunit ribosomal protein S11e | (RefSeq) Os04g0613600; Similar to 40S ribosomal protein S11.	Ribosome (ko03010)	[J]	Translation, ribosomal structure and biogenesis	Ribosomal_S17 N-terminal	40S ribosomal protein S11 OS=Zea mays OX=4577 GN=RPS11 PE=2 SV=1	J	Translation, ribosomal structure and biogenesis	hypothetical protein OsI_17369 [Oryza sativa Indica Group]
BGIOSGA001117	782	542	472	1335	945	1136	8.66039	5.9606	5.34989	14.4687	10.9079	12.8709	7.03771e-05	1.05096	up	[T]	Signal transduction mechanisms	Molecular Function: voltage-gated potassium channel activity (GO:0005249);; Cellular Component: integral component of membrane (GO:0016021);; Biological Process: regulation of ion transmembrane transport (GO:0034765);;	K21867|0.0e+00|dosa:Os01t0648000-01|K21867 potassium channel | (RefSeq) Os01g0648000; Similar to AKT1-like potassium channel.	--	[PT]	Inorganic ion transport and metabolism;; Signal transduction mechanisms	Ion transport protein	Potassium channel AKT1 OS=Oryza sativa subsp. indica OX=39946 GN=AKT1 PE=2 SV=1	U	Intracellular trafficking, secretion, and vesicular transport	hypothetical protein OsI_03064 [Oryza sativa Indica Group]
BGIOSGA035830	419	592	129	85	32	19	4.17138	5.8593	1.31408	0.827144	0.331119	0.186932	3.72825e-05	-2.46294	down	--	--	Molecular Function: microtubule motor activity (GO:0003777);; Molecular Function: ATP binding (GO:0005524);; Cellular Component: microtubule (GO:0005874);; Biological Process: microtubule-based movement (GO:0007018);; Molecular Function: microtubule binding (GO:0008017);;	K10406|0.0e+00|osa:4352796|K10406 kinesin family member C2/C3 | (RefSeq) armadillo repeat-containing kinesin-like protein 3	--	[Z]	Cytoskeleton	Kinesin motor domain	Kinesin-like protein KIN-14R OS=Oryza sativa subsp. japonica OX=39947 GN=KIN14R PE=2 SV=1	Z	Cytoskeleton	hypothetical protein OsI_39123 [Oryza sativa Indica Group]
BGIOSGA030566	6911	4997	936	332	464	541	257.777	185.211	35.7053	12.094	18.013	20.615	0.000591385	-2.36109	down	--	--	Cellular Component: photosystem I (GO:0009522);; Cellular Component: photosystem II (GO:0009523);; Cellular Component: chloroplast thylakoid membrane (GO:0009535);; Biological Process: photosynthesis, light harvesting (GO:0009765);; Cellular Component: integral component of membrane (GO:0016021);; Molecular Function: chlorophyll binding (GO:0016168);; Biological Process: protein-chromophore linka…	K08912|4.8e-151|dosa:Os09t0346500-04|K08912 light-harvesting complex II chlorophyll a/b binding protein 1 | (RefSeq) Os09g0346500, CAB1R, CHLOROPHYLL_A/B_BINDING_PROTEIN_1R; Similar to Chlorophyll a-b binding protein, chloroplast precursor (LHCII type I CAB) (LHCP).	Photosynthesis - antenna proteins (ko00196)	--	--	Chlorophyll A-B binding protein	Chlorophyll a-b binding protein 1, chloroplastic OS=Oryza sativa subsp. japonica OX=39947 GN=CAB1R PE=2 SV=2	J	Translation, ribosomal structure and biogenesis	chlorophyll a-b binding protein 1, chloroplastic [Oryza sativa Japonica Group]
BGIOSGA036670	55	47	61	3	0	9	1.22032	1.02714	1.36831	0.050112	0	0.197387	0.000966621	-2.46662	down	--	--	Molecular Function: transferase activity, transferring acyl groups other than amino-acyl groups (GO:0016747);;	K13065|1.7e-95|pda:103706323|K13065 shikimate O-hydroxycinnamoyltransferase [EC:2.3.1.133] | (RefSeq) tryptamine hydroxycinnamoyltransferase 1-like	Phenylpropanoid biosynthesis (ko00940);; Flavonoid biosynthesis (ko00941);; Stilbenoid, diarylheptanoid and gingerol biosynthesis (ko00945)	--	--	Transferase family	Tryptamine benzoyltransferase 1 OS=Oryza sativa subsp. japonica OX=39947 GN=TBT1 PE=1 SV=1	S	Function unknown	hypothetical protein OsI_37390 [Oryza sativa Indica Group]
BGIOSGA012172	1305	1196	2265	4352	4535	5122	27.8948	25.4027	49.5317	91.0038	101.019	111.94	1.20484e-07	1.64119	up	--	--	Molecular Function: NAD+ ADP-ribosyltransferase activity (GO:0003950);;	--	--	--	--	RCD1-SRO-TAF4 (RST) plant domain	Probable inactive poly [ADP-ribose] polymerase SRO2 OS=Arabidopsis thaliana OX=3702 GN=SRO2 PE=1 SV=1	S	Function unknown	probable inactive poly [ADP-ribose] polymerase SRO2 [Oryza sativa Japonica Group]
BGIOSGA007354	2	0	0	126	81	94	0.02781	0	0	2.69954	1.83422	2.10885	5.58024e-18	5.27882	up	--	--	Molecular Function: protein serine/threonine kinase activity (GO:0004674);; Molecular Function: ATP binding (GO:0005524);; Cellular Component: integral component of membrane (GO:0016021);;	K13420|5.4e-09|tcc:18605271|K13420 LRR receptor-like serine/threonine-protein kinase FLS2 [EC:2.7.11.1] | (RefSeq) probable LRR receptor-like serine/threonine-protein kinase At3g47570	MAPK signaling pathway - plant (ko04016);; Plant-pathogen interaction (ko04626)	--	--	Leucine rich repeat	Probable LRR receptor-like serine/threonine-protein kinase At3g47570 OS=Arabidopsis thaliana OX=3702 GN=At3g47570 PE=2 SV=1	S	Function unknown	hypothetical protein OsI_05514 [Oryza sativa Indica Group]
BGIOSGA005697	152	208	60	18	16	10	3.3755	4.59829	1.36407	0.392782	0.366904	0.227958	1.20633e-06	-2.66512	down	--	--	Molecular Function: protein dimerization activity (GO:0046983);;	--	--	--	--	Helix-loop-helix DNA-binding domain	Transcription factor BIM1 OS=Arabidopsis thaliana OX=3702 GN=BIM1 PE=1 SV=2	K	Transcription	hypothetical protein OsI_08775 [Oryza sativa Indica Group]
BGIOSGA003477	242	279	267	138	118	77	3.83185	4.39715	4.32372	2.12911	1.94588	1.2342	0.000300841	-1.06563	down	[K]	Transcription	Molecular Function: NAD+ ADP-ribosyltransferase activity (GO:0003950);; Biological Process: protein ADP-ribosylation (GO:0006471);;	K10798|2.6e-240|obr:102714229|K10798 poly [ADP-ribose] polymerase 2/3/4 [EC:2.4.2.30] | (RefSeq) poly [ADP-ribose] polymerase 2-A	Base excision repair (ko03410)	[KLO]	Transcription;; Replication, recombination and repair;; Posttranslational modification, protein turnover, chaperones	Poly(ADP-ribose) polymerase catalytic domain	Poly [ADP-ribose] polymerase 2-B OS=Oryza sativa subsp. japonica OX=39947 GN=PARP2-B PE=3 SV=2	S	Function unknown	hypothetical protein OsI_01832 [Oryza sativa Indica Group]
Oryza_sativa_newGene_4707	15	12	4	64	70	32	0.174699	0.128809	0.042778	0.73112	1.1394	0.381625	0.000772183	2.10699	up	--	--	Biological Process: telomere maintenance (GO:0000723);; Molecular Function: DNA helicase activity (GO:0003678);; Molecular Function: ATP binding (GO:0005524);; Biological Process: DNA repair (GO:0006281);; Biological Process: DNA recombination (GO:0006310);;	K15255|7.7e-51|mdm:114822959|K15255 ATP-dependent DNA helicase PIF1 [EC:3.6.4.12] | (RefSeq) uncharacterized protein LOC114822959	--	[D]	Cell cycle control, cell division, chromosome partitioning	PIF1-like helicase	--	D	Cell cycle control, cell division, chromosome partitioning	Os01g0266300, partial [Oryza sativa Japonica Group]
BGIOSGA000782	16	9	4	42	84	47	0.201076	0.113742	0.047094	0.524047	1.13204	0.620251	0.000492299	2.22514	up	--	--	Cellular Component: nucleus (GO:0005634);; Molecular Function: lipid binding (GO:0008289);; Biological Process: negative regulation of trichoblast fate specification (GO:0010062);; Molecular Function: sequence-specific DNA binding (GO:0043565);;	K09338|0.0e+00|osa:4325622|K09338 homeobox-leucine zipper protein | (RefSeq) homeobox-leucine zipper protein ROC9	--	--	--	START domain	Homeobox-leucine zipper protein ROC9 OS=Oryza sativa subsp. japonica OX=39947 GN=ROC9 PE=2 SV=1	K	Transcription	hypothetical protein OsI_03822 [Oryza sativa Indica Group]
BGIOSGA004160	834	721	509	247	324	224	57.8068	49.6949	36.0929	16.7491	23.3593	15.8526	5.03222e-05	-1.17402	down	--	--	--	--	--	--	--	cAMP-regulated phosphoprotein/endosulfine conserved region	--	S	Function unknown	uncharacterized protein LOC4326851 [Oryza sativa Japonica Group]
BGIOSGA026840	423	447	542	870	884	830	5.27148	5.54028	6.91079	10.6147	11.4877	10.5853	7.03161e-07	1.00851	up	[C]	Energy production and conversion	Molecular Function: oxidoreductase activity (GO:0016491);; Molecular Function: heme binding (GO:0020037);; Molecular Function: molybdenum ion binding (GO:0030151);; Molecular Function: molybdopterin cofactor binding (GO:0043546);;	K10534|0.0e+00|dosa:Os08t0468700-00|K10534 nitrate reductase (NAD(P)H) [EC:1.7.1.1 1.7.1.2 1.7.1.3] | (RefSeq) Os08g0468700; Similar to Nitrate reductase [NADH] 1 (EC 1.7.1.1) (NR1).	Nitrogen metabolism (ko00910)	[C]	Energy production and conversion	Mo-co oxidoreductase dimerisation domain	Nitrate reductase [NADH] 1 OS=Oryza sativa subsp. japonica OX=39947 GN=NIA1 PE=2 SV=3	S	Function unknown	hypothetical protein OsI_29540 [Oryza sativa Indica Group]
BGIOSGA002861	715	791	425	269	221	82	6.34047	6.97292	3.85631	2.32889	2.0423	0.743239	0.000615306	-1.49906	down	[T]	Signal transduction mechanisms	Molecular Function: protein serine/threonine kinase activity (GO:0004674);; Molecular Function: ATP binding (GO:0005524);; Cellular Component: integral component of membrane (GO:0016021);;	K00924|2.9e-72|smo:SELMODRAFT_96692|K00924 kinase [EC:2.7.1.-] | (RefSeq) hypothetical protein	--	--	--	Leucine rich repeat	LRR receptor-like serine/threonine-protein kinase OS=Arabidopsis thaliana OX=3702 GN=RGI3 PE=1 SV=1	S	Function unknown	hypothetical protein OsI_00573 [Oryza sativa Indica Group]
Oryza_sativa_newGene_3914	52	22	32	57	48	548	1.62301	0.52703	0.772347	1.42391	1.34966	13.6018	0.00710046	2.0256	up	--	--	--	--	--	--	--	--	--	--	--	hypothetical protein BVRB_033130, partial [Beta vulgaris subsp. vulgaris]
Oryza_sativa_newGene_4433	203	160	198	7	11	0	5.09086	3.97704	5.08402	0.164861	0.27078	0	1.69542e-12	-4.00508	down	--	--	--	K23222|1.2e-28|nsy:104242359|K23222 nuclease HARBI1 [EC:3.1.-.-] | (RefSeq) uncharacterized protein LOC104242359	--	[L]	Replication, recombination and repair	DDE superfamily endonuclease	--	L	Replication, recombination and repair	PREDICTED: putative nuclease HARBI1 [Oryza brachyantha]
BGIOSGA026256	7368	6634	4212	2976	2764	2058	137.938	123.397	80.6528	54.4687	53.9025	39.3697	2.40422e-05	-1.04598	down	[C]	Energy production and conversion	Cellular Component: mitochondrial inner membrane (GO:0005743);; Molecular Function: NADH dehydrogenase (ubiquinone) activity (GO:0008137);; Molecular Function: FMN binding (GO:0010181);; Molecular Function: metal ion binding (GO:0046872);; Molecular Function: NAD binding (GO:0051287);; Molecular Function: 4 iron, 4 sulfur cluster binding (GO:0051539);; Cellular Component: respiratory chain (GO:00…	K03942|1.9e-279|dosa:Os07t0645400-01|K03942 NADH dehydrogenase (ubiquinone) flavoprotein 1 [EC:7.1.1.2] | (RefSeq) Os07g0645400; Similar to NADH dehydrogenase.	Oxidative phosphorylation (ko00190)	[C]	Energy production and conversion	Respiratory-chain NADH dehydrogenase 51 Kd subunit	NADH dehydrogenase [ubiquinone] flavoprotein 1, mitochondrial OS=Arabidopsis thaliana OX=3702 GN=At5g08530 PE=1 SV=1	C	Energy production and conversion	hypothetical protein OsI_27090 [Oryza sativa Indica Group]
BGIOSGA005408	455	460	566	1024	879	965	14.039	14.1179	17.8764	30.9301	28.3	30.4647	5.13383e-08	1.08754	up	--	--	Molecular Function: protein dimerization activity (GO:0046983);;	K12126|5.9e-26|nnu:104607195|K12126 phytochrome-interacting factor 3 | (RefSeq) transcription factor PIF3	Plant hormone signal transduction (ko04075);; Circadian rhythm - plant (ko04712)	--	--	Helix-loop-helix DNA-binding domain	Transcription factor SPATULA OS=Arabidopsis thaliana OX=3702 GN=SPT PE=1 SV=1	K	Transcription	hypothetical protein OsI_09345 [Oryza sativa Indica Group]
BGIOSGA013910	462	520	396	158	185	202	6.70977	7.50201	5.87988	2.2378	2.78731	2.99815	1.50359e-05	-1.13578	down	[U]	Intracellular trafficking, secretion, and vesicular transport	--	--	--	--	--	WD40-like Beta Propeller Repeat	--	U	Intracellular trafficking, secretion, and vesicular transport	hypothetical protein OsI_14253 [Oryza sativa Indica Group]
BGIOSGA007768	756	1727	3331	11037	13849	15884	6.5449	14.8656	29.5235	93.5256	125.022	140.685	3.45547e-09	2.69155	up	[M]	Cell wall/membrane/envelope biogenesis	Molecular Function: protein serine/threonine kinase activity (GO:0004674);; Molecular Function: ATP binding (GO:0005524);; Cellular Component: integral component of membrane (GO:0016021);;	K20181|7.8e-97|mtr:MTR_5g026090|K20181 vacuolar protein sorting-associated protein 18 | (RefSeq) vacuolar sorting-associated-like protein	--	--	--	Leucine rich repeat	Receptor kinase-like protein Xa21 OS=Oryza sativa subsp. japonica OX=39947 GN=XA21 PE=1 SV=1	S	Function unknown	hypothetical protein OsI_06336 [Oryza sativa Indica Group]
BGIOSGA011602	445	342	202	181	81	86	33.6485	25.7041	15.6313	13.3827	6.37821	6.61555	0.00395037	-1.26965	down	--	--	Molecular Function: arsenate reductase (glutaredoxin) activity (GO:0008794);; Molecular Function: phosphatase activity (GO:0016791);;	K18065|5.4e-71|dosa:Os03t0108000-01|K18065 Cdc25 family phosphatase [EC:3.1.3.48 1.20.4.1] | (RefSeq) Os03g0108000; Similar to Rhodanese-like protein.	--	[D]	Cell cycle control, cell division, chromosome partitioning	Rhodanese-like domain	Arsenate reductase 2.2 OS=Oryza sativa subsp. japonica OX=39947 GN=ACR2.2 PE=1 SV=1	S	Function unknown	arsenate reductase 2.2 [Oryza sativa Japonica Group]
BGIOSGA015672	115	102	99	46	38	19	4.41167	3.89195	3.87367	1.70778	1.49003	0.7403	0.00198657	-1.36804	down	--	--	Molecular Function: nucleic acid binding (GO:0003676);; Molecular Function: 3'-5' exonuclease activity (GO:0008408);;	K22807|7.1e-83|sbi:8080285|K22807 werner syndrome-like exonuclease [EC:3.1.11.-] | (RefSeq) Werner Syndrome-like exonuclease	--	[R]	General function prediction only	3'-5' exonuclease	Werner Syndrome-like exonuclease OS=Arabidopsis thaliana OX=3702 GN=WEX PE=1 SV=1	S	Function unknown	hypothetical protein OsI_14692 [Oryza sativa Indica Group]
BGIOSGA021541	1760	967	621	311	155	182	32.3825	17.6767	11.6875	5.59642	2.96931	3.40764	5.97307e-07	-2.06718	down	[G]	Carbohydrate transport and metabolism	Molecular Function: cellulase activity (GO:0008810);; Biological Process: cellulose catabolic process (GO:0030245);;	K01179|2.8e-174|obr:102717560|K01179 endoglucanase [EC:3.2.1.4] | (RefSeq) endoglucanase 2-like	Starch and sucrose metabolism (ko00500)	--	--	Glycosyl hydrolase family 9	Endoglucanase 16 OS=Oryza sativa subsp. japonica OX=39947 GN=Os06g0247900 PE=2 SV=2	G	Carbohydrate transport and metabolism	endoglucanase 16 [Oryza sativa Japonica Group]
BGIOSGA037068	577	658	651	158	88	177	27.1051	30.7058	31.2884	7.2595	4.30416	8.46338	2.25349e-09	-1.91011	down	--	--	--	K14948|1.4e-23|jre:109009978|K14948 polypyrimidine tract-binding protein 2 | (RefSeq) polypyrimidine tract-binding protein homolog 3-like isoform X1	--	--	--	Alginate lyase	Citrate-binding protein OS=Hevea brasiliensis OX=3981 GN=CBP PE=1 SV=1	S	Function unknown	citrate-binding protein [Oryza sativa Japonica Group]
BGIOSGA015756	337	132	81	50	11	10	25.4652	9.90985	6.26593	3.64813	0.804312	0.713269	0.000868481	-2.23878	down	--	--	--	--	--	--	--	--	--	S	Function unknown	hypothetical protein OsI_14561 [Oryza sativa Indica Group]
BGIOSGA022178	32	17	47	218	171	176	0.649954	0.350935	0.997078	4.44813	3.7061	3.74237	1.3736e-08	2.4685	up	--	--	Molecular Function: protein binding (GO:0005515);;	--	--	--	--	F-box domain	--	--	--	hypothetical protein OsI_21364 [Oryza sativa Indica Group]
BGIOSGA007830	3964	4129	2535	1542	1206	759	57.0051	58.9991	37.2798	21.6786	18.0653	11.1472	6.18502e-07	-1.41226	down	[G]	Carbohydrate transport and metabolism	Cellular Component: integral component of membrane (GO:0016021);; Molecular Function: transmembrane transporter activity (GO:0022857);;	K08150|6.9e-40|lja:Lj1g3v3329620.1|K08150 MFS transporter, SP family, solute carrier family 2 (myo-inositol transporter), member 13 | (RefSeq) Lj1g3v3329620.1; -	--	[R]	General function prediction only	Sugar (and other) transporter	Monosaccharide-sensing protein 2 OS=Arabidopsis thaliana OX=3702 GN=MSSP2 PE=1 SV=2	G	Carbohydrate transport and metabolism	hypothetical protein OsI_06450 [Oryza sativa Indica Group]
BGIOSGA027854	130	170	90	38	54	33	9.58141	12.4462	6.81598	2.75122	4.12777	2.42705	0.00187684	-1.36346	down	[R]	General function prediction only	Biological Process: oxidation-reduction process (GO:0055114);;	K00121|3.7e-06|soe:110802526|K00121 S-(hydroxymethyl)glutathione dehydrogenase / alcohol dehydrogenase [EC:1.1.1.284 1.1.1.1] | (RefSeq) alcohol dehydrogenase-like 7	Glycolysis / Gluconeogenesis (ko00010);; Fatty acid degradation (ko00071);; Tyrosine metabolism (ko00350);; Carbon metabolism (ko01200)	[Q]	Secondary metabolites biosynthesis, transport and catabolism	Alcohol dehydrogenase GroES-like domain	Probable mannitol dehydrogenase OS=Fragaria ananassa OX=3747 GN=CAD PE=2 SV=1	C	Energy production and conversion	hypothetical protein OsI_27542 [Oryza sativa Indica Group]
BGIOSGA026468	84	57	42	11	17	13	3.16112	2.13488	1.60806	0.393305	0.645974	0.489543	0.0019244	-1.72725	down	--	--	Cellular Component: cellular_component (GO:0005575);; Cellular Component: cell (GO:0005623);; Cellular Component: plasma membrane (GO:0005886);; Cellular Component: cell-cell junction (GO:0005911);; Cellular Component: plasmodesma (GO:0009506);; Cellular Component: membrane (GO:0016020);; Cellular Component: cell junction (GO:0030054);; Cellular Component: cell part (GO:0044464);; Cellular Compon…	--	--	--	--	Leucine rich repeat	--	--	--	hypothetical protein OsI_30308 [Oryza sativa Indica Group]
Oryza_sativa_newGene_5203	415	494	211	148	41	44	10.2884	12.6845	5.43675	3.57577	1.00393	1.11048	0.000366661	-1.89205	down	[CI]	Energy production and conversion;; Lipid transport and metabolism	Molecular Function: heme binding (GO:0020037);; Molecular Function: metal ion binding (GO:0046872);;	K23490|1.0e-12|egr:104433368|K23490 cytochrome b5 | (RefSeq) cytochrome b5	--	[C]	Energy production and conversion	Cytochrome b5-like Heme/Steroid binding domain	Cytochrome B5-like protein OS=Arabidopsis thaliana OX=3702 GN=CB5LP PE=2 SV=1	C	Energy production and conversion	cytochrome B5-like protein [Oryza sativa Japonica Group]
BGIOSGA030679	393	710	218	163	55	49	5.76492	10.3649	3.27669	2.33236	0.838063	0.730598	0.000423054	-1.90998	down	[M]	Cell wall/membrane/envelope biogenesis	Molecular Function: protein kinase activity (GO:0004672);; Molecular Function: ATP binding (GO:0005524);;	K20606|0.0e+00|bdi:100822172|K20606 mitogen-activated protein kinase kinase kinase ANP1 [EC:2.7.11.25] | (RefSeq) mitogen-activated protein kinase kinase kinase NPK1 isoform X1	MAPK signaling pathway - plant (ko04016)	[T]	Signal transduction mechanisms	Protein kinase domain	Mitogen-activated protein kinase kinase kinase NPK1 OS=Nicotiana tabacum OX=4097 GN=NPK1 PE=1 SV=1	T	Signal transduction mechanisms	mitogen-activated protein kinase kinase kinase NPK1 [Oryza sativa Japonica Group]
BGIOSGA005654	5055	4685	2348	2184	1263	1202	127.611	117.538	60.6181	53.9057	33.195	31.001	0.000494186	-1.18153	down	[C]	Energy production and conversion	Molecular Function: pyruvate dehydrogenase (acetyl-transferring) activity (GO:0004739);; Biological Process: acetyl-CoA biosynthetic process from pyruvate (GO:0006086);; Cellular Component: intracellular membrane-bounded organelle (GO:0043231);;	K00161|3.9e-213|dosa:Os02t0739600-01|K00161 pyruvate dehydrogenase E1 component alpha subunit [EC:1.2.4.1] | (RefSeq) Os02g0739600; Similar to Pyruvate dehydrogenase E1 component alpha subunit, mitochondrial precursor (EC 1.2.4.1) (PDHE1-A).	Glycolysis / Gluconeogenesis (ko00010);; Citrate cycle (TCA cycle) (ko00020);; Pyruvate metabolism (ko00620);; Carbon metabolism (ko01200)	[C]	Energy production and conversion	Dehydrogenase E1 component	Pyruvate dehydrogenase E1 component subunit alpha-1, mitochondrial OS=Oryza sativa subsp. japonica OX=39947 GN=Os02g0739600 PE=2 SV=1	C	Energy production and conversion	pyruvate dehydrogenase E1 component subunit alpha-1, mitochondrial [Oryza sativa Japonica Group]
BGIOSGA026411	3786	1929	144	52	161	117	183.254	92.7338	7.0857	2.42938	8.07384	5.75253	0.00425624	-2.31427	down	--	--	--	--	--	--	--	Ricin-type beta-trefoil lectin domain-like	Ricin B-like lectin R40G3 OS=Oryza sativa subsp. japonica OX=39947 GN=R40G3 PE=2 SV=1	S	Function unknown	ricin B-like lectin R40G3 [Oryza sativa Japonica Group]
BGIOSGA027065	6	42	66	396	412	504	0.166147	1.17846	1.93575	11.1459	12.3709	14.8521	2.201e-07	3.0601	up	--	--	--	--	--	--	--	--	--	S	Function unknown	hypothetical protein OsI_29033 [Oryza sativa Indica Group]
BGIOSGA029942	265	369	536	1202	1210	1586	2.57938	3.57982	5.34888	11.4752	12.3075	15.8283	3.10067e-08	1.84405	up	[F]	Nucleotide transport and metabolism	Molecular Function: NAD+ kinase activity (GO:0003951);; Biological Process: NADP biosynthetic process (GO:0006741);; Biological Process: NAD metabolic process (GO:0019674);; Molecular Function: ADP binding (GO:0043531);;	K13459|3.2e-166|ats:109736579|K13459 disease resistance protein RPS2 | (RefSeq) LOC109736579; disease resistance protein RPS2-like	Plant-pathogen interaction (ko04626)	[R]	General function prediction only	NB-ARC domain	Probable NADH kinase OS=Oryza sativa subsp. japonica OX=39947 GN=Os09g0345700 PE=2 SV=1	S	Function unknown	hypothetical protein OsI_30984 [Oryza sativa Indica Group]
BGIOSGA008810	1217	1859	863	725	368	252	38.6979	58.7314	28.0563	22.535	12.1615	8.17139	0.00124642	-1.32835	down	[M]	Cell wall/membrane/envelope biogenesis	Molecular Function: molecular_function (GO:0003674);; Molecular Function: catalytic activity (GO:0003824);; Cellular Component: cellular_component (GO:0005575);; Cellular Component: intracellular (GO:0005622);; Cellular Component: cell (GO:0005623);; Cellular Component: cytoplasm (GO:0005737);; Cellular Component: cytosol (GO:0005829);; Cellular Component: cell-cell junction (GO:0005911);; Biolog…	K12451|1.0e-176|dosa:Os02t0678400-01|K12451 3,5-epimerase/4-reductase [EC:5.1.3.- 1.1.1.-] | (RefSeq) Os02g0678400; NAD(P)-binding domain containing protein.	Amino sugar and nucleotide sugar metabolism (ko00520);; Polyketide sugar unit biosynthesis (ko00523)	[G]	Carbohydrate transport and metabolism	RmlD substrate binding domain	Bifunctional dTDP-4-dehydrorhamnose 3,5-epimerase/dTDP-4-dehydrorhamnose reductase OS=Arabidopsis thaliana OX=3702 GN=NRS/ER PE=1 SV=1	M	Cell wall/membrane/envelope biogenesis	hypothetical protein OsI_08465 [Oryza sativa Indica Group]
BGIOSGA029427	147	314	45	3	6	8	4.20883	8.93601	1.31898	0.083403	0.160941	0.231568	5.41094e-08	-3.57205	down	[R]	General function prediction only	--	--	--	[R]	General function prediction only	Methyltransferase domain	--	S	Function unknown	hypothetical protein OsI_32067 [Oryza sativa Indica Group]
BGIOSGA006969	255	176	63	31	16	24	11.172	7.67083	2.78992	1.29774	0.703222	1.05336	6.06008e-05	-2.26424	down	[O]	Posttranslational modification, protein turnover, chaperones	Molecular Function: peroxidase activity (GO:0004601);; Biological Process: cell redox homeostasis (GO:0045454);; Molecular Function: peroxiredoxin activity (GO:0051920);;	K24140|2.0e-49|sind:105162080|K24140 glutaredoxin-dependent peroxiredoxin [EC:1.11.1.25] | (RefSeq) peroxiredoxin-2B	--	[O]	Posttranslational modification, protein turnover, chaperones	Redoxin	Peroxiredoxin-2E-2, chloroplastic OS=Oryza sativa subsp. japonica OX=39947 GN=PRXIIE-2 PE=1 SV=1	O	Posttranslational modification, protein turnover, chaperones	hypothetical protein OsI_06200 [Oryza sativa Indica Group]
BGIOSGA030609	145	196	141	609	609	844	8.84345	11.9042	8.8324	36.4563	38.8177	52.8158	7.37346e-15	2.19291	up	--	--	Biological Process: metal ion transport (GO:0030001);; Molecular Function: metal ion binding (GO:0046872);;	K10752|4.1e-36|zju:107427343|K10752 histone-binding protein RBBP4 | (RefSeq) LOW QUALITY PROTEIN: WD-40 repeat-containing protein MSI3	--	[P]	Inorganic ion transport and metabolism	Heavy-metal-associated domain	Heavy metal-associated isoprenylated plant protein 23 OS=Arabidopsis thaliana OX=3702 GN=HIPP23 PE=1 SV=1	S	Function unknown	hypothetical protein OsI_31075 [Oryza sativa Indica Group]
BGIOSGA024613	98	123	126	194	190	321	6.24895	7.78341	8.20374	12.1185	12.6698	20.9934	0.00402173	1.12814	up	--	--	Molecular Function: serine-type endopeptidase inhibitor activity (GO:0004867);;	--	--	--	--	Protease inhibitor/seed storage/LTP family	Alpha-amylase inhibitor 5 OS=Sorghum bicolor OX=4558 PE=1 SV=1	--	--	alpha-amylase inhibitor 5 [Oryza sativa Japonica Group]
BGIOSGA028601	309	268	168	90	70	74	6.50619	5.61344	3.6137	1.84013	1.5288	1.58878	2.85379e-05	-1.44171	down	[S]	Function unknown	Cellular Component: integral component of membrane (GO:0016021);;	--	--	--	--	Sulfite exporter TauE/SafE	Sulfite exporter TauE/SafE family protein 3 OS=Arabidopsis thaliana OX=3702 GN=At2g25737 PE=2 SV=1	S	Function unknown	hypothetical protein OsI_29096 [Oryza sativa Indica Group]
BGIOSGA000913	828	491	227	252	92	134	14.2765	8.40301	3.99922	4.24738	1.64931	2.36215	0.00779927	-1.38663	down	--	--	Molecular Function: protein binding (GO:0005515);; Cellular Component: cellular_component (GO:0005575);; Cellular Component: intracellular (GO:0005622);; Cellular Component: cell (GO:0005623);; Cellular Component: cytoplasm (GO:0005737);; Cellular Component: cytosol (GO:0005829);; Cellular Component: cytoskeleton (GO:0005856);; Cellular Component: microtubule associated complex (GO:0005875);; Cel…	--	--	--	--	Protein of unknown function (DUF4005)	Protein IQ-DOMAIN 31 OS=Arabidopsis thaliana OX=3702 GN=IQD31 PE=1 SV=1	S	Function unknown	protein IQ-DOMAIN 31 isoform X1 [Oryza sativa Japonica Group]
BGIOSGA000446	308	415	154	140	109	51	8.30866	11.1264	4.23928	3.6785	3.0549	1.4062	0.00931821	-1.27447	down	[I]	Lipid transport and metabolism	Molecular Function: ATP binding (GO:0005524);; Cellular Component: mitochondrion (GO:0005739);;	--	--	[R]	General function prediction only	Alpha/beta hydrolase family	--	S	Function unknown	hypothetical protein OsI_04523 [Oryza sativa Indica Group]
BGIOSGA034686	4185	3335	4444	533	387	253	348.89	276.259	378.921	43.3906	33.5944	21.5488	4.76033e-35	-3.12738	down	--	--	Biological Process: lipid transport (GO:0006869);; Molecular Function: lipid binding (GO:0008289);;	--	--	--	--	Protease inhibitor/seed storage/LTP family	Probable non-specific lipid-transfer protein 3 OS=Triticum aestivum OX=4565 GN=LTP3 PE=2 SV=1	U	Intracellular trafficking, secretion, and vesicular transport	hypothetical protein OsI_34868 [Oryza sativa Indica Group]
BGIOSGA028065	68	64	82	22	26	28	0.697527	0.654579	0.863112	0.215564	0.273448	0.289256	0.00812988	-1.22129	down	[R]	General function prediction only	Biological Process: defense response (GO:0006952);; Molecular Function: ADP binding (GO:0043531);;	K13457|7.0e-184|ats:109777892|K13457 disease resistance protein RPM1 | (RefSeq) LOC109777892; disease resistance protein RPP13-like	Plant-pathogen interaction (ko04626)	[T]	Signal transduction mechanisms	NB-ARC domain	Disease resistance protein RGA5 OS=Oryza sativa subsp. japonica OX=39947 GN=RGA5 PE=2 SV=1	S	Function unknown	hypothetical protein OsI_27977 [Oryza sativa Indica Group]
BGIOSGA008496	5390	5354	3040	2696	1377	1329	203.354	200.714	117.308	99.456	54.0816	51.2216	0.000374041	-1.16599	down	--	--	--	K06630|4.5e-141|dosa:Os02t0580300-01|K06630 14-3-3 protein epsilon | (RefSeq) Os02g0580300, GIBBERELLIN-INSENSITIVE_DWARF_2, GID2; Similar to 14-3-3 protein 6.	--	[O]	Posttranslational modification, protein turnover, chaperones	14-3-3 protein	14-3-3-like protein GF14-E OS=Oryza sativa subsp. japonica OX=39947 GN=GF14E PE=2 SV=1	T	Signal transduction mechanisms	14-3-3-like protein GF14-E isoform X2 [Oryza sativa Japonica Group]
BGIOSGA015208	112	140	67	0	0	0	5.99534	7.45226	3.67337	0	0	0	3.04949e-16	-5.43077	down	--	--	--	--	--	--	--	--	--	--	--	hypothetical protein OsI_15637 [Oryza sativa Indica Group]
BGIOSGA029966	0	0	0	62	79	204	0	0	0	1.63583	2.23449	5.67263	1.35347e-14	5.32877	up	--	--	--	--	--	--	--	--	--	--	--	hypothetical protein OsI_30925 [Oryza sativa Indica Group]
BGIOSGA004186	1064	963	1448	2534	2395	2740	10.6107	9.53369	14.7676	24.7082	24.8737	27.9218	2.01022e-07	1.2653	up	--	--	Cellular Component: chloroplast (GO:0009507);; Biological Process: chloroplast organization (GO:0009658);; Biological Process: embryo development ending in seed dormancy (GO:0009793);; Biological Process: chloroplast mRNA processing (GO:0010239);;	K16296|5.9e-24|boe:106330214|K16296 serine carboxypeptidase-like clade I [EC:3.4.16.-] | (RefSeq) serine carboxypeptidase-like 15	--	[R]	General function prediction only	PPR repeat	Pentatricopeptide repeat-containing protein At1g30610, chloroplastic OS=Arabidopsis thaliana OX=3702 GN=EMB2279 PE=3 SV=1	S	Function unknown	hypothetical protein OsI_03237 [Oryza sativa Indica Group]
BGIOSGA020326	15832	20112	41387	94684	89456	121223	313.552	395.787	838.365	1833.77	1845.66	2453.89	1.30185e-07	2.00461	up	[V]	Defense mechanisms	Molecular Function: antiporter activity (GO:0015297);; Cellular Component: integral component of membrane (GO:0016021);; Molecular Function: xenobiotic transporter activity (GO:0042910);;	K03327|5.5e-281|osa:9269996|K03327 multidrug resistance protein, MATE family | (RefSeq) protein DETOXIFICATION 14	--	[R]	General function prediction only	MatE	Protein DETOXIFICATION 14 OS=Arabidopsis thaliana OX=3702 GN=DTX14 PE=1 SV=1	V	Defense mechanisms	hypothetical protein OsI_20909 [Oryza sativa Indica Group]
BGIOSGA013442	424	433	618	1061	944	878	5.44909	5.52837	8.11399	13.3288	12.6275	11.524	6.97121e-06	1.08595	up	--	--	Molecular Function: molecular_function (GO:0003674);; Molecular Function: nucleic acid binding (GO:0003676);; Molecular Function: RNA binding (GO:0003723);; Molecular Function: catalytic activity (GO:0003824);; Molecular Function: nuclease activity (GO:0004518);; Molecular Function: endonuclease activity (GO:0004519);; Molecular Function: binding (GO:0005488);; Cellular Component: cellular_compon…	--	--	[R]	General function prediction only	PPR repeat family	Pentatricopeptide repeat-containing protein At4g01570 OS=Arabidopsis thaliana OX=3702 GN=At4g01570 PE=2 SV=1	S	Function unknown	unknown protein [Oryza sativa Japonica Group]
BGIOSGA026412	0	3	0	93	67	82	0	0.27505	0	8.75217	6.67834	8.01813	5.52227e-14	4.72696	up	--	--	--	--	--	--	--	--	--	--	--	hypothetical protein OsI_27373 [Oryza sativa Indica Group]
Oryza_sativa_newGene_1871	65	65	63	11	22	17	2.87288	2.83923	2.83926	0.449951	0.97105	0.763096	0.00219734	-1.58185	down	--	--	--	--	--	--	--	--	--	--	--	hypothetical protein EE612_021341 [Oryza sativa]
BGIOSGA023547	67	153	105	4	14	3	1.4765	3.39715	2.38101	0.067899	0.31848	0.061977	9.48884e-07	-3.0477	down	--	--	Molecular Function: transferase activity, transferring acyl groups other than amino-acyl groups (GO:0016747);;	K15400|4.0e-33|zma:111589918|K15400 omega-hydroxypalmitate O-feruloyl transferase [EC:2.3.1.188] | (RefSeq) omega-hydroxypalmitate O-feruloyl transferase-like	Cutin, suberine and wax biosynthesis (ko00073)	--	--	Transferase family	Acyl transferase 15 OS=Oryza sativa subsp. japonica OX=39947 GN=AT15 PE=2 SV=1	--	--	hypothetical protein OsI_24341 [Oryza sativa Indica Group]
BGIOSGA013519	458	742	197	216	115	138	8.69346	14.0072	3.81998	4.01107	2.27004	2.66208	0.00851765	-1.28506	down	--	--	Molecular Function: SNAP receptor activity (GO:0005484);; Biological Process: intracellular protein transport (GO:0006886);; Biological Process: ATP synthesis coupled proton transport (GO:0015986);; Cellular Component: integral component of membrane (GO:0016021);; Biological Process: vesicle-mediated transport (GO:0016192);; Molecular Function: proton-transporting ATP synthase activity, rotationa…	K08486|5.4e-162|dosa:Os03t0736500-01|K08486 syntaxin 1B/2/3 | (RefSeq) Os03g0736500; Syntaxin-related protein KNOLLE (Syntaxin 111) (AtSYP111).	SNARE interactions in vesicular transport (ko04130)	[U]	Intracellular trafficking, secretion, and vesicular transport	Syntaxin	Syntaxin-related protein KNOLLE OS=Arabidopsis thaliana OX=3702 GN=KN PE=1 SV=1	U	Intracellular trafficking, secretion, and vesicular transport	hypothetical protein OsI_13428 [Oryza sativa Indica Group]
BGIOSGA037260	843	266	27	44	17	6	47.4895	14.8926	1.51475	2.37614	0.977674	0.301994	0.000393689	-2.68432	down	[G]	Carbohydrate transport and metabolism	Molecular Function: monooxygenase activity (GO:0004497);; Cellular Component: plastid (GO:0009536);; Biological Process: photorespiration (GO:0009853);; Biological Process: carbon fixation (GO:0015977);; Biological Process: photosynthesis (GO:0015979);; Molecular Function: ribulose-bisphosphate carboxylase activity (GO:0016984);;	K01602|1.2e-97|dosa:Os12t0292400-01|K01602 ribulose-bisphosphate carboxylase small chain [EC:4.1.1.39] | (RefSeq) Os12g0292400; Similar to Petunia ribulose 1,5-bisphosphate carboxylase small subunit mRNA (clone pSSU 51), partial cds. (Fragment).	Glyoxylate and dicarboxylate metabolism (ko00630);; Carbon fixation in photosynthetic organisms (ko00710);; Carbon metabolism (ko01200)	--	--	Ribulose bisphosphate carboxylase, small chain	Ribulose bisphosphate carboxylase small chain, chloroplastic OS=Oryza sativa subsp. indica OX=39946 GN=RBCS PE=2 SV=2	C	Energy production and conversion	hypothetical protein OsI_38046 [Oryza sativa Indica Group]
BGIOSGA038061	974	953	1180	2055	2300	2493	25.3541	24.6591	31.4236	52.3258	62.388	66.3367	4.77349e-09	1.27721	up	--	--	Cellular Component: integral component of membrane (GO:0016021);;	K22697|3.8e-125|nnu:104597051|K22697 sphingomyelin synthase-related protein 1 | (RefSeq) phosphatidylinositol:ceramide inositolphosphotransferase-like	--	[S]	Function unknown	PAP2 superfamily C-terminal	Phosphatidylinositol:ceramide inositolphosphotransferase OS=Oryza sativa subsp. indica OX=39946 GN=ERH1 PE=3 SV=1	S	Function unknown	hypothetical protein OsJ_17911 [Oryza sativa Japonica Group]
BGIOSGA003578	0	0	0	42	51	111	0	0	0	3.822	4.96224	10.5505	2.09061e-11	4.78638	up	--	--	Cellular Component: integral component of membrane (GO:0016021);; Molecular Function: transmembrane transporter activity (GO:0022857);;	K14638|8.7e-11|sly:104644386|K14638 solute carrier family 15 (peptide/histidine transporter), member 3/4 | (RefSeq) protein NRT1/ PTR FAMILY 5.7-like	--	[E]	Amino acid transport and metabolism	--	Protein NRT1/ PTR FAMILY 5.7 OS=Arabidopsis thaliana OX=3702 GN=NPF5.7 PE=2 SV=2	E	Amino acid transport and metabolism	hypothetical protein OsI_02050 [Oryza sativa Indica Group]
BGIOSGA006957	2393	2287	1871	1118	859	770	40.9246	38.869	32.7317	18.6885	15.2938	13.454	1.4074e-10	-1.09389	down	--	--	Biological Process: cell morphogenesis (GO:0000902);;	K16810|1.5e-309|dosa:Os02t0194800-01|K16810 TBCC domain-containing protein 1 | (RefSeq) Os02g0194800; C-CAP/cofactor C-like domain domain containing protein.	--	[S]	Function unknown	Tubulin binding cofactor C	--	S	Function unknown	hypothetical protein OsI_06222 [Oryza sativa Indica Group]
BGIOSGA036272	186	179	295	440	502	430	7.09727	6.75299	11.4788	16.4127	19.9495	16.7449	0.000259253	1.15853	up	--	--	--	--	--	--	--	--	--	--	--	hypothetical protein OsI_38184 [Oryza sativa Indica Group]
BGIOSGA015125	5455	4728	1496	1418	517	287	244.916	210.917	68.6915	62.2365	24.1422	13.1624	0.00912442	-1.79043	down	--	--	Cellular Component: integral component of membrane (GO:0016021);;	--	--	--	--	Late embryogenesis abundant protein	NDR1/HIN1-like protein 12 OS=Arabidopsis thaliana OX=3702 GN=NHL12 PE=2 SV=1	S	Function unknown	NDR1/HIN1-like protein 12 [Oryza sativa Japonica Group]
BGIOSGA023632	377	312	211	30	44	92	11.6275	9.55406	6.66387	0.891507	1.3999	2.89216	8.47511e-05	-1.99017	down	[G]	Carbohydrate transport and metabolism	Molecular Function: chitinase activity (GO:0004568);; Biological Process: carbohydrate metabolic process (GO:0005975);; Biological Process: chitin catabolic process (GO:0006032);; Molecular Function: chitin binding (GO:0008061);; Biological Process: cell wall macromolecule catabolic process (GO:0016998);; Biological Process: defense response to fungus (GO:0050832);;	K20547|2.5e-194|dosa:Os06t0726100-01|K20547 basic endochitinase B [EC:3.2.1.14] | (RefSeq) Os06g0726100, CHT3, CHITINASE_3; Similar to Seed chitinase-c.	Amino sugar and nucleotide sugar metabolism (ko00520);; MAPK signaling pathway - plant (ko04016)	[R]	General function prediction only	Chitinase class I	Chitinase 3 OS=Oryza sativa subsp. japonica OX=39947 GN=Cht3 PE=2 SV=2	G	Carbohydrate transport and metabolism	hypothetical protein OsI_24517 [Oryza sativa Indica Group]
BGIOSGA004591	266	386	653	1395	1723	1887	4.81865	6.94479	12.1091	24.736	32.5585	34.9844	1.12697e-07	1.976	up	[GI]	Carbohydrate transport and metabolism;; Lipid transport and metabolism	Molecular Function: enzyme inhibitor activity (GO:0004857);; Cellular Component: extracellular region (GO:0005576);; Cellular Component: cell wall (GO:0005618);; Cellular Component: integral component of membrane (GO:0016021);; Molecular Function: pectinesterase activity (GO:0030599);; Biological Process: cell wall modification (GO:0042545);; Molecular Function: aspartyl esterase activity (GO:004…	K01051|8.1e-310|dosa:Os01t0788400-01|K01051 pectinesterase [EC:3.1.1.11] | (RefSeq) Os01g0788400; Similar to Pectinesterase (EC 3.1.1.11) (Fragment).	Pentose and glucuronate interconversions (ko00040)	--	--	Pectinesterase	Pectinesterase 2.1 OS=Solanum lycopersicum OX=4081 GN=PME2.1 PE=2 SV=2	G	Carbohydrate transport and metabolism	hypothetical protein OsI_04029 [Oryza sativa Indica Group]
BGIOSGA004096	348	528	219	112	75	86	5.84452	8.82167	3.76384	1.83732	1.312	1.47552	7.39497e-06	-1.73114	down	--	--	Biological Process: auxin-activated signaling pathway (GO:0009734);; Cellular Component: auxin efflux carrier complex (GO:0009921);; Biological Process: auxin polar transport (GO:0009926);; Cellular Component: integral component of membrane (GO:0016021);; Biological Process: transmembrane transport (GO:0055085);;	K13947|2.5e-309|dosa:Os01t0643300-01|K13947 auxin efflux carrier family protein | (RefSeq) Os01g0643300, PIN3A, PIN_PROTEIN_3A; Similar to PIN1-like auxin transport protein.	--	--	--	Membrane transport protein	Auxin efflux carrier component 3a OS=Oryza sativa subsp. japonica OX=39947 GN=PIN3A PE=2 SV=1	U	Intracellular trafficking, secretion, and vesicular transport	hypothetical protein OsI_03040 [Oryza sativa Indica Group]
BGIOSGA017554	717	321	68	50	37	30	23.8425	10.6064	2.31073	1.60042	1.27872	1.01053	8.31144e-05	-2.49793	down	[R]	General function prediction only	Molecular Function: catalytic activity (GO:0003824);;	--	--	--	--	Protein of unknown function (DUF561)	Uncharacterized protein ycf23 OS=Porphyra purpurea OX=2787 GN=ycf23 PE=3 SV=1	S	Function unknown	unknown protein [Oryza sativa Japonica Group]
BGIOSGA032348	29	50	41	108	70	75	0.657795	1.14144	0.968773	2.44491	1.68501	1.75757	0.00961568	1.13085	up	--	--	Molecular Function: protein binding (GO:0005515);;	--	--	--	--	F-box domain	Putative F-box/FBD/LRR-repeat protein At1g78760 OS=Arabidopsis thaliana OX=3702 GN=At1g78760 PE=4 SV=1	S	Function unknown	hypothetical protein OsI_32627 [Oryza sativa Indica Group]
BGIOSGA033181	32	42	37	9	0	3	1.47391	1.90375	1.72372	0.406256	0	0.138381	0.00701682	-2.0834	down	--	--	--	--	--	--	--	--	Ripening-related protein 3 OS=Oryza sativa subsp. japonica OX=39947 GN=Os10g0490100 PE=2 SV=1	S	Function unknown	hypothetical protein OsI_34127 [Oryza sativa Indica Group]
BGIOSGA001265	113	179	74	23	5	18	4.18673	6.57324	2.80417	0.826632	0.174987	0.675349	5.42522e-05	-2.38279	down	--	--	Molecular Function: iron ion binding (GO:0005506);; Cellular Component: integral component of membrane (GO:0016021);; Molecular Function: oxidoreductase activity, acting on paired donors, with incorporation or reduction of molecular oxygen (GO:0016705);; Molecular Function: heme binding (GO:0020037);;	K23808|2.7e-53|mtr:MTR_2g023680|K23808 cytochrome P450 family 72 subfamily A polypeptide 67 [EC:1.14.13.-] | (RefSeq) cytochrome P450 family monooxygenase	--	[QI]	Secondary metabolites biosynthesis, transport and catabolism;; Lipid transport and metabolism	Cytochrome P450	Cytochrome P450 72A225 OS=Catharanthus roseus OX=4058 GN=CYP72A225 PE=2 SV=1	Q	Secondary metabolites biosynthesis, transport and catabolism	hypothetical protein OsI_02737 [Oryza sativa Indica Group]
BGIOSGA004222	12029	10630	6541	5210	4062	3129	190.659	167.42	106.028	80.7417	67.0631	50.6911	8.67522e-05	-1.05889	down	[C]	Energy production and conversion	Cellular Component: mitochondrial proton-transporting ATP synthase complex, catalytic core F(1) (GO:0000275);; Molecular Function: ATP binding (GO:0005524);; Biological Process: ATP synthesis coupled proton transport (GO:0015986);; Molecular Function: ATPase activity (GO:0016887);; Molecular Function: proton-transporting ATP synthase activity, rotational mechanism (GO:0046933);;	K02133|1.3e-274|dosa:Os01t0685800-01|K02133 F-type H+-transporting ATPase subunit beta [EC:7.1.2.2] | (RefSeq) Os01g0685800; Similar to ATP synthase beta chain, mitochondrial precursor (EC 3.6.3.14).	Oxidative phosphorylation (ko00190)	[C]	Energy production and conversion	ATP synthase alpha/beta family, nucleotide-binding domain	ATP synthase subunit beta, mitochondrial OS=Oryza sativa subsp. japonica OX=39947 GN=ATPB PE=1 SV=2	C	Energy production and conversion	hypothetical protein OsI_03305 [Oryza sativa Indica Group]
BGIOSGA020402	502	349	334	156	215	130	9.76656	6.74192	6.62751	2.94976	4.3538	2.57823	0.00179034	-1.03971	down	--	--	Biological Process: Group II intron splicing (GO:0000373);; Molecular Function: RNA binding (GO:0003723);; Cellular Component: chloroplast (GO:0009507);; Biological Process: photosynthesis (GO:0015979);;	K15111|6.2e-38|spen:107015750|K15111 solute carrier family 25 (mitochondrial S-adenosylmethionine transporter), member 26 | (RefSeq) LOW QUALITY PROTEIN: protein MITOFERRINLIKE 1, chloroplastic	--	--	--	Plant organelle RNA recognition domain	Protein WHAT'S THIS FACTOR 1 homolog, chloroplastic OS=Oryza sativa subsp. japonica OX=39947 GN=Os05g0571100 PE=2 SV=1	S	Function unknown	hypothetical protein OsI_21059 [Oryza sativa Indica Group]
BGIOSGA021863	391	485	819	1176	1549	1284	10.1179	12.4766	21.6812	29.7733	41.8033	33.9926	0.000142063	1.32759	up	[IR]	Lipid transport and metabolism;; General function prediction only	Molecular Function: hydrolase activity, acting on ester bonds (GO:0016788);;	K01206|1.0e-77|thj:104825554|K01206 alpha-L-fucosidase [EC:3.2.1.51] | (RefSeq) alpha-L-fucosidase 3	Other glycan degradation (ko00511)	--	--	GDSL-like Lipase/Acylhydrolase	GDSL esterase/lipase At4g01130 OS=Arabidopsis thaliana OX=3702 GN=At4g01130 PE=2 SV=1	S	Function unknown	putative lanatoside 15'-O-acetylesterase [Oryza sativa Indica Group]
Oryza_sativa_newGene_4175	109	71	157	0	2	0	2.23359	1.21165	2.66164	0	0.020946	0	2.58115e-14	-4.94064	down	--	--	--	--	--	--	--	--	--	--	--	Os06g0662550, partial [Oryza sativa Japonica Group]
BGIOSGA001325	382	244	43	28	0	6	8.08891	5.1281	0.918744	0.576651	0	0.118319	0.000979591	-2.59771	down	--	--	Biological Process: regulation of transcription, DNA-templated (GO:0006355);;	K18878|5.4e-20|cann:107866053|K18878 BHLH transcription factor Upa20 | (RefSeq) Upa20; transcription factor bHLH137-like	Plant-pathogen interaction (ko04626)	--	--	--	Transcription factor bHLH78 OS=Arabidopsis thaliana OX=3702 GN=BHLH78 PE=1 SV=1	S	Function unknown	hypothetical protein OsI_02616 [Oryza sativa Indica Group]
BGIOSGA017977	3110	3344	1137	595	75	65	225.231	240.639	84.2266	42.1261	5.62923	4.80265	0.00553832	-2.16913	down	--	--	Cellular Component: nucleosome (GO:0000786);; Molecular Function: DNA binding (GO:0003677);; Cellular Component: nucleus (GO:0005634);; Molecular Function: protein heterodimerization activity (GO:0046982);;	K11253|1.4e-66|adu:107470357|K11253 histone H3 | (RefSeq) histone H3.2	--	[B]	Chromatin structure and dynamics	Core histone H2A/H2B/H3/H4	Histone H3.2 OS=Arabidopsis thaliana OX=3702 GN=HTR2 PE=1 SV=2	B	Chromatin structure and dynamics	Histone superfamily protein [Theobroma cacao]
BGIOSGA020320	1562	1992	1945	3580	3185	3681	12.7498	16.1597	16.2408	28.5883	27.0923	30.722	4.78874e-09	1.06979	up	--	--	Molecular Function: zinc ion binding (GO:0008270);;	K16276|0.0e+00|osa:4339530|K16276 zinc finger protein-like protein | (RefSeq) uncharacterized protein LOC4339530 isoform X1	--	[R]	General function prediction only	Hemerythrin HHE cation binding domain	Zinc finger protein BRUTUS OS=Arabidopsis thaliana OX=3702 GN=BTS PE=1 SV=1	S	Function unknown	hypothetical protein OsI_20887 [Oryza sativa Indica Group]
BGIOSGA003829	327	363	405	819	638	641	6.54151	7.21518	8.27027	16.0212	13.2922	13.1025	4.63218e-08	1.0673	up	--	--	Molecular Function: alpha-1,2-mannosyltransferase activity (GO:0000026);; Molecular Function: glycolipid mannosyltransferase activity (GO:0004376);; Cellular Component: endoplasmic reticulum membrane (GO:0005789);; Biological Process: GPI anchor biosynthetic process (GO:0006506);; Cellular Component: integral component of membrane (GO:0016021);;	K05286|1.3e-266|dosa:Os01t0580100-01|K05286 GPI mannosyltransferase 3 [EC:2.4.1.-] | (RefSeq) Os01g0580100; Alg9-like mannosyltransferase family protein.	Glycosylphosphatidylinositol (GPI)-anchor biosynthesis (ko00563)	[MO]	Cell wall/membrane/envelope biogenesis;; Posttranslational modification, protein turnover, chaperones	Alg9-like mannosyltransferase family	Mannosyltransferase APTG1 OS=Arabidopsis thaliana OX=3702 GN=APTG1 PE=2 SV=1	S	Function unknown	hypothetical protein OsI_02558 [Oryza sativa Indica Group]
BGIOSGA033306	467	470	462	79	134	64	7.42555	7.43189	7.51768	1.22469	2.20766	1.03022	4.25249e-10	-2.07648	down	--	--	Molecular Function: microtubule motor activity (GO:0003777);; Molecular Function: ATP binding (GO:0005524);; Cellular Component: microtubule (GO:0005874);; Biological Process: microtubule-based movement (GO:0007018);; Molecular Function: microtubule binding (GO:0008017);;	K10405|7.5e-195|osa:4342193|K10405 kinesin family member C1 | (RefSeq) kinesin-5	--	[Z]	Cytoskeleton	Kinesin motor domain	Kinesin-like protein KIN-14N OS=Oryza sativa subsp. japonica OX=39947 GN=KIN14N PE=2 SV=2	Z	Cytoskeleton	hypothetical protein OsI_34377 [Oryza sativa Indica Group]
BGIOSGA030327	78	107	109	267	180	200	1.58098	2.15064	2.26067	5.30218	3.81543	4.16328	6.79806e-05	1.23385	up	--	--	--	--	--	--	--	gag-polypeptide of LTR copia-type	--	L	Replication, recombination and repair	hypothetical protein OsI_30480 [Oryza sativa Indica Group]
Oryza_sativa_newGene_4570	121	96	57	4	15	8	2.43501	1.9158	1.16612	0.063375	0.301643	0.16457	1.14085e-05	-2.62408	down	[R]	General function prediction only	Biological Process: defense response (GO:0006952);; Molecular Function: ADP binding (GO:0043531);;	K13457|2.6e-86|ats:109760587|K13457 disease resistance protein RPM1 | (RefSeq) LOC109760587; putative disease resistance RPP13-like protein 3	Plant-pathogen interaction (ko04626)	[T]	Signal transduction mechanisms	NB-ARC domain	Disease resistance protein RGA5 OS=Oryza sativa subsp. japonica OX=39947 GN=RGA5 PE=1 SV=1	T	Signal transduction mechanisms	Os08g0202400, partial [Oryza sativa Japonica Group]
BGIOSGA019107	1738	629	88	70	6	23	28.7846	10.3379	1.47635	1.12235	0.103424	0.383994	0.00423269	-2.35583	down	--	--	Molecular Function: phosphatidylinositol phospholipase C activity (GO:0004435);; Biological Process: lipid catabolic process (GO:0016042);; Biological Process: intracellular signal transduction (GO:0035556);;	K05857|0.0e+00|dosa:Os05t0127200-01|K05857 phosphatidylinositol phospholipase C, delta [EC:3.1.4.11] | (RefSeq) Os05g0127200; Similar to Phospholipase C (Fragment).	Inositol phosphate metabolism (ko00562);; Phosphatidylinositol signaling system (ko04070)	[T]	Signal transduction mechanisms	Phosphatidylinositol-specific phospholipase C, X domain	Phosphoinositide phospholipase C 2 OS=Arabidopsis thaliana OX=3702 GN=PLC2 PE=1 SV=1	S	Function unknown	hypothetical protein OsI_18294 [Oryza sativa Indica Group]
BGIOSGA001269	0	0	0	53	70	80	0	0	0	0.957678	1.34564	1.50774	6.114e-14	5.12077	up	[QV]	Secondary metabolites biosynthesis, transport and catabolism;; Defense mechanisms	Molecular Function: monooxygenase activity (GO:0004497);; Molecular Function: iron ion binding (GO:0005506);; Cellular Component: integral component of membrane (GO:0016021);; Molecular Function: oxidoreductase activity, acting on paired donors, with incorporation or reduction of molecular oxygen (GO:0016705);; Molecular Function: heme binding (GO:0020037);;	K23809|2.8e-142|mtr:MTR_2g055430|K23809 cytochrome P450 family 72 subfamily A polypeptide 68 [EC:1.14.14.-] | (RefSeq) cytochrome P450 family 72 protein	--	[QI]	Secondary metabolites biosynthesis, transport and catabolism;; Lipid transport and metabolism	Cytochrome P450	Cytochrome P450 72A225 OS=Catharanthus roseus OX=4058 GN=CYP72A225 PE=2 SV=1	Q	Secondary metabolites biosynthesis, transport and catabolism	hypothetical protein OsI_02734 [Oryza sativa Indica Group]
BGIOSGA020318	230	380	142	14	70	41	23.5	38.6065	14.7789	1.34227	7.38312	4.1951	0.00078154	-2.00814	down	--	--	Biological Process: lipid transport (GO:0006869);;	--	--	--	--	Probable lipid transfer	Non-specific lipid-transfer protein 2 OS=Apium graveolens var. rapaceum OX=278110 PE=1 SV=1	S	Function unknown	non-specific lipid-transfer protein 2 [Oryza sativa Japonica Group]
BGIOSGA002597	48	45	47	112	308	1074	1.45533	1.36582	1.48122	3.3762	9.90428	33.9011	4.3479e-06	2.92061	up	--	--	Molecular Function: DNA binding (GO:0003677);; Cellular Component: nucleus (GO:0005634);; Biological Process: regulation of transcription, DNA-templated (GO:0006355);;	K00521|4.8e-36|cmos:111447866|K00521 ferric-chelate reductase [EC:1.16.1.7] | (RefSeq) ferric reduction oxidase 7, chloroplastic-like	--	--	--	No apical meristem (NAM) protein	NAC domain-containing protein 87 OS=Arabidopsis thaliana OX=3702 GN=NAC087 PE=2 SV=1	S	Function unknown	hypothetical protein OsI_00041 [Oryza sativa Indica Group]
BGIOSGA002284	1343	1387	863	609	582	330	42.7101	43.8176	28.0603	18.914	19.2743	10.7261	0.000445519	-1.05643	down	[C]	Energy production and conversion	Molecular Function: cytochrome-b5 reductase activity, acting on NAD(P)H (GO:0004128);; Molecular Function: copper ion binding (GO:0005507);; Cellular Component: mitochondrion (GO:0005739);; Cellular Component: Golgi apparatus (GO:0005794);; Cellular Component: plant-type cell wall (GO:0009505);;	K00326|2.1e-161|dosa:Os01t0174300-01|K00326 cytochrome-b5 reductase [EC:1.6.2.2] | (RefSeq) Os01g0174300; Flavoprotein pyridine nucleotide cytochrome reductase domain containing protein.	Amino sugar and nucleotide sugar metabolism (ko00520)	[HC]	Coenzyme transport and metabolism;; Energy production and conversion	Oxidoreductase NAD-binding domain	NADH-cytochrome b5 reductase-like protein OS=Arabidopsis thaliana OX=3702 GN=CBR2 PE=1 SV=2	C	Energy production and conversion	hypothetical protein OsI_00602 [Oryza sativa Indica Group]
BGIOSGA027084	692	567	93	65	20	40	7.10785	5.78923	0.968799	0.651861	0.208125	0.417435	1.48119e-05	-2.68402	down	[C]	Energy production and conversion	Biological Process: tricarboxylic acid cycle (GO:0006099);; Molecular Function: phosphoenolpyruvate carboxylase activity (GO:0008964);; Biological Process: carbon fixation (GO:0015977);;	K01595|0.0e+00|dosa:Os08t0366000-01|K01595 phosphoenolpyruvate carboxylase [EC:4.1.1.31] | (RefSeq) Os08g0366000; Phosphoenolpyruvate carboxylase.	Pyruvate metabolism (ko00620);; Carbon fixation in photosynthetic organisms (ko00710);; Carbon metabolism (ko01200)	--	--	Phosphoenolpyruvate carboxylase	Phosphoenolpyruvate carboxylase 2 OS=Sorghum bicolor OX=4558 PE=3 SV=1	C	Energy production and conversion	phosphoenolpyruvate carboxylase 2 [Oryza sativa Japonica Group]
BGIOSGA000428	636	614	870	1417	1448	1548	17.9011	17.1801	25.0741	39.0333	42.4953	44.5892	8.06773e-07	1.18556	up	--	--	Molecular Function: DNA binding (GO:0003677);; Molecular Function: transcription factor activity, sequence-specific DNA binding (GO:0003700);; Cellular Component: nucleus (GO:0005634);;	K12900|4.5e-27|lang:109341833|K12900 FUS-interacting serine-arginine-rich protein 1 | (RefSeq) serine/arginine-rich SC35-like splicing factor SCL30A	Spliceosome (ko03040)	--	--	AP2 domain	Ethylene-responsive transcription factor ERF110 OS=Arabidopsis thaliana OX=3702 GN=ERF110 PE=2 SV=2	K	Transcription	hypothetical protein OsI_04572 [Oryza sativa Indica Group]
BGIOSGA018096	2195	2050	1046	981	632	503	179.953	166.972	87.7235	78.6411	53.9287	42.1135	0.00109605	-1.12719	down	--	--	Cellular Component: mitochondrial respiratory chain complex III (GO:0005750);; Biological Process: mitochondrial electron transport, ubiquinol to cytochrome c (GO:0006122);;	K00419|7.3e-22|dosa:Os05t0400400-01|K00419 ubiquinol-cytochrome c reductase subunit 9 | (RefSeq) Os05g0400400; Similar to Ubiquinol-cytochrome c reductase complex 8.0 kDa protein (EC 1.10.2.2).	Oxidative phosphorylation (ko00190)	[C]	Energy production and conversion	Ubiquinol-cytochrome C reductase, UQCRX/QCR9 like	Cytochrome b-c1 complex subunit 9, mitochondrial OS=Arabidopsis thaliana OX=3702 GN=QCR9 PE=1 SV=1	C	Energy production and conversion	hypothetical protein OsI_19890 [Oryza sativa Indica Group]
BGIOSGA019551	326	307	153	99	66	34	28.5686	26.7066	13.7105	8.423	5.96781	2.97668	0.000322818	-1.68304	down	--	--	--	--	--	--	--	Chlorophyll A-B binding protein	Light-harvesting complex-like protein OHP1, chloroplastic OS=Arabidopsis thaliana OX=3702 GN=OHP1 PE=1 SV=1	S	Function unknown	light-harvesting complex-like protein OHP1, chloroplastic [Oryza sativa Japonica Group]
BGIOSGA026530	190	269	128	78	45	45	3.62427	5.11611	2.50769	1.45045	0.896972	0.869137	0.000233973	-1.54044	down	[QV]	Secondary metabolites biosynthesis, transport and catabolism;; Defense mechanisms	Molecular Function: monooxygenase activity (GO:0004497);; Molecular Function: iron ion binding (GO:0005506);; Molecular Function: oxidoreductase activity, acting on paired donors, with incorporation or reduction of molecular oxygen (GO:0016705);; Molecular Function: heme binding (GO:0020037);;	K20770|3.3e-127|gab:108483715|K20770 (+)-delta-cadinene 8-hydroxylase [EC:1.14.-.-] | (RefSeq) flavonoid 3'-monooxygenase-like	--	[Q]	Secondary metabolites biosynthesis, transport and catabolism	Cytochrome P450	Flavonoid 3'-monooxygenase CYP75B137 OS=Crocosmia x crocosmiiflora OX=1053288 GN=CYP75B137 PE=1 SV=1	Q	Secondary metabolites biosynthesis, transport and catabolism	hypothetical protein OsI_30148 [Oryza sativa Indica Group]
Oryza_sativa_newGene_3476	0	8	0	41	49	32	0	0.342945	0	1.69984	2.16671	1.40747	0.00568096	2.26385	up	--	--	--	--	--	--	--	Myb/SANT-like DNA-binding domain	--	S	Function unknown	hypothetical protein OsJ_20665 [Oryza sativa Japonica Group]
BGIOSGA001086	1250	1058	1648	3142	2940	3618	39.6071	33.3149	53.4115	97.374	97.0674	117.224	3.21234e-08	1.41151	up	[G]	Carbohydrate transport and metabolism	Cellular Component: cytoplasm (GO:0005737);; Biological Process: carbohydrate metabolic process (GO:0005975);; Molecular Function: carbohydrate binding (GO:0030246);; Molecular Function: glucose-6-phosphate 1-epimerase activity (GO:0047938);;	K01792|1.8e-184|dosa:Os01t0658700-01|K01792 glucose-6-phosphate 1-epimerase [EC:5.1.3.15] | (RefSeq) Os01g0658700; Glycoside hydrolase-type carbohydrate-binding, subgroup domain containing protein.	Glycolysis / Gluconeogenesis (ko00010)	[G]	Carbohydrate transport and metabolism	Aldose 1-epimerase	Putative glucose-6-phosphate 1-epimerase OS=Cenchrus ciliaris OX=35872 PE=2 SV=1	G	Carbohydrate transport and metabolism	putative glucose-6-phosphate 1-epimerase [Oryza sativa Japonica Group]
BGIOSGA018185	46	45	68	0	4	0	3.95815	3.79393	5.97182	0	0.281201	0	6.65474e-06	-3.32776	down	--	--	--	--	--	--	--	--	--	--	--	hypothetical protein OsI_19690 [Oryza sativa Indica Group]
BGIOSGA008868	685	597	1050	2533	2061	2433	34.8139	30.1849	54.597	125.992	109.221	126.51	1.39604e-09	1.68132	up	[U]	Intracellular trafficking, secretion, and vesicular transport	Molecular Function: GTP binding (GO:0005525);;	K07937|2.6e-109|osa:4330422|K07937 ADP-ribosylation factor 1/2 | (RefSeq) ADP-ribosylation factor	Endocytosis (ko04144)	[U]	Intracellular trafficking, secretion, and vesicular transport	ADP-ribosylation factor family	ADP-ribosylation factor 2-A OS=Arabidopsis thaliana OX=3702 GN=ARF2-A PE=2 SV=2	S	Function unknown	ADP-ribosylation factor [Oryza sativa Japonica Group]
BGIOSGA034361	60	65	90	206	199	208	7.87382	8.4206	12.11	26.5534	27.3434	28.0802	7.0731e-07	1.59429	up	--	--	--	K00858|1.0e-18|ats:109735123|K00858 NAD+ kinase [EC:2.7.1.23] | (RefSeq) LOC109735123; probable NAD kinase 2, chloroplastic	Nicotinate and nicotinamide metabolism (ko00760)	[G]	Carbohydrate transport and metabolism	--	Probable NAD kinase 2, chloroplastic OS=Oryza sativa subsp. japonica OX=39947 GN=Os11g0191400 PE=2 SV=1	G	Carbohydrate transport and metabolism	hypothetical protein OsI_35420 [Oryza sativa Indica Group]
BGIOSGA024611	4341	6203	7998	17076	20083	36870	267.515	379.857	504.114	1029.11	1289.36	2322.48	7.57694e-08	2.04635	up	--	--	Molecular Function: serine-type endopeptidase inhibitor activity (GO:0004867);;	--	--	--	--	Protease inhibitor/seed storage/LTP family	Seed allergenic protein RAG2 OS=Oryza sativa subsp. japonica OX=39947 GN=RAG2 PE=1 SV=2	S	Function unknown	seed allergenic protein RAG2-like [Oryza sativa Japonica Group]
BGIOSGA031565	175	212	195	71	39	94	5.11171	6.14848	5.81327	2.01102	1.16844	2.80161	0.00407723	-1.2456	down	--	--	Molecular Function: iron ion binding (GO:0005506);; Molecular Function: oxidoreductase activity, acting on paired donors, with incorporation or reduction of molecular oxygen (GO:0016705);; Molecular Function: heme binding (GO:0020037);;	K09755|2.0e-157|dosa:Os10t0512400-01|K09755 ferulate-5-hydroxylase [EC:1.14.-.-] | (RefSeq) Os10g0512400; Cytochrome P450 family protein.	Phenylpropanoid biosynthesis (ko00940)	[Q]	Secondary metabolites biosynthesis, transport and catabolism	Cytochrome P450	Cytochrome P450 84A1 OS=Arabidopsis thaliana OX=3702 GN=CYP84A1 PE=1 SV=1	Q	Secondary metabolites biosynthesis, transport and catabolism	hypothetical protein OsI_34296 [Oryza sativa Indica Group]
Oryza_sativa_newGene_4911	22	19	14	54	35	64	0.867966	0.756623	0.576939	2.10908	1.46595	2.61218	0.00822289	1.44156	up	--	--	--	K13691|5.4e-34|dosa:Os09t0517900-01|K13691 pathogen-inducible salicylic acid glucosyltransferase [EC:2.4.1.-] | (RefSeq) Os09g0517900; UDP-glucuronosyl/UDP-glucosyltransferase family protein.	--	--	--	--	UDP-glucosyltransferase UGT13248 OS=Hordeum vulgare subsp. vulgare OX=112509 PE=2 SV=1	--	--	hypothetical protein [Oryza sativa Japonica Group]
BGIOSGA005366	1127	873	94	39	13	21	28.7467	22.1124	2.44911	0.957424	0.33688	0.532023	4.95173e-09	-3.70083	down	[S]	Function unknown	Molecular Function: hydrolase activity, acting on ester bonds (GO:0016788);;	K10691|1.4e-53|ats:109762802|K10691 E3 ubiquitin-protein ligase UBR4 [EC:2.3.2.27] | (RefSeq) LOC109762802; auxin transport protein BIG	--	--	--	GDSL-like Lipase/Acylhydrolase	GDSL esterase/lipase At5g33370 OS=Arabidopsis thaliana OX=3702 GN=At5g33370 PE=2 SV=1	S	Function unknown	hypothetical protein OsI_09436 [Oryza sativa Indica Group]
Oryza_sativa_newGene_7229	39	40	32	13	6	3	2.54953	2.60645	2.12157	0.794593	0.375891	0.168653	0.00738848	-1.77248	down	--	--	Biological Process: defense response to bacterium (GO:0042742);; Biological Process: defense response to fungus (GO:0050832);;	--	--	[R]	General function prediction only	Barwin family	Hevein-like preproprotein OS=Arabidopsis thaliana OX=3702 GN=HEL PE=1 SV=1	S	Function unknown	hypothetical protein OsI_36720 [Oryza sativa Indica Group]
BGIOSGA010427	582	341	187	64	94	48	13.877	8.07118	4.55022	1.47646	2.3299	1.15432	1.74402e-05	-2.04848	down	[H]	Coenzyme transport and metabolism	Molecular Function: ATP binding (GO:0005524);; Cellular Component: chloroplast (GO:0009507);; Biological Process: photosynthesis (GO:0015979);; Biological Process: chlorophyll biosynthetic process (GO:0015995);; Molecular Function: magnesium chelatase activity (GO:0016851);;	K03405|1.2e-225|dosa:Os03t0563300-01|K03405 magnesium chelatase subunit I [EC:6.6.1.1] | (RefSeq) Os03g0563300; Similar to Mg-chelatase subunit (Fragment).	Porphyrin and chlorophyll metabolism (ko00860)	--	--	AAA lid domain	Magnesium-chelatase subunit ChlI, chloroplastic OS=Oryza sativa subsp. indica OX=39946 GN=CHLI PE=3 SV=1	H	Coenzyme transport and metabolism	RecName: Full=Magnesium-chelatase subunit ChlI, chloroplastic; Short=Mg-chelatase subunit I; AltName: Full=Mg-protoporphyrin IX chelatase subunit ChlI; AltName: Full=Protein CHLORINA 9; Flags: Precursor [Oryza sativa Indica Group]
BGIOSGA001627	309	386	195	105	15	12	13.977	17.3599	9.0252	4.64385	0.698864	0.524834	0.00139096	-2.12215	down	[O]	Posttranslational modification, protein turnover, chaperones	Molecular Function: protein binding (GO:0005515);;	K00799|1.4e-116|dosa:Os01t0370200-00|K00799 glutathione S-transferase [EC:2.5.1.18] | (RefSeq) Os01g0370200, PHI_GLUTATHIONE_S-TRANSFERASE_7, GSTF7; Similar to Glutathione-S-transferase 19E50.	Glutathione metabolism (ko00480)	[O]	Posttranslational modification, protein turnover, chaperones	Glutathione S-transferase, C-terminal domain	Probable glutathione S-transferase GSTF1 OS=Oryza sativa subsp. japonica OX=39947 GN=GSTF1 PE=1 SV=2	O	Posttranslational modification, protein turnover, chaperones	hypothetical protein OsI_01961 [Oryza sativa Indica Group]
BGIOSGA006330	0	0	0	77	36	68	0	0	0	1.3553	0.670139	1.24859	4.57147e-12	4.85109	up	[V]	Defense mechanisms	Molecular Function: ATP binding (GO:0005524);; Cellular Component: integral component of membrane (GO:0016021);; Molecular Function: ATPase activity (GO:0016887);;	K08712|3.1e-59|gsl:Gasu_29800|K08712 ATP-binding cassette, subfamily G (WHITE), member 2, SNQ2 | (RefSeq) ABC transporter, ATP-binding protein	ABC transporters (ko02010)	[Q]	Secondary metabolites biosynthesis, transport and catabolism	ABC-2 type transporter	ABC transporter G family member 41 OS=Oryza sativa subsp. japonica OX=39947 GN=ABCG41 PE=3 SV=1	V	Defense mechanisms	hypothetical protein OsI_07502 [Oryza sativa Indica Group]
BGIOSGA031256	119	87	103	6	9	7	9.29767	6.7317	8.22632	0.388633	0.707704	0.556449	1.23497e-11	-3.24781	down	[O]	Posttranslational modification, protein turnover, chaperones	Biological Process: cell redox homeostasis (GO:0045454);;	K03671|9.5e-65|osa:4347843|K03671 thioredoxin 1 | (RefSeq) thioredoxin H2-2-like isoform X1	--	[O]	Posttranslational modification, protein turnover, chaperones	Thioredoxin	Thioredoxin H2-2 OS=Oryza sativa subsp. japonica OX=39947 GN=Os03g0800700 PE=2 SV=1	O	Posttranslational modification, protein turnover, chaperones	hypothetical protein OsI_32377 [Oryza sativa Indica Group]
BGIOSGA022060	547	312	291	128	172	166	13.8212	7.82301	7.52394	3.1477	4.53283	4.27881	0.00489742	-1.06996	down	[P]	Inorganic ion transport and metabolism	Molecular Function: superoxide dismutase activity (GO:0004784);; Molecular Function: metal ion binding (GO:0046872);;	K04564|2.5e-220|dosa:Os06t0115400-01|K04564 superoxide dismutase, Fe-Mn family [EC:1.15.1.1] | (RefSeq) Os06g0115400; Similar to Superoxide dismutase [Fe], chloroplast (EC 1.15.1.1) (Fragment).	Peroxisome (ko04146)	[P]	Inorganic ion transport and metabolism	Iron/manganese superoxide dismutases, C-terminal domain	Superoxide dismutase [Fe] 1, chloroplastic OS=Oryza sativa subsp. japonica OX=39947 GN=Os06g0115400 PE=2 SV=1	P	Inorganic ion transport and metabolism	superoxide dismutase [Fe] 1, chloroplastic [Oryza sativa Japonica Group]
BGIOSGA026322	222	250	197	92	53	100	6.00173	6.71514	5.44304	2.40812	1.48243	2.73962	0.000879522	-1.21954	down	[F]	Nucleotide transport and metabolism	Molecular Function: deaminase activity (GO:0019239);;	K01488|3.9e-207|dosa:Os07t0661000-01|K01488 adenosine deaminase [EC:3.5.4.4] | (RefSeq) Os07g0661000; Adenosine/AMP deaminase domain containing protein.	Purine metabolism (ko00230)	[F]	Nucleotide transport and metabolism	Adenosine/AMP deaminase	N6-mAMP deaminase OS=Arabidopsis thaliana OX=3702 GN=MAPDA PE=1 SV=1	F	Nucleotide transport and metabolism	hypothetical protein OsI_27202 [Oryza sativa Indica Group]
BGIOSGA008359	40	50	64	100	109	122	1.48432	1.82523	2.41646	3.63311	4.20357	4.60982	0.00361939	1.18368	up	[P]	Inorganic ion transport and metabolism	Molecular Function: carbonate dehydratase activity (GO:0004089);; Molecular Function: zinc ion binding (GO:0008270);;	K01674|3.8e-156|dosa:Os02t0533300-01|K01674 carbonic anhydrase [EC:4.2.1.1] | (RefSeq) Os02g0533300; Carbonic anhydrase, CAH1-like domain containing protein.	Nitrogen metabolism (ko00910)	[R]	General function prediction only	Eukaryotic-type carbonic anhydrase	Alpha carbonic anhydrase 1, chloroplastic OS=Arabidopsis thaliana OX=3702 GN=ACA1 PE=1 SV=2	P	Inorganic ion transport and metabolism	alpha carbonic anhydrase 1, chloroplastic [Oryza sativa Japonica Group]
BGIOSGA019868	2629	2045	666	594	182	183	41.7313	32.2462	10.8024	9.21421	3.00576	2.96066	9.72374e-05	-2.07192	down	--	--	Molecular Function: GTPase activity (GO:0003924);; Molecular Function: structural constituent of cytoskeleton (GO:0005200);; Molecular Function: GTP binding (GO:0005525);; Cellular Component: microtubule (GO:0005874);; Biological Process: microtubule-based process (GO:0007017);;	K07375|2.9e-263|dosa:Os05t0413200-01|K07375 tubulin beta | (RefSeq) Os05g0413200, TUB6, BETA-TUBULIN_6; Beta-tubulin.	Phagosome (ko04145)	[Z]	Cytoskeleton	Tubulin/FtsZ family, GTPase domain	Tubulin beta-6 chain OS=Oryza sativa subsp. japonica OX=39947 GN=TUBB6 PE=2 SV=1	Z	Cytoskeleton	hypothetical protein OsI_19960 [Oryza sativa Indica Group]
[truncated: 2,298 more rows]

## Sheet: Up-regulated DEGs
Table S4-2 The list of up-regulated DEGs identified in MXXZ-T vs. JXZ-T.
Gene ID	JXZ-T1_Count	JXZ-T2_Count	JXZ-T3_Count	MXXZ-T1_Count	MXXZ-T2_Count	MXXZ-T3_Count	JXZ-T1_FPKM	JXZ-T2_FPKM	JXZ-T3_FPKM	MXXZ-T1_FPKM	MXXZ-T2_FPKM	MXXZ-T3_FPKM	FDR	log2FC	regulated	COG_class	COG_class_annotation	GO_annotation	KEGG_annotation	KEGG_pathway_annotation	KOG_class	KOG_class_annotation	Pfam_annotation	Swiss-Prot_annotation	eggNOG_class	eggNOG_class_annotation	NR_annotation
[truncated: 1,112 more rows]

## Sheet: Down-regulated DEGs
Table S4-3 The list of down-regulated DEGs identified in MXXZ-T vs. JXZ-T.
[truncated: 1,849 more rows]
