# Supplementary material for: Comparative transcriptomic analysis provides insights into the molecular basis underlying pre-harvest sprouting in rice
Source: BMC Genomics. 2022 Nov 24;23:771. doi: 10.1186/s12864-022-08998-4 (PMC9701047; doi:10.1186/s12864-022-08998-4)
Supplement: Supplementary file 6 — Additional file 6: Table S5. The results of KEGG enrichment of DEGs in JXZ-T vs. JXZ-C. [file 12864_2022_8998_MOESM6_ESM.xls]

## Sheet: All annotated DEGs
Table S5-1 The results of KEGG enrichment of all annotated DEGs in JXZ-T vs. JXZ-C
#Pathway	ko_ID	DEgene	gene	DEgene_all	gene_all	gene_ID
Lipoic acid metabolism	ko00785	1	8	1948	11646	BGIOSGA020168	K03644
Zeatin biosynthesis	ko00908	9	89	1948	11646	BGIOSGA000724;BGIOSGA005140;BGIOSGA005595;BGIOSGA007761;BGIOSGA014572;BGIOSGA016929;BGIOSGA024289;BGIOSGA026866;BGIOSGA037012	K00279+K00279+K23452+K13496+K13495+K13495+K23452+K00279+K00279
Selenocompound metabolism	ko00450	7	44	1948	11646	BGIOSGA008912;BGIOSGA009834;BGIOSGA015713;BGIOSGA018973;BGIOSGA022410;BGIOSGA037828;BGIOSGA037829	K00384+K13811+K13811+K08247+K01760+K00549+K00549
Proteasome	ko03050	5	91	1948	11646	BGIOSGA003855;BGIOSGA015061;BGIOSGA017816;BGIOSGA023242;BGIOSGA031394	K03029+K06699+K02727+K03064+K03029
Ribosome	ko03010	40	408	1948	11646	BGIOSGA000060;BGIOSGA000615;BGIOSGA000633;BGIOSGA003653;BGIOSGA004839;BGIOSGA005338;BGIOSGA005922;BGIOSGA006310;BGIOSGA006340;BGIOSGA009075;BGIOSGA009752;BGIOSGA010448;BGIOSGA010720;BGIOSGA011549;BGIOSGA011555;BGIOSGA011598;BGIOSGA011935;BGIOSGA012134;BGIOSGA012910;BGIOSGA013815;BGIOSGA013859;BGIOSGA017042;BGIOSGA017103;BGIOSGA017412;BGIOSGA017643;BGIOSGA018986;BGIOSGA019732;BGIOSGA020659;BGIOSGA…	K02947+K02908+K02914+K02917+K02865+K02939+K02884+K02955+K02943+K02904+K02996+K02988+K02933+K02931+K02867+K02962+K02979+K02876+K02966+K02879+K02881+K02870+K02949+K02961+K02903+K02902+K02987+K02895+K02877+K02929+K02896+K02937+K02937+K02912+K02915+K02927+K02881+K02898+K02975+K02975
Tryptophan metabolism	ko00380	14	154	1948	11646	BGIOSGA002304;BGIOSGA003245;BGIOSGA004401;BGIOSGA008719;BGIOSGA009667;BGIOSGA009671;BGIOSGA014634;BGIOSGA015512;BGIOSGA015673;BGIOSGA021486;BGIOSGA021707;BGIOSGA040468;Oryza_sativa_newGene_2287;Oryza_sativa_newGene_3486	K16903+K11816+K11816+K00128+K11817+K11817+K00128+K01426+K11816+K01426+K11816+K01593+K00658+K11816
Pyruvate metabolism	ko00620	33	164	1948	11646	BGIOSGA001898;BGIOSGA003450;BGIOSGA004108;BGIOSGA004372;BGIOSGA004441;BGIOSGA005654;BGIOSGA008719;BGIOSGA010078;BGIOSGA010483;BGIOSGA010484;BGIOSGA010779;BGIOSGA011513;BGIOSGA013212;BGIOSGA014088;BGIOSGA014519;BGIOSGA014634;BGIOSGA017515;BGIOSGA017517;BGIOSGA018078;BGIOSGA018670;BGIOSGA022620;BGIOSGA026932;BGIOSGA026941;BGIOSGA027082;BGIOSGA027084;BGIOSGA027085;BGIOSGA032182;BGIOSGA033134;BGIOSGA…	K00873+K01913+K00026+K00029+K00029+K00161+K00128+K00873+K01006+K01006+K01679+K01913+K00162+K00873+K01595+K00128+K00026+K00026+K01006+K00029+K00161+K00026+K00627+K01595+K01595+K01595+K01610+K00025+K00025+K00873+K00627+K00873+K00162
Ubiquitin mediated proteolysis	ko04120	30	294	1948	11646	BGIOSGA000314;BGIOSGA001088;BGIOSGA001613;BGIOSGA002880;BGIOSGA003240;BGIOSGA003530;BGIOSGA004273;BGIOSGA004794;BGIOSGA005268;BGIOSGA007082;BGIOSGA007844;BGIOSGA008418;BGIOSGA008874;BGIOSGA008988;BGIOSGA010737;BGIOSGA011169;BGIOSGA014051;BGIOSGA014053;BGIOSGA016388;BGIOSGA017301;BGIOSGA019019;BGIOSGA019903;BGIOSGA020429;BGIOSGA026177;BGIOSGA026318;BGIOSGA027278;BGIOSGA030459;BGIOSGA031297;BGIOSGA…	K10260+K06689+K04506+K10581+K06688+K03347+K10615+K10615+K03364+K08770+K10260+K10615+K03363+K10260+K10144+K10260+K10615+K10260+K10260+K10614+K10615+K03875+K03357+K03094+K04506+K10140+K06689+K02927+K10144+K10599
Betalain biosynthesis	ko00965	5	31	1948	11646	BGIOSGA000393;BGIOSGA029765;BGIOSGA034224;BGIOSGA036923;BGIOSGA040468	K15777+K15777+K15777+K15777+K01593
alpha-Linolenic acid metabolism	ko00592	26	127	1948	11646	BGIOSGA000932;BGIOSGA001629;BGIOSGA004123;BGIOSGA007799;BGIOSGA007800;BGIOSGA008733;BGIOSGA009755;BGIOSGA010465;BGIOSGA011889;BGIOSGA011980;BGIOSGA013421;BGIOSGA016214;BGIOSGA016491;BGIOSGA016745;BGIOSGA019704;BGIOSGA021280;BGIOSGA021672;BGIOSGA021674;BGIOSGA026352;BGIOSGA028797;BGIOSGA028970;BGIOSGA031039;BGIOSGA033076;BGIOSGA033377;BGIOSGA034309;BGIOSGA034312	K16818+K05894+K16818+K01723+K01723+K16818+K01723+K10525+K01723+K00454+K01047+K00224+K00454+K16818+K10527+K00232+K05894+K05894+K16818+K05894+K00454+K00224+K07513+K00224+K18857+K18857
Benzoxazinoid biosynthesis	ko00402	5	38	1948	11646	BGIOSGA027030;BGIOSGA027032;BGIOSGA027790;BGIOSGA027840;BGIOSGA040592	K13229+K13229+K13223+K13223+K13227
Protein processing in endoplasmic reticulum	ko04141	53	420	1948	11646	BGIOSGA001088;BGIOSGA001198;BGIOSGA002137;BGIOSGA002242;BGIOSGA002444;BGIOSGA002445;BGIOSGA002722;BGIOSGA002723;BGIOSGA003031;BGIOSGA003433;BGIOSGA003530;BGIOSGA003782;BGIOSGA004481;BGIOSGA005651;BGIOSGA006264;BGIOSGA006300;BGIOSGA007251;BGIOSGA007603;BGIOSGA007886;BGIOSGA009154;BGIOSGA009507;BGIOSGA011002;BGIOSGA011019;BGIOSGA012106;BGIOSGA012224;BGIOSGA012332;BGIOSGA012333;BGIOSGA012438;BGIOSGA…	K06689+K01456+K04374+K13993+K13993+K13993+K13993+K13993+K03283+K07953+K03347+K09481+K04374+K14012+K09580+K04374+K09490+K13719+K04374+K13993+K08057+K03283+K09562+K10956+K13993+K03283+K03283+K10956+K10666+K04079+K01456+K14007+K13993+K03283+K08057+K09487+K13993+K13993+K08653+K08057+K13993+K03094+K03283+K03283+K09503+K14016+K06689+K09584+K13993+K13993+K14006+K09481+K04374
Carotenoid biosynthesis	ko00906	13	80	1948	11646	BGIOSGA007636;BGIOSGA011882;BGIOSGA012433;BGIOSGA013214;BGIOSGA013797;BGIOSGA025169;BGIOSGA025519;BGIOSGA025520;BGIOSGA026329;BGIOSGA027069;BGIOSGA029635;BGIOSGA035794;BGIOSGA037804	K15747+K09838+K09841+K09840+K09841+K09840+K09842+K09842+K09841+K09840+K09843+K02291+K09840
Pentose phosphate pathway	ko00030	25	97	1948	11646	BGIOSGA000301;BGIOSGA000859;BGIOSGA005740;BGIOSGA008556;BGIOSGA011944;BGIOSGA016021;BGIOSGA016582;BGIOSGA017892;BGIOSGA019317;BGIOSGA019844;BGIOSGA020219;BGIOSGA020885;BGIOSGA021542;BGIOSGA021895;BGIOSGA021999;BGIOSGA022166;BGIOSGA022167;BGIOSGA023247;BGIOSGA024440;BGIOSGA024728;BGIOSGA028505;BGIOSGA029284;BGIOSGA029611;BGIOSGA029614;BGIOSGA029762	K01623+K00850+K00895+K00036+K01783+K00615+K00850+K03841+K00850+K01623+K00850+K00948+K00895+K00850+K00615+K00033+K00033+K01623+K00036+K01807+K00895+K00850+K00850+K00850+K00850
One carbon pool by folate	ko00670	5	38	1948	11646	BGIOSGA009572;BGIOSGA017166;BGIOSGA026008;BGIOSGA035211;BGIOSGA036259	K00297+K00605+K01934+K00600+K13998
Riboflavin metabolism	ko00740	7	41	1948	11646	BGIOSGA006207;BGIOSGA011721;BGIOSGA012200;BGIOSGA012984;BGIOSGA022084;BGIOSGA028865;BGIOSGA035165	K14652+K11752+K14379+K20884+K20884+K14652+K20860
Arginine and proline metabolism	ko00330	14	110	1948	11646	BGIOSGA004801;BGIOSGA007852;BGIOSGA008719;BGIOSGA009618;BGIOSGA011932;BGIOSGA014122;BGIOSGA014634;BGIOSGA015512;BGIOSGA015766;BGIOSGA017731;BGIOSGA021074;BGIOSGA021486;BGIOSGA022007;BGIOSGA024672	K12657+K14455+K00128+K00472+K00472+K17839+K00128+K01426+K01583+K01259+K14455+K01426+K01583+K00472
Glycosaminoglycan degradation	ko00531	16	60	1948	11646	BGIOSGA000193;BGIOSGA000194;BGIOSGA002939;BGIOSGA003122;BGIOSGA003832;BGIOSGA004907;BGIOSGA009226;BGIOSGA011389;BGIOSGA015154;BGIOSGA021801;BGIOSGA023120;BGIOSGA023124;BGIOSGA026514;BGIOSGA029292;BGIOSGA031172;BGIOSGA037665	K10532+K10532+K12309+K12309+K12309+K12309+K07964+K12309+K10532+K07964+K12309+K12309+K12309+K12309+K12309+K07964
Cyanoamino acid metabolism	ko00460	27	155	1948	11646	BGIOSGA000172;BGIOSGA001424;BGIOSGA002796;BGIOSGA007188;BGIOSGA008343;BGIOSGA009966;BGIOSGA009967;BGIOSGA010303;BGIOSGA011222;BGIOSGA013562;BGIOSGA013563;BGIOSGA013948;BGIOSGA014892;BGIOSGA014893;BGIOSGA014895;BGIOSGA014973;BGIOSGA015619;BGIOSGA016514;BGIOSGA017254;BGIOSGA018183;BGIOSGA019007;BGIOSGA019954;BGIOSGA026304;BGIOSGA029543;BGIOSGA029544;BGIOSGA035211;BGIOSGA036106	K20802+K20802+K18592+K05349+K05350+K05350+K05350+K13051+K01188+K05349+K01188+K13029+K01188+K01188+K01188+K18592+K13034+K22706+K13051+K20802+K01188+K05349+K05350+K01188+K01188+K00600+K13029
Glycosphingolipid biosynthesis - globo and isoglobo series	ko00603	3	17	1948	11646	BGIOSGA009747;BGIOSGA033188;BGIOSGA033189	K07407+K07407+K07407
Carbon metabolism	ko01200	119	500	1948	11646	BGIOSGA000301;BGIOSGA000820;BGIOSGA000859;BGIOSGA001099;BGIOSGA001898;BGIOSGA002081;BGIOSGA003450;BGIOSGA004108;BGIOSGA004352;BGIOSGA004372;BGIOSGA004441;BGIOSGA004691;BGIOSGA004693;BGIOSGA004775;BGIOSGA004776;BGIOSGA004791;BGIOSGA005120;BGIOSGA005654;BGIOSGA006415;BGIOSGA007623;BGIOSGA007809;BGIOSGA007852;BGIOSGA008441;BGIOSGA008556;BGIOSGA008564;BGIOSGA008643;BGIOSGA009065;BGIOSGA009572;BGIOSGA…	K01623+K05605+K00850+K00031+K00873+K15919+K01913+K00026+K00640+K00029+K00029+K15633+K15633+K01803+K01803+K15919+K11517+K00161+K01689+K00927+K01738+K14455+K18121+K00036+K00134+K01900+K01834+K00297+K00261+K00873+K01006+K01006+K01679+K01689+K01913+K05298+K00831+K01783+K15633+K15633+K00162+K00873+K00855+K01595+K01637+K13034+K15919+K15919+K00615+K05298+K00850+K00134+K01803+K00605+K00026+K00026+K00927+…
Autophagy - other	ko04136	5	64	1948	11646	BGIOSGA011740;BGIOSGA020496;BGIOSGA025703;BGIOSGA034445;BGIOSGA034446	K08269+K08343+K08341+K08331+K08331
Ether lipid metabolism	ko00565	11	51	1948	11646	BGIOSGA000088;BGIOSGA002564;BGIOSGA007401;BGIOSGA013421;BGIOSGA013962;BGIOSGA020776;BGIOSGA020921;BGIOSGA023222;BGIOSGA023223;BGIOSGA031136;BGIOSGA031184	K01114+K01114+K00993+K01047+K01114+K16860+K01115+K01115+K01115+K01062+K01115
Other glycan degradation	ko00511	35	121	1948	11646	BGIOSGA002101;BGIOSGA002939;BGIOSGA002994;BGIOSGA002999;BGIOSGA003003;BGIOSGA003122;BGIOSGA003410;BGIOSGA003411;BGIOSGA003832;BGIOSGA004109;BGIOSGA004111;BGIOSGA004907;BGIOSGA005183;BGIOSGA007895;BGIOSGA009458;BGIOSGA009901;BGIOSGA011389;BGIOSGA018768;BGIOSGA018769;BGIOSGA019360;BGIOSGA019362;BGIOSGA019840;BGIOSGA021110;BGIOSGA021863;BGIOSGA022345;BGIOSGA023120;BGIOSGA023124;BGIOSGA023830;BGIOSGA…	K01206+K12309+K01206+K01206+K01206+K12309+K01206+K01206+K12309+K01206+K01206+K12309+K01190+K01206+K01206+K01191+K12309+K01206+K01206+K01206+K01206+K01206+K01206+K01206+K01206+K12309+K12309+K01206+K01206+K12309+K17108+K12309+K12309+K17108+K17108
Glycerolipid metabolism	ko00561	36	172	1948	11646	BGIOSGA000468;BGIOSGA000693;BGIOSGA002737;BGIOSGA002756;BGIOSGA003373;BGIOSGA003375;BGIOSGA004250;BGIOSGA004385;BGIOSGA004739;BGIOSGA004799;BGIOSGA005466;BGIOSGA005650;BGIOSGA005870;BGIOSGA008719;BGIOSGA009227;BGIOSGA009398;BGIOSGA009747;BGIOSGA012481;BGIOSGA012913;BGIOSGA013343;BGIOSGA014634;BGIOSGA016732;BGIOSGA017202;BGIOSGA017718;BGIOSGA017928;BGIOSGA019149;BGIOSGA019979;BGIOSGA020509;BGIOSGA…	K13508+K00901+K18693+K06119+K01054+K01054+K18693+K00679+K00679+K00002+K00901+K00679+K00679+K00128+K03715+K00679+K07407+K00679+K00901+K00679+K00128+K00679+K00901+K00679+K00002+K22849+K13508+K00679+K00679+K22848+K24189+K00901+K06116+K07407+K07407+K00901
Pyrimidine metabolism	ko00240	25	137	1948	11646	BGIOSGA000925;BGIOSGA004131;BGIOSGA004451;BGIOSGA005240;BGIOSGA008895;BGIOSGA009139;BGIOSGA010087;BGIOSGA010812;BGIOSGA012721;BGIOSGA017538;BGIOSGA018072;BGIOSGA018892;BGIOSGA019393;BGIOSGA021510;BGIOSGA022162;BGIOSGA022222;BGIOSGA023882;BGIOSGA024281;BGIOSGA024636;BGIOSGA026406;BGIOSGA026495;BGIOSGA029243;BGIOSGA030293;BGIOSGA031391;BGIOSGA036259	K01489+K01937+K01465+K09903+K00876+K13800+K01520+K14641+K01510+K01937+K01240+K14641+K00943+K10808+K13800+K10808+K13800+K00940+K03787+K14641+K01240+K01240+K10807+K00940+K13998
Sesquiterpenoid and triterpenoid biosynthesis	ko00909	3	61	1948	11646	BGIOSGA011176;BGIOSGA035453;Oryza_sativa_newGene_1887	K00511+K19011+K15803
Porphyrin and chlorophyll metabolism	ko00860	12	96	1948	11646	BGIOSGA001184;BGIOSGA003209;BGIOSGA003260;BGIOSGA003290;BGIOSGA004044;BGIOSGA010427;BGIOSGA012584;BGIOSGA013769;BGIOSGA028916;BGIOSGA032011;BGIOSGA033202;BGIOSGA034691	K01599+K10960+K04035+K00231+K02303+K03405+K01599+K13071+K02259+K13545+K00218+K13544
Biosynthesis of various secondary metabolites - part 2	ko00998	1	5	1948	11646	BGIOSGA018534	K21568
Limonene and pinene degradation	ko00903	2	16	1948	11646	BGIOSGA008719;BGIOSGA014634	K00128+K00128
Pentose and glucuronate interconversions	ko00040	42	235	1948	11646	BGIOSGA000206;BGIOSGA000390;BGIOSGA000650;BGIOSGA000847;BGIOSGA001452;BGIOSGA001797;BGIOSGA002868;BGIOSGA003361;BGIOSGA004006;BGIOSGA004064;BGIOSGA004591;BGIOSGA004799;BGIOSGA005934;BGIOSGA006676;BGIOSGA007905;BGIOSGA011944;BGIOSGA012355;BGIOSGA013592;BGIOSGA013883;BGIOSGA014585;BGIOSGA015834;BGIOSGA015874;BGIOSGA017470;BGIOSGA017494;BGIOSGA017928;BGIOSGA019543;BGIOSGA020214;BGIOSGA020292;BGIOSGA…	K16190+K01051+K01728+K01051+K01728+K01051+K01184+K01051+K01184+K01184+K01051+K00002+K01051+K01051+K01184+K01783+K01184+K00012+K01184+K01051+K01728+K01728+K01184+K01184+K00002+K01213+K01051+K01213+K01051+K01184+K01728+K16190+K01051+K01184+K01051+K01051+K01184+K01728+K01213+K00012+K12447+K12447
Basal transcription factors	ko03022	3	64	1948	11646	BGIOSGA004105;BGIOSGA024107;BGIOSGA036657	K03132+K03122+K03136
Oxidative phosphorylation	ko00190	37	190	1948	11646	BGIOSGA000048;BGIOSGA000433;BGIOSGA001284;BGIOSGA002105;BGIOSGA003978;BGIOSGA004145;BGIOSGA007650;BGIOSGA009328;BGIOSGA009409;BGIOSGA013360;BGIOSGA013640;BGIOSGA013780;BGIOSGA014176;BGIOSGA014414;BGIOSGA014795;BGIOSGA015836;BGIOSGA016345;BGIOSGA017272;BGIOSGA017451;BGIOSGA018096;BGIOSGA018160;BGIOSGA018938;BGIOSGA018966;BGIOSGA019932;BGIOSGA020252;BGIOSGA021785;BGIOSGA021951;BGIOSGA023893;BGIOSGA…	K01535+K01507+K02140+K02150+K02265+K02150+K02145+K02151+K03955+K01535+K02266+K00417+K02153+K02152+K02267+K02151+K03884+K01535+K02148+K00419+K03955+K01507+K02155+K01507+K02140+K01535+K02265+K02267+K02133+K03950+K03955+K02259+K03955+K00235+K03955+K03955+K01535
Glycosylphosphatidylinositol (GPI)-anchor biosynthesis	ko00563	2	37	1948	11646	BGIOSGA005401;BGIOSGA021485	K03857+K03860
Vitamin B6 metabolism	ko00750	2	20	1948	11646	BGIOSGA011897;BGIOSGA024990	K00831+K06215
RNA transport	ko03013	20	311	1948	11646	BGIOSGA000244;BGIOSGA000469;BGIOSGA002089;BGIOSGA004018;BGIOSGA004062;BGIOSGA006337;BGIOSGA008018;BGIOSGA009762;BGIOSGA011198;BGIOSGA011957;BGIOSGA017417;BGIOSGA017477;BGIOSGA023013;BGIOSGA023512;BGIOSGA026180;BGIOSGA026413;BGIOSGA027391;BGIOSGA035140;BGIOSGA036539;BGIOSGA037052	K12160+K14292+K03231+K03231+K14298+K14292+K03236+K14307+K03260+K14297+K18213+K03231+K03260+K14297+K12875+K14292+K14292+K13130+K03539+K14297
Nucleotide excision repair	ko03420	19	134	1948	11646	BGIOSGA000811;BGIOSGA001429;BGIOSGA002726;BGIOSGA009238;BGIOSGA012074;BGIOSGA012113;BGIOSGA019037;BGIOSGA019232;BGIOSGA020237;BGIOSGA021118;BGIOSGA027278;BGIOSGA027565;BGIOSGA034219;BGIOSGA036461;BGIOSGA036854;BGIOSGA037089;BGIOSGA037252;Oryza_sativa_newGene_1913;Oryza_sativa_newGene_2159	K07466+K10739+K07466+K04802+K10846+K07466+K07466+K02325+K10755+K07466+K10140+K02335+K10756+K10756+K07466+K10755+K10756+K03506+K07466
Protein export	ko03060	11	99	1948	11646	BGIOSGA001569;BGIOSGA003782;BGIOSGA007251;BGIOSGA007462;BGIOSGA010193;BGIOSGA012106;BGIOSGA012438;BGIOSGA013926;BGIOSGA017746;BGIOSGA034817;BGIOSGA037078	K03118+K09481+K09490+K09648+K03116+K10956+K10956+K03217+K03106+K03106+K09481
Terpenoid backbone biosynthesis	ko00900	14	79	1948	11646	BGIOSGA000974;BGIOSGA003209;BGIOSGA007277;BGIOSGA007349;BGIOSGA011729;BGIOSGA014190;BGIOSGA017419;BGIOSGA017637;BGIOSGA018065;BGIOSGA022383;BGIOSGA028132;BGIOSGA031013;BGIOSGA032704;BGIOSGA036808	K00787+K10960+K01597+K01597+K01641+K00787+K05906+K00787+K01662+K11778+K14066+K00021+K00869+K15892
Phosphonate and phosphinate metabolism	ko00440	2	12	1948	11646	BGIOSGA007401;BGIOSGA028217	K00993+K00967
Endocytosis	ko04144	52	321	1948	11646	BGIOSGA001940;BGIOSGA002562;BGIOSGA002563;BGIOSGA003031;BGIOSGA003048;BGIOSGA004403;BGIOSGA004425;BGIOSGA004462;BGIOSGA004572;BGIOSGA005175;BGIOSGA005713;BGIOSGA007097;BGIOSGA007738;BGIOSGA009415;BGIOSGA009463;BGIOSGA010653;BGIOSGA011002;BGIOSGA011135;BGIOSGA012332;BGIOSGA012333;BGIOSGA013426;BGIOSGA013829;BGIOSGA014548;BGIOSGA017238;BGIOSGA017559;BGIOSGA017724;BGIOSGA017911;BGIOSGA017916;BGIOSGA…	K07937+K12198+K12198+K03283+K07897+K12472+K12471+K07904+K12184+K12486+K12486+K12483+K12486+K12493+K07904+K12486+K03283+K19366+K03283+K03283+K19476+K07901+K19476+K12486+K07904+K07904+K07901+K03283+K07904+K07904+K19366+K07904+K19476+K01115+K10396+K07897+K01115+K01115+K12486+K07904+K12191+K19476+K19476+K03283+K03283+K19366+K07904+K01115+K07904+K00889+K11827+K12486
Nicotinate and nicotinamide metabolism	ko00760	10	46	1948	11646	BGIOSGA007475;BGIOSGA013885;BGIOSGA016430;BGIOSGA018072;BGIOSGA024636;BGIOSGA026495;BGIOSGA029243;BGIOSGA034360;BGIOSGA034361;BGIOSGA036526	K00278+K18551+K00763+K01240+K03787+K01240+K01240+K00858+K00858+K11414
Glycine, serine and threonine metabolism	ko00260	27	159	1948	11646	BGIOSGA002081;BGIOSGA004691;BGIOSGA004693;BGIOSGA004791;BGIOSGA009065;BGIOSGA011127;BGIOSGA011897;BGIOSGA012554;BGIOSGA012556;BGIOSGA013607;BGIOSGA013949;BGIOSGA013950;BGIOSGA014711;BGIOSGA015764;BGIOSGA015765;BGIOSGA017166;BGIOSGA017846;BGIOSGA017874;BGIOSGA020758;BGIOSGA025486;BGIOSGA025978;BGIOSGA026901;BGIOSGA029507;BGIOSGA033309;BGIOSGA033347;BGIOSGA033670;BGIOSGA035211	K15919+K15633+K15633+K15919+K01834+K00276+K00831+K15633+K15633+K00133+K00928+K00928+K01620+K15919+K15919+K00605+K15633+K00827+K00058+K15919+K00276+K00058+K00306+K00108+K15893+K01079+K00600
Carbon fixation in photosynthetic organisms	ko00710	42	135	1948	11646	BGIOSGA000301;BGIOSGA004108;BGIOSGA004372;BGIOSGA004441;BGIOSGA004775;BGIOSGA004776;BGIOSGA007623;BGIOSGA007852;BGIOSGA008564;BGIOSGA010483;BGIOSGA010484;BGIOSGA011768;BGIOSGA011944;BGIOSGA014433;BGIOSGA014519;BGIOSGA016021;BGIOSGA016539;BGIOSGA016636;BGIOSGA016813;BGIOSGA017515;BGIOSGA017517;BGIOSGA017793;BGIOSGA017892;BGIOSGA018078;BGIOSGA018498;BGIOSGA018670;BGIOSGA019844;BGIOSGA021074;BGIOSGA…	K01623+K00026+K00029+K00029+K01803+K01803+K00927+K14455+K00134+K01006+K01006+K05298+K01783+K00855+K01595+K00615+K05298+K00134+K01803+K00026+K00026+K00927+K03841+K01006+K01602+K00029+K01623+K14455+K00615+K01623+K01807+K00026+K01595+K01595+K01595+K00814+K00927+K00927+K01610+K00814+K00025+K00025
Galactose metabolism	ko00052	47	164	1948	11646	BGIOSGA000859;BGIOSGA002302;BGIOSGA002939;BGIOSGA003122;BGIOSGA003832;BGIOSGA004907;BGIOSGA005183;BGIOSGA008363;BGIOSGA008482;BGIOSGA009747;BGIOSGA011389;BGIOSGA012500;BGIOSGA014764;BGIOSGA016364;BGIOSGA016536;BGIOSGA016537;BGIOSGA016582;BGIOSGA016831;BGIOSGA019317;BGIOSGA020215;BGIOSGA020219;BGIOSGA020486;BGIOSGA020687;BGIOSGA020688;BGIOSGA020689;BGIOSGA021815;BGIOSGA021895;BGIOSGA023120;BGIOSGA…	K00850+K06617+K12309+K12309+K12309+K12309+K01190+K01193+K01785+K07407+K12309+K18819+K01193+K01193+K01785+K01785+K00850+K01193+K00850+K00844+K00850+K01784+K01187+K01187+K01187+K06617+K00850+K12309+K12309+K01187+K18819+K00844+K12309+K01784+K01193+K06617+K00850+K12309+K00850+K00850+K00850+K01784+K12309+K07407+K07407+K12447+K12447
Arginine biosynthesis	ko00220	9	73	1948	11646	BGIOSGA005667;BGIOSGA007852;BGIOSGA008749;BGIOSGA009656;BGIOSGA011196;BGIOSGA011532;BGIOSGA021074;BGIOSGA030815;BGIOSGA032845	K01915+K14455+K00930+K00261+K01915+K14677+K14455+K00814+K00814
Alanine, aspartate and glutamate metabolism	ko00250	27	117	1948	11646	BGIOSGA000410;BGIOSGA005667;BGIOSGA007475;BGIOSGA007641;BGIOSGA007852;BGIOSGA009656;BGIOSGA010303;BGIOSGA010942;BGIOSGA011196;BGIOSGA011354;BGIOSGA011967;BGIOSGA012193;BGIOSGA012492;BGIOSGA013389;BGIOSGA013468;BGIOSGA013470;BGIOSGA017254;BGIOSGA017874;BGIOSGA019914;BGIOSGA020330;BGIOSGA021074;BGIOSGA021489;BGIOSGA022509;BGIOSGA026849;BGIOSGA027464;BGIOSGA030815;BGIOSGA032845	K00764+K01915+K00278+K17761+K14455+K00261+K13051+K01953+K01915+K01939+K13566+K01580+K01756+K01939+K01580+K01580+K13051+K00827+K00764+K00264+K14455+K01953+K13566+K01580+K16871+K00814+K00814
N-Glycan biosynthesis	ko00510	6	61	1948	11646	BGIOSGA006132;BGIOSGA011715;BGIOSGA027389;BGIOSGA028776;BGIOSGA029406;BGIOSGA036619	K00737+K00729+K03844+K07441+K00729+K03844
Synthesis and degradation of ketone bodies	ko00072	3	18	1948	11646	BGIOSGA000628;BGIOSGA011729;BGIOSGA034747	K01640+K01641+K01640
Mismatch repair	ko03430	19	103	1948	11646	BGIOSGA000811;BGIOSGA001429;BGIOSGA002726;BGIOSGA004555;BGIOSGA006140;BGIOSGA007022;BGIOSGA009238;BGIOSGA012113;BGIOSGA014757;BGIOSGA019037;BGIOSGA020237;BGIOSGA021118;BGIOSGA029309;BGIOSGA034219;BGIOSGA036461;BGIOSGA036854;BGIOSGA037089;BGIOSGA037252;Oryza_sativa_newGene_2159	K07466+K10739+K07466+K10746+K10858+K07456+K04802+K07466+K08737+K07466+K10755+K07466+K08739+K10756+K10756+K07466+K10755+K10756+K07466
Glycerophospholipid metabolism	ko00564	39	219	1948	11646	BGIOSGA000088;BGIOSGA000468;BGIOSGA000693;BGIOSGA000901;BGIOSGA000932;BGIOSGA002564;BGIOSGA002655;BGIOSGA002737;BGIOSGA003980;BGIOSGA004123;BGIOSGA004250;BGIOSGA004504;BGIOSGA005137;BGIOSGA005466;BGIOSGA007401;BGIOSGA008302;BGIOSGA008519;BGIOSGA008733;BGIOSGA012913;BGIOSGA013088;BGIOSGA013421;BGIOSGA013962;BGIOSGA016300;BGIOSGA016587;BGIOSGA016745;BGIOSGA017202;BGIOSGA017625;BGIOSGA019979;BGIOSGA…	K01114+K13508+K00901+K06124+K16818+K01114+K08730+K18693+K06130+K16818+K18693+K01126+K00006+K00901+K00993+K18696+K01126+K16818+K00901+K01126+K01047+K01114+K18696+K01126+K16818+K00901+K05929+K13508+K16860+K01115+K01115+K01115+K16818+K00901+K00967+K01126+K18696+K01115+K00901
Inositol phosphate metabolism	ko00562	30	171	1948	11646	BGIOSGA000088;BGIOSGA000498;BGIOSGA002564;BGIOSGA002681;BGIOSGA004775;BGIOSGA004776;BGIOSGA008331;BGIOSGA013029;BGIOSGA013259;BGIOSGA013824;BGIOSGA013962;BGIOSGA014173;BGIOSGA015606;BGIOSGA016813;BGIOSGA017414;BGIOSGA019107;BGIOSGA024731;BGIOSGA026038;BGIOSGA026557;BGIOSGA026943;BGIOSGA026950;BGIOSGA026957;BGIOSGA027837;BGIOSGA027891;BGIOSGA029593;BGIOSGA029810;BGIOSGA032005;BGIOSGA034382;BGIOSGA…	K01114+K18081+K01114+K18081+K01803+K01803+K00915+K10047+K24221+K03103+K01114+K10572+K18081+K01803+K00921+K05857+K24221+K05857+K01765+K01092+K00921+K01099+K00921+K19801+K13711+K01099+K22913+K00889+K15422+K05857
mRNA surveillance pathway	ko03015	19	173	1948	11646	BGIOSGA002263;BGIOSGA002509;BGIOSGA004681;BGIOSGA005347;BGIOSGA005716;BGIOSGA005827;BGIOSGA010877;BGIOSGA013489;BGIOSGA014434;BGIOSGA018703;BGIOSGA019747;BGIOSGA020329;BGIOSGA023541;BGIOSGA025433;BGIOSGA026027;BGIOSGA026180;BGIOSGA027018;BGIOSGA027530;BGIOSGA033489	K11584+K14416+K14404+K06269+K11584+K14400+K14405+K14405+K14416+K11584+K03265+K11584+K14407+K14400+K14411+K12875+K14397+K14400+K14404
Peroxisome	ko04146	26	187	1948	11646	BGIOSGA000628;BGIOSGA001099;BGIOSGA005120;BGIOSGA010906;BGIOSGA012924;BGIOSGA013855;BGIOSGA018788;BGIOSGA018867;BGIOSGA019625;BGIOSGA020406;BGIOSGA021280;BGIOSGA024420;BGIOSGA025165;BGIOSGA026138;BGIOSGA028501;BGIOSGA029221;BGIOSGA029272;BGIOSGA029464;BGIOSGA029507;BGIOSGA031292;BGIOSGA032704;BGIOSGA033076;BGIOSGA034747;BGIOSGA034885;BGIOSGA035444;BGIOSGA035446	K01640+K00031+K11517+K13356+K00106+K08726+K00031+K01897+K04564+K00031+K00232+K13356+K11517+K11517+K17879+K13347+K04564+K13354+K00306+K13356+K00869+K07513+K01640+K01897+K01897+K01897
Other types of O-glycan biosynthesis	ko00514	6	27	1948	11646	BGIOSGA001576;BGIOSGA002503;BGIOSGA008105;BGIOSGA018115;BGIOSGA018116;BGIOSGA026311	K18134+K18134+K20784+K18134+K18134+K18134
Glycolysis / Gluconeogenesis	ko00010	72	260	1948	11646	BGIOSGA000301;BGIOSGA000859;BGIOSGA001898;BGIOSGA003450;BGIOSGA004691;BGIOSGA004693;BGIOSGA004775;BGIOSGA004776;BGIOSGA004799;BGIOSGA005654;BGIOSGA005740;BGIOSGA006415;BGIOSGA007623;BGIOSGA008482;BGIOSGA008564;BGIOSGA008719;BGIOSGA009065;BGIOSGA010078;BGIOSGA010483;BGIOSGA010484;BGIOSGA010938;BGIOSGA011109;BGIOSGA011513;BGIOSGA012554;BGIOSGA012556;BGIOSGA013212;BGIOSGA013824;BGIOSGA014088;BGIOSGA…	K01623+K00850+K00873+K01913+K15633+K15633+K01803+K01803+K00002+K00161+K00895+K01689+K00927+K01785+K00134+K00128+K01834+K00873+K01006+K01006+K01568+K01689+K01913+K15633+K15633+K00162+K03103+K00873+K00128+K01785+K01785+K00850+K00134+K01803+K00927+K15633+K03841+K00002+K01006+K00850+K01623+K01568+K01568+K00844+K00850+K01792+K00895+K00850+K00161+K01623+K00121+K00844+K00627+K00121+K00121+K00895+K00850+…
RNA degradation	ko03018	27	204	1948	11646	BGIOSGA000859;BGIOSGA002150;BGIOSGA002203;BGIOSGA002762;BGIOSGA006032;BGIOSGA006415;BGIOSGA008212;BGIOSGA011109;BGIOSGA011582;BGIOSGA014059;BGIOSGA016582;BGIOSGA016669;BGIOSGA017385;BGIOSGA018640;BGIOSGA019317;BGIOSGA020219;BGIOSGA021895;BGIOSGA027751;BGIOSGA028741;BGIOSGA029284;BGIOSGA029611;BGIOSGA029614;BGIOSGA029762;BGIOSGA029874;BGIOSGA031277;BGIOSGA032247;Oryza_sativa_newGene_6797	K00850+K10643+K04077+K12593+K00962+K01689+K12619+K01689+K04043+K04077+K00850+K01148+K12581+K04077+K00850+K00850+K00850+K12587+K12581+K00850+K00850+K00850+K00850+K01689+K04077+K01689+K18681
Butanoate metabolism	ko00650	12	78	1948	11646	BGIOSGA000628;BGIOSGA003450;BGIOSGA007641;BGIOSGA008441;BGIOSGA011513;BGIOSGA011729;BGIOSGA012193;BGIOSGA013468;BGIOSGA013470;BGIOSGA026849;BGIOSGA027464;BGIOSGA034747	K01640+K01913+K17761+K18121+K01913+K01641+K01580+K01580+K01580+K01580+K16871+K01640
Ribosome biogenesis in eukaryotes	ko03008	17	165	1948	11646	BGIOSGA002554;BGIOSGA004339;BGIOSGA005691;BGIOSGA008212;BGIOSGA009503;BGIOSGA011872;BGIOSGA013785;BGIOSGA013847;BGIOSGA017321;BGIOSGA020472;BGIOSGA021736;BGIOSGA027848;BGIOSGA031588;BGIOSGA035821;BGIOSGA036539;BGIOSGA037770;Oryza_sativa_newGene_3441	K11883+K14548+K11129+K12619+K11108+K14556+K03097+K14573+K11883+K14544+K06943+K14574+K11883+K14539+K03539+K14552+K06943
Stilbenoid, diarylheptanoid and gingerol biosynthesis	ko00945	17	102	1948	11646	BGIOSGA005919;BGIOSGA006502;BGIOSGA008177;BGIOSGA008609;BGIOSGA009824;BGIOSGA017092;BGIOSGA020098;BGIOSGA021563;BGIOSGA022377;BGIOSGA028393;BGIOSGA029102;BGIOSGA029741;BGIOSGA029742;BGIOSGA034110;BGIOSGA034538;BGIOSGA036321;BGIOSGA036670	K13065+K00487+K00487+K13065+K13065+K13065+K09754+K16040+K00588+K16040+K13065+K13065+K13065+K16040+K13065+K16040+K13065
Propanoate metabolism	ko00640	3	74	1948	11646	BGIOSGA000820;BGIOSGA008643;BGIOSGA021280	K05605+K01900+K00232
Glyoxylate and dicarboxylate metabolism	ko00630	30	172	1948	11646	BGIOSGA002081;BGIOSGA003450;BGIOSGA004108;BGIOSGA004791;BGIOSGA005120;BGIOSGA005667;BGIOSGA008441;BGIOSGA011074;BGIOSGA011196;BGIOSGA011513;BGIOSGA014062;BGIOSGA015202;BGIOSGA015764;BGIOSGA015765;BGIOSGA017166;BGIOSGA017515;BGIOSGA017517;BGIOSGA018498;BGIOSGA022709;BGIOSGA024190;BGIOSGA024883;BGIOSGA025165;BGIOSGA025486;BGIOSGA026138;BGIOSGA026932;BGIOSGA033134;BGIOSGA033135;BGIOSGA033347;BGIOSGA…	K15919+K01913+K00026+K15919+K11517+K01915+K18121+K22133+K01915+K01913+K22133+K01637+K15919+K15919+K00605+K00026+K00026+K01602+K22133+K01637+K22133+K11517+K15919+K11517+K00026+K00025+K00025+K15893+K00600+K01637
Isoflavonoid biosynthesis	ko00943	6	24	1948	11646	BGIOSGA005345;BGIOSGA006467;BGIOSGA008216;BGIOSGA013602;BGIOSGA013604;BGIOSGA035934	K13264+K13264+K13264+K13260+K13260+K13260
Homologous recombination	ko03440	27	168	1948	11646	BGIOSGA000313;BGIOSGA000386;BGIOSGA000518;BGIOSGA000811;BGIOSGA001429;BGIOSGA002726;BGIOSGA008723;BGIOSGA011128;BGIOSGA012113;BGIOSGA012219;BGIOSGA014729;BGIOSGA017737;BGIOSGA019037;BGIOSGA021118;BGIOSGA021183;BGIOSGA026441;BGIOSGA027385;BGIOSGA027565;BGIOSGA029122;BGIOSGA030838;BGIOSGA032529;BGIOSGA033164;BGIOSGA033869;BGIOSGA036854;BGIOSGA037430;BGIOSGA037623;Oryza_sativa_newGene_2159	K03553+K10683+K12173+K07466+K10739+K07466+K10875+K12173+K07466+K12173+K10683+K10683+K07466+K07466+K12173+K10875+K10875+K02335+K12173+K10728+K12173+K10867+K03655+K07466+K04482+K12173+K07466
Arachidonic acid metabolism	ko00590	6	48	1948	11646	BGIOSGA002796;BGIOSGA013236;BGIOSGA013421;BGIOSGA013855;BGIOSGA014973;BGIOSGA034146	K18592+K15730+K01047+K08726+K18592+K00432
Phosphatidylinositol signaling system	ko04070	34	179	1948	11646	BGIOSGA000498;BGIOSGA000693;BGIOSGA002681;BGIOSGA004661;BGIOSGA005204;BGIOSGA005466;BGIOSGA008331;BGIOSGA012485;BGIOSGA012515;BGIOSGA012913;BGIOSGA013029;BGIOSGA013543;BGIOSGA014173;BGIOSGA015606;BGIOSGA017202;BGIOSGA017414;BGIOSGA019107;BGIOSGA022398;BGIOSGA023690;BGIOSGA026038;BGIOSGA026193;BGIOSGA026943;BGIOSGA026950;BGIOSGA026957;BGIOSGA027553;BGIOSGA027837;BGIOSGA027891;BGIOSGA029593;BGIOSGA…	K18081+K00901+K18081+K02183+K02183+K00901+K00915+K02183+K02183+K00901+K10047+K02183+K10572+K18081+K00901+K00921+K05857+K02183+K02183+K05857+K02183+K01092+K00921+K01099+K00901+K00921+K19801+K13711+K02183+K01099+K00889+K00901+K15422+K05857
Caffeine metabolism	ko00232	2	7	1948	11646	BGIOSGA000438;BGIOSGA012924	K00365+K00106
SNARE interactions in vesicular transport	ko04130	8	56	1948	11646	BGIOSGA013519;BGIOSGA013690;BGIOSGA021806;BGIOSGA023176;BGIOSGA024766;BGIOSGA026921;BGIOSGA027770;BGIOSGA034879	K08486+K08486+K08515+K08486+K08486+K08495+K08486+K08500
Base excision repair	ko03410	11	83	1948	11646	BGIOSGA004617;BGIOSGA005506;BGIOSGA006335;BGIOSGA009238;BGIOSGA009692;BGIOSGA019232;BGIOSGA027565;BGIOSGA028426;BGIOSGA037159;BGIOSGA037160;Oryza_sativa_newGene_1913	K01246+K10773+K10798+K04802+K10569+K02325+K02335+K10563+K03575+K03575+K03506
Glutathione metabolism	ko00480	48	203	1948	11646	BGIOSGA000178;BGIOSGA000988;BGIOSGA001099;BGIOSGA001420;BGIOSGA001626;BGIOSGA001627;BGIOSGA001631;BGIOSGA002796;BGIOSGA005446;BGIOSGA008556;BGIOSGA010969;BGIOSGA011504;BGIOSGA011507;BGIOSGA012372;BGIOSGA014973;BGIOSGA015000;BGIOSGA018099;BGIOSGA018788;BGIOSGA018930;BGIOSGA019063;BGIOSGA019114;BGIOSGA019178;BGIOSGA020406;BGIOSGA021510;BGIOSGA022166;BGIOSGA022167;BGIOSGA022222;BGIOSGA023662;BGIOSGA…	K00799+K00799+K00031+K00799+K00799+K00799+K00799+K18592+K01255+K00036+K00799+K00799+K00799+K00434+K18592+K22596+K01255+K00031+K21888+K21888+K01919+K00799+K00031+K10808+K00033+K00033+K10808+K00434+K00036+K00799+K11188+K00434+K00799+K10807+K00799+K00383+K00799+K00799+K00799+K00799+K00799+K00799+K00799+K01255+K00799+K00432+K01255+K01256
Sulfur metabolism	ko00920	15	89	1948	11646	BGIOSGA001060;BGIOSGA004352;BGIOSGA007809;BGIOSGA009834;BGIOSGA011264;BGIOSGA015619;BGIOSGA015713;BGIOSGA020609;BGIOSGA022325;BGIOSGA024097;BGIOSGA035232;BGIOSGA035597;BGIOSGA035799;BGIOSGA036248;BGIOSGA036507	K17725+K00640+K01738+K13811+K00860+K13034+K13811+K02045+K01738+K01082+K00988+K00860+K01738+K00387+K15422
MAPK signaling pathway - plant	ko04016	96	625	1948	11646	BGIOSGA000873;BGIOSGA000957;BGIOSGA000958;BGIOSGA001047;BGIOSGA002745;BGIOSGA002913;BGIOSGA004140;BGIOSGA004268;BGIOSGA004292;BGIOSGA004316;BGIOSGA004406;BGIOSGA004407;BGIOSGA004661;BGIOSGA004722;BGIOSGA005203;BGIOSGA005204;BGIOSGA007101;BGIOSGA007130;BGIOSGA007286;BGIOSGA007903;BGIOSGA007926;BGIOSGA008478;BGIOSGA009117;BGIOSGA009135;BGIOSGA010254;BGIOSGA010605;BGIOSGA010919;BGIOSGA010959;BGIOSGA…	K13425+K20716+K20716+K13420+K16224+K13424+K14497+K20716+K13422+K20726+K13447+K13447+K02183+K13424+K13416+K02183+K13420+K16224+K13416+K14496+K13425+K14514+K13414+K20718+K14498+K14498+K14496+K20536+K20604+K13422+K20557+K20718+K20558+K14496+K02183+K02183+K16224+K20557+K02183+K20553+K13420+K14509+K13416+K14514+K14514+K14496+K17686+K13425+K13425+K13449+K14497+K20716+K20726+K14497+K14498+K13424+K20547+…
Aminoacyl-tRNA biosynthesis	ko00970	15	177	1948	11646	BGIOSGA000954;BGIOSGA001175;BGIOSGA001783;BGIOSGA003043;BGIOSGA004460;BGIOSGA004868;BGIOSGA007501;BGIOSGA009597;BGIOSGA011642;BGIOSGA021934;BGIOSGA026142;BGIOSGA028492;BGIOSGA028925;BGIOSGA030981;BGIOSGA034398	K02433+K01870+K01881+K01870+K01870+K01866+K22503+K01870+K01883+K01870+K01870+K02433+K02433+K02433+K01870
Amino sugar and nucleotide sugar metabolism	ko00520	75	275	1948	11646	BGIOSGA000035;BGIOSGA000206;BGIOSGA000339;BGIOSGA000603;BGIOSGA001006;BGIOSGA004671;BGIOSGA004760;BGIOSGA004761;BGIOSGA004841;BGIOSGA005609;BGIOSGA006087;BGIOSGA006429;BGIOSGA008810;BGIOSGA010538;BGIOSGA010809;BGIOSGA010845;BGIOSGA010980;BGIOSGA011034;BGIOSGA011238;BGIOSGA012337;BGIOSGA012642;BGIOSGA013592;BGIOSGA014248;BGIOSGA014250;BGIOSGA014361;BGIOSGA014665;BGIOSGA017205;BGIOSGA017373;BGIOSGA…	K12449+K16190+K00847+K00326+K01183+K00770+K08678+K08678+K01183+K15920+K01183+K13648+K12451+K13648+K13648+K01209+K08678+K00966+K00966+K08678+K01097+K00012+K15920+K15920+K00972+K15920+K13648+K17497+K00770+K10046+K10046+K20547+K00844+K01784+K01183+K13648+K13648+K16190+K20547+K00844+K01183+K13379+K08678+K13648+K08679+K01183+K01784+K00847+K01183+K13648+K01183+K08679+K01784+K20547+K10046+K01183+K01183+…
Indole alkaloid biosynthesis	ko00901	1	22	1948	11646	BGIOSGA026125	K01757
Fructose and mannose metabolism	ko00051	30	116	1948	11646	BGIOSGA000301;BGIOSGA000339;BGIOSGA000837;BGIOSGA000859;BGIOSGA004154;BGIOSGA004775;BGIOSGA004776;BGIOSGA005740;BGIOSGA011034;BGIOSGA011238;BGIOSGA013860;BGIOSGA016582;BGIOSGA016813;BGIOSGA017373;BGIOSGA017892;BGIOSGA019317;BGIOSGA019844;BGIOSGA020215;BGIOSGA020219;BGIOSGA021542;BGIOSGA021895;BGIOSGA022778;BGIOSGA023247;BGIOSGA025337;BGIOSGA027875;BGIOSGA028505;BGIOSGA029284;BGIOSGA029611;BGIOSGA…	K01623+K00847+K19355+K00850+K19355+K01803+K01803+K00895+K00966+K00966+K19355+K00850+K01803+K17497+K03841+K00850+K01623+K00844+K00850+K00895+K00850+K19355+K01623+K00844+K00847+K00895+K00850+K00850+K00850+K00850
Diterpenoid biosynthesis	ko00904	15	138	1948	11646	BGIOSGA004485;BGIOSGA006694;BGIOSGA007691;BGIOSGA008092;BGIOSGA010447;BGIOSGA013982;BGIOSGA013985;BGIOSGA017571;BGIOSGA018540;BGIOSGA021008;BGIOSGA021189;BGIOSGA026061;BGIOSGA026337;BGIOSGA028809;BGIOSGA035354	K04125+K04120+K16083+K04123+K16084+K05282+K05282+K04125+K13070+K04122+K16084+K13070+K13070+K16084+K13070
Steroid biosynthesis	ko00100	12	58	1948	11646	BGIOSGA002138;BGIOSGA002140;BGIOSGA002561;BGIOSGA002719;BGIOSGA003654;BGIOSGA011176;BGIOSGA011803;BGIOSGA019874;BGIOSGA024996;BGIOSGA033508;BGIOSGA035168;BGIOSGA035360	K09832+K09832+K01824+K00227+K01052+K00511+K08242+K05917+K14424+K14424+K08246+K05917
ABC transporters	ko02010	28	279	1948	11646	BGIOSGA000310;BGIOSGA000896;BGIOSGA003480;BGIOSGA003698;BGIOSGA005802;BGIOSGA006343;BGIOSGA009395;BGIOSGA013583;BGIOSGA013977;BGIOSGA014245;BGIOSGA014966;BGIOSGA015573;BGIOSGA016801;BGIOSGA018557;BGIOSGA020609;BGIOSGA020960;BGIOSGA021046;BGIOSGA021180;BGIOSGA021866;BGIOSGA028054;BGIOSGA028618;BGIOSGA029208;BGIOSGA029962;BGIOSGA030945;BGIOSGA033195;BGIOSGA035562;BGIOSGA035564;BGIOSGA037596	K05666+K05658+K05658+K05658+K05658+K08712+K05681+K05656+K05658+K05658+K05658+K05665+K05681+K05681+K02045+K05643+K08712+K05681+K05666+K05681+K05643+K05658+K08712+K05681+K05681+K08712+K05681+K05666
Lysine biosynthesis	ko00300	3	36	1948	11646	BGIOSGA013607;BGIOSGA013949;BGIOSGA013950	K00133+K00928+K00928
Ascorbate and aldarate metabolism	ko00053	25	117	1948	11646	BGIOSGA000206;BGIOSGA008719;BGIOSGA012372;BGIOSGA013029;BGIOSGA013592;BGIOSGA014634;BGIOSGA018236;BGIOSGA018237;BGIOSGA018930;BGIOSGA019063;BGIOSGA023107;BGIOSGA023108;BGIOSGA023624;BGIOSGA023662;BGIOSGA026665;BGIOSGA027757;BGIOSGA029361;BGIOSGA029896;BGIOSGA032923;BGIOSGA033248;BGIOSGA036192;BGIOSGA036700;BGIOSGA037341;Oryza_sativa_newGene_357;Oryza_sativa_newGene_4291	K16190+K00128+K00434+K10047+K00012+K00128+K10046+K10046+K21888+K21888+K00423+K00423+K16190+K00434+K00103+K00103+K00434+K00423+K10046+K00423+K17744+K00423+K00012+K12447+K12447
Biosynthesis of unsaturated fatty acids	ko01040	15	63	1948	11646	BGIOSGA000023;BGIOSGA002787;BGIOSGA004922;BGIOSGA005733;BGIOSGA009976;BGIOSGA014850;BGIOSGA014851;BGIOSGA015784;BGIOSGA016031;BGIOSGA016909;BGIOSGA017913;BGIOSGA021280;BGIOSGA027484;BGIOSGA027485;BGIOSGA033076	K03921+K10703+K03921+K10256+K10249+K10251+K10251+K10251+K10703+K01068+K10703+K00232+K03921+K03921+K07513
Flavonoid biosynthesis	ko00941	38	176	1948	11646	BGIOSGA000864;BGIOSGA000865;BGIOSGA000968;BGIOSGA004409;BGIOSGA004410;BGIOSGA005919;BGIOSGA006502;BGIOSGA008077;BGIOSGA008177;BGIOSGA008609;BGIOSGA009824;BGIOSGA015743;BGIOSGA017092;BGIOSGA017094;BGIOSGA017698;BGIOSGA020098;BGIOSGA022377;BGIOSGA023421;BGIOSGA023734;BGIOSGA024238;BGIOSGA024239;BGIOSGA024256;BGIOSGA025952;BGIOSGA026073;BGIOSGA029102;BGIOSGA029560;BGIOSGA029561;BGIOSGA029741;BGIOSGA…	K22845+K22845+K22845+K22845+K22845+K13065+K00487+K05278+K00487+K13065+K13065+K23180+K13065+K01859+K22845+K09754+K00588+K01859+K13080+K22845+K22845+K22845+K22845+K13082+K13065+K22845+K22845+K13065+K13065+K05280+K13082+K00660+K13065+K01859+K13065+K01859+K22845+K22845
Folate biosynthesis	ko00790	8	63	1948	11646	BGIOSGA006141;BGIOSGA006207;BGIOSGA018446;BGIOSGA018450;BGIOSGA028865;BGIOSGA036259;BGIOSGA037452;BGIOSGA037704	K01113+K14652+K18482+K18482+K14652+K13998+K03639+K15631
Biosynthesis of amino acids	ko01230	89	471	1948	11646	BGIOSGA000301;BGIOSGA000859;BGIOSGA001099;BGIOSGA001898;BGIOSGA002587;BGIOSGA003552;BGIOSGA004125;BGIOSGA004352;BGIOSGA004691;BGIOSGA004693;BGIOSGA004775;BGIOSGA004776;BGIOSGA004801;BGIOSGA004889;BGIOSGA005667;BGIOSGA006415;BGIOSGA007019;BGIOSGA007623;BGIOSGA007809;BGIOSGA007852;BGIOSGA008564;BGIOSGA008749;BGIOSGA009065;BGIOSGA009526;BGIOSGA010078;BGIOSGA010942;BGIOSGA011109;BGIOSGA011196;BGIOSGA…	K01623+K00850+K00031+K00873+K00891+K13832+K00053+K00640+K15633+K15633+K01803+K01803+K12657+K15849+K01915+K01689+K01850+K00927+K01738+K14455+K00134+K00930+K01834+K01657+K00873+K01953+K01689+K01915+K14677+K00831+K01783+K22846+K15633+K15633+K01626+K00133+K00928+K00928+K00873+K00826+K01620+K13034+K00615+K05359+K00850+K00134+K01803+K00927+K15633+K00031+K00850+K01623+K14152+K00850+K00264+K00031+K00058+…
Flavone and flavonol biosynthesis	ko00944	8	28	1948	11646	BGIOSGA002876;BGIOSGA005345;BGIOSGA006467;BGIOSGA008216;BGIOSGA014688;BGIOSGA014689;BGIOSGA023734;BGIOSGA032680	K22771+K13264+K13264+K13264+K22771+K22771+K13080+K05280
Polyketide sugar unit biosynthesis	ko00523	1	2	1948	11646	BGIOSGA008810	K12451
Fatty acid elongation	ko00062	27	80	1948	11646	BGIOSGA002787;BGIOSGA003684;BGIOSGA009273;BGIOSGA009809;BGIOSGA009976;BGIOSGA011122;BGIOSGA011202;BGIOSGA011921;BGIOSGA011985;BGIOSGA014850;BGIOSGA014851;BGIOSGA015784;BGIOSGA016031;BGIOSGA016909;BGIOSGA017492;BGIOSGA017543;BGIOSGA017913;BGIOSGA018233;BGIOSGA018235;BGIOSGA021497;BGIOSGA021501;BGIOSGA023202;BGIOSGA023203;BGIOSGA029906;BGIOSGA031920;BGIOSGA031922;BGIOSGA033118	K10703+K15397+K15397+K15397+K10249+K15397+K15397+K15397+K15397+K10251+K10251+K10251+K10703+K01068+K15397+K15397+K10703+K15397+K15397+K15397+K15397+K15397+K15397+K15397+K15397+K15397+K15397
Plant hormone signal transduction	ko04075	167	797	1948	11646	BGIOSGA000112;BGIOSGA000115;BGIOSGA000939;BGIOSGA002350;BGIOSGA002533;BGIOSGA002717;BGIOSGA003067;BGIOSGA003292;BGIOSGA003636;BGIOSGA004140;BGIOSGA004253;BGIOSGA004292;BGIOSGA004435;BGIOSGA004510;BGIOSGA004585;BGIOSGA004697;BGIOSGA004778;BGIOSGA004826;BGIOSGA005182;BGIOSGA005203;BGIOSGA005839;BGIOSGA005912;BGIOSGA006472;BGIOSGA006820;BGIOSGA006838;BGIOSGA007114;BGIOSGA007153;BGIOSGA007286;BGIOSGA…	K14508+K14508+K12126+K14431+K12126+K13415+K14484+K14484+K13415+K14497+K13415+K13422+K14484+K14487+K14487+K13415+K14494+K13946+K14492+K13416+K14494+K13415+K14488+K14502+K14484+K13415+K14486+K13416+K14496+K14514+K12126+K14486+K14494+K14494+K14491+K12126+K14484+K14484+K14498+K13464+K14498+K14496+K13422+K14500+K13946+K14496+K13415+K14484+K14484+K14494+K14486+K14488+K14504+K14494+K13415+K13415+K14509+…
Phenylalanine, tyrosine and tryptophan biosynthesis	ko00400	14	85	1948	11646	BGIOSGA002587;BGIOSGA003552;BGIOSGA004889;BGIOSGA007019;BGIOSGA007852;BGIOSGA008027;BGIOSGA009526;BGIOSGA012784;BGIOSGA016340;BGIOSGA021074;BGIOSGA021287;BGIOSGA029359;BGIOSGA031387;BGIOSGA031527	K00891+K13832+K15849+K01850+K14455+K00815+K01657+K01626+K05359+K14455+K00815+K01735+K01626+K05359
Glycosphingolipid biosynthesis - lacto and neolacto series	ko00601	2	5	1948	11646	BGIOSGA029706;BGIOSGA029708	K07819+K07819
Purine metabolism	ko00230	42	197	1948	11646	BGIOSGA000410;BGIOSGA000438;BGIOSGA001898;BGIOSGA003759;BGIOSGA006004;BGIOSGA008617;BGIOSGA009834;BGIOSGA010078;BGIOSGA010812;BGIOSGA011264;BGIOSGA011354;BGIOSGA011771;BGIOSGA012492;BGIOSGA012721;BGIOSGA012924;BGIOSGA013389;BGIOSGA014088;BGIOSGA015713;BGIOSGA017365;BGIOSGA018892;BGIOSGA019234;BGIOSGA019657;BGIOSGA019914;BGIOSGA020885;BGIOSGA021510;BGIOSGA022222;BGIOSGA023911;BGIOSGA024281;BGIOSGA…	K00764+K00365+K00873+K00759+K00856+K00759+K13811+K00873+K14641+K00860+K01939+K00939+K01756+K01510+K00106+K01939+K00873+K13811+K01466+K14641+K00951+K01490+K00764+K00948+K10808+K10808+K00951+K00940+K03787+K14641+K00939+K00951+K10807+K00940+K00939+K00873+K00988+K00860+K00942+K01945+K00873+K01768
Linoleic acid metabolism	ko00591	5	28	1948	11646	BGIOSGA011980;BGIOSGA013421;BGIOSGA013525;BGIOSGA016491;BGIOSGA028970	K00454+K01047+K15718+K00454+K00454
Ubiquinone and other terpenoid-quinone biosynthesis	ko00130	19	89	1948	11646	BGIOSGA001077;BGIOSGA001078;BGIOSGA004584;BGIOSGA005795;BGIOSGA006502;BGIOSGA007656;BGIOSGA008027;BGIOSGA008177;BGIOSGA008877;BGIOSGA013280;BGIOSGA020757;BGIOSGA021287;BGIOSGA021680;BGIOSGA022550;BGIOSGA024719;BGIOSGA025518;BGIOSGA026897;BGIOSGA027686;BGIOSGA028277	K01661+K01661+K03809+K01904+K00487+K01904+K00815+K00487+K05928+K09833+K01904+K00815+K17872+K17872+K12502+K01904+K01904+K03809+K01904
DNA replication	ko03030	29	109	1948	11646	BGIOSGA000426;BGIOSGA000811;BGIOSGA001429;BGIOSGA002726;BGIOSGA003718;BGIOSGA003719;BGIOSGA005432;BGIOSGA009238;BGIOSGA012113;BGIOSGA017006;BGIOSGA018215;BGIOSGA019037;BGIOSGA019232;BGIOSGA019443;BGIOSGA020045;BGIOSGA020237;BGIOSGA021118;BGIOSGA024439;BGIOSGA027565;BGIOSGA034219;BGIOSGA035270;BGIOSGA036008;BGIOSGA036396;BGIOSGA036461;BGIOSGA036854;BGIOSGA037089;BGIOSGA037252;Oryza_sativa_newGene_…	K02320+K07466+K10739+K07466+K02212+K02212+K02209+K04802+K07466+K10742+K02684+K07466+K02325+K02542+K02541+K10755+K07466+K02685+K02335+K10756+K02540+K02210+K02321+K10756+K07466+K10755+K10756+K03506+K07466
Cutin, suberine and wax biosynthesis	ko00073	29	97	1948	11646	BGIOSGA000745;BGIOSGA000746;BGIOSGA001207;BGIOSGA002556;BGIOSGA005375;BGIOSGA005882;BGIOSGA006020;BGIOSGA007025;BGIOSGA010906;BGIOSGA011824;BGIOSGA012142;BGIOSGA014557;BGIOSGA014736;BGIOSGA016343;BGIOSGA020334;BGIOSGA021518;BGIOSGA021898;BGIOSGA022329;BGIOSGA023388;BGIOSGA023471;BGIOSGA023547;BGIOSGA024420;BGIOSGA027014;BGIOSGA029899;BGIOSGA030792;BGIOSGA031292;BGIOSGA035318;BGIOSGA040520;BGIOSGA…	K15406+K15406+K15400+K15400+K15404+K15398+K15404+K15404+K13356+K15402+K17991+K15398+K17991+K21995+K15406+K17991+K15400+K15400+K15404+K21995+K15400+K13356+K15403+K15403+K15404+K13356+K15400+K13407+K20769
Fatty acid metabolism	ko01212	30	168	1948	11646	BGIOSGA000023;BGIOSGA002787;BGIOSGA004922;BGIOSGA005733;BGIOSGA009976;BGIOSGA010918;BGIOSGA010920;BGIOSGA013555;BGIOSGA014850;BGIOSGA014851;BGIOSGA015012;BGIOSGA015233;BGIOSGA015784;BGIOSGA016031;BGIOSGA017227;BGIOSGA017913;BGIOSGA018845;BGIOSGA018867;BGIOSGA019704;BGIOSGA021280;BGIOSGA021732;BGIOSGA023905;BGIOSGA027438;BGIOSGA027484;BGIOSGA027485;BGIOSGA028458;BGIOSGA033076;BGIOSGA034885;BGIOSGA…	K03921+K10703+K03921+K10256+K10249+K00645+K00645+K00059+K10251+K10251+K09458+K00059+K10251+K10703+K00648+K10703+K00059+K01897+K10527+K00232+K09458+K09458+K02372+K03921+K03921+K00208+K07513+K01897+K01897+K01897
Brassinosteroid biosynthesis	ko00905	9	32	1948	11646	BGIOSGA001585;BGIOSGA004814;BGIOSGA006911;BGIOSGA008261;BGIOSGA012169;BGIOSGA013086;BGIOSGA018074;BGIOSGA019330;BGIOSGA030841	K15639+K09591+K15639+K20623+K09587+K09590+K15639+K09589+K20623
Glucosinolate biosynthesis	ko00966	1	28	1948	11646	BGIOSGA014560	K00826
Thiamine metabolism	ko00730	13	46	1948	11646	BGIOSGA007264;BGIOSGA008132;BGIOSGA010885;BGIOSGA011469;BGIOSGA011771;BGIOSGA013327;BGIOSGA016015;BGIOSGA016250;BGIOSGA018065;BGIOSGA025849;BGIOSGA027779;BGIOSGA030542;BGIOSGA034093	K22911+K22911+K20896+K22911+K00939+K03147+K22911+K06949+K01662+K03146+K00939+K04487+K00939
Phagosome	ko04145	33	117	1948	11646	BGIOSGA001879;BGIOSGA002105;BGIOSGA003048;BGIOSGA003782;BGIOSGA004145;BGIOSGA004644;BGIOSGA006608;BGIOSGA007615;BGIOSGA007650;BGIOSGA009328;BGIOSGA009507;BGIOSGA011667;BGIOSGA012106;BGIOSGA012438;BGIOSGA013254;BGIOSGA013494;BGIOSGA014176;BGIOSGA014414;BGIOSGA015836;BGIOSGA017414;BGIOSGA017451;BGIOSGA018966;BGIOSGA019868;BGIOSGA020149;BGIOSGA020178;BGIOSGA022598;BGIOSGA023148;BGIOSGA025454;BGIOSGA…	K07375+K02150+K07897+K09481+K02150+K07375+K04392+K07375+K02145+K02151+K08057+K07375+K10956+K10956+K07375+K07374+K02153+K02152+K02151+K00921+K02148+K02155+K07375+K08057+K04392+K04392+K07897+K08057+K07374+K00921+K00921+K07374+K09481
Phenylpropanoid biosynthesis	ko00940	126	471	1948	11646	BGIOSGA000677;BGIOSGA001841;BGIOSGA001845;BGIOSGA002969;BGIOSGA003201;BGIOSGA003233;BGIOSGA003395;BGIOSGA003403;BGIOSGA003712;BGIOSGA003913;BGIOSGA004170;BGIOSGA005230;BGIOSGA005232;BGIOSGA005389;BGIOSGA005795;BGIOSGA005919;BGIOSGA005998;BGIOSGA005999;BGIOSGA006001;BGIOSGA006502;BGIOSGA006996;BGIOSGA007188;BGIOSGA007656;BGIOSGA007669;BGIOSGA007853;BGIOSGA007854;BGIOSGA007855;BGIOSGA007858;BGIOSGA…	K00430+K00430+K00430+K00430+K00430+K00430+K00430+K00430+K00430+K23260+K00430+K00430+K00430+K09753+K01904+K13065+K10775+K10775+K13064+K00487+K00083+K05349+K01904+K09753+K00430+K00430+K00430+K00430+K00487+K05350+K13065+K09753+K09753+K13066+K00430+K13065+K23260+K05350+K05350+K00430+K00430+K01188+K00430+K00430+K00430+K00430+K05349+K01188+K00430+K00430+K09753+K00430+K00430+K00430+K00430+K00430+K10775+…
Tyrosine metabolism	ko00350	16	96	1948	11646	BGIOSGA004889;BGIOSGA007852;BGIOSGA008027;BGIOSGA011127;BGIOSGA020593;BGIOSGA021074;BGIOSGA021287;BGIOSGA023891;BGIOSGA025978;BGIOSGA027854;BGIOSGA027857;BGIOSGA032264;BGIOSGA034309;BGIOSGA034312;BGIOSGA037151;BGIOSGA040468	K15849+K14455+K00815+K00276+K07253+K14455+K00815+K00121+K00276+K00121+K00121+K00001+K18857+K18857+K01800+K01593
Plant-pathogen interaction	ko04626	212	1315	1948	11646	BGIOSGA000087;BGIOSGA000109;BGIOSGA000199;BGIOSGA000262;BGIOSGA000853;BGIOSGA000873;BGIOSGA001047;BGIOSGA001049;BGIOSGA001257;BGIOSGA001325;BGIOSGA001917;BGIOSGA002158;BGIOSGA002205;BGIOSGA002525;BGIOSGA002601;BGIOSGA002745;BGIOSGA002819;BGIOSGA002913;BGIOSGA003367;BGIOSGA003684;BGIOSGA004017;BGIOSGA004187;BGIOSGA004406;BGIOSGA004407;BGIOSGA004661;BGIOSGA004705;BGIOSGA004722;BGIOSGA005163;BGIOSGA…	K13448+K13448+K13430+K18878+K13429+K13425+K13420+K13459+K13448+K18878+K13457+K13430+K13430+K13430+K13459+K16224+K13435+K13424+K13457+K15397+K13412+K13436+K13447+K13447+K02183+K13459+K13424+K13448+K13448+K13416+K02183+K13430+K13473+K13417+K18878+K13436+K13459+K13459+K13457+K13457+K13456+K13430+K13420+K16224+K13416+K13412+K13430+K13429+K13425+K13457+K13457+K13457+K13414+K15397+K13436+K18878+K15397+…
Tropane, piperidine and pyridine alkaloid biosynthesis	ko00960	8	59	1948	11646	BGIOSGA004889;BGIOSGA007852;BGIOSGA008027;BGIOSGA011127;BGIOSGA013945;BGIOSGA021074;BGIOSGA021287;BGIOSGA025978	K15849+K14455+K00815+K00276+K08081+K14455+K00815+K00276
Pantothenate and CoA biosynthesis	ko00770	7	86	1948	11646	BGIOSGA004125;BGIOSGA008719;BGIOSGA014122;BGIOSGA014560;BGIOSGA014634;BGIOSGA022515;BGIOSGA028268	K00053+K00128+K17839+K00826+K00128+K09680+K06133
Lysine degradation	ko00310	8	98	1948	11646	BGIOSGA005477;BGIOSGA008719;BGIOSGA014634;BGIOSGA022686;BGIOSGA029507;BGIOSGA034571;BGIOSGA036697;Oryza_sativa_newGene_2287	K14157+K00128+K00128+K11430+K00306+K11420+K11420+K00658
Photosynthesis - antenna proteins	ko00196	2	18	1948	11646	BGIOSGA004351;BGIOSGA030566	K08912+K08912
Sphingolipid metabolism	ko00600	22	92	1948	11646	BGIOSGA002939;BGIOSGA003122;BGIOSGA003832;BGIOSGA004143;BGIOSGA004907;BGIOSGA005183;BGIOSGA008691;BGIOSGA009747;BGIOSGA011389;BGIOSGA021618;BGIOSGA023120;BGIOSGA023124;BGIOSGA026514;BGIOSGA027769;BGIOSGA028850;BGIOSGA029292;BGIOSGA030644;BGIOSGA031172;BGIOSGA031703;BGIOSGA033188;BGIOSGA033189;BGIOSGA035060	K12309+K12309+K12309+K04713+K12309+K01190+K04712+K07407+K12309+K04713+K12309+K12309+K12309+K17108+K04708+K12309+K04710+K12309+K17108+K07407+K07407+K17108
Circadian rhythm - plant	ko04712	22	127	1948	11646	BGIOSGA000939;BGIOSGA002533;BGIOSGA005319;BGIOSGA005828;BGIOSGA008576;BGIOSGA009202;BGIOSGA012614;BGIOSGA013785;BGIOSGA014483;BGIOSGA019157;BGIOSGA020501;BGIOSGA020618;BGIOSGA020708;BGIOSGA022375;BGIOSGA022685;BGIOSGA023697;BGIOSGA023751;BGIOSGA026548;BGIOSGA027780;BGIOSGA030165;BGIOSGA031426;BGIOSGA033874	K12126+K12126+K16221+K12133+K12126+K12126+K12135+K03097+K12133+K12126+K12133+K12115+K12133+K12126+K12135+K16222+K12135+K16221+K12126+K12116+K12126+K00660
Fatty acid degradation	ko00071	15	109	1948	11646	BGIOSGA008719;BGIOSGA014634;BGIOSGA018867;BGIOSGA019704;BGIOSGA021280;BGIOSGA023891;BGIOSGA027854;BGIOSGA027857;BGIOSGA032264;BGIOSGA033076;BGIOSGA034309;BGIOSGA034312;BGIOSGA034885;BGIOSGA035444;BGIOSGA035446	K00128+K00128+K01897+K10527+K00232+K00121+K00121+K00121+K00001+K07513+K18857+K18857+K01897+K01897+K01897
Taurine and hypotaurine metabolism	ko00430	6	19	1948	11646	BGIOSGA002796;BGIOSGA012193;BGIOSGA013468;BGIOSGA013470;BGIOSGA014973;BGIOSGA026849	K18592+K01580+K01580+K01580+K18592+K01580
Histidine metabolism	ko00340	4	46	1948	11646	BGIOSGA008719;BGIOSGA014634;BGIOSGA020146;BGIOSGA031168	K00128+K00128+K14152+K14152
Fatty acid biosynthesis	ko00061	19	100	1948	11646	BGIOSGA000023;BGIOSGA004922;BGIOSGA010918;BGIOSGA010920;BGIOSGA013555;BGIOSGA015012;BGIOSGA015233;BGIOSGA017227;BGIOSGA018845;BGIOSGA018867;BGIOSGA021732;BGIOSGA023905;BGIOSGA027438;BGIOSGA027484;BGIOSGA027485;BGIOSGA028458;BGIOSGA034885;BGIOSGA035444;BGIOSGA035446	K03921+K03921+K00645+K00645+K00059+K09458+K00059+K00648+K00059+K01897+K09458+K09458+K02372+K03921+K03921+K00208+K01897+K01897+K01897
Glycosphingolipid biosynthesis - ganglio series	ko00604	10	43	1948	11646	BGIOSGA002939;BGIOSGA003122;BGIOSGA003832;BGIOSGA004907;BGIOSGA011389;BGIOSGA023120;BGIOSGA023124;BGIOSGA026514;BGIOSGA029292;BGIOSGA031172	K12309+K12309+K12309+K12309+K12309+K12309+K12309+K12309+K12309+K12309
Monoterpenoid biosynthesis	ko00902	2	16	1948	11646	BGIOSGA008255;BGIOSGA014661	K23810+K15095
Photosynthesis	ko00195	8	85	1948	11646	BGIOSGA004842;BGIOSGA005132;BGIOSGA009722;BGIOSGA013890;BGIOSGA016357;BGIOSGA016373;BGIOSGA022091;BGIOSGA026484	K02639+K08903+K02694+K02639+K02639+K14332+K02641+K02692
Valine, leucine and isoleucine biosynthesis	ko00290	2	50	1948	11646	BGIOSGA004125;BGIOSGA014560	K00053+K00826
Citrate cycle (TCA cycle)	ko00020	22	92	1948	11646	BGIOSGA001099;BGIOSGA001820;BGIOSGA004108;BGIOSGA005654;BGIOSGA008643;BGIOSGA010779;BGIOSGA013212;BGIOSGA017515;BGIOSGA017517;BGIOSGA018788;BGIOSGA020406;BGIOSGA022620;BGIOSGA026932;BGIOSGA026941;BGIOSGA029883;BGIOSGA032182;BGIOSGA033134;BGIOSGA033135;BGIOSGA035708;BGIOSGA036512;BGIOSGA037802;Oryza_sativa_newGene_2287	K00031+K01648+K00026+K00161+K01900+K01679+K00162+K00026+K00026+K00031+K00031+K00161+K00026+K00627+K00235+K01610+K00025+K00025+K01648+K00627+K00162+K00658
Valine, leucine and isoleucine degradation	ko00280	18	132	1948	11646	BGIOSGA000628;BGIOSGA000820;BGIOSGA002546;BGIOSGA005591;BGIOSGA005592;BGIOSGA005593;BGIOSGA008719;BGIOSGA009080;BGIOSGA010927;BGIOSGA011729;BGIOSGA013062;BGIOSGA014560;BGIOSGA014634;BGIOSGA017874;BGIOSGA020205;BGIOSGA033076;BGIOSGA034203;BGIOSGA034747	K01640+K05605+K01968+K00020+K00020+K00020+K00128+K00020+K01968+K01641+K01968+K00826+K00128+K00827+K01968+K07513+K05607+K01640
Isoquinoline alkaloid biosynthesis	ko00950	10	64	1948	11646	BGIOSGA004889;BGIOSGA007852;BGIOSGA008027;BGIOSGA011099;BGIOSGA011127;BGIOSGA021074;BGIOSGA021287;BGIOSGA025978;BGIOSGA026531;BGIOSGA040468	K15849+K14455+K00815+K22097+K00276+K14455+K00815+K00276+K22097+K01593
Monobactam biosynthesis	ko00261	5	25	1948	11646	BGIOSGA009834;BGIOSGA013607;BGIOSGA013949;BGIOSGA013950;BGIOSGA015713	K13811+K00133+K00928+K00928+K13811
Spliceosome	ko03040	36	400	1948	11646	BGIOSGA000256;BGIOSGA000428;BGIOSGA003031;BGIOSGA003203;BGIOSGA003370;BGIOSGA004210;BGIOSGA004912;BGIOSGA008208;BGIOSGA009078;BGIOSGA009781;BGIOSGA010048;BGIOSGA010956;BGIOSGA010958;BGIOSGA011002;BGIOSGA012332;BGIOSGA012333;BGIOSGA012810;BGIOSGA013544;BGIOSGA017916;BGIOSGA018122;BGIOSGA018755;BGIOSGA018758;BGIOSGA021295;BGIOSGA021823;BGIOSGA021833;BGIOSGA023019;BGIOSGA023822;BGIOSGA026180;BGIOSGA…	K12865+K12900+K03283+K12855+K12890+K12827+K12741+K12828+K12741+K12835+K12885+K12741+K12896+K03283+K03283+K03283+K12816+K12854+K03283+K12813+K12856+K12896+K12818+K12872+K12856+K12869+K12867+K12875+K12900+K12819+K03283+K03283+K12847+K11094+K11094+K10599
beta-Alanine metabolism	ko00410	11	84	1948	11646	BGIOSGA000820;BGIOSGA008719;BGIOSGA011127;BGIOSGA012193;BGIOSGA013468;BGIOSGA013470;BGIOSGA014122;BGIOSGA014634;BGIOSGA021280;BGIOSGA025978;BGIOSGA026849	K05605+K00128+K00276+K01580+K01580+K01580+K17839+K00128+K00232+K00276+K01580
Phenylalanine metabolism	ko00360	17	87	1948	11646	BGIOSGA004889;BGIOSGA005998;BGIOSGA005999;BGIOSGA006001;BGIOSGA007852;BGIOSGA008027;BGIOSGA011127;BGIOSGA014703;BGIOSGA014705;BGIOSGA015512;BGIOSGA018017;BGIOSGA020593;BGIOSGA021074;BGIOSGA021287;BGIOSGA021486;BGIOSGA025978;BGIOSGA040468	K15849+K10775+K10775+K13064+K14455+K00815+K00276+K10775+K13064+K01426+K10775+K07253+K14455+K00815+K01426+K00276+K01593
Starch and sucrose metabolism	ko00500	103	504	1948	11646	BGIOSGA000131;BGIOSGA000339;BGIOSGA000767;BGIOSGA002019;BGIOSGA003363;BGIOSGA003499;BGIOSGA003500;BGIOSGA004046;BGIOSGA004323;BGIOSGA004430;BGIOSGA005147;BGIOSGA005526;BGIOSGA005550;BGIOSGA005746;BGIOSGA005762;BGIOSGA005896;BGIOSGA006931;BGIOSGA007188;BGIOSGA007498;BGIOSGA008160;BGIOSGA008343;BGIOSGA008363;BGIOSGA008423;BGIOSGA009019;BGIOSGA009786;BGIOSGA009850;BGIOSGA009966;BGIOSGA009967;BGIOSGA…	K19891+K00847+K19891+K19892+K01179+K01176+K01176+K19891+K19891+K19892+K19891+K19891+K01176+K01176+K01087+K01087+K19891+K05349+K19893+K19892+K05350+K01193+K00688+K01179+K19891+K01179+K05350+K05350+K19891+K00695+K00695+K01179+K01188+K01177+K19891+K19892+K05349+K01188+K01179+K01176+K01193+K01179+K01188+K01188+K01188+K00695+K01176+K19891+K01193+K01179+K01193+K19891+K19891+K01188+K01176+K05349+K19891+…
Cysteine and methionine metabolism	ko00270	45	216	1948	11646	BGIOSGA000732;BGIOSGA001506;BGIOSGA003310;BGIOSGA004108;BGIOSGA004352;BGIOSGA007809;BGIOSGA007852;BGIOSGA008027;BGIOSGA009121;BGIOSGA011855;BGIOSGA011897;BGIOSGA012162;BGIOSGA012537;BGIOSGA013607;BGIOSGA013732;BGIOSGA013949;BGIOSGA013950;BGIOSGA014560;BGIOSGA015619;BGIOSGA017515;BGIOSGA017517;BGIOSGA017874;BGIOSGA019114;BGIOSGA019181;BGIOSGA019999;BGIOSGA020758;BGIOSGA021074;BGIOSGA021287;BGIOSGA…	K00547+K00558+K22207+K00026+K00640+K01738+K14455+K00815+K05933+K00558+K00831+K00558+K22846+K00133+K00558+K00928+K00928+K00826+K13034+K00026+K00026+K00827+K01919+K05933+K17398+K00058+K14455+K00815+K01738+K01760+K00558+K00058+K00026+K22846+K05933+K05933+K08967+K08967+K00547+K00025+K00025+K05933+K01738+K00549+K00549
Various types of N-glycan biosynthesis	ko00513	3	54	1948	11646	BGIOSGA027389;BGIOSGA028776;BGIOSGA036619	K03844+K07441+K03844
RNA polymerase	ko03020	8	86	1948	11646	BGIOSGA000630;BGIOSGA013221;BGIOSGA016665;BGIOSGA020605;BGIOSGA023261;BGIOSGA037590;Oryza_sativa_newGene_1468;Oryza_sativa_newGene_5255	K03013+K03010+K03018+K03016+K02999+K03017+K03006+K03006
Sulfur relay system	ko04122	3	23	1948	11646	BGIOSGA008432;BGIOSGA030542;BGIOSGA037452	K21232+K04487+K03639
Biotin metabolism	ko00780	8	53	1948	11646	BGIOSGA013555;BGIOSGA015012;BGIOSGA015233;BGIOSGA018845;BGIOSGA021732;BGIOSGA023905;BGIOSGA027438;BGIOSGA028458	K00059+K09458+K00059+K00059+K09458+K09458+K02372+K00208
Nitrogen metabolism	ko00910	10	66	1948	11646	BGIOSGA003498;BGIOSGA004082;BGIOSGA005667;BGIOSGA008359;BGIOSGA009656;BGIOSGA011196;BGIOSGA020330;BGIOSGA026830;BGIOSGA026831;BGIOSGA032693	K00366+K01673+K01915+K01674+K00261+K01915+K00264+K01674+K01674+K10534
Mannose type O-glycan biosynthesis	ko00515	11	20	1948	11646	BGIOSGA002504;BGIOSGA002505;BGIOSGA002506;BGIOSGA002507;BGIOSGA008108;BGIOSGA008110;BGIOSGA010414;BGIOSGA015952;BGIOSGA022900;BGIOSGA031635;BGIOSGA037206	K18207+K18207+K18207+K18207+K18207+K18207+K18207+K18207+K18207+K18207+K18207
2-Oxocarboxylic acid metabolism	ko01210	14	148	1948	11646	BGIOSGA001099;BGIOSGA004125;BGIOSGA007852;BGIOSGA008749;BGIOSGA011532;BGIOSGA013607;BGIOSGA013949;BGIOSGA013950;BGIOSGA014560;BGIOSGA018788;BGIOSGA020406;BGIOSGA021074;BGIOSGA030815;BGIOSGA032845	K00031+K00053+K14455+K00930+K14677+K00133+K00928+K00928+K00826+K00031+K00031+K14455+K00814+K00814

## Sheet: Up-regulated DEGs
Table S5-2 The results of KEGG enrichment of up-regulated DEGs in JXZ-T vs. JXZ-C
#Pathway	ko_ID	DEgene	gene	DEgene_all	gene_all	gene_ID
Photosynthesis	ko00195	7	85	1571	11646	BGIOSGA005132;BGIOSGA009722;BGIOSGA013890;BGIOSGA016357;BGIOSGA016373;BGIOSGA022091;BGIOSGA026484	K08903+K02694+K02639+K02639+K14332+K02641+K02692
beta-Alanine metabolism	ko00410	10	84	1571	11646	BGIOSGA000820;BGIOSGA008719;BGIOSGA011127;BGIOSGA012193;BGIOSGA013468;BGIOSGA013470;BGIOSGA014122;BGIOSGA014634;BGIOSGA021280;BGIOSGA025978	K05605+K00128+K00276+K01580+K01580+K01580+K17839+K00128+K00232+K00276
Alanine, aspartate and glutamate metabolism	ko00250	22	117	1571	11646	BGIOSGA000410;BGIOSGA005667;BGIOSGA007475;BGIOSGA007852;BGIOSGA009656;BGIOSGA010303;BGIOSGA011196;BGIOSGA011354;BGIOSGA011967;BGIOSGA012193;BGIOSGA012492;BGIOSGA013389;BGIOSGA013468;BGIOSGA013470;BGIOSGA017254;BGIOSGA017874;BGIOSGA019914;BGIOSGA021074;BGIOSGA021489;BGIOSGA022509;BGIOSGA027464;BGIOSGA032845	K00764+K01915+K00278+K14455+K00261+K13051+K01915+K01939+K13566+K01580+K01756+K01939+K01580+K01580+K13051+K00827+K00764+K14455+K01953+K13566+K16871+K00814
Oxidative phosphorylation	ko00190	29	190	1571	11646	BGIOSGA001284;BGIOSGA002105;BGIOSGA003978;BGIOSGA004145;BGIOSGA007650;BGIOSGA009328;BGIOSGA009409;BGIOSGA013640;BGIOSGA013780;BGIOSGA014176;BGIOSGA014414;BGIOSGA014795;BGIOSGA015836;BGIOSGA017272;BGIOSGA017451;BGIOSGA018096;BGIOSGA018160;BGIOSGA018938;BGIOSGA018966;BGIOSGA019932;BGIOSGA020252;BGIOSGA021951;BGIOSGA026236;BGIOSGA026524;BGIOSGA028916;BGIOSGA029356;BGIOSGA033906;BGIOSGA036067;BGIOSGA…	K02140+K02150+K02265+K02150+K02145+K02151+K03955+K02266+K00417+K02153+K02152+K02267+K02151+K01535+K02148+K00419+K03955+K01507+K02155+K01507+K02140+K02265+K03950+K03955+K02259+K03955+K03955+K03955+K01535
Phenylalanine, tyrosine and tryptophan biosynthesis	ko00400	12	85	1571	11646	BGIOSGA002587;BGIOSGA003552;BGIOSGA004889;BGIOSGA007019;BGIOSGA007852;BGIOSGA008027;BGIOSGA009526;BGIOSGA012784;BGIOSGA016340;BGIOSGA021074;BGIOSGA029359;BGIOSGA031527	K00891+K13832+K15849+K01850+K14455+K00815+K01657+K01626+K05359+K14455+K01735+K05359
Pyrimidine metabolism	ko00240	20	137	1571	11646	BGIOSGA000925;BGIOSGA004131;BGIOSGA004451;BGIOSGA009139;BGIOSGA010087;BGIOSGA010812;BGIOSGA012721;BGIOSGA018072;BGIOSGA018892;BGIOSGA021510;BGIOSGA022222;BGIOSGA023882;BGIOSGA024281;BGIOSGA024636;BGIOSGA026406;BGIOSGA026495;BGIOSGA029243;BGIOSGA030293;BGIOSGA031391;BGIOSGA036259	K01489+K01937+K01465+K13800+K01520+K14641+K01510+K01240+K14641+K10808+K10808+K13800+K00940+K03787+K14641+K01240+K01240+K10807+K00940+K13998
Glycosphingolipid biosynthesis - lacto and neolacto series	ko00601	2	5	1571	11646	BGIOSGA029706;BGIOSGA029708	K07819+K07819
Caffeine metabolism	ko00232	1	7	1571	11646	BGIOSGA000438	K00365
Arginine biosynthesis	ko00220	8	73	1571	11646	BGIOSGA005667;BGIOSGA007852;BGIOSGA008749;BGIOSGA009656;BGIOSGA011196;BGIOSGA011532;BGIOSGA021074;BGIOSGA032845	K01915+K14455+K00930+K00261+K01915+K14677+K14455+K00814
N-Glycan biosynthesis	ko00510	5	61	1571	11646	BGIOSGA006132;BGIOSGA011715;BGIOSGA027389;BGIOSGA028776;BGIOSGA036619	K00737+K00729+K03844+K07441+K03844
Proteasome	ko03050	5	91	1571	11646	BGIOSGA003855;BGIOSGA015061;BGIOSGA017816;BGIOSGA023242;BGIOSGA031394	K03029+K06699+K02727+K03064+K03029
Diterpenoid biosynthesis	ko00904	13	138	1571	11646	BGIOSGA004485;BGIOSGA006694;BGIOSGA007691;BGIOSGA008092;BGIOSGA013982;BGIOSGA013985;BGIOSGA017571;BGIOSGA018540;BGIOSGA021008;BGIOSGA021189;BGIOSGA026337;BGIOSGA028809;BGIOSGA035354	K04125+K04120+K16083+K04123+K05282+K05282+K04125+K13070+K04122+K16084+K13070+K16084+K13070
Glycine, serine and threonine metabolism	ko00260	23	159	1571	11646	BGIOSGA002081;BGIOSGA004691;BGIOSGA004693;BGIOSGA009065;BGIOSGA011127;BGIOSGA011897;BGIOSGA013607;BGIOSGA013949;BGIOSGA013950;BGIOSGA014711;BGIOSGA015764;BGIOSGA015765;BGIOSGA017166;BGIOSGA017846;BGIOSGA017874;BGIOSGA020758;BGIOSGA025486;BGIOSGA025978;BGIOSGA026901;BGIOSGA029507;BGIOSGA033347;BGIOSGA033670;BGIOSGA035211	K15919+K15633+K15633+K01834+K00276+K00831+K00133+K00928+K00928+K01620+K15919+K15919+K00605+K15633+K00827+K00058+K15919+K00276+K00058+K00306+K15893+K01079+K00600
Pentose and glucuronate interconversions	ko00040	37	235	1571	11646	BGIOSGA000206;BGIOSGA000390;BGIOSGA000847;BGIOSGA001452;BGIOSGA001797;BGIOSGA003361;BGIOSGA004006;BGIOSGA004064;BGIOSGA004591;BGIOSGA004799;BGIOSGA005934;BGIOSGA006676;BGIOSGA007905;BGIOSGA011944;BGIOSGA012355;BGIOSGA013592;BGIOSGA013883;BGIOSGA014585;BGIOSGA015834;BGIOSGA017470;BGIOSGA017494;BGIOSGA017928;BGIOSGA019543;BGIOSGA020214;BGIOSGA020292;BGIOSGA020548;BGIOSGA022095;BGIOSGA023561;BGIOSGA…	K16190+K01051+K01051+K01728+K01051+K01051+K01184+K01184+K01051+K00002+K01051+K01051+K01184+K01783+K01184+K00012+K01184+K01051+K01728+K01184+K01184+K00002+K01213+K01051+K01213+K01051+K01184+K01728+K16190+K01051+K01184+K01051+K01051+K01184+K01728+K01213+K00012
Cysteine and methionine metabolism	ko00270	38	216	1571	11646	BGIOSGA001506;BGIOSGA003310;BGIOSGA004108;BGIOSGA004352;BGIOSGA007809;BGIOSGA007852;BGIOSGA008027;BGIOSGA009121;BGIOSGA011897;BGIOSGA012537;BGIOSGA013607;BGIOSGA013732;BGIOSGA013949;BGIOSGA013950;BGIOSGA014560;BGIOSGA015619;BGIOSGA017515;BGIOSGA017517;BGIOSGA017874;BGIOSGA019181;BGIOSGA020758;BGIOSGA021074;BGIOSGA022325;BGIOSGA022410;BGIOSGA025270;BGIOSGA026901;BGIOSGA026932;BGIOSGA028733;BGIOSGA…	K00558+K22207+K00026+K00640+K01738+K14455+K00815+K05933+K00831+K22846+K00133+K00558+K00928+K00928+K00826+K13034+K00026+K00026+K00827+K05933+K00058+K14455+K01738+K01760+K00558+K00058+K00026+K22846+K05933+K05933+K08967+K00547+K00025+K00025+K05933+K01738+K00549+K00549
Propanoate metabolism	ko00640	3	74	1571	11646	BGIOSGA000820;BGIOSGA008643;BGIOSGA021280	K05605+K01900+K00232
Circadian rhythm - plant	ko04712	15	127	1571	11646	BGIOSGA000939;BGIOSGA002533;BGIOSGA005319;BGIOSGA008576;BGIOSGA009202;BGIOSGA013785;BGIOSGA019157;BGIOSGA022375;BGIOSGA023697;BGIOSGA023751;BGIOSGA026548;BGIOSGA027780;BGIOSGA030165;BGIOSGA031426;BGIOSGA033874	K12126+K12126+K16221+K12126+K12126+K03097+K12126+K12126+K16222+K12135+K16221+K12126+K12116+K12126+K00660
Mannose type O-glycan biosynthesis	ko00515	11	20	1571	11646	BGIOSGA002504;BGIOSGA002505;BGIOSGA002506;BGIOSGA002507;BGIOSGA008108;BGIOSGA008110;BGIOSGA010414;BGIOSGA015952;BGIOSGA022900;BGIOSGA031635;BGIOSGA037206	K18207+K18207+K18207+K18207+K18207+K18207+K18207+K18207+K18207+K18207+K18207
Spliceosome	ko03040	11	400	1571	11646	BGIOSGA000428;BGIOSGA003031;BGIOSGA004912;BGIOSGA009078;BGIOSGA009781;BGIOSGA010956;BGIOSGA012332;BGIOSGA012333;BGIOSGA029400;BGIOSGA035301;BGIOSGA035303	K12900+K03283+K12741+K12741+K12835+K12741+K03283+K03283+K03283+K11094+K11094
Aminoacyl-tRNA biosynthesis	ko00970	13	177	1571	11646	BGIOSGA001175;BGIOSGA001783;BGIOSGA003043;BGIOSGA004460;BGIOSGA007501;BGIOSGA009597;BGIOSGA011642;BGIOSGA021934;BGIOSGA026142;BGIOSGA028492;BGIOSGA028925;BGIOSGA030981;BGIOSGA034398	K01870+K01881+K01870+K01870+K22503+K01870+K01883+K01870+K01870+K02433+K02433+K02433+K01870
ABC transporters	ko02010	22	279	1571	11646	BGIOSGA000896;BGIOSGA003480;BGIOSGA003698;BGIOSGA005802;BGIOSGA006343;BGIOSGA009395;BGIOSGA013583;BGIOSGA013977;BGIOSGA014245;BGIOSGA014966;BGIOSGA016801;BGIOSGA018557;BGIOSGA020960;BGIOSGA021046;BGIOSGA021180;BGIOSGA028054;BGIOSGA028618;BGIOSGA029208;BGIOSGA030945;BGIOSGA033195;BGIOSGA035562;BGIOSGA035564	K05658+K05658+K05658+K05658+K08712+K05681+K05656+K05658+K05658+K05658+K05681+K05681+K05643+K08712+K05681+K05681+K05643+K05658+K05681+K05681+K08712+K05681
Betalain biosynthesis	ko00965	5	31	1571	11646	BGIOSGA000393;BGIOSGA029765;BGIOSGA034224;BGIOSGA036923;BGIOSGA040468	K15777+K15777+K15777+K15777+K01593
Homologous recombination	ko03440	14	168	1571	11646	BGIOSGA000518;BGIOSGA000811;BGIOSGA001429;BGIOSGA011128;BGIOSGA012113;BGIOSGA014729;BGIOSGA017737;BGIOSGA021183;BGIOSGA026441;BGIOSGA029122;BGIOSGA030838;BGIOSGA032529;BGIOSGA037623;Oryza_sativa_newGene_2159	K12173+K07466+K10739+K12173+K07466+K10683+K10683+K12173+K10875+K12173+K10728+K12173+K12173+K07466
Inositol phosphate metabolism	ko00562	24	171	1571	11646	BGIOSGA000088;BGIOSGA000498;BGIOSGA002564;BGIOSGA002681;BGIOSGA004775;BGIOSGA004776;BGIOSGA008331;BGIOSGA013029;BGIOSGA013259;BGIOSGA013962;BGIOSGA015606;BGIOSGA016813;BGIOSGA019107;BGIOSGA024731;BGIOSGA026038;BGIOSGA026943;BGIOSGA026950;BGIOSGA026957;BGIOSGA027837;BGIOSGA029810;BGIOSGA032005;BGIOSGA034382;BGIOSGA036507;BGIOSGA037594	K01114+K18081+K01114+K18081+K01803+K01803+K00915+K10047+K24221+K01114+K18081+K01803+K05857+K24221+K05857+K01092+K00921+K01099+K00921+K01099+K22913+K00889+K15422+K05857
Arginine and proline metabolism	ko00330	13	110	1571	11646	BGIOSGA004801;BGIOSGA007852;BGIOSGA008719;BGIOSGA009618;BGIOSGA014122;BGIOSGA014634;BGIOSGA015512;BGIOSGA015766;BGIOSGA017731;BGIOSGA021074;BGIOSGA021486;BGIOSGA022007;BGIOSGA024672	K12657+K14455+K00128+K00472+K17839+K00128+K01426+K01583+K01259+K14455+K01426+K01583+K00472
Carbon metabolism	ko01200	101	500	1571	11646	BGIOSGA000301;BGIOSGA000820;BGIOSGA000859;BGIOSGA001099;BGIOSGA001898;BGIOSGA002081;BGIOSGA003450;BGIOSGA004108;BGIOSGA004352;BGIOSGA004372;BGIOSGA004691;BGIOSGA004693;BGIOSGA004775;BGIOSGA004776;BGIOSGA005654;BGIOSGA006415;BGIOSGA007623;BGIOSGA007809;BGIOSGA007852;BGIOSGA008441;BGIOSGA008556;BGIOSGA008564;BGIOSGA008643;BGIOSGA009065;BGIOSGA009572;BGIOSGA009656;BGIOSGA010078;BGIOSGA010483;BGIOSGA…	K01623+K05605+K00850+K00031+K00873+K15919+K01913+K00026+K00640+K00029+K15633+K15633+K01803+K01803+K00161+K01689+K00927+K01738+K14455+K18121+K00036+K00134+K01900+K01834+K00297+K00261+K00873+K01006+K01006+K01679+K01689+K05298+K00831+K01783+K00162+K00873+K00855+K01595+K01637+K13034+K15919+K15919+K05298+K00134+K01803+K00605+K00026+K00026+K00927+K15633+K01006+K01602+K00029+K00850+K01623+K00844+K00850+…
Valine, leucine and isoleucine degradation	ko00280	17	132	1571	11646	BGIOSGA000628;BGIOSGA000820;BGIOSGA002546;BGIOSGA005591;BGIOSGA005592;BGIOSGA005593;BGIOSGA008719;BGIOSGA009080;BGIOSGA010927;BGIOSGA011729;BGIOSGA014560;BGIOSGA014634;BGIOSGA017874;BGIOSGA020205;BGIOSGA033076;BGIOSGA034203;BGIOSGA034747	K01640+K05605+K01968+K00020+K00020+K00020+K00128+K00020+K01968+K01641+K00826+K00128+K00827+K01968+K07513+K05607+K01640
Sphingolipid metabolism	ko00600	19	92	1571	11646	BGIOSGA002939;BGIOSGA003122;BGIOSGA003832;BGIOSGA004143;BGIOSGA004907;BGIOSGA005183;BGIOSGA008691;BGIOSGA009747;BGIOSGA011389;BGIOSGA021618;BGIOSGA023120;BGIOSGA023124;BGIOSGA026514;BGIOSGA027769;BGIOSGA028850;BGIOSGA029292;BGIOSGA030644;BGIOSGA033189;BGIOSGA035060	K12309+K12309+K12309+K04713+K12309+K01190+K04712+K07407+K12309+K04713+K12309+K12309+K12309+K17108+K04708+K12309+K04710+K07407+K17108
Peroxisome	ko04146	20	187	1571	11646	BGIOSGA000628;BGIOSGA001099;BGIOSGA018867;BGIOSGA019625;BGIOSGA020406;BGIOSGA021280;BGIOSGA024420;BGIOSGA025165;BGIOSGA026138;BGIOSGA028501;BGIOSGA029221;BGIOSGA029272;BGIOSGA029507;BGIOSGA031292;BGIOSGA032704;BGIOSGA033076;BGIOSGA034747;BGIOSGA034885;BGIOSGA035444;BGIOSGA035446	K01640+K00031+K01897+K04564+K00031+K00232+K13356+K11517+K11517+K17879+K13347+K04564+K00306+K13356+K00869+K07513+K01640+K01897+K01897+K01897
Phenylpropanoid biosynthesis	ko00940	120	471	1571	11646	BGIOSGA000677;BGIOSGA001841;BGIOSGA001845;BGIOSGA002969;BGIOSGA003201;BGIOSGA003233;BGIOSGA003395;BGIOSGA003403;BGIOSGA003712;BGIOSGA003913;BGIOSGA004170;BGIOSGA005230;BGIOSGA005232;BGIOSGA005389;BGIOSGA005795;BGIOSGA005919;BGIOSGA005998;BGIOSGA005999;BGIOSGA006001;BGIOSGA006502;BGIOSGA006996;BGIOSGA007188;BGIOSGA007656;BGIOSGA007669;BGIOSGA007853;BGIOSGA007854;BGIOSGA007855;BGIOSGA007858;BGIOSGA…	K00430+K00430+K00430+K00430+K00430+K00430+K00430+K00430+K00430+K23260+K00430+K00430+K00430+K09753+K01904+K13065+K10775+K10775+K13064+K00487+K00083+K05349+K01904+K09753+K00430+K00430+K00430+K00430+K00487+K05350+K13065+K09753+K09753+K13066+K00430+K13065+K05350+K05350+K00430+K00430+K01188+K00430+K00430+K00430+K00430+K05349+K01188+K00430+K00430+K09753+K00430+K00430+K00430+K00430+K00430+K13064+K00430+…
Porphyrin and chlorophyll metabolism	ko00860	11	96	1571	11646	BGIOSGA001184;BGIOSGA003209;BGIOSGA003260;BGIOSGA003290;BGIOSGA010427;BGIOSGA012584;BGIOSGA013769;BGIOSGA028916;BGIOSGA032011;BGIOSGA033202;BGIOSGA034691	K01599+K10960+K04035+K00231+K03405+K01599+K13071+K02259+K13545+K00218+K13544
Plant-pathogen interaction	ko04626	176	1315	1571	11646	BGIOSGA000087;BGIOSGA000109;BGIOSGA000199;BGIOSGA000262;BGIOSGA000853;BGIOSGA000873;BGIOSGA001047;BGIOSGA001049;BGIOSGA001257;BGIOSGA001325;BGIOSGA002158;BGIOSGA002205;BGIOSGA002525;BGIOSGA002601;BGIOSGA002745;BGIOSGA002819;BGIOSGA002913;BGIOSGA003684;BGIOSGA004017;BGIOSGA004187;BGIOSGA004406;BGIOSGA004407;BGIOSGA004661;BGIOSGA004705;BGIOSGA004722;BGIOSGA005163;BGIOSGA005164;BGIOSGA005203;BGIOSGA…	K13448+K13448+K13430+K18878+K13429+K13425+K13420+K13459+K13448+K18878+K13430+K13430+K13430+K13459+K16224+K13435+K13424+K15397+K13412+K13436+K13447+K13447+K02183+K13459+K13424+K13448+K13448+K13416+K02183+K13430+K13473+K13417+K18878+K13436+K13459+K13457+K13457+K13456+K13430+K13412+K13430+K13429+K13425+K13457+K15397+K13436+K18878+K18878+K13436+K13448+K13436+K20536+K13459+K15397+K13430+K15397+K13435+…
Folate biosynthesis	ko00790	5	63	1571	11646	BGIOSGA006207;BGIOSGA018446;BGIOSGA018450;BGIOSGA036259;BGIOSGA037704	K14652+K18482+K18482+K13998+K15631
RNA polymerase	ko03020	3	86	1571	11646	BGIOSGA000630;BGIOSGA020605;BGIOSGA037590	K03013+K03016+K03017
mRNA surveillance pathway	ko03015	7	173	1571	11646	BGIOSGA002263;BGIOSGA005347;BGIOSGA005716;BGIOSGA018703;BGIOSGA020329;BGIOSGA026027;BGIOSGA033489	K11584+K06269+K11584+K11584+K11584+K14411+K14404
Stilbenoid, diarylheptanoid and gingerol biosynthesis	ko00945	16	102	1571	11646	BGIOSGA005919;BGIOSGA006502;BGIOSGA008177;BGIOSGA008609;BGIOSGA009824;BGIOSGA017092;BGIOSGA020098;BGIOSGA021563;BGIOSGA022377;BGIOSGA028393;BGIOSGA029102;BGIOSGA029741;BGIOSGA029742;BGIOSGA034538;BGIOSGA036321;BGIOSGA036670	K13065+K00487+K00487+K13065+K13065+K13065+K09754+K16040+K00588+K16040+K13065+K13065+K13065+K13065+K16040+K13065
Lysine biosynthesis	ko00300	3	36	1571	11646	BGIOSGA013607;BGIOSGA013949;BGIOSGA013950	K00133+K00928+K00928
Arachidonic acid metabolism	ko00590	5	48	1571	11646	BGIOSGA002796;BGIOSGA013236;BGIOSGA013421;BGIOSGA014973;BGIOSGA034146	K18592+K15730+K01047+K18592+K00432
Fatty acid biosynthesis	ko00061	17	100	1571	11646	BGIOSGA004922;BGIOSGA010918;BGIOSGA010920;BGIOSGA013555;BGIOSGA015012;BGIOSGA015233;BGIOSGA017227;BGIOSGA018867;BGIOSGA021732;BGIOSGA023905;BGIOSGA027438;BGIOSGA027484;BGIOSGA027485;BGIOSGA028458;BGIOSGA034885;BGIOSGA035444;BGIOSGA035446	K03921+K00645+K00645+K00059+K09458+K00059+K00648+K01897+K09458+K09458+K02372+K03921+K03921+K00208+K01897+K01897+K01897
Limonene and pinene degradation	ko00903	2	16	1571	11646	BGIOSGA008719;BGIOSGA014634	K00128+K00128
Various types of N-glycan biosynthesis	ko00513	3	54	1571	11646	BGIOSGA027389;BGIOSGA028776;BGIOSGA036619	K03844+K07441+K03844
Protein processing in endoplasmic reticulum	ko04141	32	420	1571	11646	BGIOSGA001088;BGIOSGA001198;BGIOSGA002137;BGIOSGA003031;BGIOSGA003433;BGIOSGA003782;BGIOSGA004481;BGIOSGA006264;BGIOSGA007251;BGIOSGA007603;BGIOSGA007886;BGIOSGA009507;BGIOSGA012106;BGIOSGA012332;BGIOSGA012333;BGIOSGA012438;BGIOSGA014667;BGIOSGA016141;BGIOSGA016362;BGIOSGA020149;BGIOSGA020527;BGIOSGA025454;BGIOSGA025811;BGIOSGA029400;BGIOSGA029517;BGIOSGA030459;BGIOSGA030880;BGIOSGA032265;BGIOSGA…	K06689+K01456+K04374+K03283+K07953+K09481+K04374+K09580+K09490+K13719+K04374+K08057+K10956+K03283+K03283+K10956+K10666+K01456+K14007+K08057+K09487+K08057+K13993+K03283+K09503+K06689+K09584+K13993+K13993+K14006+K09481+K04374
Nicotinate and nicotinamide metabolism	ko00760	6	46	1571	11646	BGIOSGA007475;BGIOSGA016430;BGIOSGA018072;BGIOSGA024636;BGIOSGA026495;BGIOSGA029243	K00278+K00763+K01240+K03787+K01240+K01240
Protein export	ko03060	7	99	1571	11646	BGIOSGA003782;BGIOSGA007251;BGIOSGA007462;BGIOSGA012106;BGIOSGA012438;BGIOSGA034817;BGIOSGA037078	K09481+K09490+K09648+K10956+K10956+K03106+K09481
Glycosaminoglycan degradation	ko00531	15	60	1571	11646	BGIOSGA000193;BGIOSGA000194;BGIOSGA002939;BGIOSGA003122;BGIOSGA003832;BGIOSGA004907;BGIOSGA009226;BGIOSGA011389;BGIOSGA015154;BGIOSGA021801;BGIOSGA023120;BGIOSGA023124;BGIOSGA026514;BGIOSGA029292;BGIOSGA037665	K10532+K10532+K12309+K12309+K12309+K12309+K07964+K12309+K10532+K07964+K12309+K12309+K12309+K12309+K07964
Biosynthesis of various secondary metabolites - part 2	ko00998	1	5	1571	11646	BGIOSGA018534	K21568
Pentose phosphate pathway	ko00030	19	97	1571	11646	BGIOSGA000301;BGIOSGA000859;BGIOSGA005740;BGIOSGA008556;BGIOSGA011944;BGIOSGA019317;BGIOSGA019844;BGIOSGA020219;BGIOSGA021542;BGIOSGA021895;BGIOSGA021999;BGIOSGA022166;BGIOSGA022167;BGIOSGA023247;BGIOSGA024728;BGIOSGA028505;BGIOSGA029284;BGIOSGA029614;BGIOSGA029762	K01623+K00850+K00895+K00036+K01783+K00850+K01623+K00850+K00895+K00850+K00615+K00033+K00033+K01623+K01807+K00895+K00850+K00850+K00850
Selenocompound metabolism	ko00450	7	44	1571	11646	BGIOSGA008912;BGIOSGA009834;BGIOSGA015713;BGIOSGA018973;BGIOSGA022410;BGIOSGA037828;BGIOSGA037829	K00384+K13811+K13811+K08247+K01760+K00549+K00549
Zeatin biosynthesis	ko00908	6	89	1571	11646	BGIOSGA000724;BGIOSGA014572;BGIOSGA016929;BGIOSGA024289;BGIOSGA026866;BGIOSGA037012	K00279+K13495+K13495+K23452+K00279+K00279
Other types of O-glycan biosynthesis	ko00514	6	27	1571	11646	BGIOSGA001576;BGIOSGA002503;BGIOSGA008105;BGIOSGA018115;BGIOSGA018116;BGIOSGA026311	K18134+K18134+K20784+K18134+K18134+K18134
MAPK signaling pathway - plant	ko04016	75	625	1571	11646	BGIOSGA000873;BGIOSGA000957;BGIOSGA000958;BGIOSGA001047;BGIOSGA002745;BGIOSGA002913;BGIOSGA004268;BGIOSGA004292;BGIOSGA004316;BGIOSGA004406;BGIOSGA004407;BGIOSGA004661;BGIOSGA004722;BGIOSGA005203;BGIOSGA005204;BGIOSGA007903;BGIOSGA007926;BGIOSGA009135;BGIOSGA010919;BGIOSGA010959;BGIOSGA011193;BGIOSGA011499;BGIOSGA011761;BGIOSGA011762;BGIOSGA012015;BGIOSGA012436;BGIOSGA012485;BGIOSGA012515;BGIOSGA…	K13425+K20716+K20716+K13420+K16224+K13424+K20716+K13422+K20726+K13447+K13447+K02183+K13424+K13416+K02183+K14496+K13425+K20718+K14496+K20536+K20604+K13422+K20557+K20718+K20558+K14496+K02183+K02183+K16224+K20557+K02183+K13420+K14509+K13416+K14496+K13425+K13425+K20716+K20726+K14498+K13424+K20547+K16224+K20728+K20718+K20718+K02183+K14496+K13420+K20547+K02183+K16224+K00940+K13449+K02183+K20606+K13416+…
Phenylalanine metabolism	ko00360	15	87	1571	11646	BGIOSGA004889;BGIOSGA005998;BGIOSGA005999;BGIOSGA006001;BGIOSGA007852;BGIOSGA008027;BGIOSGA011127;BGIOSGA014705;BGIOSGA015512;BGIOSGA018017;BGIOSGA020593;BGIOSGA021074;BGIOSGA021486;BGIOSGA025978;BGIOSGA040468	K15849+K10775+K10775+K13064+K14455+K00815+K00276+K13064+K01426+K10775+K07253+K14455+K01426+K00276+K01593
Endocytosis	ko04144	40	321	1571	11646	BGIOSGA001940;BGIOSGA002562;BGIOSGA003031;BGIOSGA003048;BGIOSGA004403;BGIOSGA004462;BGIOSGA005175;BGIOSGA005713;BGIOSGA007097;BGIOSGA007738;BGIOSGA009415;BGIOSGA009463;BGIOSGA010653;BGIOSGA012332;BGIOSGA012333;BGIOSGA013426;BGIOSGA013829;BGIOSGA014548;BGIOSGA017238;BGIOSGA017559;BGIOSGA017724;BGIOSGA017911;BGIOSGA018386;BGIOSGA019011;BGIOSGA020648;BGIOSGA020921;BGIOSGA021977;BGIOSGA023148;BGIOSGA…	K07937+K12198+K03283+K07897+K12472+K07904+K12486+K12486+K12483+K12486+K12493+K07904+K12486+K03283+K03283+K19476+K07901+K19476+K12486+K07904+K07904+K07901+K07904+K07904+K19476+K01115+K10396+K07897+K01115+K01115+K07904+K12191+K19476+K19476+K03283+K07904+K07904+K00889+K11827+K12486
Other glycan degradation	ko00511	33	121	1571	11646	BGIOSGA002101;BGIOSGA002939;BGIOSGA002994;BGIOSGA002999;BGIOSGA003003;BGIOSGA003122;BGIOSGA003410;BGIOSGA003411;BGIOSGA003832;BGIOSGA004109;BGIOSGA004111;BGIOSGA004907;BGIOSGA005183;BGIOSGA007895;BGIOSGA009458;BGIOSGA009901;BGIOSGA011389;BGIOSGA018768;BGIOSGA018769;BGIOSGA019360;BGIOSGA019362;BGIOSGA019840;BGIOSGA021110;BGIOSGA021863;BGIOSGA022345;BGIOSGA023120;BGIOSGA023124;BGIOSGA023830;BGIOSGA…	K01206+K12309+K01206+K01206+K01206+K12309+K01206+K01206+K12309+K01206+K01206+K12309+K01190+K01206+K01206+K01191+K12309+K01206+K01206+K01206+K01206+K01206+K01206+K01206+K01206+K12309+K12309+K01206+K01206+K12309+K17108+K12309+K17108
Ribosome biogenesis in eukaryotes	ko03008	7	165	1571	11646	BGIOSGA002554;BGIOSGA004339;BGIOSGA008212;BGIOSGA013785;BGIOSGA017321;BGIOSGA031588;BGIOSGA036539	K11883+K14548+K12619+K03097+K11883+K11883+K03539
Tyrosine metabolism	ko00350	15	96	1571	11646	BGIOSGA004889;BGIOSGA007852;BGIOSGA008027;BGIOSGA011127;BGIOSGA020593;BGIOSGA021074;BGIOSGA023891;BGIOSGA025978;BGIOSGA027854;BGIOSGA027857;BGIOSGA032264;BGIOSGA034309;BGIOSGA034312;BGIOSGA037151;BGIOSGA040468	K15849+K14455+K00815+K00276+K07253+K14455+K00121+K00276+K00121+K00121+K00001+K18857+K18857+K01800+K01593
Glucosinolate biosynthesis	ko00966	1	28	1571	11646	BGIOSGA014560	K00826
Citrate cycle (TCA cycle)	ko00020	19	92	1571	11646	BGIOSGA001099;BGIOSGA001820;BGIOSGA004108;BGIOSGA005654;BGIOSGA008643;BGIOSGA010779;BGIOSGA013212;BGIOSGA017515;BGIOSGA017517;BGIOSGA020406;BGIOSGA026932;BGIOSGA026941;BGIOSGA032182;BGIOSGA033134;BGIOSGA033135;BGIOSGA035708;BGIOSGA036512;BGIOSGA037802;Oryza_sativa_newGene_2287	K00031+K01648+K00026+K00161+K01900+K01679+K00162+K00026+K00026+K00031+K00026+K00627+K01610+K00025+K00025+K01648+K00627+K00162+K00658
Monobactam biosynthesis	ko00261	5	25	1571	11646	BGIOSGA009834;BGIOSGA013607;BGIOSGA013949;BGIOSGA013950;BGIOSGA015713	K13811+K00133+K00928+K00928+K13811
Plant hormone signal transduction	ko04075	143	797	1571	11646	BGIOSGA000112;BGIOSGA000115;BGIOSGA000939;BGIOSGA002350;BGIOSGA002533;BGIOSGA002717;BGIOSGA003067;BGIOSGA003636;BGIOSGA004253;BGIOSGA004292;BGIOSGA004435;BGIOSGA004510;BGIOSGA004585;BGIOSGA004697;BGIOSGA004778;BGIOSGA004826;BGIOSGA005182;BGIOSGA005203;BGIOSGA005839;BGIOSGA005912;BGIOSGA006820;BGIOSGA006838;BGIOSGA007114;BGIOSGA007153;BGIOSGA007903;BGIOSGA008576;BGIOSGA008657;BGIOSGA008763;BGIOSGA…	K14508+K14508+K12126+K14431+K12126+K13415+K14484+K13415+K13415+K13422+K14484+K14487+K14487+K13415+K14494+K13946+K14492+K13416+K14494+K13415+K14502+K14484+K13415+K14486+K14496+K12126+K14486+K14494+K14494+K14491+K12126+K14484+K14484+K13464+K14496+K13422+K13946+K14496+K13415+K14484+K14484+K14494+K14486+K14488+K14504+K14494+K13415+K13415+K14509+K14491+K13416+K14486+K14496+K14486+K14494+K13415+K16189+…
Synthesis and degradation of ketone bodies	ko00072	3	18	1571	11646	BGIOSGA000628;BGIOSGA011729;BGIOSGA034747	K01640+K01641+K01640
Base excision repair	ko03410	6	83	1571	11646	BGIOSGA004617;BGIOSGA005506;BGIOSGA009238;BGIOSGA019232;BGIOSGA028426;BGIOSGA037160	K01246+K10773+K04802+K02325+K10563+K03575
Terpenoid backbone biosynthesis	ko00900	12	79	1571	11646	BGIOSGA003209;BGIOSGA007277;BGIOSGA007349;BGIOSGA011729;BGIOSGA014190;BGIOSGA017419;BGIOSGA017637;BGIOSGA018065;BGIOSGA028132;BGIOSGA031013;BGIOSGA032704;BGIOSGA036808	K10960+K01597+K01597+K01641+K00787+K05906+K00787+K01662+K14066+K00021+K00869+K15892
Tropane, piperidine and pyridine alkaloid biosynthesis	ko00960	7	59	1571	11646	BGIOSGA004889;BGIOSGA007852;BGIOSGA008027;BGIOSGA011127;BGIOSGA013945;BGIOSGA021074;BGIOSGA025978	K15849+K14455+K00815+K00276+K08081+K14455+K00276
Photosynthesis - antenna proteins	ko00196	2	18	1571	11646	BGIOSGA004351;BGIOSGA030566	K08912+K08912
Ubiquinone and other terpenoid-quinone biosynthesis	ko00130	16	89	1571	11646	BGIOSGA001077;BGIOSGA001078;BGIOSGA004584;BGIOSGA005795;BGIOSGA006502;BGIOSGA007656;BGIOSGA008027;BGIOSGA008177;BGIOSGA008877;BGIOSGA020757;BGIOSGA021680;BGIOSGA022550;BGIOSGA025518;BGIOSGA026897;BGIOSGA027686;BGIOSGA028277	K01661+K01661+K03809+K01904+K00487+K01904+K00815+K00487+K05928+K01904+K17872+K17872+K01904+K01904+K03809+K01904
Carotenoid biosynthesis	ko00906	10	80	1571	11646	BGIOSGA007636;BGIOSGA011882;BGIOSGA012433;BGIOSGA013797;BGIOSGA025169;BGIOSGA025519;BGIOSGA025520;BGIOSGA027069;BGIOSGA029635;BGIOSGA035794	K15747+K09838+K09841+K09841+K09840+K09842+K09842+K09840+K09843+K02291
Nitrogen metabolism	ko00910	5	66	1571	11646	BGIOSGA004082;BGIOSGA005667;BGIOSGA009656;BGIOSGA011196;BGIOSGA032693	K01673+K01915+K00261+K01915+K10534
Purine metabolism	ko00230	36	197	1571	11646	BGIOSGA000410;BGIOSGA000438;BGIOSGA001898;BGIOSGA006004;BGIOSGA008617;BGIOSGA009834;BGIOSGA010078;BGIOSGA010812;BGIOSGA011264;BGIOSGA011354;BGIOSGA011771;BGIOSGA012492;BGIOSGA012721;BGIOSGA013389;BGIOSGA014088;BGIOSGA015713;BGIOSGA017365;BGIOSGA018892;BGIOSGA019234;BGIOSGA019657;BGIOSGA019914;BGIOSGA021510;BGIOSGA022222;BGIOSGA023911;BGIOSGA024281;BGIOSGA024636;BGIOSGA026406;BGIOSGA027779;BGIOSGA…	K00764+K00365+K00873+K00856+K00759+K13811+K00873+K14641+K00860+K01939+K00939+K01756+K01510+K01939+K00873+K13811+K01466+K14641+K00951+K01490+K00764+K10808+K10808+K00951+K00940+K03787+K14641+K00939+K10807+K00940+K00939+K00873+K00860+K00942+K01945+K00873
Starch and sucrose metabolism	ko00500	92	504	1571	11646	BGIOSGA000339;BGIOSGA000767;BGIOSGA002019;BGIOSGA003363;BGIOSGA003499;BGIOSGA003500;BGIOSGA004046;BGIOSGA004323;BGIOSGA004430;BGIOSGA005147;BGIOSGA005526;BGIOSGA005550;BGIOSGA005746;BGIOSGA005762;BGIOSGA005896;BGIOSGA006931;BGIOSGA007188;BGIOSGA007498;BGIOSGA008343;BGIOSGA008363;BGIOSGA008423;BGIOSGA009019;BGIOSGA009786;BGIOSGA009850;BGIOSGA009966;BGIOSGA009967;BGIOSGA010085;BGIOSGA010570;BGIOSGA…	K00847+K19891+K19892+K01179+K01176+K01176+K19891+K19891+K19892+K19891+K19891+K01176+K01176+K01087+K01087+K19891+K05349+K19893+K05350+K01193+K00688+K01179+K19891+K01179+K05350+K05350+K19891+K00695+K01179+K01188+K19891+K05349+K01188+K01179+K01176+K01193+K01179+K01188+K01188+K01188+K00695+K01176+K19891+K01193+K01179+K01193+K19891+K19891+K01188+K01176+K05349+K16055+K00844+K01187+K01187+K01187+K01179+…
Glutathione metabolism	ko00480	39	203	1571	11646	BGIOSGA000178;BGIOSGA000988;BGIOSGA001099;BGIOSGA001626;BGIOSGA001627;BGIOSGA001631;BGIOSGA002796;BGIOSGA005446;BGIOSGA008556;BGIOSGA011504;BGIOSGA011507;BGIOSGA012372;BGIOSGA014973;BGIOSGA015000;BGIOSGA018099;BGIOSGA018930;BGIOSGA019063;BGIOSGA019178;BGIOSGA020406;BGIOSGA021510;BGIOSGA022166;BGIOSGA022167;BGIOSGA022222;BGIOSGA023662;BGIOSGA025216;BGIOSGA029361;BGIOSGA030293;BGIOSGA033319;BGIOSGA…	K00799+K00799+K00031+K00799+K00799+K00799+K18592+K01255+K00036+K00799+K00799+K00434+K18592+K22596+K01255+K21888+K21888+K00799+K00031+K10808+K00033+K00033+K10808+K00434+K00799+K00434+K10807+K00799+K00799+K00799+K00799+K00799+K00799+K00799+K01255+K00799+K00432+K01255+K01256
Polyketide sugar unit biosynthesis	ko00523	1	2	1571	11646	BGIOSGA008810	K12451
One carbon pool by folate	ko00670	5	38	1571	11646	BGIOSGA009572;BGIOSGA017166;BGIOSGA026008;BGIOSGA035211;BGIOSGA036259	K00297+K00605+K01934+K00600+K13998
Sulfur metabolism	ko00920	13	89	1571	11646	BGIOSGA001060;BGIOSGA004352;BGIOSGA007809;BGIOSGA009834;BGIOSGA011264;BGIOSGA015619;BGIOSGA015713;BGIOSGA022325;BGIOSGA024097;BGIOSGA035597;BGIOSGA035799;BGIOSGA036248;BGIOSGA036507	K17725+K00640+K01738+K13811+K00860+K13034+K13811+K01738+K01082+K00860+K01738+K00387+K15422
DNA replication	ko03030	22	109	1571	11646	BGIOSGA000426;BGIOSGA000811;BGIOSGA001429;BGIOSGA003718;BGIOSGA003719;BGIOSGA005432;BGIOSGA009238;BGIOSGA012113;BGIOSGA017006;BGIOSGA018215;BGIOSGA019232;BGIOSGA019443;BGIOSGA020045;BGIOSGA020237;BGIOSGA024439;BGIOSGA034219;BGIOSGA035270;BGIOSGA036008;BGIOSGA036396;BGIOSGA036461;BGIOSGA037252;Oryza_sativa_newGene_2159	K02320+K07466+K10739+K02212+K02212+K02209+K04802+K07466+K10742+K02684+K02325+K02542+K02541+K10755+K02685+K10756+K02540+K02210+K02321+K10756+K10756+K07466
Phosphonate and phosphinate metabolism	ko00440	2	12	1571	11646	BGIOSGA007401;BGIOSGA028217	K00993+K00967
Sesquiterpenoid and triterpenoid biosynthesis	ko00909	3	61	1571	11646	BGIOSGA011176;BGIOSGA035453;Oryza_sativa_newGene_1887	K00511+K19011+K15803
Isoquinoline alkaloid biosynthesis	ko00950	9	64	1571	11646	BGIOSGA004889;BGIOSGA007852;BGIOSGA008027;BGIOSGA011099;BGIOSGA011127;BGIOSGA021074;BGIOSGA025978;BGIOSGA026531;BGIOSGA040468	K15849+K14455+K00815+K22097+K00276+K14455+K00276+K22097+K01593
Valine, leucine and isoleucine biosynthesis	ko00290	1	50	1571	11646	BGIOSGA014560	K00826
Glycosphingolipid biosynthesis - globo and isoglobo series	ko00603	2	17	1571	11646	BGIOSGA009747;BGIOSGA033189	K07407+K07407
2-Oxocarboxylic acid metabolism	ko01210	11	148	1571	11646	BGIOSGA001099;BGIOSGA007852;BGIOSGA008749;BGIOSGA011532;BGIOSGA013607;BGIOSGA013949;BGIOSGA013950;BGIOSGA014560;BGIOSGA020406;BGIOSGA021074;BGIOSGA032845	K00031+K14455+K00930+K14677+K00133+K00928+K00928+K00826+K00031+K14455+K00814
RNA degradation	ko03018	17	204	1571	11646	BGIOSGA000859;BGIOSGA002203;BGIOSGA006415;BGIOSGA008212;BGIOSGA011109;BGIOSGA014059;BGIOSGA017385;BGIOSGA018640;BGIOSGA019317;BGIOSGA020219;BGIOSGA021895;BGIOSGA027751;BGIOSGA029284;BGIOSGA029614;BGIOSGA029762;BGIOSGA029874;BGIOSGA032247	K00850+K04077+K01689+K12619+K01689+K04077+K12581+K04077+K00850+K00850+K00850+K12587+K00850+K00850+K00850+K01689+K01689
Cyanoamino acid metabolism	ko00460	26	155	1571	11646	BGIOSGA001424;BGIOSGA002796;BGIOSGA007188;BGIOSGA008343;BGIOSGA009966;BGIOSGA009967;BGIOSGA010303;BGIOSGA011222;BGIOSGA013562;BGIOSGA013563;BGIOSGA013948;BGIOSGA014892;BGIOSGA014893;BGIOSGA014895;BGIOSGA014973;BGIOSGA015619;BGIOSGA016514;BGIOSGA017254;BGIOSGA018183;BGIOSGA019007;BGIOSGA019954;BGIOSGA026304;BGIOSGA029543;BGIOSGA029544;BGIOSGA035211;BGIOSGA036106	K20802+K18592+K05349+K05350+K05350+K05350+K13051+K01188+K05349+K01188+K13029+K01188+K01188+K01188+K18592+K13034+K22706+K13051+K20802+K01188+K05349+K05350+K01188+K01188+K00600+K13029
Fatty acid degradation	ko00071	15	109	1571	11646	BGIOSGA008719;BGIOSGA014634;BGIOSGA018867;BGIOSGA019704;BGIOSGA021280;BGIOSGA023891;BGIOSGA027854;BGIOSGA027857;BGIOSGA032264;BGIOSGA033076;BGIOSGA034309;BGIOSGA034312;BGIOSGA034885;BGIOSGA035444;BGIOSGA035446	K00128+K00128+K01897+K10527+K00232+K00121+K00121+K00121+K00001+K07513+K18857+K18857+K01897+K01897+K01897
Flavonoid biosynthesis	ko00941	36	176	1571	11646	BGIOSGA000864;BGIOSGA000865;BGIOSGA000968;BGIOSGA004409;BGIOSGA004410;BGIOSGA005919;BGIOSGA006502;BGIOSGA008077;BGIOSGA008177;BGIOSGA008609;BGIOSGA009824;BGIOSGA015743;BGIOSGA017092;BGIOSGA017094;BGIOSGA020098;BGIOSGA022377;BGIOSGA023421;BGIOSGA024238;BGIOSGA024239;BGIOSGA024256;BGIOSGA025952;BGIOSGA026073;BGIOSGA029102;BGIOSGA029560;BGIOSGA029561;BGIOSGA029741;BGIOSGA029742;BGIOSGA032680;BGIOSGA…	K22845+K22845+K22845+K22845+K22845+K13065+K00487+K05278+K00487+K13065+K13065+K23180+K13065+K01859+K09754+K00588+K01859+K22845+K22845+K22845+K22845+K13082+K13065+K22845+K22845+K13065+K13065+K05280+K13082+K00660+K13065+K01859+K13065+K01859+K22845+K22845
Linoleic acid metabolism	ko00591	5	28	1571	11646	BGIOSGA011980;BGIOSGA013421;BGIOSGA013525;BGIOSGA016491;BGIOSGA028970	K00454+K01047+K15718+K00454+K00454
Phosphatidylinositol signaling system	ko04070	28	179	1571	11646	BGIOSGA000498;BGIOSGA002681;BGIOSGA004661;BGIOSGA005204;BGIOSGA005466;BGIOSGA008331;BGIOSGA012485;BGIOSGA012515;BGIOSGA013029;BGIOSGA013543;BGIOSGA015606;BGIOSGA017202;BGIOSGA019107;BGIOSGA022398;BGIOSGA023690;BGIOSGA026038;BGIOSGA026193;BGIOSGA026943;BGIOSGA026950;BGIOSGA026957;BGIOSGA027553;BGIOSGA027837;BGIOSGA029772;BGIOSGA029810;BGIOSGA034382;BGIOSGA036440;BGIOSGA036507;BGIOSGA037594	K18081+K18081+K02183+K02183+K00901+K00915+K02183+K02183+K10047+K02183+K18081+K00901+K05857+K02183+K02183+K05857+K02183+K01092+K00921+K01099+K00901+K00921+K02183+K01099+K00889+K00901+K15422+K05857
Brassinosteroid biosynthesis	ko00905	8	32	1571	11646	BGIOSGA001585;BGIOSGA006911;BGIOSGA008261;BGIOSGA012169;BGIOSGA013086;BGIOSGA018074;BGIOSGA019330;BGIOSGA030841	K15639+K15639+K20623+K09587+K09590+K15639+K09589+K20623
Cutin, suberine and wax biosynthesis	ko00073	26	97	1571	11646	BGIOSGA000745;BGIOSGA000746;BGIOSGA001207;BGIOSGA002556;BGIOSGA005375;BGIOSGA005882;BGIOSGA006020;BGIOSGA007025;BGIOSGA011824;BGIOSGA012142;BGIOSGA014557;BGIOSGA016343;BGIOSGA020334;BGIOSGA021518;BGIOSGA021898;BGIOSGA022329;BGIOSGA023388;BGIOSGA023471;BGIOSGA023547;BGIOSGA024420;BGIOSGA027014;BGIOSGA029899;BGIOSGA030792;BGIOSGA031292;BGIOSGA035318;BGIOSGA040521	K15406+K15406+K15400+K15400+K15404+K15398+K15404+K15404+K15402+K17991+K15398+K21995+K15406+K17991+K15400+K15400+K15404+K21995+K15400+K13356+K15403+K15403+K15404+K13356+K15400+K20769
Glycerolipid metabolism	ko00561	30	172	1571	11646	BGIOSGA000468;BGIOSGA002756;BGIOSGA003373;BGIOSGA003375;BGIOSGA004250;BGIOSGA004385;BGIOSGA004739;BGIOSGA004799;BGIOSGA005466;BGIOSGA005650;BGIOSGA005870;BGIOSGA008719;BGIOSGA009227;BGIOSGA009398;BGIOSGA009747;BGIOSGA012481;BGIOSGA013343;BGIOSGA014634;BGIOSGA016732;BGIOSGA017202;BGIOSGA017718;BGIOSGA017928;BGIOSGA019979;BGIOSGA020509;BGIOSGA022314;BGIOSGA027387;BGIOSGA027553;BGIOSGA029783;BGIOSGA…	K13508+K06119+K01054+K01054+K18693+K00679+K00679+K00002+K00901+K00679+K00679+K00128+K03715+K00679+K07407+K00679+K00679+K00128+K00679+K00901+K00679+K00002+K13508+K00679+K00679+K24189+K00901+K06116+K07407+K00901
Galactose metabolism	ko00052	37	164	1571	11646	BGIOSGA000859;BGIOSGA002939;BGIOSGA003122;BGIOSGA003832;BGIOSGA004907;BGIOSGA005183;BGIOSGA008363;BGIOSGA008482;BGIOSGA009747;BGIOSGA011389;BGIOSGA014764;BGIOSGA016364;BGIOSGA016536;BGIOSGA016537;BGIOSGA016831;BGIOSGA019317;BGIOSGA020215;BGIOSGA020219;BGIOSGA020687;BGIOSGA020688;BGIOSGA020689;BGIOSGA021815;BGIOSGA021895;BGIOSGA023120;BGIOSGA023124;BGIOSGA023458;BGIOSGA025337;BGIOSGA026514;BGIOSGA…	K00850+K12309+K12309+K12309+K12309+K01190+K01193+K01785+K07407+K12309+K01193+K01193+K01785+K01785+K01193+K00850+K00844+K00850+K01187+K01187+K01187+K06617+K00850+K12309+K12309+K01187+K00844+K12309+K01784+K01193+K06617+K00850+K12309+K00850+K00850+K01784+K07407
Benzoxazinoid biosynthesis	ko00402	3	38	1571	11646	BGIOSGA027030;BGIOSGA027032;BGIOSGA040592	K13229+K13229+K13227
Fatty acid elongation	ko00062	25	80	1571	11646	BGIOSGA002787;BGIOSGA003684;BGIOSGA009273;BGIOSGA009976;BGIOSGA011122;BGIOSGA011202;BGIOSGA011921;BGIOSGA011985;BGIOSGA014850;BGIOSGA014851;BGIOSGA015784;BGIOSGA016031;BGIOSGA016909;BGIOSGA017492;BGIOSGA017543;BGIOSGA017913;BGIOSGA018233;BGIOSGA018235;BGIOSGA021501;BGIOSGA023202;BGIOSGA023203;BGIOSGA029906;BGIOSGA031920;BGIOSGA031922;BGIOSGA033118	K10703+K15397+K15397+K10249+K15397+K15397+K15397+K15397+K10251+K10251+K10251+K10703+K01068+K15397+K15397+K10703+K15397+K15397+K15397+K15397+K15397+K15397+K15397+K15397+K15397
Glycosphingolipid biosynthesis - ganglio series	ko00604	9	43	1571	11646	BGIOSGA002939;BGIOSGA003122;BGIOSGA003832;BGIOSGA004907;BGIOSGA011389;BGIOSGA023120;BGIOSGA023124;BGIOSGA026514;BGIOSGA029292	K12309+K12309+K12309+K12309+K12309+K12309+K12309+K12309+K12309
Taurine and hypotaurine metabolism	ko00430	5	19	1571	11646	BGIOSGA002796;BGIOSGA012193;BGIOSGA013468;BGIOSGA013470;BGIOSGA014973	K18592+K01580+K01580+K01580+K18592
Nucleotide excision repair	ko03420	10	134	1571	11646	BGIOSGA000811;BGIOSGA001429;BGIOSGA009238;BGIOSGA012113;BGIOSGA019232;BGIOSGA020237;BGIOSGA034219;BGIOSGA036461;BGIOSGA037252;Oryza_sativa_newGene_2159	K07466+K10739+K04802+K07466+K02325+K10755+K10756+K10756+K10756+K07466
Ascorbate and aldarate metabolism	ko00053	22	117	1571	11646	BGIOSGA000206;BGIOSGA008719;BGIOSGA012372;BGIOSGA013029;BGIOSGA013592;BGIOSGA014634;BGIOSGA018236;BGIOSGA018237;BGIOSGA018930;BGIOSGA019063;BGIOSGA023107;BGIOSGA023108;BGIOSGA023624;BGIOSGA023662;BGIOSGA026665;BGIOSGA027757;BGIOSGA029361;BGIOSGA029896;BGIOSGA032923;BGIOSGA033248;BGIOSGA036192;BGIOSGA037341	K16190+K00128+K00434+K10047+K00012+K00128+K10046+K10046+K21888+K21888+K00423+K00423+K16190+K00434+K00103+K00103+K00434+K00423+K10046+K00423+K17744+K00012
Ether lipid metabolism	ko00565	9	51	1571	11646	BGIOSGA000088;BGIOSGA002564;BGIOSGA007401;BGIOSGA013421;BGIOSGA013962;BGIOSGA020776;BGIOSGA020921;BGIOSGA023222;BGIOSGA023223	K01114+K01114+K00993+K01047+K01114+K16860+K01115+K01115+K01115
RNA transport	ko03013	12	311	1571	11646	BGIOSGA000469;BGIOSGA004018;BGIOSGA004062;BGIOSGA006337;BGIOSGA008018;BGIOSGA017477;BGIOSGA023013;BGIOSGA023512;BGIOSGA026413;BGIOSGA027391;BGIOSGA036539;BGIOSGA037052	K14292+K03231+K14298+K14292+K03236+K03231+K03260+K14297+K14292+K14292+K03539+K14297
SNARE interactions in vesicular transport	ko04130	6	56	1571	11646	BGIOSGA013519;BGIOSGA013690;BGIOSGA021806;BGIOSGA024766;BGIOSGA026921;BGIOSGA034879	K08486+K08486+K08515+K08486+K08495+K08500
Phagosome	ko04145	32	117	1571	11646	BGIOSGA001879;BGIOSGA002105;BGIOSGA003048;BGIOSGA003782;BGIOSGA004145;BGIOSGA004644;BGIOSGA006608;BGIOSGA007615;BGIOSGA007650;BGIOSGA009328;BGIOSGA009507;BGIOSGA011667;BGIOSGA012106;BGIOSGA012438;BGIOSGA013254;BGIOSGA013494;BGIOSGA014176;BGIOSGA014414;BGIOSGA015836;BGIOSGA017451;BGIOSGA018966;BGIOSGA019868;BGIOSGA020149;BGIOSGA020178;BGIOSGA022598;BGIOSGA023148;BGIOSGA025454;BGIOSGA025994;BGIOSGA…	K07375+K02150+K07897+K09481+K02150+K07375+K04392+K07375+K02145+K02151+K08057+K07375+K10956+K10956+K07375+K07374+K02153+K02152+K02151+K02148+K02155+K07375+K08057+K04392+K04392+K07897+K08057+K07374+K00921+K00921+K07374+K09481
Ribosome	ko03010	35	408	1571	11646	BGIOSGA000060;BGIOSGA000615;BGIOSGA000633;BGIOSGA004839;BGIOSGA005338;BGIOSGA005922;BGIOSGA006310;BGIOSGA006340;BGIOSGA009075;BGIOSGA009752;BGIOSGA010448;BGIOSGA010720;BGIOSGA011549;BGIOSGA011555;BGIOSGA011598;BGIOSGA011935;BGIOSGA012134;BGIOSGA012910;BGIOSGA013815;BGIOSGA013859;BGIOSGA017042;BGIOSGA017103;BGIOSGA017412;BGIOSGA017643;BGIOSGA018986;BGIOSGA019732;BGIOSGA020659;BGIOSGA024375;BGIOSGA…	K02947+K02908+K02914+K02865+K02939+K02884+K02955+K02943+K02904+K02996+K02988+K02933+K02931+K02867+K02962+K02979+K02876+K02966+K02879+K02881+K02870+K02949+K02961+K02903+K02902+K02987+K02895+K02929+K02896+K02912+K02915+K02927+K02898+K02975+K02975
Pyruvate metabolism	ko00620	30	164	1571	11646	BGIOSGA001898;BGIOSGA003450;BGIOSGA004108;BGIOSGA004372;BGIOSGA005654;BGIOSGA008719;BGIOSGA010078;BGIOSGA010483;BGIOSGA010484;BGIOSGA010779;BGIOSGA013212;BGIOSGA014088;BGIOSGA014519;BGIOSGA014634;BGIOSGA017515;BGIOSGA017517;BGIOSGA018078;BGIOSGA018670;BGIOSGA026932;BGIOSGA026941;BGIOSGA027082;BGIOSGA027084;BGIOSGA027085;BGIOSGA032182;BGIOSGA033134;BGIOSGA033135;BGIOSGA034500;BGIOSGA036512;BGIOSGA…	K00873+K01913+K00026+K00029+K00161+K00128+K00873+K01006+K01006+K01679+K00162+K00873+K01595+K00128+K00026+K00026+K01006+K00029+K00026+K00627+K01595+K01595+K01595+K01610+K00025+K00025+K00873+K00627+K00873+K00162
Tryptophan metabolism	ko00380	11	154	1571	11646	BGIOSGA002304;BGIOSGA003245;BGIOSGA004401;BGIOSGA008719;BGIOSGA014634;BGIOSGA015512;BGIOSGA015673;BGIOSGA021486;BGIOSGA021707;BGIOSGA040468;Oryza_sativa_newGene_2287	K16903+K11816+K11816+K00128+K00128+K01426+K11816+K01426+K11816+K01593+K00658
Carbon fixation in photosynthetic organisms	ko00710	36	135	1571	11646	BGIOSGA000301;BGIOSGA004108;BGIOSGA004372;BGIOSGA004775;BGIOSGA004776;BGIOSGA007623;BGIOSGA007852;BGIOSGA008564;BGIOSGA010483;BGIOSGA010484;BGIOSGA011768;BGIOSGA011944;BGIOSGA014433;BGIOSGA014519;BGIOSGA016539;BGIOSGA016636;BGIOSGA016813;BGIOSGA017515;BGIOSGA017517;BGIOSGA017793;BGIOSGA018078;BGIOSGA018498;BGIOSGA018670;BGIOSGA019844;BGIOSGA021074;BGIOSGA021999;BGIOSGA023247;BGIOSGA024728;BGIOSGA…	K01623+K00026+K00029+K01803+K01803+K00927+K14455+K00134+K01006+K01006+K05298+K01783+K00855+K01595+K05298+K00134+K01803+K00026+K00026+K00927+K01006+K01602+K00029+K01623+K14455+K00615+K01623+K01807+K00026+K01595+K01595+K01595+K01610+K00814+K00025+K00025
Flavone and flavonol biosynthesis	ko00944	5	28	1571	11646	BGIOSGA002876;BGIOSGA005345;BGIOSGA008216;BGIOSGA014689;BGIOSGA032680	K22771+K13264+K13264+K22771+K05280
Thiamine metabolism	ko00730	8	46	1571	11646	BGIOSGA007264;BGIOSGA008132;BGIOSGA011469;BGIOSGA011771;BGIOSGA016015;BGIOSGA018065;BGIOSGA027779;BGIOSGA034093	K22911+K22911+K22911+K00939+K22911+K01662+K00939+K00939
Biotin metabolism	ko00780	7	53	1571	11646	BGIOSGA013555;BGIOSGA015012;BGIOSGA015233;BGIOSGA021732;BGIOSGA023905;BGIOSGA027438;BGIOSGA028458	K00059+K09458+K00059+K09458+K09458+K02372+K00208
Glyoxylate and dicarboxylate metabolism	ko00630	25	172	1571	11646	BGIOSGA002081;BGIOSGA003450;BGIOSGA004108;BGIOSGA005667;BGIOSGA008441;BGIOSGA011196;BGIOSGA014062;BGIOSGA015202;BGIOSGA015764;BGIOSGA015765;BGIOSGA017166;BGIOSGA017515;BGIOSGA017517;BGIOSGA018498;BGIOSGA022709;BGIOSGA024190;BGIOSGA025165;BGIOSGA025486;BGIOSGA026138;BGIOSGA026932;BGIOSGA033134;BGIOSGA033135;BGIOSGA033347;BGIOSGA035211;BGIOSGA037112	K15919+K01913+K00026+K01915+K18121+K01915+K22133+K01637+K15919+K15919+K00605+K00026+K00026+K01602+K22133+K01637+K11517+K15919+K11517+K00026+K00025+K00025+K15893+K00600+K01637
Glycolysis / Gluconeogenesis	ko00010	62	260	1571	11646	BGIOSGA000301;BGIOSGA000859;BGIOSGA001898;BGIOSGA003450;BGIOSGA004691;BGIOSGA004693;BGIOSGA004775;BGIOSGA004776;BGIOSGA004799;BGIOSGA005654;BGIOSGA005740;BGIOSGA006415;BGIOSGA007623;BGIOSGA008482;BGIOSGA008564;BGIOSGA008719;BGIOSGA009065;BGIOSGA010078;BGIOSGA010483;BGIOSGA010484;BGIOSGA010938;BGIOSGA011109;BGIOSGA013212;BGIOSGA014088;BGIOSGA014634;BGIOSGA016536;BGIOSGA016537;BGIOSGA016636;BGIOSGA…	K01623+K00850+K00873+K01913+K15633+K15633+K01803+K01803+K00002+K00161+K00895+K01689+K00927+K01785+K00134+K00128+K01834+K00873+K01006+K01006+K01568+K01689+K00162+K00873+K00128+K01785+K01785+K00134+K01803+K00927+K15633+K00002+K01006+K00850+K01623+K01568+K01568+K00844+K00850+K01792+K00895+K00850+K01623+K00121+K00844+K00627+K00121+K00121+K00895+K00850+K00850+K00850+K01689+K01610+K01689+K00001+K18857+…
Biosynthesis of unsaturated fatty acids	ko01040	14	63	1571	11646	BGIOSGA002787;BGIOSGA004922;BGIOSGA005733;BGIOSGA009976;BGIOSGA014850;BGIOSGA014851;BGIOSGA015784;BGIOSGA016031;BGIOSGA016909;BGIOSGA017913;BGIOSGA021280;BGIOSGA027484;BGIOSGA027485;BGIOSGA033076	K10703+K03921+K10256+K10249+K10251+K10251+K10251+K10703+K01068+K10703+K00232+K03921+K03921+K07513
Glycerophospholipid metabolism	ko00564	32	219	1571	11646	BGIOSGA000088;BGIOSGA000468;BGIOSGA000901;BGIOSGA000932;BGIOSGA002564;BGIOSGA002655;BGIOSGA003980;BGIOSGA004123;BGIOSGA004250;BGIOSGA004504;BGIOSGA005137;BGIOSGA005466;BGIOSGA007401;BGIOSGA008302;BGIOSGA008519;BGIOSGA008733;BGIOSGA013088;BGIOSGA013421;BGIOSGA013962;BGIOSGA016587;BGIOSGA017202;BGIOSGA017625;BGIOSGA019979;BGIOSGA020776;BGIOSGA020921;BGIOSGA023222;BGIOSGA023223;BGIOSGA027553;BGIOSGA…	K01114+K13508+K06124+K16818+K01114+K08730+K06130+K16818+K18693+K01126+K00006+K00901+K00993+K18696+K01126+K16818+K01126+K01047+K01114+K01126+K00901+K05929+K13508+K16860+K01115+K01115+K01115+K00901+K00967+K01126+K18696+K00901
Mismatch repair	ko03430	10	103	1571	11646	BGIOSGA000811;BGIOSGA001429;BGIOSGA004555;BGIOSGA009238;BGIOSGA012113;BGIOSGA020237;BGIOSGA034219;BGIOSGA036461;BGIOSGA037252;Oryza_sativa_newGene_2159	K07466+K10739+K10746+K04802+K07466+K10755+K10756+K10756+K10756+K07466
Histidine metabolism	ko00340	3	46	1571	11646	BGIOSGA008719;BGIOSGA014634;BGIOSGA031168	K00128+K00128+K14152
Isoflavonoid biosynthesis	ko00943	3	24	1571	11646	BGIOSGA005345;BGIOSGA008216;BGIOSGA035934	K13264+K13264+K13260
Sulfur relay system	ko04122	1	23	1571	11646	BGIOSGA008432	K21232
Monoterpenoid biosynthesis	ko00902	2	16	1571	11646	BGIOSGA008255;BGIOSGA014661	K23810+K15095
Fructose and mannose metabolism	ko00051	26	116	1571	11646	BGIOSGA000301;BGIOSGA000339;BGIOSGA000837;BGIOSGA000859;BGIOSGA004154;BGIOSGA004775;BGIOSGA004776;BGIOSGA005740;BGIOSGA011034;BGIOSGA011238;BGIOSGA016813;BGIOSGA017373;BGIOSGA019317;BGIOSGA019844;BGIOSGA020215;BGIOSGA020219;BGIOSGA021542;BGIOSGA021895;BGIOSGA022778;BGIOSGA023247;BGIOSGA025337;BGIOSGA027875;BGIOSGA028505;BGIOSGA029284;BGIOSGA029614;BGIOSGA029762	K01623+K00847+K19355+K00850+K19355+K01803+K01803+K00895+K00966+K00966+K01803+K17497+K00850+K01623+K00844+K00850+K00895+K00850+K19355+K01623+K00844+K00847+K00895+K00850+K00850+K00850
Pantothenate and CoA biosynthesis	ko00770	6	86	1571	11646	BGIOSGA008719;BGIOSGA014122;BGIOSGA014560;BGIOSGA014634;BGIOSGA022515;BGIOSGA028268	K00128+K17839+K00826+K00128+K09680+K06133
Vitamin B6 metabolism	ko00750	2	20	1571	11646	BGIOSGA011897;BGIOSGA024990	K00831+K06215
alpha-Linolenic acid metabolism	ko00592	22	127	1571	11646	BGIOSGA000932;BGIOSGA001629;BGIOSGA004123;BGIOSGA007799;BGIOSGA007800;BGIOSGA008733;BGIOSGA009755;BGIOSGA010465;BGIOSGA011980;BGIOSGA013421;BGIOSGA016491;BGIOSGA019704;BGIOSGA021280;BGIOSGA021672;BGIOSGA021674;BGIOSGA028797;BGIOSGA028970;BGIOSGA031039;BGIOSGA033076;BGIOSGA033377;BGIOSGA034309;BGIOSGA034312	K16818+K05894+K16818+K01723+K01723+K16818+K01723+K10525+K00454+K01047+K00454+K10527+K00232+K05894+K05894+K05894+K00454+K00224+K07513+K00224+K18857+K18857
Autophagy - other	ko04136	2	64	1571	11646	BGIOSGA020496;BGIOSGA025703	K08343+K08341
Riboflavin metabolism	ko00740	6	41	1571	11646	BGIOSGA006207;BGIOSGA011721;BGIOSGA012200;BGIOSGA012984;BGIOSGA022084;BGIOSGA035165	K14652+K11752+K14379+K20884+K20884+K20860
Lipoic acid metabolism	ko00785	1	8	1571	11646	BGIOSGA020168	K03644
Lysine degradation	ko00310	6	98	1571	11646	BGIOSGA005477;BGIOSGA008719;BGIOSGA014634;BGIOSGA022686;BGIOSGA029507;Oryza_sativa_newGene_2287	K14157+K00128+K00128+K11430+K00306+K00658
Glycosylphosphatidylinositol (GPI)-anchor biosynthesis	ko00563	2	37	1571	11646	BGIOSGA005401;BGIOSGA021485	K03857+K03860
Biosynthesis of amino acids	ko01230	74	471	1571	11646	BGIOSGA000301;BGIOSGA000859;BGIOSGA001099;BGIOSGA001898;BGIOSGA002587;BGIOSGA003552;BGIOSGA004352;BGIOSGA004691;BGIOSGA004693;BGIOSGA004775;BGIOSGA004776;BGIOSGA004801;BGIOSGA004889;BGIOSGA005667;BGIOSGA006415;BGIOSGA007019;BGIOSGA007623;BGIOSGA007809;BGIOSGA007852;BGIOSGA008564;BGIOSGA008749;BGIOSGA009065;BGIOSGA009526;BGIOSGA010078;BGIOSGA011109;BGIOSGA011196;BGIOSGA011532;BGIOSGA011897;BGIOSGA…	K01623+K00850+K00031+K00873+K00891+K13832+K00640+K15633+K15633+K01803+K01803+K12657+K15849+K01915+K01689+K01850+K00927+K01738+K14455+K00134+K00930+K01834+K01657+K00873+K01689+K01915+K14677+K00831+K01783+K22846+K01626+K00133+K00928+K00928+K00873+K00826+K01620+K13034+K05359+K00134+K01803+K00927+K15633+K00850+K01623+K00850+K00031+K00058+K14455+K01953+K00850+K00615+K01738+K01760+K01623+K01807+K00058+…
Steroid biosynthesis	ko00100	11	58	1571	11646	BGIOSGA002138;BGIOSGA002140;BGIOSGA002561;BGIOSGA002719;BGIOSGA011176;BGIOSGA011803;BGIOSGA019874;BGIOSGA024996;BGIOSGA033508;BGIOSGA035168;BGIOSGA035360	K09832+K09832+K01824+K00227+K00511+K08242+K05917+K14424+K14424+K08246+K05917
Butanoate metabolism	ko00650	9	78	1571	11646	BGIOSGA000628;BGIOSGA003450;BGIOSGA008441;BGIOSGA011729;BGIOSGA012193;BGIOSGA013468;BGIOSGA013470;BGIOSGA027464;BGIOSGA034747	K01640+K01913+K18121+K01641+K01580+K01580+K01580+K16871+K01640
Ubiquitin mediated proteolysis	ko04120	22	294	1571	11646	BGIOSGA000314;BGIOSGA001088;BGIOSGA002880;BGIOSGA003240;BGIOSGA004273;BGIOSGA005268;BGIOSGA007844;BGIOSGA008418;BGIOSGA008874;BGIOSGA008988;BGIOSGA010737;BGIOSGA011169;BGIOSGA014051;BGIOSGA014053;BGIOSGA016388;BGIOSGA017301;BGIOSGA019019;BGIOSGA020429;BGIOSGA026318;BGIOSGA030459;BGIOSGA031297;BGIOSGA031779	K10260+K06689+K10581+K06688+K10615+K03364+K10260+K10615+K03363+K10260+K10144+K10260+K10615+K10260+K10260+K10614+K10615+K03357+K04506+K06689+K02927+K10144
Basal transcription factors	ko03022	1	64	1571	11646	BGIOSGA024107	K03122
Fatty acid metabolism	ko01212	28	168	1571	11646	BGIOSGA002787;BGIOSGA004922;BGIOSGA005733;BGIOSGA009976;BGIOSGA010918;BGIOSGA010920;BGIOSGA013555;BGIOSGA014850;BGIOSGA014851;BGIOSGA015012;BGIOSGA015233;BGIOSGA015784;BGIOSGA016031;BGIOSGA017227;BGIOSGA017913;BGIOSGA018867;BGIOSGA019704;BGIOSGA021280;BGIOSGA021732;BGIOSGA023905;BGIOSGA027438;BGIOSGA027484;BGIOSGA027485;BGIOSGA028458;BGIOSGA033076;BGIOSGA034885;BGIOSGA035444;BGIOSGA035446	K10703+K03921+K10256+K10249+K00645+K00645+K00059+K10251+K10251+K09458+K00059+K10251+K10703+K00648+K10703+K01897+K10527+K00232+K09458+K09458+K02372+K03921+K03921+K00208+K07513+K01897+K01897+K01897
Amino sugar and nucleotide sugar metabolism	ko00520	67	275	1571	11646	BGIOSGA000035;BGIOSGA000206;BGIOSGA000339;BGIOSGA000603;BGIOSGA001006;BGIOSGA004671;BGIOSGA004760;BGIOSGA004761;BGIOSGA004841;BGIOSGA005609;BGIOSGA006087;BGIOSGA006429;BGIOSGA008810;BGIOSGA010538;BGIOSGA010809;BGIOSGA010845;BGIOSGA011034;BGIOSGA011238;BGIOSGA012337;BGIOSGA013592;BGIOSGA014248;BGIOSGA014250;BGIOSGA014361;BGIOSGA014665;BGIOSGA017205;BGIOSGA017373;BGIOSGA017820;BGIOSGA018236;BGIOSGA…	K12449+K16190+K00847+K00326+K01183+K00770+K08678+K08678+K01183+K15920+K01183+K13648+K12451+K13648+K13648+K01209+K00966+K00966+K08678+K00012+K15920+K15920+K00972+K15920+K13648+K17497+K00770+K10046+K10046+K20547+K00844+K13648+K13648+K16190+K20547+K00844+K01183+K13379+K08678+K13648+K08679+K01183+K01784+K00847+K01183+K01183+K08679+K01784+K20547+K10046+K01183+K01183+K01183+K01183+K01183+K13648+K15920+…

## Sheet: Down-regulated DEGs
Table S5-3 The results of KEGG enrichment of down-regulated DEGs in JXZ-T vs. JXZ-C
#Pathway	ko_ID	DEgene	gene	DEgene_all	gene_all	gene_ID
Steroid biosynthesis	ko00100	1	58	377	11646	BGIOSGA003654	K01052
Nitrogen metabolism	ko00910	5	66	377	11646	BGIOSGA003498;BGIOSGA008359;BGIOSGA020330;BGIOSGA026830;BGIOSGA026831	K00366+K01674+K00264+K01674+K01674
Carotenoid biosynthesis	ko00906	3	80	377	11646	BGIOSGA013214;BGIOSGA026329;BGIOSGA037804	K09840+K09841+K09840
Ascorbate and aldarate metabolism	ko00053	3	117	377	11646	BGIOSGA036700;Oryza_sativa_newGene_357;Oryza_sativa_newGene_4291	K00423+K12447+K12447
Base excision repair	ko03410	5	83	377	11646	BGIOSGA006335;BGIOSGA009692;BGIOSGA027565;BGIOSGA037159;Oryza_sativa_newGene_1913	K10798+K10569+K02335+K03575+K03506
Folate biosynthesis	ko00790	3	63	377	11646	BGIOSGA006141;BGIOSGA028865;BGIOSGA037452	K01113+K14652+K03639
Aminoacyl-tRNA biosynthesis	ko00970	2	177	377	11646	BGIOSGA000954;BGIOSGA004868	K02433+K01866
Glutathione metabolism	ko00480	9	203	377	11646	BGIOSGA001420;BGIOSGA010969;BGIOSGA018788;BGIOSGA019114;BGIOSGA024440;BGIOSGA026226;BGIOSGA029891;BGIOSGA031509;BGIOSGA031926	K00799+K00799+K00031+K01919+K00036+K11188+K00799+K00799+K00383
Brassinosteroid biosynthesis	ko00905	1	32	377	11646	BGIOSGA004814	K09591
SNARE interactions in vesicular transport	ko04130	2	56	377	11646	BGIOSGA023176;BGIOSGA027770	K08486+K08486
Nucleotide excision repair	ko03420	9	134	377	11646	BGIOSGA002726;BGIOSGA012074;BGIOSGA019037;BGIOSGA021118;BGIOSGA027278;BGIOSGA027565;BGIOSGA036854;BGIOSGA037089;Oryza_sativa_newGene_1913	K07466+K10846+K07466+K07466+K10140+K02335+K07466+K10755+K03506
Glycosaminoglycan degradation	ko00531	1	60	377	11646	BGIOSGA031172	K12309
N-Glycan biosynthesis	ko00510	1	61	377	11646	BGIOSGA029406	K00729
Pantothenate and CoA biosynthesis	ko00770	1	86	377	11646	BGIOSGA004125	K00053
mRNA surveillance pathway	ko03015	12	173	377	11646	BGIOSGA002509;BGIOSGA004681;BGIOSGA005827;BGIOSGA010877;BGIOSGA013489;BGIOSGA014434;BGIOSGA019747;BGIOSGA023541;BGIOSGA025433;BGIOSGA026180;BGIOSGA027018;BGIOSGA027530	K14416+K14404+K14400+K14405+K14405+K14416+K03265+K14407+K14400+K12875+K14397+K14400
MAPK signaling pathway - plant	ko04016	21	625	377	11646	BGIOSGA004140;BGIOSGA007101;BGIOSGA007130;BGIOSGA007286;BGIOSGA008478;BGIOSGA009117;BGIOSGA010254;BGIOSGA010605;BGIOSGA013720;BGIOSGA016529;BGIOSGA016530;BGIOSGA016903;BGIOSGA017440;BGIOSGA017524;BGIOSGA017659;BGIOSGA022424;BGIOSGA023159;BGIOSGA024877;BGIOSGA033974;BGIOSGA035923;BGIOSGA037092	K14497+K13420+K16224+K13416+K14514+K13414+K14498+K14498+K20553+K14514+K14514+K17686+K13449+K14497+K14497+K14510+K13420+K13416+K13413+K14498+K13420
Endocytosis	ko04144	12	321	377	11646	BGIOSGA002563;BGIOSGA004425;BGIOSGA004572;BGIOSGA011002;BGIOSGA011135;BGIOSGA017916;BGIOSGA020525;BGIOSGA020538;BGIOSGA023243;BGIOSGA029511;BGIOSGA029885;BGIOSGA031184	K12198+K12471+K12184+K03283+K19366+K03283+K19366+K07904+K12486+K03283+K19366+K01115
Circadian rhythm - plant	ko04712	7	127	377	11646	BGIOSGA005828;BGIOSGA012614;BGIOSGA014483;BGIOSGA020501;BGIOSGA020618;BGIOSGA020708;BGIOSGA022685	K12133+K12135+K12133+K12133+K12115+K12133+K12135
Citrate cycle (TCA cycle)	ko00020	3	92	377	11646	BGIOSGA018788;BGIOSGA022620;BGIOSGA029883	K00031+K00161+K00235
Arginine biosynthesis	ko00220	1	73	377	11646	BGIOSGA030815	K00814
Photosynthesis	ko00195	1	85	377	11646	BGIOSGA004842	K02639
Cutin, suberine and wax biosynthesis	ko00073	3	97	377	11646	BGIOSGA010906;BGIOSGA014736;BGIOSGA040520	K13356+K17991+K13407
beta-Alanine metabolism	ko00410	1	84	377	11646	BGIOSGA026849	K01580
Carbon fixation in photosynthetic organisms	ko00710	6	135	377	11646	BGIOSGA004441;BGIOSGA016021;BGIOSGA017892;BGIOSGA030815;BGIOSGA031837;BGIOSGA031838	K00029+K00615+K03841+K00814+K00927+K00927
Galactose metabolism	ko00052	10	164	377	11646	BGIOSGA002302;BGIOSGA012500;BGIOSGA016582;BGIOSGA020486;BGIOSGA023687;BGIOSGA029611;BGIOSGA031172;BGIOSGA033188;Oryza_sativa_newGene_357;Oryza_sativa_newGene_4291	K06617+K18819+K00850+K01784+K18819+K00850+K12309+K07407+K12447+K12447
RNA degradation	ko03018	10	204	377	11646	BGIOSGA002150;BGIOSGA002762;BGIOSGA006032;BGIOSGA011582;BGIOSGA016582;BGIOSGA016669;BGIOSGA028741;BGIOSGA029611;BGIOSGA031277;Oryza_sativa_newGene_6797	K10643+K12593+K00962+K04043+K00850+K01148+K12581+K00850+K04077+K18681
Alanine, aspartate and glutamate metabolism	ko00250	5	117	377	11646	BGIOSGA007641;BGIOSGA010942;BGIOSGA020330;BGIOSGA026849;BGIOSGA030815	K17761+K01953+K00264+K01580+K00814
Thiamine metabolism	ko00730	5	46	377	11646	BGIOSGA010885;BGIOSGA013327;BGIOSGA016250;BGIOSGA025849;BGIOSGA030542	K20896+K03147+K06949+K03146+K04487
Biotin metabolism	ko00780	1	53	377	11646	BGIOSGA018845	K00059
Pentose and glucuronate interconversions	ko00040	5	235	377	11646	BGIOSGA000650;BGIOSGA002868;BGIOSGA015874;Oryza_sativa_newGene_357;Oryza_sativa_newGene_4291	K01728+K01184+K01728+K12447+K12447
ABC transporters	ko02010	6	279	377	11646	BGIOSGA000310;BGIOSGA015573;BGIOSGA020609;BGIOSGA021866;BGIOSGA029962;BGIOSGA037596	K05666+K05665+K02045+K05666+K08712+K05666
Sphingolipid metabolism	ko00600	3	92	377	11646	BGIOSGA031172;BGIOSGA031703;BGIOSGA033188	K12309+K17108+K07407
Phenylalanine, tyrosine and tryptophan biosynthesis	ko00400	2	85	377	11646	BGIOSGA021287;BGIOSGA031387	K00815+K01626
Glycerophospholipid metabolism	ko00564	7	219	377	11646	BGIOSGA000693;BGIOSGA002737;BGIOSGA012913;BGIOSGA016300;BGIOSGA016745;BGIOSGA026352;BGIOSGA031184	K00901+K18693+K00901+K18696+K16818+K16818+K01115
Butanoate metabolism	ko00650	3	78	377	11646	BGIOSGA007641;BGIOSGA011513;BGIOSGA026849	K17761+K01913+K01580
Oxidative phosphorylation	ko00190	8	190	377	11646	BGIOSGA000048;BGIOSGA000433;BGIOSGA013360;BGIOSGA016345;BGIOSGA021785;BGIOSGA023893;BGIOSGA024299;BGIOSGA029883	K01535+K01507+K01535+K03884+K01535+K02267+K02133+K00235
Homologous recombination	ko03440	13	168	377	11646	BGIOSGA000313;BGIOSGA000386;BGIOSGA002726;BGIOSGA008723;BGIOSGA012219;BGIOSGA019037;BGIOSGA021118;BGIOSGA027385;BGIOSGA027565;BGIOSGA033164;BGIOSGA033869;BGIOSGA036854;BGIOSGA037430	K03553+K10683+K07466+K10875+K12173+K07466+K07466+K10875+K02335+K10867+K03655+K07466+K04482
Zeatin biosynthesis	ko00908	3	89	377	11646	BGIOSGA005140;BGIOSGA005595;BGIOSGA007761	K00279+K23452+K13496
Amino sugar and nucleotide sugar metabolism	ko00520	8	275	377	11646	BGIOSGA010980;BGIOSGA012642;BGIOSGA020486;BGIOSGA020641;BGIOSGA028917;BGIOSGA038158;Oryza_sativa_newGene_357;Oryza_sativa_newGene_4291	K08678+K01097+K01784+K01183+K13648+K01183+K12447+K12447
RNA transport	ko03013	8	311	377	11646	BGIOSGA000244;BGIOSGA002089;BGIOSGA009762;BGIOSGA011198;BGIOSGA011957;BGIOSGA017417;BGIOSGA026180;BGIOSGA035140	K12160+K03231+K14307+K03260+K14297+K18213+K12875+K13130
Flavone and flavonol biosynthesis	ko00944	3	28	377	11646	BGIOSGA006467;BGIOSGA014688;BGIOSGA023734	K13264+K22771+K13080
Arginine and proline metabolism	ko00330	1	110	377	11646	BGIOSGA011932	K00472
Protein processing in endoplasmic reticulum	ko04141	21	420	377	11646	BGIOSGA002242;BGIOSGA002444;BGIOSGA002445;BGIOSGA002722;BGIOSGA002723;BGIOSGA003530;BGIOSGA005651;BGIOSGA006300;BGIOSGA009154;BGIOSGA011002;BGIOSGA011019;BGIOSGA012224;BGIOSGA015767;BGIOSGA016481;BGIOSGA017916;BGIOSGA021524;BGIOSGA021653;BGIOSGA022373;BGIOSGA026177;BGIOSGA029511;BGIOSGA029521	K13993+K13993+K13993+K13993+K13993+K03347+K14012+K04374+K13993+K03283+K09562+K13993+K04079+K13993+K03283+K13993+K13993+K08653+K03094+K03283+K14016
Glycosphingolipid biosynthesis - globo and isoglobo series	ko00603	1	17	377	11646	BGIOSGA033188	K07407
Arachidonic acid metabolism	ko00590	1	48	377	11646	BGIOSGA013855	K08726
Caffeine metabolism	ko00232	1	7	377	11646	BGIOSGA012924	K00106
Terpenoid backbone biosynthesis	ko00900	2	79	377	11646	BGIOSGA000974;BGIOSGA022383	K00787+K11778
Biosynthesis of unsaturated fatty acids	ko01040	1	63	377	11646	BGIOSGA000023	K03921
Benzoxazinoid biosynthesis	ko00402	2	38	377	11646	BGIOSGA027790;BGIOSGA027840	K13223+K13223
RNA polymerase	ko03020	5	86	377	11646	BGIOSGA013221;BGIOSGA016665;BGIOSGA023261;Oryza_sativa_newGene_1468;Oryza_sativa_newGene_5255	K03010+K03018+K02999+K03006+K03006
Riboflavin metabolism	ko00740	1	41	377	11646	BGIOSGA028865	K14652
Pyrimidine metabolism	ko00240	5	137	377	11646	BGIOSGA005240;BGIOSGA008895;BGIOSGA017538;BGIOSGA019393;BGIOSGA022162	K09903+K00876+K01937+K00943+K13800
DNA replication	ko03030	7	109	377	11646	BGIOSGA002726;BGIOSGA019037;BGIOSGA021118;BGIOSGA027565;BGIOSGA036854;BGIOSGA037089;Oryza_sativa_newGene_1913	K07466+K07466+K07466+K02335+K07466+K10755+K03506
Pentose phosphate pathway	ko00030	6	97	377	11646	BGIOSGA016021;BGIOSGA016582;BGIOSGA017892;BGIOSGA020885;BGIOSGA024440;BGIOSGA029611	K00615+K00850+K03841+K00948+K00036+K00850
Cyanoamino acid metabolism	ko00460	1	155	377	11646	BGIOSGA000172	K20802
Tyrosine metabolism	ko00350	1	96	377	11646	BGIOSGA021287	K00815
Phenylpropanoid biosynthesis	ko00940	6	471	377	11646	BGIOSGA009825;BGIOSGA014703;BGIOSGA025175;BGIOSGA026226;BGIOSGA027541;BGIOSGA036874	K23260+K10775+K00430+K11188+K09753+K00430
Ribosome	ko03010	5	408	377	11646	BGIOSGA003653;BGIOSGA022773;BGIOSGA029092;BGIOSGA029096;BGIOSGA031667	K02917+K02877+K02937+K02937+K02881
Glycolysis / Gluconeogenesis	ko00010	10	260	377	11646	BGIOSGA011513;BGIOSGA012554;BGIOSGA012556;BGIOSGA013824;BGIOSGA016582;BGIOSGA017892;BGIOSGA022620;BGIOSGA029611;BGIOSGA031837;BGIOSGA031838	K01913+K15633+K15633+K03103+K00850+K03841+K00161+K00850+K00927+K00927
Porphyrin and chlorophyll metabolism	ko00860	1	96	377	11646	BGIOSGA004044	K02303
Isoquinoline alkaloid biosynthesis	ko00950	1	64	377	11646	BGIOSGA021287	K00815
Ubiquinone and other terpenoid-quinone biosynthesis	ko00130	3	89	377	11646	BGIOSGA013280;BGIOSGA021287;BGIOSGA024719	K09833+K00815+K12502
Ether lipid metabolism	ko00565	2	51	377	11646	BGIOSGA031136;BGIOSGA031184	K01062+K01115
Glycine, serine and threonine metabolism	ko00260	4	159	377	11646	BGIOSGA004791;BGIOSGA012554;BGIOSGA012556;BGIOSGA033309	K15919+K15633+K15633+K00108
Carbon metabolism	ko01200	18	500	377	11646	BGIOSGA004441;BGIOSGA004791;BGIOSGA005120;BGIOSGA011513;BGIOSGA012554;BGIOSGA012556;BGIOSGA016021;BGIOSGA016582;BGIOSGA017892;BGIOSGA018788;BGIOSGA020885;BGIOSGA022620;BGIOSGA024440;BGIOSGA029611;BGIOSGA029883;BGIOSGA030815;BGIOSGA031837;BGIOSGA031838	K00029+K15919+K11517+K01913+K15633+K15633+K00615+K00850+K03841+K00031+K00948+K00161+K00036+K00850+K00235+K00814+K00927+K00927
Phenylalanine metabolism	ko00360	2	87	377	11646	BGIOSGA014703;BGIOSGA021287	K10775+K00815
Protein export	ko03060	4	99	377	11646	BGIOSGA001569;BGIOSGA010193;BGIOSGA013926;BGIOSGA017746	K03118+K03116+K03217+K03106
Plant-pathogen interaction	ko04626	36	1315	377	11646	BGIOSGA001917;BGIOSGA003367;BGIOSGA006168;BGIOSGA007101;BGIOSGA007130;BGIOSGA007286;BGIOSGA008433;BGIOSGA008480;BGIOSGA009117;BGIOSGA009809;BGIOSGA011172;BGIOSGA012902;BGIOSGA013282;BGIOSGA015767;BGIOSGA017440;BGIOSGA017858;BGIOSGA018982;BGIOSGA021497;BGIOSGA021845;BGIOSGA021935;BGIOSGA022291;BGIOSGA022292;BGIOSGA023159;BGIOSGA024877;BGIOSGA025695;BGIOSGA026454;BGIOSGA027507;BGIOSGA029090;BGIOSGA…	K13457+K13457+K13459+K13420+K16224+K13416+K13457+K13457+K13414+K15397+K18878+K13457+K13457+K04079+K13449+K13457+K18878+K15397+K13457+K13457+K13457+K13457+K13420+K13416+K01373+K13430+K13457+K13466+K13412+K13459+K13448+K13413+K13457+K13457+K13420+K13466
Stilbenoid, diarylheptanoid and gingerol biosynthesis	ko00945	1	102	377	11646	BGIOSGA034110	K16040
Mismatch repair	ko03430	9	103	377	11646	BGIOSGA002726;BGIOSGA006140;BGIOSGA007022;BGIOSGA014757;BGIOSGA019037;BGIOSGA021118;BGIOSGA029309;BGIOSGA036854;BGIOSGA037089	K07466+K10858+K07456+K08737+K07466+K07466+K08739+K07466+K10755
Valine, leucine and isoleucine degradation	ko00280	1	132	377	11646	BGIOSGA013062	K01968
Tryptophan metabolism	ko00380	3	154	377	11646	BGIOSGA009667;BGIOSGA009671;Oryza_sativa_newGene_3486	K11817+K11817+K11816
Plant hormone signal transduction	ko04075	24	797	377	11646	BGIOSGA003292;BGIOSGA004140;BGIOSGA006472;BGIOSGA007286;BGIOSGA008478;BGIOSGA010254;BGIOSGA010605;BGIOSGA011781;BGIOSGA016529;BGIOSGA016530;BGIOSGA017440;BGIOSGA017524;BGIOSGA017659;BGIOSGA019942;BGIOSGA022424;BGIOSGA023696;BGIOSGA024877;BGIOSGA028831;BGIOSGA030899;BGIOSGA031572;BGIOSGA033974;BGIOSGA034523;BGIOSGA035923;BGIOSGA036796	K14484+K14497+K14488+K13416+K14514+K14498+K14498+K14500+K14514+K14514+K13449+K14497+K14497+K14431+K14510+K14491+K13416+K14432+K14432+K14488+K13413+K14494+K14498+K14491
alpha-Linolenic acid metabolism	ko00592	4	127	377	11646	BGIOSGA011889;BGIOSGA016214;BGIOSGA016745;BGIOSGA026352	K01723+K00224+K16818+K16818
Valine, leucine and isoleucine biosynthesis	ko00290	1	50	377	11646	BGIOSGA004125	K00053
Starch and sucrose metabolism	ko00500	11	504	377	11646	BGIOSGA000131;BGIOSGA008160;BGIOSGA010770;BGIOSGA011829;BGIOSGA012736;BGIOSGA020107;BGIOSGA028602;BGIOSGA028759;BGIOSGA032050;BGIOSGA032052;BGIOSGA033011	K19891+K19892+K00695+K01177+K19892+K19891+K01179+K16055+K01210+K01210+K00703
Autophagy - other	ko04136	3	64	377	11646	BGIOSGA011740;BGIOSGA034445;BGIOSGA034446	K08269+K08331+K08331
Tropane, piperidine and pyridine alkaloid biosynthesis	ko00960	1	59	377	11646	BGIOSGA021287	K00815
Biosynthesis of amino acids	ko01230	15	471	377	11646	BGIOSGA004125;BGIOSGA010942;BGIOSGA012554;BGIOSGA012556;BGIOSGA016021;BGIOSGA016582;BGIOSGA018788;BGIOSGA020146;BGIOSGA020330;BGIOSGA020885;BGIOSGA029611;BGIOSGA030815;BGIOSGA031387;BGIOSGA031837;BGIOSGA031838	K00053+K01953+K15633+K15633+K00615+K00850+K00031+K14152+K00264+K00948+K00850+K00814+K01626+K00927+K00927
Isoflavonoid biosynthesis	ko00943	3	24	377	11646	BGIOSGA006467;BGIOSGA013602;BGIOSGA013604	K13264+K13260+K13260
Diterpenoid biosynthesis	ko00904	2	138	377	11646	BGIOSGA010447;BGIOSGA026061	K16084+K13070
Glycosphingolipid biosynthesis - ganglio series	ko00604	1	43	377	11646	BGIOSGA031172	K12309
Sulfur relay system	ko04122	2	23	377	11646	BGIOSGA030542;BGIOSGA037452	K04487+K03639
Cysteine and methionine metabolism	ko00270	7	216	377	11646	BGIOSGA000732;BGIOSGA011855;BGIOSGA012162;BGIOSGA019114;BGIOSGA019999;BGIOSGA021287;BGIOSGA031908	K00547+K00558+K00558+K01919+K17398+K00815+K08967
Ribosome biogenesis in eukaryotes	ko03008	10	165	377	11646	BGIOSGA005691;BGIOSGA009503;BGIOSGA011872;BGIOSGA013847;BGIOSGA020472;BGIOSGA021736;BGIOSGA027848;BGIOSGA035821;BGIOSGA037770;Oryza_sativa_newGene_3441	K11129+K11108+K14556+K14573+K14544+K06943+K14574+K14539+K14552+K06943
2-Oxocarboxylic acid metabolism	ko01210	3	148	377	11646	BGIOSGA004125;BGIOSGA018788;BGIOSGA030815	K00053+K00031+K00814
Spliceosome	ko03040	25	400	377	11646	BGIOSGA000256;BGIOSGA003203;BGIOSGA003370;BGIOSGA004210;BGIOSGA008208;BGIOSGA010048;BGIOSGA010958;BGIOSGA011002;BGIOSGA012810;BGIOSGA013544;BGIOSGA017916;BGIOSGA018122;BGIOSGA018755;BGIOSGA018758;BGIOSGA021295;BGIOSGA021823;BGIOSGA021833;BGIOSGA023019;BGIOSGA023822;BGIOSGA026180;BGIOSGA026201;BGIOSGA027917;BGIOSGA029511;BGIOSGA029781;BGIOSGA037984	K12865+K12855+K12890+K12827+K12828+K12885+K12896+K03283+K12816+K12854+K03283+K12813+K12856+K12896+K12818+K12872+K12856+K12869+K12867+K12875+K12900+K12819+K03283+K12847+K10599
Fatty acid biosynthesis	ko00061	2	100	377	11646	BGIOSGA000023;BGIOSGA018845	K03921+K00059
Sulfur metabolism	ko00920	2	89	377	11646	BGIOSGA020609;BGIOSGA035232	K02045+K00988
Lysine degradation	ko00310	2	98	377	11646	BGIOSGA034571;BGIOSGA036697	K11420+K11420
Nicotinate and nicotinamide metabolism	ko00760	4	46	377	11646	BGIOSGA013885;BGIOSGA034360;BGIOSGA034361;BGIOSGA036526	K18551+K00858+K00858+K11414
Inositol phosphate metabolism	ko00562	6	171	377	11646	BGIOSGA013824;BGIOSGA014173;BGIOSGA017414;BGIOSGA026557;BGIOSGA027891;BGIOSGA029593	K03103+K10572+K00921+K01765+K19801+K13711
Basal transcription factors	ko03022	2	64	377	11646	BGIOSGA004105;BGIOSGA036657	K03132+K03136
Other glycan degradation	ko00511	2	121	377	11646	BGIOSGA031172;BGIOSGA031703	K12309+K17108
Flavonoid biosynthesis	ko00941	2	176	377	11646	BGIOSGA017698;BGIOSGA023734	K22845+K13080
Glycerolipid metabolism	ko00561	6	172	377	11646	BGIOSGA000693;BGIOSGA002737;BGIOSGA012913;BGIOSGA019149;BGIOSGA022812;BGIOSGA033188	K00901+K18693+K00901+K22849+K22848+K07407
Pyruvate metabolism	ko00620	3	164	377	11646	BGIOSGA004441;BGIOSGA011513;BGIOSGA022620	K00029+K01913+K00161
Indole alkaloid biosynthesis	ko00901	1	22	377	11646	BGIOSGA026125	K01757
Purine metabolism	ko00230	6	197	377	11646	BGIOSGA003759;BGIOSGA012924;BGIOSGA020885;BGIOSGA028795;BGIOSGA035232;BGIOSGA038950	K00759+K00106+K00948+K00951+K00988+K01768
Phagosome	ko04145	1	117	377	11646	BGIOSGA017414	K00921
Peroxisome	ko04146	6	187	377	11646	BGIOSGA005120;BGIOSGA010906;BGIOSGA012924;BGIOSGA013855;BGIOSGA018788;BGIOSGA029464	K11517+K13356+K00106+K08726+K00031+K13354
Fatty acid metabolism	ko01212	2	168	377	11646	BGIOSGA000023;BGIOSGA018845	K03921+K00059
Fructose and mannose metabolism	ko00051	4	116	377	11646	BGIOSGA013860;BGIOSGA016582;BGIOSGA017892;BGIOSGA029611	K19355+K00850+K03841+K00850
Fatty acid elongation	ko00062	2	80	377	11646	BGIOSGA009809;BGIOSGA021497	K15397+K15397
Glyoxylate and dicarboxylate metabolism	ko00630	5	172	377	11646	BGIOSGA004791;BGIOSGA005120;BGIOSGA011074;BGIOSGA011513;BGIOSGA024883	K15919+K11517+K22133+K01913+K22133
Phosphatidylinositol signaling system	ko04070	6	179	377	11646	BGIOSGA000693;BGIOSGA012913;BGIOSGA014173;BGIOSGA017414;BGIOSGA027891;BGIOSGA029593	K00901+K00901+K10572+K00921+K19801+K13711
Ubiquitin mediated proteolysis	ko04120	8	294	377	11646	BGIOSGA001613;BGIOSGA003530;BGIOSGA004794;BGIOSGA007082;BGIOSGA019903;BGIOSGA026177;BGIOSGA027278;BGIOSGA037984	K04506+K03347+K10615+K08770+K03875+K03094+K10140+K10599
Taurine and hypotaurine metabolism	ko00430	1	19	377	11646	BGIOSGA026849	K01580
Histidine metabolism	ko00340	1	46	377	11646	BGIOSGA020146	K14152
