# Supplementary material for: Comparative transcriptomic analysis provides insights into the molecular basis underlying pre-harvest sprouting in rice
Source: BMC Genomics. 2022 Nov 24;23:771. doi: 10.1186/s12864-022-08998-4 (PMC9701047; doi:10.1186/s12864-022-08998-4)
Supplement: Supplementary file 7 — Additional file 7: Table S6. The results of KEGG enrichment of DEGs in MXXZ-T vs. MXXZ-C. [file 12864_2022_8998_MOESM7_ESM.xls]

## Sheet: All annotated DEGs
Table S6-1 The results of KEGG enrichment of all annotated DEGs in MXXZ-T vs. MXXZ-C
#Pathway	ko_ID	DEgene	gene	DEgene_all	gene_all	gene_ID
alpha-Linolenic acid metabolism	ko00592	13	127	1377	11646	BGIOSGA006248;BGIOSGA007983;BGIOSGA009755;BGIOSGA011980;BGIOSGA016214;BGIOSGA019284;BGIOSGA019704;BGIOSGA021667;BGIOSGA021669;BGIOSGA021675;BGIOSGA026352;BGIOSGA034309;BGIOSGA034312	K05894+K22389+K01723+K00454+K00224+K00232+K10527+K05894+K05894+K05894+K16818+K18857+K18857
beta-Alanine metabolism	ko00410	6	84	1377	11646	BGIOSGA005685;BGIOSGA008719;BGIOSGA011127;BGIOSGA012193;BGIOSGA019284;BGIOSGA019404	K00128+K00128+K00276+K01580+K00232+K05605
Pantothenate and CoA biosynthesis	ko00770	10	86	1377	11646	BGIOSGA000276;BGIOSGA002092;BGIOSGA005685;BGIOSGA007554;BGIOSGA008719;BGIOSGA014560;BGIOSGA018591;BGIOSGA028268;BGIOSGA028270;BGIOSGA031144	K01653+K00606+K00128+K00053+K00128+K00826+K01513+K06133+K06133+K09680
mRNA surveillance pathway	ko03015	14	173	1377	11646	BGIOSGA001941;BGIOSGA002263;BGIOSGA002844;BGIOSGA003734;BGIOSGA005094;BGIOSGA005610;BGIOSGA005716;BGIOSGA013766;BGIOSGA014069;BGIOSGA019747;BGIOSGA020329;BGIOSGA022558;BGIOSGA023541;BGIOSGA027018	K14399+K11584+K13098+K12812+K14399+K14399+K11584+K04382+K13126+K03265+K11584+K14396+K14407+K14397
Glyoxylate and dicarboxylate metabolism	ko00630	27	172	1377	11646	BGIOSGA003450;BGIOSGA003762;BGIOSGA004791;BGIOSGA005120;BGIOSGA006961;BGIOSGA007252;BGIOSGA007314;BGIOSGA007415;BGIOSGA008156;BGIOSGA009738;BGIOSGA010892;BGIOSGA010893;BGIOSGA011074;BGIOSGA011492;BGIOSGA011513;BGIOSGA011520;BGIOSGA013505;BGIOSGA013683;BGIOSGA013686;BGIOSGA016334;BGIOSGA017163;BGIOSGA018775;BGIOSGA020897;BGIOSGA026138;BGIOSGA026932;BGIOSGA033347;BGIOSGA037257	K01913+K00600+K15919+K11517+K01647+K03781+K15893+K15919+K22133+K00026+K01913+K01913+K22133+K01681+K01913+K03781+K00382+K11517+K11517+K01895+K11517+K00382+K00281+K11517+K00026+K15893+K01602
Glycolysis / Gluconeogenesis	ko00010	64	260	1377	11646	BGIOSGA000142;BGIOSGA000301;BGIOSGA000859;BGIOSGA001898;BGIOSGA002397;BGIOSGA003450;BGIOSGA004691;BGIOSGA004693;BGIOSGA004775;BGIOSGA004776;BGIOSGA005685;BGIOSGA007342;BGIOSGA007623;BGIOSGA008564;BGIOSGA008719;BGIOSGA010078;BGIOSGA010483;BGIOSGA010484;BGIOSGA010892;BGIOSGA010893;BGIOSGA010938;BGIOSGA011083;BGIOSGA011290;BGIOSGA011513;BGIOSGA012554;BGIOSGA013212;BGIOSGA013505;BGIOSGA013652;BGIOSGA…	K00844+K01623+K00850+K00873+K01803+K01913+K15633+K15633+K01803+K01803+K00128+K00016+K00927+K00134+K00128+K00873+K01006+K01006+K01913+K01913+K01568+K01610+K00895+K01913+K15633+K00162+K00382+K01810+K00873+K01895+K00850+K00134+K01803+K01792+K00002+K00382+K00850+K01623+K01568+K01568+K00850+K00895+K00161+K01810+K01623+K00844+K00895+K00627+K00895+K00131+K00850+K00627+K00927+K00927+K00927+K00850+K01610+…
Glycosaminoglycan degradation	ko00531	7	60	1377	11646	BGIOSGA000195;BGIOSGA003832;BGIOSGA004907;BGIOSGA026514;BGIOSGA030871;BGIOSGA031911;BGIOSGA037666	K10532+K12309+K12309+K12309+K12309+K12309+K07964
Protein export	ko03060	7	99	1377	11646	BGIOSGA001569;BGIOSGA002295;BGIOSGA004520;BGIOSGA009763;BGIOSGA012106;BGIOSGA012438;BGIOSGA017746	K03118+K09648+K03100+K03100+K10956+K10956+K03106
Arginine and proline metabolism	ko00330	13	110	1377	11646	BGIOSGA004801;BGIOSGA005685;BGIOSGA008607;BGIOSGA008719;BGIOSGA009618;BGIOSGA009619;BGIOSGA013611;BGIOSGA017663;BGIOSGA017731;BGIOSGA021074;BGIOSGA023029;BGIOSGA024672;BGIOSGA033417	K12657+K00128+K01611+K00128+K00472+K00472+K00472+K00294+K01259+K14455+K00797+K00472+K00318
Glycosphingolipid biosynthesis - globo and isoglobo series	ko00603	2	17	1377	11646	BGIOSGA009747;BGIOSGA033188	K07407+K07407
Monoterpenoid biosynthesis	ko00902	1	16	1377	11646	BGIOSGA031648	K15086
Terpenoid backbone biosynthesis	ko00900	9	79	1377	11646	BGIOSGA000549;BGIOSGA000974;BGIOSGA007277;BGIOSGA011729;BGIOSGA017419;BGIOSGA017637;BGIOSGA022383;BGIOSGA031013;BGIOSGA036808	K15892+K00787+K01597+K01641+K05906+K00787+K11778+K00021+K15892
Nitrogen metabolism	ko00910	12	66	1377	11646	BGIOSGA001013;BGIOSGA004285;BGIOSGA005531;BGIOSGA005555;BGIOSGA009656;BGIOSGA016863;BGIOSGA026830;BGIOSGA026840;BGIOSGA026841;BGIOSGA026842;BGIOSGA028821;BGIOSGA029643	K00264+K02575+K10534+K00366+K00261+K00261+K01674+K10534+K10534+K10534+K10534+K01674
Isoflavonoid biosynthesis	ko00943	6	24	1377	11646	BGIOSGA005345;BGIOSGA006467;BGIOSGA013602;BGIOSGA013604;BGIOSGA020770;BGIOSGA022290	K13264+K13264+K13260+K13260+K13265+K13264
Circadian rhythm - plant	ko04712	14	127	1377	11646	BGIOSGA002246;BGIOSGA005408;BGIOSGA005828;BGIOSGA007657;BGIOSGA008474;BGIOSGA008576;BGIOSGA012614;BGIOSGA014483;BGIOSGA020501;BGIOSGA020708;BGIOSGA027780;BGIOSGA030959;BGIOSGA037460;Oryza_sativa_newGene_4514	K12124+K12126+K12133+K12135+K12118+K12126+K12135+K12133+K12133+K12133+K12126+K16222+K12126+K03097
Ether lipid metabolism	ko00565	4	51	1377	11646	BGIOSGA000088;BGIOSGA001799;BGIOSGA018725;BGIOSGA031184	K01114+K01115+K01115+K01115
Phenylalanine metabolism	ko00360	4	87	1377	11646	BGIOSGA005999;BGIOSGA011127;BGIOSGA014703;BGIOSGA021074	K10775+K00276+K10775+K14455
Caffeine metabolism	ko00232	2	7	1377	11646	BGIOSGA000438;BGIOSGA012924	K00365+K00106
Phagosome	ko04145	16	117	1377	11646	BGIOSGA000920;BGIOSGA001879;BGIOSGA003048;BGIOSGA004145;BGIOSGA004310;BGIOSGA004644;BGIOSGA007615;BGIOSGA011667;BGIOSGA012106;BGIOSGA012438;BGIOSGA017414;BGIOSGA020178;BGIOSGA025994;BGIOSGA030558;BGIOSGA032626;BGIOSGA035072	K07897+K07375+K07897+K02150+K02147+K07375+K07375+K07375+K10956+K10956+K00921+K04392+K07374+K07897+K02154+K07374
Inositol phosphate metabolism	ko00562	22	171	1377	11646	BGIOSGA000088;BGIOSGA000606;BGIOSGA002397;BGIOSGA002681;BGIOSGA004775;BGIOSGA004776;BGIOSGA008174;BGIOSGA008331;BGIOSGA010944;BGIOSGA012174;BGIOSGA013259;BGIOSGA013495;BGIOSGA014173;BGIOSGA016813;BGIOSGA017414;BGIOSGA018937;BGIOSGA027891;BGIOSGA028178;BGIOSGA029024;BGIOSGA029430;BGIOSGA029593;BGIOSGA036508	K01114+K24221+K01803+K18081+K01803+K01803+K00913+K00915+K21797+K00913+K24221+K00913+K10572+K01803+K00921+K24221+K19801+K18081+K01099+K01765+K13711+K15422
Arachidonic acid metabolism	ko00590	9	48	1377	11646	BGIOSGA003172;BGIOSGA003173;BGIOSGA013855;BGIOSGA013856;BGIOSGA017378;BGIOSGA017640;BGIOSGA022438;BGIOSGA031614;BGIOSGA034146	K08726+K08726+K08726+K08726+K00432+K08726+K00432+K08726+K00432
Autophagy - other	ko04136	3	64	1377	11646	BGIOSGA007021;BGIOSGA011113;BGIOSGA013766	K08330+K17907+K04382
Sphingolipid metabolism	ko00600	18	92	1377	11646	BGIOSGA000201;BGIOSGA000202;BGIOSGA003832;BGIOSGA004907;BGIOSGA008691;BGIOSGA009243;BGIOSGA009747;BGIOSGA016850;BGIOSGA021618;BGIOSGA025946;BGIOSGA026514;BGIOSGA027769;BGIOSGA030644;BGIOSGA030871;BGIOSGA031703;BGIOSGA031911;BGIOSGA033188;BGIOSGA035213	K00654+K00654+K12309+K12309+K04712+K00654+K07407+K04718+K04713+K04718+K12309+K17108+K04710+K12309+K17108+K12309+K07407+K00654
Lysine biosynthesis	ko00300	6	36	1377	11646	BGIOSGA001029;BGIOSGA006117;BGIOSGA013607;BGIOSGA013949;BGIOSGA013950;BGIOSGA027143	K00928+K00003+K00133+K00928+K00928+K12524
Steroid biosynthesis	ko00100	7	58	1377	11646	BGIOSGA002138;BGIOSGA002719;BGIOSGA009601;BGIOSGA011803;BGIOSGA024996;BGIOSGA026594;BGIOSGA035168	K09832+K00227+K00559+K08242+K14424+K01052+K08246
ABC transporters	ko02010	27	279	1377	11646	BGIOSGA000277;BGIOSGA000310;BGIOSGA001856;BGIOSGA003480;BGIOSGA003698;BGIOSGA004262;BGIOSGA005802;BGIOSGA006983;BGIOSGA007764;BGIOSGA011987;BGIOSGA014025;BGIOSGA014966;BGIOSGA015573;BGIOSGA016801;BGIOSGA019320;BGIOSGA020307;BGIOSGA020609;BGIOSGA020960;BGIOSGA021866;BGIOSGA022018;BGIOSGA022416;BGIOSGA028618;BGIOSGA029208;BGIOSGA029962;BGIOSGA033195;BGIOSGA035562;BGIOSGA035564	K05656+K05666+K05658+K05658+K05658+K05658+K05658+K05658+K08712+K05658+K05681+K05658+K05665+K05681+K05665+K05658+K02045+K05643+K05666+K05663+K05658+K05643+K05658+K08712+K05681+K08712+K05681
Thiamine metabolism	ko00730	6	46	1377	11646	BGIOSGA008132;BGIOSGA010885;BGIOSGA013327;BGIOSGA025849;BGIOSGA030542;Oryza_sativa_newGene_3075	K22911+K20896+K03147+K03146+K04487+K00949
Amino sugar and nucleotide sugar metabolism	ko00520	58	275	1377	11646	BGIOSGA000142;BGIOSGA000339;BGIOSGA000603;BGIOSGA002284;BGIOSGA004671;BGIOSGA005660;BGIOSGA006087;BGIOSGA006429;BGIOSGA007152;BGIOSGA010291;BGIOSGA010297;BGIOSGA010809;BGIOSGA010845;BGIOSGA010980;BGIOSGA011034;BGIOSGA012337;BGIOSGA012642;BGIOSGA013592;BGIOSGA013652;BGIOSGA014361;BGIOSGA014384;BGIOSGA014807;BGIOSGA017490;BGIOSGA018236;BGIOSGA018237;BGIOSGA019833;BGIOSGA020640;BGIOSGA020641;BGIOSGA…	K00844+K00847+K00326+K00326+K00770+K13379+K01183+K13648+K12446+K13379+K13379+K13648+K01209+K08678+K00966+K08678+K01097+K00012+K01810+K00972+K18677+K01183+K00975+K10046+K10046+K20547+K01183+K01183+K13648+K01810+K13648+K00844+K13379+K13648+K08679+K08679+K01183+K01784+K12448+K01183+K01183+K08679+K01183+K01183+K01183+K01183+K01183+K13648+K01183+K01183+K01183+K01183+K01183+K01183+K13648+K01209+K00012+…
Sulfur relay system	ko04122	2	23	1377	11646	BGIOSGA007614;BGIOSGA030542	K01011+K04487
Cysteine and methionine metabolism	ko00270	28	216	1377	11646	BGIOSGA000732;BGIOSGA001029;BGIOSGA006117;BGIOSGA007342;BGIOSGA007614;BGIOSGA008607;BGIOSGA009738;BGIOSGA011897;BGIOSGA011915;BGIOSGA012162;BGIOSGA013607;BGIOSGA013949;BGIOSGA013950;BGIOSGA014129;BGIOSGA014511;BGIOSGA014560;BGIOSGA015619;BGIOSGA017255;BGIOSGA021074;BGIOSGA022325;BGIOSGA023029;BGIOSGA026932;BGIOSGA027143;BGIOSGA028733;BGIOSGA030891;BGIOSGA031550;BGIOSGA031909;BGIOSGA035012	K00547+K00928+K00003+K00016+K01011+K01611+K00026+K00831+K08967+K00558+K00133+K00928+K00928+K00899+K20772+K00826+K13034+K00058+K14455+K01738+K00797+K00026+K12524+K22846+K23977+K01761+K08967+K08963
Oxidative phosphorylation	ko00190	18	190	1377	11646	BGIOSGA000048;BGIOSGA000433;BGIOSGA004145;BGIOSGA004310;BGIOSGA006363;BGIOSGA009058;BGIOSGA010860;BGIOSGA010861;BGIOSGA010991;BGIOSGA013360;BGIOSGA016345;BGIOSGA019932;BGIOSGA020251;BGIOSGA028916;BGIOSGA029356;BGIOSGA029883;BGIOSGA032626;BGIOSGA033906	K01535+K01507+K02150+K02147+K00411+K02113+K03884+K03884+K02109+K01535+K03884+K01507+K03940+K02259+K03955+K00235+K02154+K03955
Arginine biosynthesis	ko00220	8	73	1377	11646	BGIOSGA009656;BGIOSGA010486;BGIOSGA011532;BGIOSGA016863;BGIOSGA021074;BGIOSGA024004;BGIOSGA030815;BGIOSGA032845	K00261+K14682+K14677+K00261+K14455+K14682+K00814+K00814
2-Oxocarboxylic acid metabolism	ko01210	20	148	1377	11646	BGIOSGA000276;BGIOSGA001029;BGIOSGA001099;BGIOSGA006961;BGIOSGA007208;BGIOSGA007554;BGIOSGA010486;BGIOSGA011492;BGIOSGA011532;BGIOSGA013607;BGIOSGA013949;BGIOSGA013950;BGIOSGA014560;BGIOSGA014873;BGIOSGA018788;BGIOSGA021074;BGIOSGA024004;BGIOSGA030815;BGIOSGA032845;Oryza_sativa_newGene_5596	K01653+K00928+K00031+K01647+K01703+K00053+K14682+K01681+K14677+K00133+K00928+K00928+K00826+K00030+K00031+K14455+K14682+K00814+K00814+K00030
DNA replication	ko03030	12	109	1377	11646	BGIOSGA002726;BGIOSGA005499;BGIOSGA009238;BGIOSGA016601;BGIOSGA019037;BGIOSGA027559;BGIOSGA034219;BGIOSGA035270;BGIOSGA035384;BGIOSGA036461;BGIOSGA036854;BGIOSGA037252	K07466+K07466+K04802+K10744+K07466+K07466+K10756+K02540+K02540+K10756+K07466+K10756
Pentose and glucuronate interconversions	ko00040	26	235	1377	11646	BGIOSGA000847;BGIOSGA001158;BGIOSGA001797;BGIOSGA003361;BGIOSGA004006;BGIOSGA004591;BGIOSGA006676;BGIOSGA007905;BGIOSGA009882;BGIOSGA011754;BGIOSGA011944;BGIOSGA013592;BGIOSGA014585;BGIOSGA017928;BGIOSGA020292;BGIOSGA023725;BGIOSGA023921;BGIOSGA024379;BGIOSGA024535;BGIOSGA027461;BGIOSGA028767;BGIOSGA031047;BGIOSGA031553;BGIOSGA031946;BGIOSGA033596;BGIOSGA037341	K01051+K01051+K01051+K01051+K01184+K01051+K01051+K01184+K01805+K01184+K01783+K00012+K01051+K00002+K01213+K01051+K01051+K01728+K01184+K01051+K01051+K01783+K01051+K01051+K01184+K00012
Other glycan degradation	ko00511	12	121	1377	11646	BGIOSGA002999;BGIOSGA003411;BGIOSGA003832;BGIOSGA004907;BGIOSGA019360;BGIOSGA021110;BGIOSGA026514;BGIOSGA027769;BGIOSGA030871;BGIOSGA031703;BGIOSGA031911;BGIOSGA032512	K01206+K01206+K12309+K12309+K01206+K01206+K12309+K17108+K12309+K17108+K12309+K01191
Ubiquinone and other terpenoid-quinone biosynthesis	ko00130	11	89	1377	11646	BGIOSGA006502;BGIOSGA008177;BGIOSGA008503;BGIOSGA009484;BGIOSGA013280;BGIOSGA020784;BGIOSGA022336;BGIOSGA024719;BGIOSGA026897;BGIOSGA027707;BGIOSGA032619	K00487+K00487+K14759+K06126+K09833+K09833+K00591+K12502+K01904+K14760+K18534
Taurine and hypotaurine metabolism	ko00430	1	19	1377	11646	BGIOSGA012193	K01580
Base excision repair	ko03410	5	83	1377	11646	BGIOSGA003477;BGIOSGA006335;BGIOSGA009238;BGIOSGA009692;BGIOSGA028801	K10798+K10798+K04802+K10569+K10773
Mismatch repair	ko03430	11	103	1377	11646	BGIOSGA002726;BGIOSGA005499;BGIOSGA007022;BGIOSGA009238;BGIOSGA014757;BGIOSGA019037;BGIOSGA027559;BGIOSGA034219;BGIOSGA036461;BGIOSGA036854;BGIOSGA037252	K07466+K07466+K07456+K04802+K08737+K07466+K07466+K10756+K10756+K07466+K10756
Fatty acid elongation	ko00062	19	80	1377	11646	BGIOSGA002387;BGIOSGA002787;BGIOSGA003684;BGIOSGA006907;BGIOSGA008889;BGIOSGA009809;BGIOSGA011122;BGIOSGA011202;BGIOSGA011921;BGIOSGA011985;BGIOSGA014850;BGIOSGA014851;BGIOSGA016031;BGIOSGA018233;BGIOSGA018235;BGIOSGA021501;BGIOSGA029906;BGIOSGA031109;BGIOSGA033448	K10258+K10703+K15397+K15397+K15397+K15397+K15397+K15397+K15397+K15397+K10251+K10251+K10703+K15397+K15397+K15397+K15397+K15397+K01074
Photosynthesis - antenna proteins	ko00196	7	18	1377	11646	BGIOSGA006945;BGIOSGA013051;BGIOSGA014978;BGIOSGA022800;BGIOSGA025944;BGIOSGA026003;BGIOSGA026930	K08909+K08913+K08917+K08907+K08914+K08908+K08910
Ascorbate and aldarate metabolism	ko00053	16	117	1377	11646	BGIOSGA004993;BGIOSGA005685;BGIOSGA006268;BGIOSGA008719;BGIOSGA013592;BGIOSGA017056;BGIOSGA018236;BGIOSGA018237;BGIOSGA018930;BGIOSGA019063;BGIOSGA029182;BGIOSGA032353;BGIOSGA032357;BGIOSGA033248;BGIOSGA036501;BGIOSGA037341	K14190+K00128+K00434+K00128+K00012+K00434+K10046+K10046+K21888+K21888+K08232+K00423+K00423+K00423+K14190+K00012
Alanine, aspartate and glutamate metabolism	ko00250	16	117	1377	11646	BGIOSGA001013;BGIOSGA007475;BGIOSGA007641;BGIOSGA009656;BGIOSGA010303;BGIOSGA010942;BGIOSGA012193;BGIOSGA013389;BGIOSGA016863;BGIOSGA017663;BGIOSGA019914;BGIOSGA021074;BGIOSGA021489;BGIOSGA022509;BGIOSGA030815;BGIOSGA032845	K00264+K00278+K17761+K00261+K13051+K01953+K01580+K01939+K00261+K00294+K00764+K14455+K01953+K13566+K00814+K00814
Zeatin biosynthesis	ko00908	14	89	1377	11646	BGIOSGA000724;BGIOSGA002195;BGIOSGA002275;BGIOSGA005595;BGIOSGA006902;BGIOSGA007761;BGIOSGA008488;BGIOSGA009079;BGIOSGA014574;BGIOSGA016268;BGIOSGA026166;BGIOSGA026866;BGIOSGA029789;BGIOSGA037675	K00279+K00279+K13496+K23452+K13496+K13496+K23452+K23452+K13495+K13496+K23452+K00279+K10717+K13496
Other types of O-glycan biosynthesis	ko00514	6	27	1377	11646	BGIOSGA000263;BGIOSGA001576;BGIOSGA002503;BGIOSGA002661;BGIOSGA018116;BGIOSGA033298	K09667+K18134+K18134+K20784+K18134+K20783
Tyrosine metabolism	ko00350	4	96	1377	11646	BGIOSGA011127;BGIOSGA021074;BGIOSGA034309;BGIOSGA034312	K00276+K14455+K18857+K18857
Tryptophan metabolism	ko00380	13	154	1377	11646	BGIOSGA002304;BGIOSGA002313;BGIOSGA004401;BGIOSGA005685;BGIOSGA007252;BGIOSGA008719;BGIOSGA009667;BGIOSGA009671;BGIOSGA011520;BGIOSGA013505;BGIOSGA018775;BGIOSGA020354;BGIOSGA021707	K16903+K11816+K11816+K00128+K03781+K00128+K11817+K11817+K03781+K00382+K00382+K16903+K11816
Butanoate metabolism	ko00650	9	78	1377	11646	BGIOSGA000276;BGIOSGA000628;BGIOSGA003450;BGIOSGA007641;BGIOSGA010892;BGIOSGA010893;BGIOSGA011513;BGIOSGA011729;BGIOSGA012193	K01653+K01640+K01913+K17761+K01913+K01913+K01913+K01641+K01580
Protein processing in endoplasmic reticulum	ko04141	47	420	1377	11646	BGIOSGA000519;BGIOSGA000754;BGIOSGA001088;BGIOSGA002137;BGIOSGA002242;BGIOSGA002444;BGIOSGA002722;BGIOSGA002723;BGIOSGA003557;BGIOSGA004481;BGIOSGA004771;BGIOSGA007886;BGIOSGA008080;BGIOSGA009154;BGIOSGA009303;BGIOSGA011002;BGIOSGA011044;BGIOSGA011435;BGIOSGA012106;BGIOSGA012293;BGIOSGA012296;BGIOSGA012438;BGIOSGA013691;BGIOSGA013836;BGIOSGA014186;BGIOSGA014667;BGIOSGA016481;BGIOSGA016567;BGIOSGA…	K10575+K10666+K06689+K04374+K13993+K13993+K13993+K13993+K14015+K04374+K03283+K04374+K14009+K13993+K03283+K03283+K13993+K13525+K10956+K13993+K13993+K10956+K09503+K03283+K10839+K10666+K13993+K14012+K14012+K03283+K14007+K09561+K03283+K06689+K13993+K13993+K06689+K13993+K03094+K03094+K03283+K03283+K03283+K01456+K04554+K07953+K04374
Linoleic acid metabolism	ko00591	1	28	1377	11646	BGIOSGA011980	K00454
Glycosphingolipid biosynthesis - ganglio series	ko00604	5	43	1377	11646	BGIOSGA003832;BGIOSGA004907;BGIOSGA026514;BGIOSGA030871;BGIOSGA031911	K12309+K12309+K12309+K12309+K12309
Limonene and pinene degradation	ko00903	2	16	1377	11646	BGIOSGA005685;BGIOSGA008719	K00128+K00128
Lysine degradation	ko00310	6	98	1377	11646	BGIOSGA005685;BGIOSGA008719;BGIOSGA013505;BGIOSGA018775;BGIOSGA030599;BGIOSGA036697	K00128+K00128+K00382+K00382+K11420+K11420
Glycine, serine and threonine metabolism	ko00260	23	159	1377	11646	BGIOSGA001029;BGIOSGA003762;BGIOSGA004691;BGIOSGA004693;BGIOSGA004791;BGIOSGA006117;BGIOSGA007314;BGIOSGA007415;BGIOSGA011127;BGIOSGA011897;BGIOSGA012554;BGIOSGA013505;BGIOSGA013607;BGIOSGA013949;BGIOSGA013950;BGIOSGA014711;BGIOSGA017255;BGIOSGA018775;BGIOSGA020897;BGIOSGA027143;BGIOSGA033309;BGIOSGA033347;BGIOSGA033670	K00928+K00600+K15633+K15633+K15919+K00003+K15893+K15919+K00276+K00831+K15633+K00382+K00133+K00928+K00928+K01620+K00058+K00382+K00281+K12524+K00108+K15893+K01079
Plant-pathogen interaction	ko04626	165	1315	1377	11646	BGIOSGA000071;BGIOSGA000116;BGIOSGA000199;BGIOSGA000262;BGIOSGA000697;BGIOSGA000853;BGIOSGA001047;BGIOSGA001049;BGIOSGA001090;BGIOSGA001257;BGIOSGA001917;BGIOSGA002392;BGIOSGA002446;BGIOSGA002525;BGIOSGA002745;BGIOSGA002805;BGIOSGA002961;BGIOSGA003656;BGIOSGA003684;BGIOSGA003724;BGIOSGA003728;BGIOSGA003930;BGIOSGA004017;BGIOSGA004722;BGIOSGA005080;BGIOSGA005203;BGIOSGA005204;BGIOSGA005467;BGIOSGA…	K13430+K13457+K13430+K18878+K05391+K13429+K13420+K13459+K13434+K13448+K13457+K13457+K13448+K13430+K16224+K13420+K13420+K13457+K15397+K13429+K13457+K13457+K13412+K13424+K13436+K13416+K02183+K13413+K18878+K13459+K13457+K13457+K15397+K13420+K13466+K13457+K13429+K13457+K13430+K13457+K15397+K13414+K13436+K13436+K15397+K13459+K15397+K18878+K15397+K05391+K13473+K13457+K15397+K15397+K13436+K13435+K16225+…
C5-Branched dibasic acid metabolism	ko00660	2	24	1377	11646	BGIOSGA000276;BGIOSGA007208	K01653+K01703
Carotenoid biosynthesis	ko00906	13	80	1377	11646	BGIOSGA007636;BGIOSGA008626;BGIOSGA009468;BGIOSGA011882;BGIOSGA011994;BGIOSGA012433;BGIOSGA013214;BGIOSGA015219;BGIOSGA026329;BGIOSGA033349;BGIOSGA034717;BGIOSGA037804;Oryza_sativa_newGene_294	K15747+K02293+K09835+K09838+K02293+K09841+K09840+K09839+K09841+K15746+K09838+K09840+K15747
Glycerophospholipid metabolism	ko00564	25	219	1377	11646	BGIOSGA000026;BGIOSGA000088;BGIOSGA000468;BGIOSGA000693;BGIOSGA000901;BGIOSGA000911;BGIOSGA001799;BGIOSGA002655;BGIOSGA004256;BGIOSGA005137;BGIOSGA007983;BGIOSGA008519;BGIOSGA011168;BGIOSGA012913;BGIOSGA014953;BGIOSGA016300;BGIOSGA017173;BGIOSGA017202;BGIOSGA018725;BGIOSGA026352;BGIOSGA027224;BGIOSGA030831;BGIOSGA031184;BGIOSGA034595;BGIOSGA036736	K00006+K01114+K13508+K00901+K06124+K14156+K01115+K08730+K05929+K00006+K22389+K01126+K06129+K00901+K06129+K18696+K13509+K00901+K01115+K16818+K01613+K00894+K01115+K00967+K00967
Citrate cycle (TCA cycle)	ko00020	21	92	1377	11646	BGIOSGA001099;BGIOSGA001820;BGIOSGA006961;BGIOSGA009738;BGIOSGA011083;BGIOSGA011492;BGIOSGA013212;BGIOSGA013505;BGIOSGA014873;BGIOSGA016279;BGIOSGA018775;BGIOSGA018788;BGIOSGA022620;BGIOSGA026932;BGIOSGA026941;BGIOSGA029780;BGIOSGA029883;BGIOSGA032182;BGIOSGA035708;BGIOSGA037802;Oryza_sativa_newGene_5596	K00031+K01648+K01647+K00026+K01610+K01681+K00162+K00382+K00030+K00164+K00382+K00031+K00161+K00026+K00627+K00627+K00235+K01610+K01648+K00162+K00030
Carbon fixation in photosynthetic organisms	ko00710	33	135	1377	11646	BGIOSGA000301;BGIOSGA002229;BGIOSGA002397;BGIOSGA004441;BGIOSGA004775;BGIOSGA004776;BGIOSGA007623;BGIOSGA008564;BGIOSGA008865;BGIOSGA009738;BGIOSGA010483;BGIOSGA010484;BGIOSGA011083;BGIOSGA011944;BGIOSGA014433;BGIOSGA016021;BGIOSGA016111;BGIOSGA016636;BGIOSGA016813;BGIOSGA018670;BGIOSGA019844;BGIOSGA021074;BGIOSGA023247;BGIOSGA026932;BGIOSGA030012;BGIOSGA030815;BGIOSGA031047;BGIOSGA031835;BGIOSGA…	K01623+K00029+K01803+K00029+K01803+K01803+K00927+K00134+K00855+K00026+K01006+K01006+K01610+K01783+K00855+K00615+K01807+K00134+K01803+K00029+K01623+K14455+K01623+K00026+K01595+K00814+K01783+K00927+K00927+K00927+K01610+K00814+K01602
Various types of N-glycan biosynthesis	ko00513	3	54	1377	11646	BGIOSGA006205;BGIOSGA022582;BGIOSGA028776	K14412+K14413+K07441
Glucosinolate biosynthesis	ko00966	2	28	1377	11646	BGIOSGA007208;BGIOSGA014560	K01703+K00826
Nucleotide excision repair	ko03420	13	134	1377	11646	BGIOSGA002726;BGIOSGA005499;BGIOSGA009238;BGIOSGA012074;BGIOSGA014186;BGIOSGA019037;BGIOSGA022395;BGIOSGA027278;BGIOSGA027559;BGIOSGA034219;BGIOSGA036461;BGIOSGA036854;BGIOSGA037252	K07466+K07466+K04802+K10846+K10839+K07466+K10842+K10140+K07466+K10756+K10756+K07466+K10756
Ribosome biogenesis in eukaryotes	ko03008	7	165	1377	11646	BGIOSGA010573;BGIOSGA010733;BGIOSGA013117;BGIOSGA020472;BGIOSGA027848;BGIOSGA031351;Oryza_sativa_newGene_4514	K14565+K14565+K14521+K14544+K14574+K07562+K03097
Synthesis and degradation of ketone bodies	ko00072	2	18	1377	11646	BGIOSGA000628;BGIOSGA011729	K01640+K01641
Biotin metabolism	ko00780	7	53	1377	11646	BGIOSGA001431;BGIOSGA015233;BGIOSGA018845;BGIOSGA021732;BGIOSGA023905;BGIOSGA027438;BGIOSGA028458	K00652+K00059+K00059+K09458+K09458+K02372+K00208
Lipoic acid metabolism	ko00785	2	8	1377	11646	BGIOSGA004525;BGIOSGA020168	K03644+K03644
Diterpenoid biosynthesis	ko00904	9	138	1377	11646	BGIOSGA007691;BGIOSGA010447;BGIOSGA013982;BGIOSGA013985;BGIOSGA015151;BGIOSGA017571;BGIOSGA026061;BGIOSGA028809;Oryza_sativa_newGene_7096	K16083+K16084+K05282+K05282+K13070+K04125+K13070+K16084+K04125
Ubiquitin mediated proteolysis	ko04120	27	294	1377	11646	BGIOSGA000519;BGIOSGA001088;BGIOSGA004794;BGIOSGA007844;BGIOSGA008988;BGIOSGA010737;BGIOSGA010930;BGIOSGA011743;BGIOSGA012449;BGIOSGA013078;BGIOSGA017301;BGIOSGA017926;BGIOSGA018974;BGIOSGA019903;BGIOSGA021171;BGIOSGA022341;BGIOSGA023476;BGIOSGA026176;BGIOSGA026177;BGIOSGA027278;BGIOSGA030049;BGIOSGA030660;BGIOSGA030996;BGIOSGA031779;BGIOSGA033308;BGIOSGA035175;BGIOSGA037984	K10575+K06689+K10615+K10260+K10260+K10144+K03178+K10577+K03358+K10615+K10614+K10615+K09561+K03875+K06689+K06689+K08770+K03094+K03094+K10140+K10581+K10260+K02927+K10144+K03363+K04554+K10599
Purine metabolism	ko00230	25	197	1377	11646	BGIOSGA000438;BGIOSGA001898;BGIOSGA003759;BGIOSGA008617;BGIOSGA008869;BGIOSGA010078;BGIOSGA012924;BGIOSGA013389;BGIOSGA014088;BGIOSGA018591;BGIOSGA019009;BGIOSGA019914;BGIOSGA020721;BGIOSGA020885;BGIOSGA021510;BGIOSGA022222;BGIOSGA028795;BGIOSGA030785;BGIOSGA030846;BGIOSGA033488;BGIOSGA034500;BGIOSGA035008;BGIOSGA036091;BGIOSGA036477;BGIOSGA036640	K00365+K00873+K00759+K00759+K00951+K00873+K00106+K01939+K00873+K01513+K01952+K00764+K02083+K00948+K10808+K10808+K00951+K01081+K00951+K00856+K00873+K00873+K00942+K01945+K00873
Fatty acid degradation	ko00071	9	109	1377	11646	BGIOSGA005685;BGIOSGA008719;BGIOSGA009453;BGIOSGA018867;BGIOSGA019284;BGIOSGA019704;BGIOSGA034309;BGIOSGA034312;BGIOSGA034885	K00128+K00128+K01897+K01897+K00232+K10527+K18857+K18857+K01897
RNA degradation	ko03018	16	204	1377	11646	BGIOSGA000859;BGIOSGA002654;BGIOSGA005513;BGIOSGA011582;BGIOSGA014069;BGIOSGA014944;BGIOSGA016518;BGIOSGA016582;BGIOSGA017385;BGIOSGA019317;BGIOSGA020219;BGIOSGA025460;BGIOSGA029611;BGIOSGA031462;BGIOSGA031955;BGIOSGA032247	K00850+K14442+K04043+K04043+K13126+K10643+K04077+K00850+K12581+K00850+K00850+K12611+K00850+K12600+K00850+K01689
Benzoxazinoid biosynthesis	ko00402	1	38	1377	11646	BGIOSGA027790	K13223
Cutin, suberine and wax biosynthesis	ko00073	15	97	1377	11646	BGIOSGA000102;BGIOSGA002556;BGIOSGA002901;BGIOSGA006020;BGIOSGA007025;BGIOSGA011823;BGIOSGA011938;BGIOSGA014557;BGIOSGA014736;BGIOSGA022329;BGIOSGA023388;BGIOSGA023471;BGIOSGA029184;BGIOSGA030792;BGIOSGA040520	K20769+K15400+K15402+K15404+K15404+K15402+K13356+K15398+K17991+K15400+K15404+K21995+K13356+K15404+K13407
Plant hormone signal transduction	ko04075	114	797	1377	11646	BGIOSGA000228;BGIOSGA000907;BGIOSGA001121;BGIOSGA002262;BGIOSGA002350;BGIOSGA004140;BGIOSGA004697;BGIOSGA004778;BGIOSGA004826;BGIOSGA005203;BGIOSGA005408;BGIOSGA005467;BGIOSGA005551;BGIOSGA005912;BGIOSGA006820;BGIOSGA006827;BGIOSGA006930;BGIOSGA007153;BGIOSGA007903;BGIOSGA008478;BGIOSGA008576;BGIOSGA008657;BGIOSGA010254;BGIOSGA010605;BGIOSGA010919;BGIOSGA011032;BGIOSGA011314;BGIOSGA012436;BGIOSGA…	K14489+K13415+K14494+K14484+K14431+K14497+K13415+K14494+K13946+K13416+K12126+K13413+K14432+K13415+K14502+K14503+K14515+K14486+K14496+K14514+K12126+K14486+K14498+K14498+K14496+K14497+K14485+K14496+K13415+K14494+K14491+K14486+K14504+K13416+K13416+K13416+K14509+K13416+K14498+K14486+K14514+K14514+K14486+K13415+K16189+K14492+K14497+K13946+K14498+K14502+K14502+K14484+K14487+K13463+K14510+K14506+K14488+…
Fructose and mannose metabolism	ko00051	23	116	1377	11646	BGIOSGA000142;BGIOSGA000301;BGIOSGA000339;BGIOSGA000859;BGIOSGA002397;BGIOSGA004775;BGIOSGA004776;BGIOSGA009882;BGIOSGA011034;BGIOSGA011290;BGIOSGA013860;BGIOSGA016582;BGIOSGA016813;BGIOSGA019317;BGIOSGA019844;BGIOSGA020219;BGIOSGA021542;BGIOSGA023247;BGIOSGA025337;BGIOSGA026029;BGIOSGA028505;BGIOSGA029611;BGIOSGA031955	K00844+K01623+K00847+K00850+K01803+K01803+K01803+K01805+K00966+K00895+K19355+K00850+K01803+K00850+K01623+K00850+K00895+K01623+K00844+K00895+K00895+K00850+K00850
Monobactam biosynthesis	ko00261	5	25	1377	11646	BGIOSGA001029;BGIOSGA013607;BGIOSGA013949;BGIOSGA013950;BGIOSGA027143	K00928+K00133+K00928+K00928+K12524
N-Glycan biosynthesis	ko00510	4	61	1377	11646	BGIOSGA010949;BGIOSGA011715;BGIOSGA028776;BGIOSGA029406	K07252+K00729+K07441+K00729
Mannose type O-glycan biosynthesis	ko00515	6	20	1377	11646	BGIOSGA002504;BGIOSGA002505;BGIOSGA002506;BGIOSGA008109;BGIOSGA010414;BGIOSGA022900	K18207+K18207+K18207+K18207+K18207+K18207
RNA transport	ko03013	29	311	1377	11646	BGIOSGA000041;BGIOSGA000243;BGIOSGA000244;BGIOSGA000798;BGIOSGA001059;BGIOSGA002089;BGIOSGA002844;BGIOSGA002953;BGIOSGA003734;BGIOSGA006337;BGIOSGA007419;BGIOSGA007513;BGIOSGA007758;BGIOSGA007806;BGIOSGA009557;BGIOSGA009762;BGIOSGA010932;BGIOSGA010954;BGIOSGA011198;BGIOSGA011743;BGIOSGA014069;BGIOSGA017548;BGIOSGA020600;BGIOSGA022854;BGIOSGA030521;BGIOSGA031351;BGIOSGA032015;BGIOSGA034601;BGIOSGA…	K18213+K12160+K12160+K03231+K14292+K03231+K13098+K14313+K12812+K14292+K03252+K14303+K13137+K03257+K14292+K14307+K14293+K03260+K03260+K10577+K13126+K03251+K03262+K03236+K03262+K07562+K03257+K03239+K14297
Starch and sucrose metabolism	ko00500	81	504	1377	11646	BGIOSGA000142;BGIOSGA000339;BGIOSGA000767;BGIOSGA002019;BGIOSGA003499;BGIOSGA004323;BGIOSGA004392;BGIOSGA004430;BGIOSGA005526;BGIOSGA005746;BGIOSGA005762;BGIOSGA005896;BGIOSGA008343;BGIOSGA009181;BGIOSGA009346;BGIOSGA009348;BGIOSGA009545;BGIOSGA009786;BGIOSGA009850;BGIOSGA009966;BGIOSGA010570;BGIOSGA010770;BGIOSGA010810;BGIOSGA011829;BGIOSGA012138;BGIOSGA012615;BGIOSGA012811;BGIOSGA013480;BGIOSGA…	K00844+K00847+K19891+K19892+K01176+K19891+K16055+K19892+K19891+K01176+K01087+K01087+K05350+K16055+K00695+K00695+K01176+K19891+K01179+K05350+K00695+K00695+K01179+K01177+K19891+K01177+K19893+K19891+K05349+K01810+K01176+K01176+K01179+K01188+K01188+K01179+K01176+K00975+K01513+K19891+K19892+K16055+K00706+K00696+K01179+K01176+K01179+K01810+K19891+K01187+K01177+K19891+K19891+K00844+K19891+K01177+K00695+…
Selenocompound metabolism	ko00450	3	44	1377	11646	BGIOSGA000878;BGIOSGA018973;BGIOSGA031550	K11717+K08247+K01761
Valine, leucine and isoleucine degradation	ko00280	16	132	1377	11646	BGIOSGA000628;BGIOSGA000836;BGIOSGA002546;BGIOSGA005591;BGIOSGA005592;BGIOSGA005593;BGIOSGA005685;BGIOSGA008719;BGIOSGA009080;BGIOSGA011729;BGIOSGA013062;BGIOSGA013505;BGIOSGA014560;BGIOSGA018775;BGIOSGA019404;BGIOSGA026773	K01640+K01968+K01968+K00020+K00020+K00020+K00128+K00128+K00020+K01641+K01968+K00382+K00826+K00382+K05605+K00020
One carbon pool by folate	ko00670	1	38	1377	11646	BGIOSGA003762	K00600
Vitamin B6 metabolism	ko00750	1	20	1377	11646	BGIOSGA011897	K00831
Photosynthesis	ko00195	12	85	1377	11646	BGIOSGA002582;BGIOSGA004842;BGIOSGA004881;BGIOSGA009058;BGIOSGA010991;BGIOSGA016357;BGIOSGA016373;BGIOSGA022117;BGIOSGA025934;BGIOSGA026484;BGIOSGA027799;BGIOSGA030982	K02634+K02639+K03542+K02113+K02109+K02639+K14332+K02638+K02636+K02692+K02639+K08905
Brassinosteroid biosynthesis	ko00905	8	32	1377	11646	BGIOSGA001585;BGIOSGA004814;BGIOSGA006911;BGIOSGA012169;BGIOSGA013086;BGIOSGA018074;BGIOSGA034516;BGIOSGA036662	K15639+K09591+K15639+K09587+K09590+K15639+K09588+K09588
Ribosome	ko03010	8	408	1377	11646	BGIOSGA013585;BGIOSGA016353;BGIOSGA017600;BGIOSGA028032;BGIOSGA030996;BGIOSGA033383;BGIOSGA033729;BGIOSGA037678	K02872+K02952+K02935+K02871+K02927+K02995+K02997+K02936
Sulfur metabolism	ko00920	9	89	1377	11646	BGIOSGA001060;BGIOSGA007614;BGIOSGA015619;BGIOSGA020609;BGIOSGA022325;BGIOSGA024240;BGIOSGA029046;BGIOSGA036248;BGIOSGA036508	K17725+K01011+K13034+K02045+K01738+K05907+K00387+K00387+K15422
Glycerolipid metabolism	ko00561	22	172	1377	11646	BGIOSGA000468;BGIOSGA000693;BGIOSGA003375;BGIOSGA004385;BGIOSGA004453;BGIOSGA004739;BGIOSGA005685;BGIOSGA008379;BGIOSGA008719;BGIOSGA009747;BGIOSGA011217;BGIOSGA012913;BGIOSGA013343;BGIOSGA017173;BGIOSGA017202;BGIOSGA017718;BGIOSGA017928;BGIOSGA019149;BGIOSGA022314;BGIOSGA022812;BGIOSGA024077;BGIOSGA033188	K13508+K00901+K01054+K00679+K00679+K00679+K00128+K09480+K00128+K07407+K09480+K00901+K00679+K13509+K00901+K00679+K00002+K22849+K00679+K22848+K01054+K07407
Spliceosome	ko03040	44	400	1377	11646	BGIOSGA000428;BGIOSGA001069;BGIOSGA002844;BGIOSGA003024;BGIOSGA003203;BGIOSGA003675;BGIOSGA003734;BGIOSGA004771;BGIOSGA006098;BGIOSGA006405;BGIOSGA006584;BGIOSGA007531;BGIOSGA008176;BGIOSGA008913;BGIOSGA009303;BGIOSGA010048;BGIOSGA010956;BGIOSGA011002;BGIOSGA011500;BGIOSGA012346;BGIOSGA012493;BGIOSGA012810;BGIOSGA013544;BGIOSGA013836;BGIOSGA015199;BGIOSGA017180;BGIOSGA017916;BGIOSGA018122;BGIOSGA…	K12900+K12835+K13098+K12842+K12855+K12840+K12812+K03283+K12870+K11094+K12816+K12828+K12874+K12741+K03283+K12885+K12741+K03283+K12897+K12818+K12820+K12816+K12854+K03283+K11094+K12818+K03283+K12813+K12856+K12896+K03283+K12818+K12818+K12859+K12885+K12900+K03283+K03283+K03283+K12855+K12823+K12741+K10599+K12828
Porphyrin and chlorophyll metabolism	ko00860	13	96	1377	11646	BGIOSGA000110;BGIOSGA003046;BGIOSGA003290;BGIOSGA007489;BGIOSGA012530;BGIOSGA016653;BGIOSGA017090;BGIOSGA018248;BGIOSGA028916;BGIOSGA029383;BGIOSGA031379;BGIOSGA033201;Oryza_sativa_newGene_5159	K08101+K13606+K00231+K01845+K03403+K00231+K00228+K04040+K02259+K22013+K13600+K00218+K01772
Galactose metabolism	ko00052	22	164	1377	11646	BGIOSGA000142;BGIOSGA000859;BGIOSGA002302;BGIOSGA003832;BGIOSGA004907;BGIOSGA009747;BGIOSGA012500;BGIOSGA013792;BGIOSGA016582;BGIOSGA019317;BGIOSGA020219;BGIOSGA023458;BGIOSGA023687;BGIOSGA025337;BGIOSGA026514;BGIOSGA027059;BGIOSGA029611;BGIOSGA030871;BGIOSGA031454;BGIOSGA031911;BGIOSGA031955;BGIOSGA033188	K00844+K00850+K06617+K12309+K12309+K07407+K18819+K06617+K00850+K00850+K00850+K01187+K18819+K00844+K12309+K01784+K00850+K12309+K01193+K12309+K00850+K07407
Riboflavin metabolism	ko00740	5	41	1377	11646	BGIOSGA006207;BGIOSGA014797;BGIOSGA017915;BGIOSGA018591;BGIOSGA028865	K14652+K00794+K14652+K01513+K14652
Histidine metabolism	ko00340	5	46	1377	11646	BGIOSGA005685;BGIOSGA008385;BGIOSGA008719;BGIOSGA011387;BGIOSGA020146	K00128+K01590+K00128+K14152+K14152
Indole alkaloid biosynthesis	ko00901	1	22	1377	11646	BGIOSGA026125	K01757
Biosynthesis of unsaturated fatty acids	ko01040	8	63	1377	11646	BGIOSGA000023;BGIOSGA000237;BGIOSGA002387;BGIOSGA002787;BGIOSGA014850;BGIOSGA014851;BGIOSGA016031;BGIOSGA019284	K03921+K03921+K10258+K10703+K10251+K10251+K10703+K00232
Glycosylphosphatidylinositol (GPI)-anchor biosynthesis	ko00563	4	37	1377	11646	BGIOSGA002851;BGIOSGA005401;BGIOSGA019917;BGIOSGA021485	K03858+K03857+K03860+K03860
Pentose phosphate pathway	ko00030	22	97	1377	11646	BGIOSGA000301;BGIOSGA000859;BGIOSGA008556;BGIOSGA011290;BGIOSGA011944;BGIOSGA013652;BGIOSGA016021;BGIOSGA016111;BGIOSGA016582;BGIOSGA019317;BGIOSGA019844;BGIOSGA020219;BGIOSGA020885;BGIOSGA021542;BGIOSGA022643;BGIOSGA023247;BGIOSGA026029;BGIOSGA028505;BGIOSGA028743;BGIOSGA029611;BGIOSGA031047;BGIOSGA031955	K01623+K00850+K00036+K00895+K01783+K01810+K00615+K01807+K00850+K00850+K01623+K00850+K00948+K00895+K01810+K01623+K00895+K00895+K00131+K00850+K01783+K00850
Flavonoid biosynthesis	ko00941	17	176	1377	11646	BGIOSGA000864;BGIOSGA006502;BGIOSGA008077;BGIOSGA008177;BGIOSGA009824;BGIOSGA012572;BGIOSGA017092;BGIOSGA017698;BGIOSGA017700;BGIOSGA020233;BGIOSGA020772;BGIOSGA022366;BGIOSGA023734;BGIOSGA023942;BGIOSGA029102;BGIOSGA031185;BGIOSGA033497	K22845+K00487+K05278+K00487+K13065+K01859+K13065+K22845+K22845+K22845+K13082+K05278+K13080+K08695+K13065+K13065+K13082
Basal transcription factors	ko03022	4	64	1377	11646	BGIOSGA000734;BGIOSGA011280;BGIOSGA019550;BGIOSGA022395	K03139+K03124+K03122+K10842
Valine, leucine and isoleucine biosynthesis	ko00290	4	50	1377	11646	BGIOSGA000276;BGIOSGA007208;BGIOSGA007554;BGIOSGA014560	K01653+K01703+K00053+K00826
Aminoacyl-tRNA biosynthesis	ko00970	7	177	1377	11646	BGIOSGA000954;BGIOSGA002498;BGIOSGA002499;BGIOSGA011642;BGIOSGA016314;BGIOSGA028492;BGIOSGA037083	K02433+K01872+K01869+K01883+K01880+K02433+K01870
Fatty acid metabolism	ko01212	24	168	1377	11646	BGIOSGA000023;BGIOSGA000237;BGIOSGA002387;BGIOSGA002787;BGIOSGA009453;BGIOSGA014850;BGIOSGA014851;BGIOSGA014899;BGIOSGA015233;BGIOSGA016031;BGIOSGA017227;BGIOSGA018845;BGIOSGA018867;BGIOSGA019284;BGIOSGA019704;BGIOSGA021732;BGIOSGA022278;BGIOSGA023905;BGIOSGA027438;BGIOSGA028458;BGIOSGA032771;BGIOSGA032772;BGIOSGA033448;BGIOSGA034885	K03921+K03921+K10258+K10703+K01897+K10251+K10251+K00665+K00059+K10703+K00648+K00059+K01897+K00232+K10527+K09458+K10781+K09458+K02372+K00208+K11262+K11262+K01074+K01897
Flavone and flavonol biosynthesis	ko00944	8	28	1377	11646	BGIOSGA002875;BGIOSGA002876;BGIOSGA005345;BGIOSGA006467;BGIOSGA014688;BGIOSGA014689;BGIOSGA022290;BGIOSGA023734	K22771+K22771+K13264+K13264+K22771+K22771+K13264+K13080
Phenylalanine, tyrosine and tryptophan biosynthesis	ko00400	8	85	1377	11646	BGIOSGA007019;BGIOSGA009055;BGIOSGA016340;BGIOSGA021074;BGIOSGA023585;BGIOSGA028443;BGIOSGA031387;BGIOSGA031527	K01850+K00891+K05359+K14455+K15227+K01609+K01626+K05359
Nicotinate and nicotinamide metabolism	ko00760	5	46	1377	11646	BGIOSGA007475;BGIOSGA013885;BGIOSGA018072;BGIOSGA018591;BGIOSGA030785	K00278+K18551+K01240+K01513+K01081
Phosphatidylinositol signaling system	ko04070	18	179	1377	11646	BGIOSGA000693;BGIOSGA002681;BGIOSGA005204;BGIOSGA008174;BGIOSGA008331;BGIOSGA010944;BGIOSGA012174;BGIOSGA012913;BGIOSGA013359;BGIOSGA013495;BGIOSGA014173;BGIOSGA017202;BGIOSGA017414;BGIOSGA027891;BGIOSGA028178;BGIOSGA029024;BGIOSGA029593;BGIOSGA036508	K00901+K18081+K02183+K00913+K00915+K21797+K00913+K00901+K13024+K00913+K10572+K00901+K00921+K19801+K18081+K01099+K13711+K15422
Stilbenoid, diarylheptanoid and gingerol biosynthesis	ko00945	8	102	1377	11646	BGIOSGA006502;BGIOSGA008177;BGIOSGA009824;BGIOSGA017092;BGIOSGA021563;BGIOSGA029102;BGIOSGA031185;BGIOSGA036321	K00487+K00487+K13065+K13065+K16040+K13065+K13065+K16040
Betalain biosynthesis	ko00965	3	31	1377	11646	BGIOSGA013464;BGIOSGA034224;BGIOSGA034718	K15777+K15777+K15777
Folate biosynthesis	ko00790	9	63	1377	11646	BGIOSGA006141;BGIOSGA006207;BGIOSGA017915;BGIOSGA018446;BGIOSGA018450;BGIOSGA023441;BGIOSGA026547;BGIOSGA028865;BGIOSGA037704	K01113+K14652+K14652+K18482+K18482+K15631+K15631+K14652+K15631
Carbon metabolism	ko01200	98	500	1377	11646	BGIOSGA000142;BGIOSGA000301;BGIOSGA000859;BGIOSGA001099;BGIOSGA001898;BGIOSGA002229;BGIOSGA002397;BGIOSGA003450;BGIOSGA003762;BGIOSGA004441;BGIOSGA004691;BGIOSGA004693;BGIOSGA004775;BGIOSGA004776;BGIOSGA004791;BGIOSGA005120;BGIOSGA006961;BGIOSGA007252;BGIOSGA007314;BGIOSGA007415;BGIOSGA007623;BGIOSGA008556;BGIOSGA008564;BGIOSGA008865;BGIOSGA009656;BGIOSGA009738;BGIOSGA010078;BGIOSGA010483;BGIOSGA…	K00844+K01623+K00850+K00031+K00873+K00029+K01803+K01913+K00600+K00029+K15633+K15633+K01803+K01803+K15919+K11517+K01647+K03781+K15893+K15919+K00927+K00036+K00134+K00855+K00261+K00026+K00873+K01006+K01006+K01913+K01913+K01610+K01681+K01913+K03781+K00831+K01783+K15633+K00162+K00382+K01810+K11517+K11517+K00873+K00855+K00030+K13034+K00615+K01807+K00164+K01895+K00850+K00134+K01803+K00261+K11517+K00058+…
Fatty acid biosynthesis	ko00061	16	100	1377	11646	BGIOSGA000023;BGIOSGA000237;BGIOSGA009453;BGIOSGA014899;BGIOSGA015233;BGIOSGA017227;BGIOSGA018845;BGIOSGA018867;BGIOSGA021732;BGIOSGA022278;BGIOSGA023905;BGIOSGA027438;BGIOSGA028458;BGIOSGA032771;BGIOSGA032772;BGIOSGA034885	K03921+K03921+K01897+K00665+K00059+K00648+K00059+K01897+K09458+K10781+K09458+K02372+K00208+K11262+K11262+K01897
Homologous recombination	ko03440	15	168	1377	11646	BGIOSGA000130;BGIOSGA000518;BGIOSGA001909;BGIOSGA002726;BGIOSGA005499;BGIOSGA005535;BGIOSGA012439;BGIOSGA013181;BGIOSGA014729;BGIOSGA019037;BGIOSGA027559;BGIOSGA032529;BGIOSGA033869;BGIOSGA035611;BGIOSGA036854	K03553+K12173+K10881+K07466+K07466+K10683+K10683+K04482+K10683+K07466+K07466+K12173+K03655+K04482+K07466
Glutathione metabolism	ko00480	25	203	1377	11646	BGIOSGA000178;BGIOSGA001099;BGIOSGA001420;BGIOSGA006268;BGIOSGA008556;BGIOSGA009272;BGIOSGA009694;BGIOSGA010969;BGIOSGA011925;BGIOSGA017056;BGIOSGA017378;BGIOSGA018099;BGIOSGA018788;BGIOSGA018930;BGIOSGA019063;BGIOSGA021510;BGIOSGA022222;BGIOSGA022438;BGIOSGA023029;BGIOSGA026226;BGIOSGA029891;BGIOSGA032778;BGIOSGA033326;BGIOSGA033334;BGIOSGA034146	K00799+K00031+K00799+K00434+K00036+K00383+K00799+K00799+K00383+K00434+K00432+K01255+K00031+K21888+K21888+K10808+K10808+K00432+K00797+K11188+K00799+K00799+K00799+K00799+K00432
Phenylpropanoid biosynthesis	ko00940	53	471	1377	11646	BGIOSGA001001;BGIOSGA003233;BGIOSGA003877;BGIOSGA003913;BGIOSGA004073;BGIOSGA004170;BGIOSGA005387;BGIOSGA005389;BGIOSGA005999;BGIOSGA006502;BGIOSGA007855;BGIOSGA008177;BGIOSGA008343;BGIOSGA009259;BGIOSGA009261;BGIOSGA009359;BGIOSGA009361;BGIOSGA009824;BGIOSGA009825;BGIOSGA009966;BGIOSGA010098;BGIOSGA010666;BGIOSGA012146;BGIOSGA013562;BGIOSGA013612;BGIOSGA014191;BGIOSGA014703;BGIOSGA014893;BGIOSGA…	K18368+K00430+K12355+K23260+K23260+K00430+K09753+K09753+K10775+K00487+K00430+K00487+K05350+K09753+K09753+K00430+K00430+K13065+K23260+K05350+K23260+K00430+K00083+K05349+K00430+K00430+K10775+K01188+K01188+K00430+K13065+K00083+K00430+K00430+K00430+K00430+K00430+K00430+K00430+K11188+K00430+K00430+K00430+K01904+K09753+K13065+K01188+K09753+K13065+K00430+K18368+K18368+K00430
Tropane, piperidine and pyridine alkaloid biosynthesis	ko00960	3	59	1377	11646	BGIOSGA011127;BGIOSGA021074;BGIOSGA024997	K00276+K14455+K08081
Isoquinoline alkaloid biosynthesis	ko00950	4	64	1377	11646	BGIOSGA011127;BGIOSGA021074;BGIOSGA022418;BGIOSGA031418	K00276+K14455+K14975+K14975
Proteasome	ko03050	9	91	1377	11646	BGIOSGA001909;BGIOSGA006932;BGIOSGA010195;BGIOSGA020592;BGIOSGA029040;BGIOSGA031260;BGIOSGA031394;BGIOSGA033642;BGIOSGA033644	K10881+K03064+K02729+K03028+K02732+K03063+K03029+K02729+K02729
SNARE interactions in vesicular transport	ko04130	4	56	1377	11646	BGIOSGA021806;BGIOSGA023176;BGIOSGA024766;BGIOSGA034879	K08515+K08486+K08486+K08500
RNA polymerase	ko03020	3	86	1377	11646	BGIOSGA000630;BGIOSGA009753;BGIOSGA037590	K03013+K03011+K03017
Endocytosis	ko04144	40	321	1377	11646	BGIOSGA000920;BGIOSGA001799;BGIOSGA002562;BGIOSGA002563;BGIOSGA003048;BGIOSGA003289;BGIOSGA004132;BGIOSGA004572;BGIOSGA004771;BGIOSGA004772;BGIOSGA005175;BGIOSGA008868;BGIOSGA009303;BGIOSGA010653;BGIOSGA011002;BGIOSGA011135;BGIOSGA011426;BGIOSGA013829;BGIOSGA013836;BGIOSGA013940;BGIOSGA017050;BGIOSGA017724;BGIOSGA017916;BGIOSGA018725;BGIOSGA019011;BGIOSGA019575;BGIOSGA020525;BGIOSGA020538;BGIOSGA…	K07897+K01115+K12198+K12198+K07897+K15053+K05758+K12184+K03283+K12471+K12486+K07937+K03283+K12486+K03283+K19366+K12189+K07901+K03283+K05755+K12471+K07904+K03283+K01115+K07904+K03283+K19366+K07904+K19476+K10396+K07904+K12191+K03283+K03283+K03283+K19366+K07897+K01115+K07904+K19367
Phosphonate and phosphinate metabolism	ko00440	2	12	1377	11646	BGIOSGA034595;BGIOSGA036736	K00967+K00967
MAPK signaling pathway - plant	ko04016	86	625	1377	11646	BGIOSGA001047;BGIOSGA001130;BGIOSGA002250;BGIOSGA002745;BGIOSGA002805;BGIOSGA002961;BGIOSGA004140;BGIOSGA004269;BGIOSGA004316;BGIOSGA004722;BGIOSGA005203;BGIOSGA005204;BGIOSGA005467;BGIOSGA006930;BGIOSGA007108;BGIOSGA007252;BGIOSGA007903;BGIOSGA008084;BGIOSGA008478;BGIOSGA008846;BGIOSGA009117;BGIOSGA009135;BGIOSGA010254;BGIOSGA010605;BGIOSGA010919;BGIOSGA011032;BGIOSGA011520;BGIOSGA011762;BGIOSGA…	K13420+K20538+K20553+K16224+K13420+K13420+K14497+K20716+K20726+K13424+K13416+K02183+K13413+K14515+K13420+K03781+K14496+K20716+K14514+K20558+K13414+K20718+K14498+K14498+K14496+K14497+K03781+K20718+K14496+K20557+K13425+K13425+K20606+K13420+K20772+K20714+K13416+K13416+K13416+K14509+K13416+K14498+K14514+K14514+K17686+K20716+K14497+K14498+K20547+K13447+K20538+K14510+K20728+K14496+K14496+K14496+K20718+…
Propanoate metabolism	ko00640	8	74	1377	11646	BGIOSGA007342;BGIOSGA013505;BGIOSGA016334;BGIOSGA018775;BGIOSGA019284;BGIOSGA019404;BGIOSGA032771;BGIOSGA032772	K00016+K00382+K01895+K00382+K00232+K05605+K11262+K11262
Pyrimidine metabolism	ko00240	12	137	1377	11646	BGIOSGA005172;BGIOSGA005240;BGIOSGA006476;BGIOSGA008895;BGIOSGA011699;BGIOSGA017538;BGIOSGA018072;BGIOSGA018591;BGIOSGA021510;BGIOSGA022162;BGIOSGA022222;BGIOSGA030785	K13421+K09903+K16904+K00876+K00857+K01937+K01240+K01513+K10808+K13800+K10808+K01081
Peroxisome	ko04146	29	187	1377	11646	BGIOSGA000628;BGIOSGA001099;BGIOSGA003172;BGIOSGA003173;BGIOSGA005120;BGIOSGA007252;BGIOSGA009453;BGIOSGA009953;BGIOSGA011520;BGIOSGA011938;BGIOSGA012924;BGIOSGA013683;BGIOSGA013686;BGIOSGA013855;BGIOSGA013856;BGIOSGA017163;BGIOSGA017640;BGIOSGA018788;BGIOSGA018867;BGIOSGA019284;BGIOSGA019625;BGIOSGA020421;BGIOSGA023756;BGIOSGA026138;BGIOSGA029184;BGIOSGA029201;BGIOSGA029464;BGIOSGA031614;BGIOSGA…	K01640+K00031+K08726+K08726+K11517+K03781+K01897+K00477+K03781+K13356+K00106+K11517+K11517+K08726+K08726+K11517+K08726+K00031+K01897+K00232+K04564+K13343+K04565+K11517+K13356+K04565+K13354+K08726+K01897
Pyruvate metabolism	ko00620	36	164	1377	11646	BGIOSGA001898;BGIOSGA002229;BGIOSGA003450;BGIOSGA004441;BGIOSGA005685;BGIOSGA007342;BGIOSGA008719;BGIOSGA009738;BGIOSGA010078;BGIOSGA010483;BGIOSGA010484;BGIOSGA010892;BGIOSGA010893;BGIOSGA011083;BGIOSGA011513;BGIOSGA013212;BGIOSGA013505;BGIOSGA014088;BGIOSGA016334;BGIOSGA018670;BGIOSGA018775;BGIOSGA021493;BGIOSGA022620;BGIOSGA024772;BGIOSGA026932;BGIOSGA026941;BGIOSGA027518;BGIOSGA029780;BGIOSGA…	K00873+K00029+K01913+K00029+K00128+K00016+K00128+K00026+K00873+K01006+K01006+K01913+K01913+K01610+K01913+K00162+K00382+K00873+K01895+K00029+K00382+K01512+K00161+K00102+K00026+K00627+K01759+K00627+K01595+K01610+K11262+K11262+K00873+K00873+K00873+K00162
Biosynthesis of amino acids	ko01230	77	471	1377	11646	BGIOSGA000276;BGIOSGA000301;BGIOSGA000859;BGIOSGA001013;BGIOSGA001029;BGIOSGA001099;BGIOSGA001898;BGIOSGA002397;BGIOSGA003762;BGIOSGA004691;BGIOSGA004693;BGIOSGA004775;BGIOSGA004776;BGIOSGA004801;BGIOSGA006117;BGIOSGA006961;BGIOSGA007019;BGIOSGA007208;BGIOSGA007554;BGIOSGA007623;BGIOSGA008564;BGIOSGA009055;BGIOSGA010078;BGIOSGA010486;BGIOSGA010942;BGIOSGA011387;BGIOSGA011492;BGIOSGA011532;BGIOSGA…	K01653+K01623+K00850+K00264+K00928+K00031+K00873+K01803+K00600+K15633+K15633+K01803+K01803+K12657+K00003+K01647+K01850+K01703+K00053+K00927+K00134+K00891+K00873+K14682+K01953+K14152+K01681+K14677+K00831+K01783+K15633+K00133+K00928+K00928+K00873+K00826+K01620+K00030+K13034+K00615+K01807+K05359+K00850+K00134+K01803+K00058+K00031+K00850+K01623+K14152+K00850+K00948+K14455+K01953+K01738+K01623+K15227+…
Cyanoamino acid metabolism	ko00460	13	155	1377	11646	BGIOSGA000173;BGIOSGA000174;BGIOSGA003762;BGIOSGA008343;BGIOSGA009966;BGIOSGA010303;BGIOSGA013562;BGIOSGA014893;BGIOSGA014895;BGIOSGA015619;BGIOSGA018183;BGIOSGA029452;BGIOSGA036106	K20802+K20802+K00600+K05350+K05350+K13051+K05349+K01188+K01188+K13034+K20802+K01188+K13029

## Sheet: Up-regulated DEGs
Table S6-2 The results of KEGG enrichment of up-regulated DEGs in MXXZ-T vs. MXXZ-C
#Pathway	ko_ID	DEgene	gene	DEgene_all	gene_all	gene_ID
Riboflavin metabolism	ko00740	2	41	790	11646	BGIOSGA006207;BGIOSGA018591	K14652+K01513
Purine metabolism	ko00230	17	197	790	11646	BGIOSGA000438;BGIOSGA001898;BGIOSGA008617;BGIOSGA010078;BGIOSGA013389;BGIOSGA014088;BGIOSGA018591;BGIOSGA019009;BGIOSGA019914;BGIOSGA020721;BGIOSGA021510;BGIOSGA022222;BGIOSGA030785;BGIOSGA034500;BGIOSGA036091;BGIOSGA036477;BGIOSGA036640	K00365+K00873+K00759+K00873+K01939+K00873+K01513+K01952+K00764+K02083+K10808+K10808+K01081+K00873+K00942+K01945+K00873
Flavonoid biosynthesis	ko00941	11	176	790	11646	BGIOSGA000864;BGIOSGA006502;BGIOSGA008077;BGIOSGA008177;BGIOSGA009824;BGIOSGA017092;BGIOSGA020233;BGIOSGA022366;BGIOSGA029102;BGIOSGA031185;BGIOSGA033497	K22845+K00487+K05278+K00487+K13065+K13065+K22845+K05278+K13065+K13065+K13082
RNA polymerase	ko03020	2	86	790	11646	BGIOSGA000630;BGIOSGA037590	K03013+K03017
Protein processing in endoplasmic reticulum	ko04141	14	420	790	11646	BGIOSGA000519;BGIOSGA001088;BGIOSGA002137;BGIOSGA004481;BGIOSGA007886;BGIOSGA012106;BGIOSGA012438;BGIOSGA014667;BGIOSGA017961;BGIOSGA025811;BGIOSGA029400;BGIOSGA035175;BGIOSGA036010;BGIOSGA037126	K10575+K06689+K04374+K04374+K04374+K10956+K10956+K10666+K14007+K13993+K03283+K04554+K07953+K04374
Circadian rhythm - plant	ko04712	4	127	790	11646	BGIOSGA005408;BGIOSGA008576;BGIOSGA027780;BGIOSGA037460	K12126+K12126+K12126+K12126
2-Oxocarboxylic acid metabolism	ko01210	11	148	790	11646	BGIOSGA000276;BGIOSGA001099;BGIOSGA011532;BGIOSGA013607;BGIOSGA013949;BGIOSGA013950;BGIOSGA014560;BGIOSGA021074;BGIOSGA024004;BGIOSGA032845;Oryza_sativa_newGene_5596	K01653+K00031+K14677+K00133+K00928+K00928+K00826+K14455+K14682+K00814+K00030
Various types of N-glycan biosynthesis	ko00513	2	54	790	11646	BGIOSGA022582;BGIOSGA028776	K14413+K07441
Propanoate metabolism	ko00640	6	74	790	11646	BGIOSGA007342;BGIOSGA016334;BGIOSGA018775;BGIOSGA019404;BGIOSGA032771;BGIOSGA032772	K00016+K01895+K00382+K05605+K11262+K11262
Alanine, aspartate and glutamate metabolism	ko00250	11	117	790	11646	BGIOSGA001013;BGIOSGA007475;BGIOSGA009656;BGIOSGA010303;BGIOSGA012193;BGIOSGA013389;BGIOSGA019914;BGIOSGA021074;BGIOSGA021489;BGIOSGA022509;BGIOSGA032845	K00264+K00278+K00261+K13051+K01580+K01939+K00764+K14455+K01953+K13566+K00814
Nitrogen metabolism	ko00910	8	66	790	11646	BGIOSGA001013;BGIOSGA005531;BGIOSGA005555;BGIOSGA009656;BGIOSGA026840;BGIOSGA026841;BGIOSGA026842;BGIOSGA028821	K00264+K10534+K00366+K00261+K10534+K10534+K10534+K10534
Mannose type O-glycan biosynthesis	ko00515	6	20	790	11646	BGIOSGA002504;BGIOSGA002505;BGIOSGA002506;BGIOSGA008109;BGIOSGA010414;BGIOSGA022900	K18207+K18207+K18207+K18207+K18207+K18207
Cyanoamino acid metabolism	ko00460	10	155	790	11646	BGIOSGA003762;BGIOSGA008343;BGIOSGA009966;BGIOSGA010303;BGIOSGA013562;BGIOSGA014893;BGIOSGA014895;BGIOSGA015619;BGIOSGA018183;BGIOSGA036106	K00600+K05350+K05350+K13051+K05349+K01188+K01188+K13034+K20802+K13029
Folate biosynthesis	ko00790	3	63	790	11646	BGIOSGA006207;BGIOSGA018446;BGIOSGA037704	K14652+K18482+K15631
Isoflavonoid biosynthesis	ko00943	2	24	790	11646	BGIOSGA005345;BGIOSGA022290	K13264+K13264
Other types of O-glycan biosynthesis	ko00514	5	27	790	11646	BGIOSGA000263;BGIOSGA001576;BGIOSGA002503;BGIOSGA018116;BGIOSGA033298	K09667+K18134+K18134+K18134+K20783
Autophagy - other	ko04136	1	64	790	11646	BGIOSGA013766	K04382
Tropane, piperidine and pyridine alkaloid biosynthesis	ko00960	3	59	790	11646	BGIOSGA011127;BGIOSGA021074;BGIOSGA024997	K00276+K14455+K08081
N-Glycan biosynthesis	ko00510	2	61	790	11646	BGIOSGA011715;BGIOSGA028776	K00729+K07441
Diterpenoid biosynthesis	ko00904	6	138	790	11646	BGIOSGA007691;BGIOSGA013982;BGIOSGA013985;BGIOSGA017571;BGIOSGA028809;Oryza_sativa_newGene_7096	K16083+K05282+K05282+K04125+K16084+K04125
Peroxisome	ko04146	9	187	790	11646	BGIOSGA000628;BGIOSGA001099;BGIOSGA007252;BGIOSGA009953;BGIOSGA018867;BGIOSGA019625;BGIOSGA026138;BGIOSGA029184;BGIOSGA034885	K01640+K00031+K03781+K00477+K01897+K04564+K11517+K13356+K01897
Steroid biosynthesis	ko00100	5	58	790	11646	BGIOSGA002138;BGIOSGA002719;BGIOSGA011803;BGIOSGA024996;BGIOSGA035168	K09832+K00227+K08242+K14424+K08246
Vitamin B6 metabolism	ko00750	1	20	790	11646	BGIOSGA011897	K00831
Glycerolipid metabolism	ko00561	13	172	790	11646	BGIOSGA000468;BGIOSGA003375;BGIOSGA004385;BGIOSGA004453;BGIOSGA004739;BGIOSGA005685;BGIOSGA008719;BGIOSGA009747;BGIOSGA013343;BGIOSGA017202;BGIOSGA017718;BGIOSGA017928;BGIOSGA022314	K13508+K01054+K00679+K00679+K00679+K00128+K00128+K07407+K00679+K00901+K00679+K00002+K00679
Glycosylphosphatidylinositol (GPI)-anchor biosynthesis	ko00563	3	37	790	11646	BGIOSGA002851;BGIOSGA005401;BGIOSGA021485	K03858+K03857+K03860
Phosphatidylinositol signaling system	ko04070	7	179	790	11646	BGIOSGA002681;BGIOSGA005204;BGIOSGA008331;BGIOSGA010944;BGIOSGA012174;BGIOSGA013359;BGIOSGA017202	K18081+K02183+K00915+K21797+K00913+K13024+K00901
mRNA surveillance pathway	ko03015	4	173	790	11646	BGIOSGA002263;BGIOSGA005716;BGIOSGA013766;BGIOSGA020329	K11584+K11584+K04382+K11584
Arachidonic acid metabolism	ko00590	2	48	790	11646	BGIOSGA017378;BGIOSGA034146	K00432+K00432
alpha-Linolenic acid metabolism	ko00592	7	127	790	11646	BGIOSGA006248;BGIOSGA007983;BGIOSGA009755;BGIOSGA011980;BGIOSGA019704;BGIOSGA034309;BGIOSGA034312	K05894+K22389+K01723+K00454+K10527+K18857+K18857
Terpenoid backbone biosynthesis	ko00900	7	79	790	11646	BGIOSGA000549;BGIOSGA007277;BGIOSGA011729;BGIOSGA017419;BGIOSGA017637;BGIOSGA031013;BGIOSGA036808	K15892+K01597+K01641+K05906+K00787+K00021+K15892
Oxidative phosphorylation	ko00190	6	190	790	11646	BGIOSGA004145;BGIOSGA019932;BGIOSGA028916;BGIOSGA029356;BGIOSGA032626;BGIOSGA033906	K02150+K01507+K02259+K03955+K02154+K03955
Plant-pathogen interaction	ko04626	121	1315	790	11646	BGIOSGA000071;BGIOSGA000116;BGIOSGA000199;BGIOSGA000262;BGIOSGA000853;BGIOSGA001047;BGIOSGA001049;BGIOSGA001257;BGIOSGA002525;BGIOSGA002745;BGIOSGA003684;BGIOSGA003724;BGIOSGA003728;BGIOSGA004017;BGIOSGA004722;BGIOSGA005203;BGIOSGA005204;BGIOSGA005467;BGIOSGA005771;BGIOSGA006636;BGIOSGA006716;BGIOSGA007108;BGIOSGA007565;BGIOSGA007594;BGIOSGA007717;BGIOSGA007774;BGIOSGA007841;BGIOSGA008889;BGIOSGA…	K13430+K13457+K13430+K18878+K13429+K13420+K13459+K13448+K13430+K16224+K15397+K13429+K13457+K13412+K13424+K13416+K02183+K13413+K18878+K13457+K13457+K13420+K13466+K13457+K13429+K13457+K13430+K15397+K13436+K13436+K13459+K15397+K15397+K05391+K13473+K15397+K15397+K13436+K13435+K16225+K13435+K13430+K05391+K13457+K13425+K13425+K13420+K13459+K13416+K13416+K13416+K13416+K13430+K13412+K13430+K15397+K15397+…
Phenylalanine, tyrosine and tryptophan biosynthesis	ko00400	4	85	790	11646	BGIOSGA007019;BGIOSGA016340;BGIOSGA021074;BGIOSGA031527	K01850+K05359+K14455+K05359
Tyrosine metabolism	ko00350	4	96	790	11646	BGIOSGA011127;BGIOSGA021074;BGIOSGA034309;BGIOSGA034312	K00276+K14455+K18857+K18857
Biosynthesis of unsaturated fatty acids	ko01040	5	63	790	11646	BGIOSGA002387;BGIOSGA002787;BGIOSGA014850;BGIOSGA014851;BGIOSGA016031	K10258+K10703+K10251+K10251+K10703
Fatty acid metabolism	ko01212	18	168	790	11646	BGIOSGA002387;BGIOSGA002787;BGIOSGA014850;BGIOSGA014851;BGIOSGA014899;BGIOSGA015233;BGIOSGA016031;BGIOSGA017227;BGIOSGA018867;BGIOSGA019704;BGIOSGA021732;BGIOSGA022278;BGIOSGA023905;BGIOSGA027438;BGIOSGA028458;BGIOSGA032771;BGIOSGA032772;BGIOSGA034885	K10258+K10703+K10251+K10251+K00665+K00059+K10703+K00648+K01897+K10527+K09458+K10781+K09458+K02372+K00208+K11262+K11262+K01897
Glucosinolate biosynthesis	ko00966	1	28	790	11646	BGIOSGA014560	K00826
Glycosphingolipid biosynthesis - globo and isoglobo series	ko00603	1	17	790	11646	BGIOSGA009747	K07407
Fatty acid biosynthesis	ko00061	12	100	790	11646	BGIOSGA014899;BGIOSGA015233;BGIOSGA017227;BGIOSGA018867;BGIOSGA021732;BGIOSGA022278;BGIOSGA023905;BGIOSGA027438;BGIOSGA028458;BGIOSGA032771;BGIOSGA032772;BGIOSGA034885	K00665+K00059+K00648+K01897+K09458+K10781+K09458+K02372+K00208+K11262+K11262+K01897
ABC transporters	ko02010	19	279	790	11646	BGIOSGA001856;BGIOSGA003480;BGIOSGA003698;BGIOSGA004262;BGIOSGA005802;BGIOSGA006983;BGIOSGA007764;BGIOSGA011987;BGIOSGA014966;BGIOSGA016801;BGIOSGA019320;BGIOSGA020307;BGIOSGA020960;BGIOSGA022018;BGIOSGA028618;BGIOSGA029208;BGIOSGA033195;BGIOSGA035562;BGIOSGA035564	K05658+K05658+K05658+K05658+K05658+K05658+K08712+K05658+K05658+K05681+K05665+K05658+K05643+K05663+K05643+K05658+K05681+K08712+K05681
Carotenoid biosynthesis	ko00906	6	80	790	11646	BGIOSGA007636;BGIOSGA008626;BGIOSGA011882;BGIOSGA012433;BGIOSGA015219;Oryza_sativa_newGene_294	K15747+K02293+K09838+K09841+K09839+K15747
Sphingolipid metabolism	ko00600	14	92	790	11646	BGIOSGA000201;BGIOSGA000202;BGIOSGA003832;BGIOSGA004907;BGIOSGA008691;BGIOSGA009243;BGIOSGA009747;BGIOSGA016850;BGIOSGA021618;BGIOSGA026514;BGIOSGA027769;BGIOSGA030644;BGIOSGA030871;BGIOSGA035213	K00654+K00654+K12309+K12309+K04712+K00654+K07407+K04718+K04713+K12309+K17108+K04710+K12309+K00654
DNA replication	ko03030	7	109	790	11646	BGIOSGA009238;BGIOSGA016601;BGIOSGA027559;BGIOSGA034219;BGIOSGA035270;BGIOSGA036461;BGIOSGA037252	K04802+K10744+K07466+K10756+K02540+K10756+K10756
Histidine metabolism	ko00340	2	46	790	11646	BGIOSGA005685;BGIOSGA008719	K00128+K00128
Pantothenate and CoA biosynthesis	ko00770	9	86	790	11646	BGIOSGA000276;BGIOSGA002092;BGIOSGA005685;BGIOSGA008719;BGIOSGA014560;BGIOSGA018591;BGIOSGA028268;BGIOSGA028270;BGIOSGA031144	K01653+K00606+K00128+K00128+K00826+K01513+K06133+K06133+K09680
Ribosome biogenesis in eukaryotes	ko03008	3	165	790	11646	BGIOSGA010573;BGIOSGA010733;BGIOSGA013117	K14565+K14565+K14521
Flavone and flavonol biosynthesis	ko00944	4	28	790	11646	BGIOSGA002876;BGIOSGA005345;BGIOSGA014689;BGIOSGA022290	K22771+K13264+K22771+K13264
Lysine biosynthesis	ko00300	5	36	790	11646	BGIOSGA006117;BGIOSGA013607;BGIOSGA013949;BGIOSGA013950;BGIOSGA027143	K00003+K00133+K00928+K00928+K12524
C5-Branched dibasic acid metabolism	ko00660	1	24	790	11646	BGIOSGA000276	K01653
Nucleotide excision repair	ko03420	5	134	790	11646	BGIOSGA009238;BGIOSGA027559;BGIOSGA034219;BGIOSGA036461;BGIOSGA037252	K04802+K07466+K10756+K10756+K10756
Phenylpropanoid biosynthesis	ko00940	40	471	790	11646	BGIOSGA001001;BGIOSGA003233;BGIOSGA003913;BGIOSGA004170;BGIOSGA005387;BGIOSGA005389;BGIOSGA005999;BGIOSGA006502;BGIOSGA007855;BGIOSGA008177;BGIOSGA008343;BGIOSGA009259;BGIOSGA009261;BGIOSGA009359;BGIOSGA009361;BGIOSGA009824;BGIOSGA009966;BGIOSGA010666;BGIOSGA013562;BGIOSGA013612;BGIOSGA014191;BGIOSGA014893;BGIOSGA014895;BGIOSGA014933;BGIOSGA017092;BGIOSGA017101;BGIOSGA019136;BGIOSGA019144;BGIOSGA…	K18368+K00430+K23260+K00430+K09753+K09753+K10775+K00487+K00430+K00487+K05350+K09753+K09753+K00430+K00430+K13065+K05350+K00430+K05349+K00430+K00430+K01188+K01188+K00430+K13065+K00083+K00430+K00430+K00430+K00430+K00430+K00430+K00430+K00430+K00430+K01904+K13065+K09753+K13065+K00430
Plant hormone signal transduction	ko04075	78	797	790	11646	BGIOSGA000907;BGIOSGA001121;BGIOSGA002262;BGIOSGA002350;BGIOSGA004697;BGIOSGA004778;BGIOSGA004826;BGIOSGA005203;BGIOSGA005408;BGIOSGA005467;BGIOSGA005912;BGIOSGA006820;BGIOSGA006827;BGIOSGA007153;BGIOSGA007903;BGIOSGA008576;BGIOSGA008657;BGIOSGA010919;BGIOSGA011314;BGIOSGA012436;BGIOSGA012559;BGIOSGA013482;BGIOSGA014151;BGIOSGA014158;BGIOSGA014403;BGIOSGA015116;BGIOSGA015377;BGIOSGA015600;BGIOSGA…	K13415+K14494+K14484+K14431+K13415+K14494+K13946+K13416+K12126+K13413+K13415+K14502+K14503+K14486+K14496+K12126+K14486+K14496+K14485+K14496+K13415+K14494+K14491+K14486+K14504+K13416+K13416+K13416+K14509+K13416+K14498+K14486+K14486+K13415+K16189+K14492+K14498+K14502+K14502+K14484+K14487+K13463+K13415+K14491+K14431+K14484+K14496+K14489+K14504+K14504+K14491+K14487+K14487+K14484+K16189+K14514+K14494+…
Stilbenoid, diarylheptanoid and gingerol biosynthesis	ko00945	8	102	790	11646	BGIOSGA006502;BGIOSGA008177;BGIOSGA009824;BGIOSGA017092;BGIOSGA021563;BGIOSGA029102;BGIOSGA031185;BGIOSGA036321	K00487+K00487+K13065+K13065+K16040+K13065+K13065+K16040
Cutin, suberine and wax biosynthesis	ko00073	9	97	790	11646	BGIOSGA002556;BGIOSGA006020;BGIOSGA007025;BGIOSGA014557;BGIOSGA022329;BGIOSGA023388;BGIOSGA023471;BGIOSGA029184;BGIOSGA030792	K15400+K15404+K15404+K15398+K15400+K15404+K21995+K13356+K15404
Glycine, serine and threonine metabolism	ko00260	16	159	790	11646	BGIOSGA003762;BGIOSGA004691;BGIOSGA004693;BGIOSGA006117;BGIOSGA007415;BGIOSGA011127;BGIOSGA011897;BGIOSGA013607;BGIOSGA013949;BGIOSGA013950;BGIOSGA014711;BGIOSGA017255;BGIOSGA018775;BGIOSGA027143;BGIOSGA033347;BGIOSGA033670	K00600+K15633+K15633+K00003+K15919+K00276+K00831+K00133+K00928+K00928+K01620+K00058+K00382+K12524+K15893+K01079
Synthesis and degradation of ketone bodies	ko00072	2	18	790	11646	BGIOSGA000628;BGIOSGA011729	K01640+K01641
Brassinosteroid biosynthesis	ko00905	7	32	790	11646	BGIOSGA001585;BGIOSGA006911;BGIOSGA012169;BGIOSGA013086;BGIOSGA018074;BGIOSGA034516;BGIOSGA036662	K15639+K15639+K09587+K09590+K15639+K09588+K09588
Biotin metabolism	ko00780	6	53	790	11646	BGIOSGA001431;BGIOSGA015233;BGIOSGA021732;BGIOSGA023905;BGIOSGA027438;BGIOSGA028458	K00652+K00059+K09458+K09458+K02372+K00208
Limonene and pinene degradation	ko00903	2	16	790	11646	BGIOSGA005685;BGIOSGA008719	K00128+K00128
Cysteine and methionine metabolism	ko00270	17	216	790	11646	BGIOSGA006117;BGIOSGA007342;BGIOSGA007614;BGIOSGA011897;BGIOSGA013607;BGIOSGA013949;BGIOSGA013950;BGIOSGA014511;BGIOSGA014560;BGIOSGA015619;BGIOSGA017255;BGIOSGA021074;BGIOSGA022325;BGIOSGA026932;BGIOSGA027143;BGIOSGA028733;BGIOSGA031909	K00003+K00016+K01011+K00831+K00133+K00928+K00928+K20772+K00826+K13034+K00058+K14455+K01738+K00026+K12524+K22846+K08967
Fructose and mannose metabolism	ko00051	18	116	790	11646	BGIOSGA000142;BGIOSGA000301;BGIOSGA000339;BGIOSGA000859;BGIOSGA002397;BGIOSGA004775;BGIOSGA004776;BGIOSGA011034;BGIOSGA011290;BGIOSGA016813;BGIOSGA019317;BGIOSGA019844;BGIOSGA020219;BGIOSGA021542;BGIOSGA023247;BGIOSGA025337;BGIOSGA026029;BGIOSGA028505	K00844+K01623+K00847+K00850+K01803+K01803+K01803+K00966+K00895+K01803+K00850+K01623+K00850+K00895+K01623+K00844+K00895+K00895
Monoterpenoid biosynthesis	ko00902	1	16	790	11646	BGIOSGA031648	K15086
Mismatch repair	ko03430	5	103	790	11646	BGIOSGA009238;BGIOSGA027559;BGIOSGA034219;BGIOSGA036461;BGIOSGA037252	K04802+K07466+K10756+K10756+K10756
RNA transport	ko03013	9	311	790	11646	BGIOSGA000243;BGIOSGA001059;BGIOSGA006337;BGIOSGA007513;BGIOSGA007806;BGIOSGA009557;BGIOSGA011743;BGIOSGA032015;BGIOSGA037052	K12160+K14292+K14292+K14303+K03257+K14292+K10577+K03257+K14297
Monobactam biosynthesis	ko00261	4	25	790	11646	BGIOSGA013607;BGIOSGA013949;BGIOSGA013950;BGIOSGA027143	K00133+K00928+K00928+K12524
Glycolysis / Gluconeogenesis	ko00010	51	260	790	11646	BGIOSGA000142;BGIOSGA000301;BGIOSGA000859;BGIOSGA001898;BGIOSGA002397;BGIOSGA003450;BGIOSGA004691;BGIOSGA004693;BGIOSGA004775;BGIOSGA004776;BGIOSGA005685;BGIOSGA007342;BGIOSGA007623;BGIOSGA008564;BGIOSGA008719;BGIOSGA010078;BGIOSGA010483;BGIOSGA010484;BGIOSGA010892;BGIOSGA010893;BGIOSGA010938;BGIOSGA011290;BGIOSGA013212;BGIOSGA013652;BGIOSGA014088;BGIOSGA016334;BGIOSGA016636;BGIOSGA016813;BGIOSGA…	K00844+K01623+K00850+K00873+K01803+K01913+K15633+K15633+K01803+K01803+K00128+K00016+K00927+K00134+K00128+K00873+K01006+K01006+K01913+K01913+K01568+K00895+K00162+K01810+K00873+K01895+K00134+K01803+K00002+K00382+K00850+K01623+K01568+K01568+K00850+K00895+K01810+K01623+K00844+K00895+K00627+K00895+K00131+K00627+K01610+K01689+K18857+K18857+K00873+K00873+K00162
Selenocompound metabolism	ko00450	2	44	790	11646	BGIOSGA000878;BGIOSGA018973	K11717+K08247
Endocytosis	ko04144	21	321	790	11646	BGIOSGA000920;BGIOSGA002562;BGIOSGA003048;BGIOSGA003289;BGIOSGA004132;BGIOSGA005175;BGIOSGA008868;BGIOSGA010653;BGIOSGA013829;BGIOSGA013940;BGIOSGA017050;BGIOSGA017724;BGIOSGA018725;BGIOSGA019011;BGIOSGA020648;BGIOSGA021977;BGIOSGA026627;BGIOSGA027617;BGIOSGA029400;BGIOSGA032037;BGIOSGA032594	K07897+K12198+K07897+K15053+K05758+K12486+K07937+K12486+K07901+K05755+K12471+K07904+K01115+K07904+K19476+K10396+K07904+K12191+K03283+K07904+K19367
Proteasome	ko03050	3	91	790	11646	BGIOSGA029040;BGIOSGA031394;BGIOSGA033644	K02732+K03029+K02729
Taurine and hypotaurine metabolism	ko00430	1	19	790	11646	BGIOSGA012193	K01580
Sulfur metabolism	ko00920	5	89	790	11646	BGIOSGA001060;BGIOSGA007614;BGIOSGA015619;BGIOSGA022325;BGIOSGA036248	K17725+K01011+K13034+K01738+K00387
Linoleic acid metabolism	ko00591	1	28	790	11646	BGIOSGA011980	K00454
Pyruvate metabolism	ko00620	25	164	790	11646	BGIOSGA001898;BGIOSGA002229;BGIOSGA003450;BGIOSGA005685;BGIOSGA007342;BGIOSGA008719;BGIOSGA010078;BGIOSGA010483;BGIOSGA010484;BGIOSGA010892;BGIOSGA010893;BGIOSGA013212;BGIOSGA014088;BGIOSGA016334;BGIOSGA018670;BGIOSGA018775;BGIOSGA026932;BGIOSGA026941;BGIOSGA029780;BGIOSGA032182;BGIOSGA032771;BGIOSGA032772;BGIOSGA034500;BGIOSGA036640;BGIOSGA037802	K00873+K00029+K01913+K00128+K00016+K00128+K00873+K01006+K01006+K01913+K01913+K00162+K00873+K01895+K00029+K00382+K00026+K00627+K00627+K01610+K11262+K11262+K00873+K00873+K00162
Other glycan degradation	ko00511	10	121	790	11646	BGIOSGA002999;BGIOSGA003411;BGIOSGA003832;BGIOSGA004907;BGIOSGA019360;BGIOSGA021110;BGIOSGA026514;BGIOSGA027769;BGIOSGA030871;BGIOSGA032512	K01206+K01206+K12309+K12309+K01206+K01206+K12309+K17108+K12309+K01191
Biosynthesis of amino acids	ko01230	49	471	790	11646	BGIOSGA000276;BGIOSGA000301;BGIOSGA000859;BGIOSGA001013;BGIOSGA001099;BGIOSGA001898;BGIOSGA002397;BGIOSGA003762;BGIOSGA004691;BGIOSGA004693;BGIOSGA004775;BGIOSGA004776;BGIOSGA004801;BGIOSGA006117;BGIOSGA007019;BGIOSGA007623;BGIOSGA008564;BGIOSGA010078;BGIOSGA011532;BGIOSGA011897;BGIOSGA011944;BGIOSGA013607;BGIOSGA013949;BGIOSGA013950;BGIOSGA014088;BGIOSGA014560;BGIOSGA014711;BGIOSGA015619;BGIOSGA…	K01653+K01623+K00850+K00264+K00031+K00873+K01803+K00600+K15633+K15633+K01803+K01803+K12657+K00003+K01850+K00927+K00134+K00873+K14677+K00831+K01783+K00133+K00928+K00928+K00873+K00826+K01620+K13034+K05359+K00134+K01803+K00058+K00850+K01623+K00850+K14455+K01953+K01738+K01623+K14682+K12524+K22846+K05359+K01689+K00814+K01079+K00873+K00873+K00030
Sulfur relay system	ko04122	1	23	790	11646	BGIOSGA007614	K01011
Glycerophospholipid metabolism	ko00564	11	219	790	11646	BGIOSGA000088;BGIOSGA000468;BGIOSGA000901;BGIOSGA002655;BGIOSGA005137;BGIOSGA007983;BGIOSGA008519;BGIOSGA011168;BGIOSGA014953;BGIOSGA017202;BGIOSGA018725	K01114+K13508+K06124+K08730+K00006+K22389+K01126+K06129+K06129+K00901+K01115
Valine, leucine and isoleucine biosynthesis	ko00290	2	50	790	11646	BGIOSGA000276;BGIOSGA014560	K01653+K00826
Nicotinate and nicotinamide metabolism	ko00760	4	46	790	11646	BGIOSGA007475;BGIOSGA018072;BGIOSGA018591;BGIOSGA030785	K00278+K01240+K01513+K01081
Ascorbate and aldarate metabolism	ko00053	10	117	790	11646	BGIOSGA004993;BGIOSGA005685;BGIOSGA008719;BGIOSGA013592;BGIOSGA018236;BGIOSGA018237;BGIOSGA032353;BGIOSGA032357;BGIOSGA033248;BGIOSGA037341	K14190+K00128+K00128+K00012+K10046+K10046+K00423+K00423+K00423+K00012
Protein export	ko03060	2	99	790	11646	BGIOSGA012106;BGIOSGA012438	K10956+K10956
Isoquinoline alkaloid biosynthesis	ko00950	3	64	790	11646	BGIOSGA011127;BGIOSGA021074;BGIOSGA022418	K00276+K14455+K14975
Arginine biosynthesis	ko00220	5	73	790	11646	BGIOSGA009656;BGIOSGA011532;BGIOSGA021074;BGIOSGA024004;BGIOSGA032845	K00261+K14677+K14455+K14682+K00814
Caffeine metabolism	ko00232	1	7	790	11646	BGIOSGA000438	K00365
Ribosome	ko03010	4	408	790	11646	BGIOSGA016353;BGIOSGA028032;BGIOSGA030996;BGIOSGA037678	K02952+K02871+K02927+K02936
Carbon metabolism	ko01200	60	500	790	11646	BGIOSGA000142;BGIOSGA000301;BGIOSGA000859;BGIOSGA001099;BGIOSGA001898;BGIOSGA002229;BGIOSGA002397;BGIOSGA003450;BGIOSGA003762;BGIOSGA004691;BGIOSGA004693;BGIOSGA004775;BGIOSGA004776;BGIOSGA007252;BGIOSGA007415;BGIOSGA007623;BGIOSGA008556;BGIOSGA008564;BGIOSGA009656;BGIOSGA010078;BGIOSGA010483;BGIOSGA010484;BGIOSGA010892;BGIOSGA010893;BGIOSGA011897;BGIOSGA011944;BGIOSGA013212;BGIOSGA013652;BGIOSGA…	K00844+K01623+K00850+K00031+K00873+K00029+K01803+K01913+K00600+K15633+K15633+K01803+K01803+K03781+K15919+K00927+K00036+K00134+K00261+K00873+K01006+K01006+K01913+K01913+K00831+K01783+K00162+K01810+K00873+K00855+K13034+K01895+K00134+K01803+K00058+K00029+K00382+K00850+K05605+K01623+K00850+K14455+K01738+K01810+K01623+K00844+K11517+K00026+K00627+K00131+K00627+K01610+K01689+K00814+K15893+K01079+K00873+…
Homologous recombination	ko03440	6	168	790	11646	BGIOSGA000130;BGIOSGA000518;BGIOSGA012439;BGIOSGA014729;BGIOSGA027559;BGIOSGA032529	K03553+K12173+K10683+K10683+K07466+K12173
Glutathione metabolism	ko00480	10	203	790	11646	BGIOSGA000178;BGIOSGA001099;BGIOSGA008556;BGIOSGA017378;BGIOSGA018099;BGIOSGA021510;BGIOSGA022222;BGIOSGA033326;BGIOSGA033334;BGIOSGA034146	K00799+K00031+K00036+K00432+K01255+K10808+K10808+K00799+K00799+K00432
Aminoacyl-tRNA biosynthesis	ko00970	3	177	790	11646	BGIOSGA011642;BGIOSGA016314;BGIOSGA028492	K01883+K01880+K02433
Phenylalanine metabolism	ko00360	3	87	790	11646	BGIOSGA005999;BGIOSGA011127;BGIOSGA021074	K10775+K00276+K14455
Galactose metabolism	ko00052	12	164	790	11646	BGIOSGA000142;BGIOSGA000859;BGIOSGA003832;BGIOSGA004907;BGIOSGA009747;BGIOSGA019317;BGIOSGA020219;BGIOSGA023458;BGIOSGA025337;BGIOSGA026514;BGIOSGA027059;BGIOSGA030871	K00844+K00850+K12309+K12309+K07407+K00850+K00850+K01187+K00844+K12309+K01784+K12309
Glycosaminoglycan degradation	ko00531	5	60	790	11646	BGIOSGA003832;BGIOSGA004907;BGIOSGA026514;BGIOSGA030871;BGIOSGA037666	K12309+K12309+K12309+K12309+K07964
Lipoic acid metabolism	ko00785	2	8	790	11646	BGIOSGA004525;BGIOSGA020168	K03644+K03644
Betalain biosynthesis	ko00965	2	31	790	11646	BGIOSGA013464;BGIOSGA034224	K15777+K15777
Fatty acid degradation	ko00071	7	109	790	11646	BGIOSGA005685;BGIOSGA008719;BGIOSGA018867;BGIOSGA019704;BGIOSGA034309;BGIOSGA034312;BGIOSGA034885	K00128+K00128+K01897+K10527+K18857+K18857+K01897
Lysine degradation	ko00310	3	98	790	11646	BGIOSGA005685;BGIOSGA008719;BGIOSGA018775	K00128+K00128+K00382
One carbon pool by folate	ko00670	1	38	790	11646	BGIOSGA003762	K00600
Fatty acid elongation	ko00062	16	80	790	11646	BGIOSGA002387;BGIOSGA002787;BGIOSGA003684;BGIOSGA008889;BGIOSGA011122;BGIOSGA011202;BGIOSGA011921;BGIOSGA011985;BGIOSGA014850;BGIOSGA014851;BGIOSGA016031;BGIOSGA018233;BGIOSGA018235;BGIOSGA021501;BGIOSGA029906;BGIOSGA031109	K10258+K10703+K15397+K15397+K15397+K15397+K15397+K15397+K10251+K10251+K10703+K15397+K15397+K15397+K15397+K15397
Thiamine metabolism	ko00730	2	46	790	11646	BGIOSGA008132;Oryza_sativa_newGene_3075	K22911+K00949
Base excision repair	ko03410	3	83	790	11646	BGIOSGA003477;BGIOSGA009238;BGIOSGA028801	K10798+K04802+K10773
Porphyrin and chlorophyll metabolism	ko00860	6	96	790	11646	BGIOSGA000110;BGIOSGA003290;BGIOSGA016653;BGIOSGA017090;BGIOSGA018248;BGIOSGA028916	K08101+K00231+K00231+K00228+K04040+K02259
Citrate cycle (TCA cycle)	ko00020	11	92	790	11646	BGIOSGA001099;BGIOSGA001820;BGIOSGA013212;BGIOSGA018775;BGIOSGA026932;BGIOSGA026941;BGIOSGA029780;BGIOSGA032182;BGIOSGA035708;BGIOSGA037802;Oryza_sativa_newGene_5596	K00031+K01648+K00162+K00382+K00026+K00627+K00627+K01610+K01648+K00162+K00030
RNA degradation	ko03018	5	204	790	11646	BGIOSGA000859;BGIOSGA017385;BGIOSGA019317;BGIOSGA020219;BGIOSGA032247	K00850+K12581+K00850+K00850+K01689
Ether lipid metabolism	ko00565	2	51	790	11646	BGIOSGA000088;BGIOSGA018725	K01114+K01115
Pentose phosphate pathway	ko00030	15	97	790	11646	BGIOSGA000301;BGIOSGA000859;BGIOSGA008556;BGIOSGA011290;BGIOSGA011944;BGIOSGA013652;BGIOSGA019317;BGIOSGA019844;BGIOSGA020219;BGIOSGA021542;BGIOSGA022643;BGIOSGA023247;BGIOSGA026029;BGIOSGA028505;BGIOSGA028743	K01623+K00850+K00036+K00895+K01783+K01810+K00850+K01623+K00850+K00895+K01810+K01623+K00895+K00895+K00131
Phagosome	ko04145	13	117	790	11646	BGIOSGA000920;BGIOSGA001879;BGIOSGA003048;BGIOSGA004145;BGIOSGA004644;BGIOSGA007615;BGIOSGA011667;BGIOSGA012106;BGIOSGA012438;BGIOSGA020178;BGIOSGA025994;BGIOSGA032626;BGIOSGA035072	K07897+K07375+K07897+K02150+K07375+K07375+K07375+K10956+K10956+K04392+K07374+K02154+K07374
Glyoxylate and dicarboxylate metabolism	ko00630	12	172	790	11646	BGIOSGA003450;BGIOSGA003762;BGIOSGA007252;BGIOSGA007415;BGIOSGA008156;BGIOSGA010892;BGIOSGA010893;BGIOSGA016334;BGIOSGA018775;BGIOSGA026138;BGIOSGA026932;BGIOSGA033347	K01913+K00600+K03781+K15919+K22133+K01913+K01913+K01895+K00382+K11517+K00026+K15893
Zeatin biosynthesis	ko00908	4	89	790	11646	BGIOSGA000724;BGIOSGA002195;BGIOSGA026866;BGIOSGA029789	K00279+K00279+K00279+K10717
Inositol phosphate metabolism	ko00562	11	171	790	11646	BGIOSGA000088;BGIOSGA002397;BGIOSGA002681;BGIOSGA004775;BGIOSGA004776;BGIOSGA008331;BGIOSGA010944;BGIOSGA012174;BGIOSGA013259;BGIOSGA016813;BGIOSGA018937	K01114+K01803+K18081+K01803+K01803+K00915+K21797+K00913+K24221+K01803+K24221
Valine, leucine and isoleucine degradation	ko00280	13	132	790	11646	BGIOSGA000628;BGIOSGA002546;BGIOSGA005591;BGIOSGA005592;BGIOSGA005593;BGIOSGA005685;BGIOSGA008719;BGIOSGA009080;BGIOSGA011729;BGIOSGA014560;BGIOSGA018775;BGIOSGA019404;BGIOSGA026773	K01640+K01968+K00020+K00020+K00020+K00128+K00128+K00020+K01641+K00826+K00382+K05605+K00020
Glycosphingolipid biosynthesis - ganglio series	ko00604	4	43	790	11646	BGIOSGA003832;BGIOSGA004907;BGIOSGA026514;BGIOSGA030871	K12309+K12309+K12309+K12309
Tryptophan metabolism	ko00380	8	154	790	11646	BGIOSGA002304;BGIOSGA002313;BGIOSGA004401;BGIOSGA005685;BGIOSGA007252;BGIOSGA008719;BGIOSGA018775;BGIOSGA021707	K16903+K11816+K11816+K00128+K03781+K00128+K00382+K11816
Photosynthesis	ko00195	1	85	790	11646	BGIOSGA016357	K02639
Butanoate metabolism	ko00650	7	78	790	11646	BGIOSGA000276;BGIOSGA000628;BGIOSGA003450;BGIOSGA010892;BGIOSGA010893;BGIOSGA011729;BGIOSGA012193	K01653+K01640+K01913+K01913+K01913+K01641+K01580
SNARE interactions in vesicular transport	ko04130	3	56	790	11646	BGIOSGA021806;BGIOSGA024766;BGIOSGA034879	K08515+K08486+K08500
Pentose and glucuronate interconversions	ko00040	20	235	790	11646	BGIOSGA000847;BGIOSGA001797;BGIOSGA003361;BGIOSGA004006;BGIOSGA004591;BGIOSGA006676;BGIOSGA007905;BGIOSGA011944;BGIOSGA013592;BGIOSGA014585;BGIOSGA017928;BGIOSGA020292;BGIOSGA023725;BGIOSGA024379;BGIOSGA024535;BGIOSGA028767;BGIOSGA031553;BGIOSGA031946;BGIOSGA033596;BGIOSGA037341	K01051+K01051+K01051+K01184+K01051+K01051+K01184+K01783+K00012+K01051+K00002+K01213+K01051+K01728+K01184+K01051+K01051+K01051+K01184+K00012
Starch and sucrose metabolism	ko00500	55	504	790	11646	BGIOSGA000142;BGIOSGA000339;BGIOSGA000767;BGIOSGA002019;BGIOSGA003499;BGIOSGA004323;BGIOSGA004392;BGIOSGA004430;BGIOSGA005526;BGIOSGA005746;BGIOSGA005762;BGIOSGA005896;BGIOSGA008343;BGIOSGA009346;BGIOSGA009348;BGIOSGA009786;BGIOSGA009850;BGIOSGA009966;BGIOSGA010570;BGIOSGA010810;BGIOSGA012138;BGIOSGA013562;BGIOSGA013652;BGIOSGA014663;BGIOSGA014799;BGIOSGA014893;BGIOSGA014895;BGIOSGA016815;BGIOSGA…	K00844+K00847+K19891+K19892+K01176+K19891+K16055+K19892+K19891+K01176+K01087+K01087+K05350+K00695+K00695+K19891+K01179+K05350+K00695+K01179+K19891+K05349+K01810+K01176+K01179+K01188+K01188+K01176+K01513+K16055+K00706+K00696+K01179+K01176+K01179+K01810+K01187+K19891+K19891+K00844+K19891+K01177+K00695+K16055+K01176+K01176+K01176+K01177+K01177+K01179+K01176+K01176+K01210+K19891+K19891
Amino sugar and nucleotide sugar metabolism	ko00520	47	275	790	11646	BGIOSGA000142;BGIOSGA000339;BGIOSGA000603;BGIOSGA004671;BGIOSGA005660;BGIOSGA006087;BGIOSGA006429;BGIOSGA010291;BGIOSGA010297;BGIOSGA010809;BGIOSGA010845;BGIOSGA011034;BGIOSGA012337;BGIOSGA013592;BGIOSGA013652;BGIOSGA014361;BGIOSGA014384;BGIOSGA018236;BGIOSGA018237;BGIOSGA021616;BGIOSGA022643;BGIOSGA023594;BGIOSGA025337;BGIOSGA026095;BGIOSGA026404;BGIOSGA026621;BGIOSGA026622;BGIOSGA026666;BGIOSGA…	K00844+K00847+K00326+K00770+K13379+K01183+K13648+K13379+K13379+K13648+K01209+K00966+K08678+K00012+K01810+K00972+K18677+K10046+K10046+K13648+K01810+K13648+K00844+K13379+K13648+K08679+K08679+K01183+K01784+K12448+K01183+K01183+K08679+K01183+K01183+K01183+K01183+K01183+K13648+K01183+K01183+K01183+K01183+K01183+K01183+K13648+K00012
Arginine and proline metabolism	ko00330	8	110	790	11646	BGIOSGA004801;BGIOSGA005685;BGIOSGA008719;BGIOSGA009618;BGIOSGA009619;BGIOSGA017731;BGIOSGA021074;BGIOSGA024672	K12657+K00128+K00128+K00472+K00472+K01259+K14455+K00472
Ubiquinone and other terpenoid-quinone biosynthesis	ko00130	6	89	790	11646	BGIOSGA006502;BGIOSGA008177;BGIOSGA009484;BGIOSGA020784;BGIOSGA022336;BGIOSGA026897	K00487+K00487+K06126+K09833+K00591+K01904
Spliceosome	ko03040	8	400	790	11646	BGIOSGA000428;BGIOSGA008913;BGIOSGA010956;BGIOSGA012346;BGIOSGA015199;BGIOSGA017180;BGIOSGA024642;BGIOSGA029400	K12900+K12741+K12741+K12818+K11094+K12818+K12859+K03283
Carbon fixation in photosynthetic organisms	ko00710	20	135	790	11646	BGIOSGA000301;BGIOSGA002229;BGIOSGA002397;BGIOSGA004775;BGIOSGA004776;BGIOSGA007623;BGIOSGA008564;BGIOSGA010483;BGIOSGA010484;BGIOSGA011944;BGIOSGA014433;BGIOSGA016636;BGIOSGA016813;BGIOSGA018670;BGIOSGA019844;BGIOSGA021074;BGIOSGA023247;BGIOSGA026932;BGIOSGA032182;BGIOSGA032845	K01623+K00029+K01803+K01803+K01803+K00927+K00134+K01006+K01006+K01783+K00855+K00134+K01803+K00029+K01623+K14455+K01623+K00026+K01610+K00814
Ubiquitin mediated proteolysis	ko04120	13	294	790	11646	BGIOSGA000519;BGIOSGA001088;BGIOSGA007844;BGIOSGA008988;BGIOSGA010737;BGIOSGA011743;BGIOSGA012449;BGIOSGA017301;BGIOSGA023476;BGIOSGA030049;BGIOSGA030996;BGIOSGA031779;BGIOSGA035175	K10575+K06689+K10260+K10260+K10144+K10577+K03358+K10614+K08770+K10581+K02927+K10144+K04554
beta-Alanine metabolism	ko00410	5	84	790	11646	BGIOSGA005685;BGIOSGA008719;BGIOSGA011127;BGIOSGA012193;BGIOSGA019404	K00128+K00128+K00276+K01580+K05605
MAPK signaling pathway - plant	ko04016	47	625	790	11646	BGIOSGA001047;BGIOSGA002745;BGIOSGA004316;BGIOSGA004722;BGIOSGA005203;BGIOSGA005204;BGIOSGA005467;BGIOSGA007108;BGIOSGA007252;BGIOSGA007903;BGIOSGA009135;BGIOSGA010919;BGIOSGA011762;BGIOSGA012436;BGIOSGA012577;BGIOSGA013535;BGIOSGA013972;BGIOSGA014177;BGIOSGA014335;BGIOSGA014511;BGIOSGA015116;BGIOSGA015377;BGIOSGA015600;BGIOSGA015886;BGIOSGA016401;BGIOSGA016442;BGIOSGA017991;BGIOSGA020419;BGIOSGA…	K13420+K16224+K20726+K13424+K13416+K02183+K13413+K13420+K03781+K14496+K20718+K14496+K20718+K14496+K20557+K13425+K13425+K20606+K13420+K20772+K13416+K13416+K13416+K14509+K13416+K14498+K14498+K20538+K20718+K20603+K20603+K20718+K13420+K14496+K13420+K13420+K16224+K14514+K13426+K20718+K13416+K16224+K13422+K13416+K13420+K14497+K13447
Pyrimidine metabolism	ko00240	7	137	790	11646	BGIOSGA006476;BGIOSGA011699;BGIOSGA018072;BGIOSGA018591;BGIOSGA021510;BGIOSGA022222;BGIOSGA030785	K16904+K00857+K01240+K01513+K10808+K10808+K01081

## Sheet: Down-regulated DEGs
Table S6-3 The results of KEGG enrichment of down-regulated DEGs in MXXZ-T vs. MXXZ-C
#Pathway	ko_ID	DEgene	gene	DEgene_all	gene_all	gene_ID
Cutin, suberine and wax biosynthesis	ko00073	6	97	587	11646	BGIOSGA000102;BGIOSGA002901;BGIOSGA011823;BGIOSGA011938;BGIOSGA014736;BGIOSGA040520	K20769+K15402+K15402+K13356+K17991+K13407
Lysine biosynthesis	ko00300	1	36	587	11646	BGIOSGA001029	K00928
Ubiquitin mediated proteolysis	ko04120	14	294	587	11646	BGIOSGA004794;BGIOSGA010930;BGIOSGA013078;BGIOSGA017926;BGIOSGA018974;BGIOSGA019903;BGIOSGA021171;BGIOSGA022341;BGIOSGA026176;BGIOSGA026177;BGIOSGA027278;BGIOSGA030660;BGIOSGA033308;BGIOSGA037984	K10615+K03178+K10615+K10615+K09561+K03875+K06689+K06689+K03094+K03094+K10140+K10260+K03363+K10599
Other types of O-glycan biosynthesis	ko00514	1	27	587	11646	BGIOSGA002661	K20784
Pyrimidine metabolism	ko00240	5	137	587	11646	BGIOSGA005172;BGIOSGA005240;BGIOSGA008895;BGIOSGA017538;BGIOSGA022162	K13421+K09903+K00876+K01937+K13800
Aminoacyl-tRNA biosynthesis	ko00970	4	177	587	11646	BGIOSGA000954;BGIOSGA002498;BGIOSGA002499;BGIOSGA037083	K02433+K01872+K01869+K01870
Fatty acid elongation	ko00062	3	80	587	11646	BGIOSGA006907;BGIOSGA009809;BGIOSGA033448	K15397+K15397+K01074
DNA replication	ko03030	5	109	587	11646	BGIOSGA002726;BGIOSGA005499;BGIOSGA019037;BGIOSGA035384;BGIOSGA036854	K07466+K07466+K07466+K02540+K07466
Betalain biosynthesis	ko00965	1	31	587	11646	BGIOSGA034718	K15777
Ribosome	ko03010	4	408	587	11646	BGIOSGA013585;BGIOSGA017600;BGIOSGA033383;BGIOSGA033729	K02872+K02935+K02995+K02997
Phosphonate and phosphinate metabolism	ko00440	2	12	587	11646	BGIOSGA034595;BGIOSGA036736	K00967+K00967
Ascorbate and aldarate metabolism	ko00053	6	117	587	11646	BGIOSGA006268;BGIOSGA017056;BGIOSGA018930;BGIOSGA019063;BGIOSGA029182;BGIOSGA036501	K00434+K00434+K21888+K21888+K08232+K14190
RNA degradation	ko03018	11	204	587	11646	BGIOSGA002654;BGIOSGA005513;BGIOSGA011582;BGIOSGA014069;BGIOSGA014944;BGIOSGA016518;BGIOSGA016582;BGIOSGA025460;BGIOSGA029611;BGIOSGA031462;BGIOSGA031955	K14442+K04043+K04043+K13126+K10643+K04077+K00850+K12611+K00850+K12600+K00850
Glycosylphosphatidylinositol (GPI)-anchor biosynthesis	ko00563	1	37	587	11646	BGIOSGA019917	K03860
Butanoate metabolism	ko00650	2	78	587	11646	BGIOSGA007641;BGIOSGA011513	K17761+K01913
Basal transcription factors	ko03022	4	64	587	11646	BGIOSGA000734;BGIOSGA011280;BGIOSGA019550;BGIOSGA022395	K03139+K03124+K03122+K10842
Homologous recombination	ko03440	9	168	587	11646	BGIOSGA001909;BGIOSGA002726;BGIOSGA005499;BGIOSGA005535;BGIOSGA013181;BGIOSGA019037;BGIOSGA033869;BGIOSGA035611;BGIOSGA036854	K10881+K07466+K07466+K10683+K04482+K07466+K03655+K04482+K07466
Arachidonic acid metabolism	ko00590	7	48	587	11646	BGIOSGA003172;BGIOSGA003173;BGIOSGA013855;BGIOSGA013856;BGIOSGA017640;BGIOSGA022438;BGIOSGA031614	K08726+K08726+K08726+K08726+K08726+K00432+K08726
Other glycan degradation	ko00511	2	121	587	11646	BGIOSGA031703;BGIOSGA031911	K17108+K12309
Inositol phosphate metabolism	ko00562	11	171	587	11646	BGIOSGA000606;BGIOSGA008174;BGIOSGA013495;BGIOSGA014173;BGIOSGA017414;BGIOSGA027891;BGIOSGA028178;BGIOSGA029024;BGIOSGA029430;BGIOSGA029593;BGIOSGA036508	K24221+K00913+K00913+K10572+K00921+K19801+K18081+K01099+K01765+K13711+K15422
Photosynthesis	ko00195	11	85	587	11646	BGIOSGA002582;BGIOSGA004842;BGIOSGA004881;BGIOSGA009058;BGIOSGA010991;BGIOSGA016373;BGIOSGA022117;BGIOSGA025934;BGIOSGA026484;BGIOSGA027799;BGIOSGA030982	K02634+K02639+K03542+K02113+K02109+K14332+K02638+K02636+K02692+K02639+K08905
Amino sugar and nucleotide sugar metabolism	ko00520	11	275	587	11646	BGIOSGA002284;BGIOSGA007152;BGIOSGA010980;BGIOSGA012642;BGIOSGA014807;BGIOSGA017490;BGIOSGA019833;BGIOSGA020640;BGIOSGA020641;BGIOSGA036936;BGIOSGA038158	K00326+K12446+K08678+K01097+K01183+K00975+K20547+K01183+K01183+K01209+K01183
Peroxisome	ko04146	20	187	587	11646	BGIOSGA003172;BGIOSGA003173;BGIOSGA005120;BGIOSGA009453;BGIOSGA011520;BGIOSGA011938;BGIOSGA012924;BGIOSGA013683;BGIOSGA013686;BGIOSGA013855;BGIOSGA013856;BGIOSGA017163;BGIOSGA017640;BGIOSGA018788;BGIOSGA019284;BGIOSGA020421;BGIOSGA023756;BGIOSGA029201;BGIOSGA029464;BGIOSGA031614	K08726+K08726+K11517+K01897+K03781+K13356+K00106+K11517+K11517+K08726+K08726+K11517+K08726+K00031+K00232+K13343+K04565+K04565+K13354+K08726
mRNA surveillance pathway	ko03015	10	173	587	11646	BGIOSGA001941;BGIOSGA002844;BGIOSGA003734;BGIOSGA005094;BGIOSGA005610;BGIOSGA014069;BGIOSGA019747;BGIOSGA022558;BGIOSGA023541;BGIOSGA027018	K14399+K13098+K12812+K14399+K14399+K13126+K03265+K14396+K14407+K14397
Nucleotide excision repair	ko03420	8	134	587	11646	BGIOSGA002726;BGIOSGA005499;BGIOSGA012074;BGIOSGA014186;BGIOSGA019037;BGIOSGA022395;BGIOSGA027278;BGIOSGA036854	K07466+K07466+K10846+K10839+K07466+K10842+K10140+K07466
Carbon fixation in photosynthetic organisms	ko00710	13	135	587	11646	BGIOSGA004441;BGIOSGA008865;BGIOSGA009738;BGIOSGA011083;BGIOSGA016021;BGIOSGA016111;BGIOSGA030012;BGIOSGA030815;BGIOSGA031047;BGIOSGA031835;BGIOSGA031837;BGIOSGA031838;BGIOSGA037257	K00029+K00855+K00026+K01610+K00615+K01807+K01595+K00814+K01783+K00927+K00927+K00927+K01602
Valine, leucine and isoleucine degradation	ko00280	3	132	587	11646	BGIOSGA000836;BGIOSGA013062;BGIOSGA013505	K01968+K01968+K00382
Protein export	ko03060	5	99	587	11646	BGIOSGA001569;BGIOSGA002295;BGIOSGA004520;BGIOSGA009763;BGIOSGA017746	K03118+K09648+K03100+K03100+K03106
beta-Alanine metabolism	ko00410	1	84	587	11646	BGIOSGA019284	K00232
Glycosphingolipid biosynthesis - ganglio series	ko00604	1	43	587	11646	BGIOSGA031911	K12309
N-Glycan biosynthesis	ko00510	2	61	587	11646	BGIOSGA010949;BGIOSGA029406	K07252+K00729
Zeatin biosynthesis	ko00908	10	89	587	11646	BGIOSGA002275;BGIOSGA005595;BGIOSGA006902;BGIOSGA007761;BGIOSGA008488;BGIOSGA009079;BGIOSGA014574;BGIOSGA016268;BGIOSGA026166;BGIOSGA037675	K13496+K23452+K13496+K13496+K23452+K23452+K13495+K13496+K23452+K13496
Fatty acid biosynthesis	ko00061	4	100	587	11646	BGIOSGA000023;BGIOSGA000237;BGIOSGA009453;BGIOSGA018845	K03921+K03921+K01897+K00059
Glycerolipid metabolism	ko00561	9	172	587	11646	BGIOSGA000693;BGIOSGA008379;BGIOSGA011217;BGIOSGA012913;BGIOSGA017173;BGIOSGA019149;BGIOSGA022812;BGIOSGA024077;BGIOSGA033188	K00901+K09480+K09480+K00901+K13509+K22849+K22848+K01054+K07407
ABC transporters	ko02010	8	279	587	11646	BGIOSGA000277;BGIOSGA000310;BGIOSGA014025;BGIOSGA015573;BGIOSGA020609;BGIOSGA021866;BGIOSGA022416;BGIOSGA029962	K05656+K05666+K05681+K05665+K02045+K05666+K05658+K08712
Valine, leucine and isoleucine biosynthesis	ko00290	2	50	587	11646	BGIOSGA007208;BGIOSGA007554	K01703+K00053
SNARE interactions in vesicular transport	ko04130	1	56	587	11646	BGIOSGA023176	K08486
Brassinosteroid biosynthesis	ko00905	1	32	587	11646	BGIOSGA004814	K09591
Plant-pathogen interaction	ko04626	44	1315	587	11646	BGIOSGA000697;BGIOSGA001090;BGIOSGA001917;BGIOSGA002392;BGIOSGA002446;BGIOSGA002805;BGIOSGA002961;BGIOSGA003656;BGIOSGA003930;BGIOSGA005080;BGIOSGA006168;BGIOSGA006907;BGIOSGA008480;BGIOSGA009117;BGIOSGA009809;BGIOSGA011172;BGIOSGA011830;BGIOSGA013282;BGIOSGA013750;BGIOSGA015404;BGIOSGA017475;BGIOSGA017499;BGIOSGA017883;BGIOSGA018227;BGIOSGA018676;BGIOSGA018982;BGIOSGA020004;BGIOSGA020060;BGIOSGA…	K05391+K13434+K13457+K13457+K13448+K13420+K13420+K13457+K13457+K13436+K13459+K15397+K13457+K13414+K15397+K18878+K13457+K13457+K13430+K13457+K13412+K13448+K13430+K13430+K18835+K18878+K13447+K13435+K13457+K13457+K01373+K13430+K01373+K20600+K13457+K18878+K13412+K13434+K13459+K13448+K13436+K13448+K13457+K13436
Diterpenoid biosynthesis	ko00904	3	138	587	11646	BGIOSGA010447;BGIOSGA015151;BGIOSGA026061	K16084+K13070+K13070
Circadian rhythm - plant	ko04712	10	127	587	11646	BGIOSGA002246;BGIOSGA005828;BGIOSGA007657;BGIOSGA008474;BGIOSGA012614;BGIOSGA014483;BGIOSGA020501;BGIOSGA020708;BGIOSGA030959;Oryza_sativa_newGene_4514	K12124+K12133+K12135+K12118+K12135+K12133+K12133+K12133+K16222+K03097
Glyoxylate and dicarboxylate metabolism	ko00630	15	172	587	11646	BGIOSGA004791;BGIOSGA005120;BGIOSGA006961;BGIOSGA007314;BGIOSGA009738;BGIOSGA011074;BGIOSGA011492;BGIOSGA011513;BGIOSGA011520;BGIOSGA013505;BGIOSGA013683;BGIOSGA013686;BGIOSGA017163;BGIOSGA020897;BGIOSGA037257	K15919+K11517+K01647+K15893+K00026+K22133+K01681+K01913+K03781+K00382+K11517+K11517+K11517+K00281+K01602
Flavone and flavonol biosynthesis	ko00944	4	28	587	11646	BGIOSGA002875;BGIOSGA006467;BGIOSGA014688;BGIOSGA023734	K22771+K13264+K22771+K13080
Indole alkaloid biosynthesis	ko00901	1	22	587	11646	BGIOSGA026125	K01757
MAPK signaling pathway - plant	ko04016	39	625	587	11646	BGIOSGA001130;BGIOSGA002250;BGIOSGA002805;BGIOSGA002961;BGIOSGA004140;BGIOSGA004269;BGIOSGA006930;BGIOSGA008084;BGIOSGA008478;BGIOSGA008846;BGIOSGA009117;BGIOSGA010254;BGIOSGA010605;BGIOSGA011032;BGIOSGA011520;BGIOSGA014831;BGIOSGA016529;BGIOSGA016530;BGIOSGA016903;BGIOSGA017630;BGIOSGA017659;BGIOSGA019833;BGIOSGA020004;BGIOSGA020456;BGIOSGA021040;BGIOSGA021119;BGIOSGA021121;BGIOSGA021126;BGIOSGA…	K20538+K20553+K13420+K13420+K14497+K20716+K14515+K20716+K14514+K20558+K13414+K14498+K14498+K14497+K03781+K20714+K14514+K14514+K17686+K20716+K14497+K20547+K13447+K14510+K20728+K14496+K14496+K14496+K20728+K14510+K20557+K14509+K14498+K14514+K20600+K14497+K20557+K20557+K14498
Base excision repair	ko03410	2	83	587	11646	BGIOSGA006335;BGIOSGA009692	K10798+K10569
RNA polymerase	ko03020	1	86	587	11646	BGIOSGA009753	K03011
Phagosome	ko04145	3	117	587	11646	BGIOSGA004310;BGIOSGA017414;BGIOSGA030558	K02147+K00921+K07897
Propanoate metabolism	ko00640	2	74	587	11646	BGIOSGA013505;BGIOSGA019284	K00382+K00232
Fatty acid degradation	ko00071	2	109	587	11646	BGIOSGA009453;BGIOSGA019284	K01897+K00232
Citrate cycle (TCA cycle)	ko00020	10	92	587	11646	BGIOSGA006961;BGIOSGA009738;BGIOSGA011083;BGIOSGA011492;BGIOSGA013505;BGIOSGA014873;BGIOSGA016279;BGIOSGA018788;BGIOSGA022620;BGIOSGA029883	K01647+K00026+K01610+K01681+K00382+K00030+K00164+K00031+K00161+K00235
Folate biosynthesis	ko00790	6	63	587	11646	BGIOSGA006141;BGIOSGA017915;BGIOSGA018450;BGIOSGA023441;BGIOSGA026547;BGIOSGA028865	K01113+K14652+K18482+K15631+K15631+K14652
Glycine, serine and threonine metabolism	ko00260	7	159	587	11646	BGIOSGA001029;BGIOSGA004791;BGIOSGA007314;BGIOSGA012554;BGIOSGA013505;BGIOSGA020897;BGIOSGA033309	K00928+K15919+K15893+K15633+K00382+K00281+K00108
Purine metabolism	ko00230	8	197	587	11646	BGIOSGA003759;BGIOSGA008869;BGIOSGA012924;BGIOSGA020885;BGIOSGA028795;BGIOSGA030846;BGIOSGA033488;BGIOSGA035008	K00759+K00951+K00106+K00948+K00951+K00951+K00856+K00873
Steroid biosynthesis	ko00100	2	58	587	11646	BGIOSGA009601;BGIOSGA026594	K00559+K01052
Isoflavonoid biosynthesis	ko00943	4	24	587	11646	BGIOSGA006467;BGIOSGA013602;BGIOSGA013604;BGIOSGA020770	K13264+K13260+K13260+K13265
Oxidative phosphorylation	ko00190	12	190	587	11646	BGIOSGA000048;BGIOSGA000433;BGIOSGA004310;BGIOSGA006363;BGIOSGA009058;BGIOSGA010860;BGIOSGA010861;BGIOSGA010991;BGIOSGA013360;BGIOSGA016345;BGIOSGA020251;BGIOSGA029883	K01535+K01507+K02147+K00411+K02113+K03884+K03884+K02109+K01535+K03884+K03940+K00235
Ether lipid metabolism	ko00565	2	51	587	11646	BGIOSGA001799;BGIOSGA031184	K01115+K01115
Alanine, aspartate and glutamate metabolism	ko00250	5	117	587	11646	BGIOSGA007641;BGIOSGA010942;BGIOSGA016863;BGIOSGA017663;BGIOSGA030815	K17761+K01953+K00261+K00294+K00814
Nicotinate and nicotinamide metabolism	ko00760	1	46	587	11646	BGIOSGA013885	K18551
Selenocompound metabolism	ko00450	1	44	587	11646	BGIOSGA031550	K01761
Pentose and glucuronate interconversions	ko00040	6	235	587	11646	BGIOSGA001158;BGIOSGA009882;BGIOSGA011754;BGIOSGA023921;BGIOSGA027461;BGIOSGA031047	K01051+K01805+K01184+K01051+K01051+K01783
Mismatch repair	ko03430	6	103	587	11646	BGIOSGA002726;BGIOSGA005499;BGIOSGA007022;BGIOSGA014757;BGIOSGA019037;BGIOSGA036854	K07466+K07466+K07456+K08737+K07466+K07466
Proteasome	ko03050	6	91	587	11646	BGIOSGA001909;BGIOSGA006932;BGIOSGA010195;BGIOSGA020592;BGIOSGA031260;BGIOSGA033642	K10881+K03064+K02729+K03028+K03063+K02729
RNA transport	ko03013	20	311	587	11646	BGIOSGA000041;BGIOSGA000244;BGIOSGA000798;BGIOSGA002089;BGIOSGA002844;BGIOSGA002953;BGIOSGA003734;BGIOSGA007419;BGIOSGA007758;BGIOSGA009762;BGIOSGA010932;BGIOSGA010954;BGIOSGA011198;BGIOSGA014069;BGIOSGA017548;BGIOSGA020600;BGIOSGA022854;BGIOSGA030521;BGIOSGA031351;BGIOSGA034601	K18213+K12160+K03231+K03231+K13098+K14313+K12812+K03252+K13137+K14307+K14293+K03260+K03260+K13126+K03251+K03262+K03236+K03262+K07562+K03239
Glutathione metabolism	ko00480	15	203	587	11646	BGIOSGA001420;BGIOSGA006268;BGIOSGA009272;BGIOSGA009694;BGIOSGA010969;BGIOSGA011925;BGIOSGA017056;BGIOSGA018788;BGIOSGA018930;BGIOSGA019063;BGIOSGA022438;BGIOSGA023029;BGIOSGA026226;BGIOSGA029891;BGIOSGA032778	K00799+K00434+K00383+K00799+K00799+K00383+K00434+K00031+K21888+K21888+K00432+K00797+K11188+K00799+K00799
Sulfur metabolism	ko00920	4	89	587	11646	BGIOSGA020609;BGIOSGA024240;BGIOSGA029046;BGIOSGA036508	K02045+K05907+K00387+K15422
Autophagy - other	ko04136	2	64	587	11646	BGIOSGA007021;BGIOSGA011113	K08330+K17907
Lysine degradation	ko00310	3	98	587	11646	BGIOSGA013505;BGIOSGA030599;BGIOSGA036697	K00382+K11420+K11420
Galactose metabolism	ko00052	10	164	587	11646	BGIOSGA002302;BGIOSGA012500;BGIOSGA013792;BGIOSGA016582;BGIOSGA023687;BGIOSGA029611;BGIOSGA031454;BGIOSGA031911;BGIOSGA031955;BGIOSGA033188	K06617+K18819+K06617+K00850+K18819+K00850+K01193+K12309+K00850+K07407
Photosynthesis - antenna proteins	ko00196	7	18	587	11646	BGIOSGA006945;BGIOSGA013051;BGIOSGA014978;BGIOSGA022800;BGIOSGA025944;BGIOSGA026003;BGIOSGA026930	K08909+K08913+K08917+K08907+K08914+K08908+K08910
Isoquinoline alkaloid biosynthesis	ko00950	1	64	587	11646	BGIOSGA031418	K14975
Glycolysis / Gluconeogenesis	ko00010	13	260	587	11646	BGIOSGA011083;BGIOSGA011513;BGIOSGA012554;BGIOSGA013505;BGIOSGA016582;BGIOSGA017060;BGIOSGA022620;BGIOSGA029611;BGIOSGA031835;BGIOSGA031837;BGIOSGA031838;BGIOSGA031955;BGIOSGA035008	K01610+K01913+K15633+K00382+K00850+K01792+K00161+K00850+K00927+K00927+K00927+K00850+K00873
Glycerophospholipid metabolism	ko00564	14	219	587	11646	BGIOSGA000026;BGIOSGA000693;BGIOSGA000911;BGIOSGA001799;BGIOSGA004256;BGIOSGA012913;BGIOSGA016300;BGIOSGA017173;BGIOSGA026352;BGIOSGA027224;BGIOSGA030831;BGIOSGA031184;BGIOSGA034595;BGIOSGA036736	K00006+K00901+K14156+K01115+K05929+K00901+K18696+K13509+K16818+K01613+K00894+K01115+K00967+K00967
Phenylalanine, tyrosine and tryptophan biosynthesis	ko00400	4	85	587	11646	BGIOSGA009055;BGIOSGA023585;BGIOSGA028443;BGIOSGA031387	K00891+K15227+K01609+K01626
C5-Branched dibasic acid metabolism	ko00660	1	24	587	11646	BGIOSGA007208	K01703
Terpenoid backbone biosynthesis	ko00900	2	79	587	11646	BGIOSGA000974;BGIOSGA022383	K00787+K11778
Pyruvate metabolism	ko00620	11	164	587	11646	BGIOSGA004441;BGIOSGA009738;BGIOSGA011083;BGIOSGA011513;BGIOSGA013505;BGIOSGA021493;BGIOSGA022620;BGIOSGA024772;BGIOSGA027518;BGIOSGA030012;BGIOSGA035008	K00029+K00026+K01610+K01913+K00382+K01512+K00161+K00102+K01759+K01595+K00873
Thiamine metabolism	ko00730	4	46	587	11646	BGIOSGA010885;BGIOSGA013327;BGIOSGA025849;BGIOSGA030542	K20896+K03147+K03146+K04487
Endocytosis	ko04144	19	321	587	11646	BGIOSGA001799;BGIOSGA002563;BGIOSGA004572;BGIOSGA004771;BGIOSGA004772;BGIOSGA009303;BGIOSGA011002;BGIOSGA011135;BGIOSGA011426;BGIOSGA013836;BGIOSGA017916;BGIOSGA019575;BGIOSGA020525;BGIOSGA020538;BGIOSGA028692;BGIOSGA029511;BGIOSGA029885;BGIOSGA030558;BGIOSGA031184	K01115+K12198+K12184+K03283+K12471+K03283+K03283+K19366+K12189+K03283+K03283+K03283+K19366+K07904+K03283+K03283+K19366+K07897+K01115
Carotenoid biosynthesis	ko00906	7	80	587	11646	BGIOSGA009468;BGIOSGA011994;BGIOSGA013214;BGIOSGA026329;BGIOSGA033349;BGIOSGA034717;BGIOSGA037804	K09835+K02293+K09840+K09841+K15746+K09838+K09840
Glucosinolate biosynthesis	ko00966	1	28	587	11646	BGIOSGA007208	K01703
Ribosome biogenesis in eukaryotes	ko03008	4	165	587	11646	BGIOSGA020472;BGIOSGA027848;BGIOSGA031351;Oryza_sativa_newGene_4514	K14544+K14574+K07562+K03097
Riboflavin metabolism	ko00740	3	41	587	11646	BGIOSGA014797;BGIOSGA017915;BGIOSGA028865	K00794+K14652+K14652
Biosynthesis of amino acids	ko01230	28	471	587	11646	BGIOSGA001029;BGIOSGA006961;BGIOSGA007208;BGIOSGA007554;BGIOSGA009055;BGIOSGA010486;BGIOSGA010942;BGIOSGA011387;BGIOSGA011492;BGIOSGA012554;BGIOSGA014873;BGIOSGA016021;BGIOSGA016111;BGIOSGA016582;BGIOSGA018788;BGIOSGA020146;BGIOSGA020885;BGIOSGA023585;BGIOSGA028443;BGIOSGA029611;BGIOSGA030815;BGIOSGA031047;BGIOSGA031387;BGIOSGA031835;BGIOSGA031837;BGIOSGA031838;BGIOSGA031955;BGIOSGA035008	K00928+K01647+K01703+K00053+K00891+K14682+K01953+K14152+K01681+K15633+K00030+K00615+K01807+K00850+K00031+K14152+K00948+K15227+K01609+K00850+K00814+K01783+K01626+K00927+K00927+K00927+K00850+K00873
Fructose and mannose metabolism	ko00051	5	116	587	11646	BGIOSGA009882;BGIOSGA013860;BGIOSGA016582;BGIOSGA029611;BGIOSGA031955	K01805+K19355+K00850+K00850+K00850
Caffeine metabolism	ko00232	1	7	587	11646	BGIOSGA012924	K00106
Starch and sucrose metabolism	ko00500	26	504	587	11646	BGIOSGA009181;BGIOSGA009545;BGIOSGA010770;BGIOSGA011829;BGIOSGA012615;BGIOSGA012811;BGIOSGA013480;BGIOSGA014482;BGIOSGA016619;BGIOSGA017490;BGIOSGA020107;BGIOSGA020172;BGIOSGA023236;BGIOSGA023752;BGIOSGA026185;BGIOSGA026623;BGIOSGA028602;BGIOSGA028653;BGIOSGA028759;BGIOSGA029452;BGIOSGA029605;BGIOSGA031454;BGIOSGA033011;BGIOSGA033092;BGIOSGA034240;BGIOSGA037768	K16055+K01176+K00695+K01177+K01177+K19893+K19891+K01176+K01179+K00975+K19891+K19892+K19891+K01177+K00705+K19891+K01179+K01087+K16055+K01188+K01214+K01193+K00703+K01177+K00696+K01176
Various types of N-glycan biosynthesis	ko00513	1	54	587	11646	BGIOSGA006205	K14412
Sulfur relay system	ko04122	1	23	587	11646	BGIOSGA030542	K04487
Nitrogen metabolism	ko00910	4	66	587	11646	BGIOSGA004285;BGIOSGA016863;BGIOSGA026830;BGIOSGA029643	K02575+K00261+K01674+K01674
Flavonoid biosynthesis	ko00941	6	176	587	11646	BGIOSGA012572;BGIOSGA017698;BGIOSGA017700;BGIOSGA020772;BGIOSGA023734;BGIOSGA023942	K01859+K22845+K22845+K13082+K13080+K08695
Arginine biosynthesis	ko00220	3	73	587	11646	BGIOSGA010486;BGIOSGA016863;BGIOSGA030815	K14682+K00261+K00814
Cysteine and methionine metabolism	ko00270	11	216	587	11646	BGIOSGA000732;BGIOSGA001029;BGIOSGA008607;BGIOSGA009738;BGIOSGA011915;BGIOSGA012162;BGIOSGA014129;BGIOSGA023029;BGIOSGA030891;BGIOSGA031550;BGIOSGA035012	K00547+K00928+K01611+K00026+K08967+K00558+K00899+K00797+K23977+K01761+K08963
Glycosaminoglycan degradation	ko00531	2	60	587	11646	BGIOSGA000195;BGIOSGA031911	K10532+K12309
Plant hormone signal transduction	ko04075	36	797	587	11646	BGIOSGA000228;BGIOSGA004140;BGIOSGA005551;BGIOSGA006930;BGIOSGA008478;BGIOSGA010254;BGIOSGA010605;BGIOSGA011032;BGIOSGA016529;BGIOSGA016530;BGIOSGA017659;BGIOSGA017951;BGIOSGA020456;BGIOSGA020457;BGIOSGA020539;BGIOSGA020630;BGIOSGA021119;BGIOSGA021121;BGIOSGA021126;BGIOSGA022424;BGIOSGA022536;BGIOSGA023251;BGIOSGA023533;BGIOSGA024506;BGIOSGA024773;BGIOSGA026164;BGIOSGA026709;BGIOSGA030517;BGIOSGA…	K14489+K14497+K14432+K14515+K14514+K14498+K14498+K14497+K14514+K14514+K14497+K13946+K14510+K14506+K14488+K13415+K14496+K14496+K14496+K14510+K14432+K14491+K14504+K14509+K14493+K14498+K14514+K14497+K14432+K14488+K14494+K14494+K14498+K14486+K14491+K14491
Pantothenate and CoA biosynthesis	ko00770	1	86	587	11646	BGIOSGA007554	K00053
Pentose phosphate pathway	ko00030	7	97	587	11646	BGIOSGA016021;BGIOSGA016111;BGIOSGA016582;BGIOSGA020885;BGIOSGA029611;BGIOSGA031047;BGIOSGA031955	K00615+K01807+K00850+K00948+K00850+K01783+K00850
Fatty acid metabolism	ko01212	6	168	587	11646	BGIOSGA000023;BGIOSGA000237;BGIOSGA009453;BGIOSGA018845;BGIOSGA019284;BGIOSGA033448	K03921+K03921+K01897+K00059+K00232+K01074
Phenylpropanoid biosynthesis	ko00940	13	471	587	11646	BGIOSGA003877;BGIOSGA004073;BGIOSGA009825;BGIOSGA010098;BGIOSGA012146;BGIOSGA014703;BGIOSGA019145;BGIOSGA026226;BGIOSGA027541;BGIOSGA029452;BGIOSGA032498;BGIOSGA032499;BGIOSGA036874	K12355+K23260+K23260+K23260+K00083+K10775+K00430+K11188+K09753+K01188+K18368+K18368+K00430
Carbon metabolism	ko01200	38	500	587	11646	BGIOSGA004441;BGIOSGA004791;BGIOSGA005120;BGIOSGA006961;BGIOSGA007314;BGIOSGA008865;BGIOSGA009738;BGIOSGA011083;BGIOSGA011492;BGIOSGA011513;BGIOSGA011520;BGIOSGA012554;BGIOSGA013505;BGIOSGA013683;BGIOSGA013686;BGIOSGA014873;BGIOSGA016021;BGIOSGA016111;BGIOSGA016279;BGIOSGA016582;BGIOSGA016863;BGIOSGA017163;BGIOSGA018788;BGIOSGA019284;BGIOSGA020885;BGIOSGA020897;BGIOSGA022620;BGIOSGA029611;BGIOSGA…	K00029+K15919+K11517+K01647+K15893+K00855+K00026+K01610+K01681+K01913+K03781+K15633+K00382+K11517+K11517+K00030+K00615+K01807+K00164+K00850+K00261+K11517+K00031+K00232+K00948+K00281+K00161+K00850+K00235+K01595+K00814+K01783+K00927+K00927+K00927+K00850+K00873+K01602
Cyanoamino acid metabolism	ko00460	3	155	587	11646	BGIOSGA000173;BGIOSGA000174;BGIOSGA029452	K20802+K20802+K01188
Porphyrin and chlorophyll metabolism	ko00860	7	96	587	11646	BGIOSGA003046;BGIOSGA007489;BGIOSGA012530;BGIOSGA029383;BGIOSGA031379;BGIOSGA033201;Oryza_sativa_newGene_5159	K13606+K01845+K03403+K22013+K13600+K00218+K01772
Monobactam biosynthesis	ko00261	1	25	587	11646	BGIOSGA001029	K00928
Histidine metabolism	ko00340	3	46	587	11646	BGIOSGA008385;BGIOSGA011387;BGIOSGA020146	K01590+K14152+K14152
Phosphatidylinositol signaling system	ko04070	11	179	587	11646	BGIOSGA000693;BGIOSGA008174;BGIOSGA012913;BGIOSGA013495;BGIOSGA014173;BGIOSGA017414;BGIOSGA027891;BGIOSGA028178;BGIOSGA029024;BGIOSGA029593;BGIOSGA036508	K00901+K00913+K00901+K00913+K10572+K00921+K19801+K18081+K01099+K13711+K15422
Arginine and proline metabolism	ko00330	5	110	587	11646	BGIOSGA008607;BGIOSGA013611;BGIOSGA017663;BGIOSGA023029;BGIOSGA033417	K01611+K00472+K00294+K00797+K00318
Spliceosome	ko03040	36	400	587	11646	BGIOSGA001069;BGIOSGA002844;BGIOSGA003024;BGIOSGA003203;BGIOSGA003675;BGIOSGA003734;BGIOSGA004771;BGIOSGA006098;BGIOSGA006405;BGIOSGA006584;BGIOSGA007531;BGIOSGA008176;BGIOSGA009303;BGIOSGA010048;BGIOSGA011002;BGIOSGA011500;BGIOSGA012493;BGIOSGA012810;BGIOSGA013544;BGIOSGA013836;BGIOSGA017916;BGIOSGA018122;BGIOSGA018755;BGIOSGA018758;BGIOSGA019575;BGIOSGA021295;BGIOSGA023894;BGIOSGA024698;BGIOSGA…	K12835+K13098+K12842+K12855+K12840+K12812+K03283+K12870+K11094+K12816+K12828+K12874+K03283+K12885+K03283+K12897+K12820+K12816+K12854+K03283+K03283+K12813+K12856+K12896+K03283+K12818+K12818+K12885+K12900+K03283+K03283+K12855+K12823+K12741+K10599+K12828
Biotin metabolism	ko00780	1	53	587	11646	BGIOSGA018845	K00059
Benzoxazinoid biosynthesis	ko00402	1	38	587	11646	BGIOSGA027790	K13223
Biosynthesis of unsaturated fatty acids	ko01040	3	63	587	11646	BGIOSGA000023;BGIOSGA000237;BGIOSGA019284	K03921+K03921+K00232
2-Oxocarboxylic acid metabolism	ko01210	9	148	587	11646	BGIOSGA001029;BGIOSGA006961;BGIOSGA007208;BGIOSGA007554;BGIOSGA010486;BGIOSGA011492;BGIOSGA014873;BGIOSGA018788;BGIOSGA030815	K00928+K01647+K01703+K00053+K14682+K01681+K00030+K00031+K00814
Protein processing in endoplasmic reticulum	ko04141	33	420	587	11646	BGIOSGA000754;BGIOSGA002242;BGIOSGA002444;BGIOSGA002722;BGIOSGA002723;BGIOSGA003557;BGIOSGA004771;BGIOSGA008080;BGIOSGA009154;BGIOSGA009303;BGIOSGA011002;BGIOSGA011044;BGIOSGA011435;BGIOSGA012293;BGIOSGA012296;BGIOSGA013691;BGIOSGA013836;BGIOSGA014186;BGIOSGA016481;BGIOSGA016567;BGIOSGA016568;BGIOSGA017916;BGIOSGA018974;BGIOSGA019575;BGIOSGA021171;BGIOSGA021524;BGIOSGA021653;BGIOSGA022341;BGIOSGA…	K10666+K13993+K13993+K13993+K13993+K14015+K03283+K14009+K13993+K03283+K03283+K13993+K13525+K13993+K13993+K09503+K03283+K10839+K13993+K14012+K14012+K03283+K09561+K03283+K06689+K13993+K13993+K06689+K03094+K03094+K03283+K03283+K01456
Tryptophan metabolism	ko00380	5	154	587	11646	BGIOSGA009667;BGIOSGA009671;BGIOSGA011520;BGIOSGA013505;BGIOSGA020354	K11817+K11817+K03781+K00382+K16903
Sphingolipid metabolism	ko00600	4	92	587	11646	BGIOSGA025946;BGIOSGA031703;BGIOSGA031911;BGIOSGA033188	K04718+K17108+K12309+K07407
Glycosphingolipid biosynthesis - globo and isoglobo series	ko00603	1	17	587	11646	BGIOSGA033188	K07407
alpha-Linolenic acid metabolism	ko00592	6	127	587	11646	BGIOSGA016214;BGIOSGA019284;BGIOSGA021667;BGIOSGA021669;BGIOSGA021675;BGIOSGA026352	K00224+K00232+K05894+K05894+K05894+K16818
Ubiquinone and other terpenoid-quinone biosynthesis	ko00130	5	89	587	11646	BGIOSGA008503;BGIOSGA013280;BGIOSGA024719;BGIOSGA027707;BGIOSGA032619	K14759+K09833+K12502+K14760+K18534
Phenylalanine metabolism	ko00360	1	87	587	11646	BGIOSGA014703	K10775
