# Supplementary material for: Comparative transcriptomic analysis provides insights into the molecular basis underlying pre-harvest sprouting in rice
Source: BMC Genomics. 2022 Nov 24;23:771. doi: 10.1186/s12864-022-08998-4 (PMC9701047; doi:10.1186/s12864-022-08998-4)
Supplement: Supplementary file 8 — Additional file 8: Table S7. Summary of GO results of the DEGs in JXZ-T vs. JXZ-C. [file 12864_2022_8998_MOESM8_ESM.xls]

## Sheet: All annotated DEGs
Table S7-1 Summary of GO results of all annotated DEGs in JXZ-T vs. JXZ-C
GO_catergory	GO_description	Total number of genes	Number of DEGs
Biological process	reproduction	633	97
	immune system process	95	22
	behavior	7	1
	metabolic process	11120	1833
	cellular process	10133	1649
	reproductive process	631	97
	biological adhesion	9	1
	signaling	714	130
	multicellular organismal process	982	158
	developmental process	982	161
	growth	110	15
	locomotion	31	2
	single-organism process	6878	1326
	rhythmic process	37	5
	response to stimulus	2804	516
	localization	2503	417
	multi-organism process	572	100
	biological regulation	3994	633
	cellular component organization or biogenesis	1758	316
	detoxification	297	83
Total number		44290	7562
Cellular component	extracellular region	607	159
	cell	8032	1311
	nucleoid	30	2
	membrane	8340	1416
	cell junction	199	59
	membrane-enclosed lumen	583	59
	macromolecular complex	2015	263
	organelle	6341	991
	other organism	181	37
	other organism part	181	37
	extracellular region part	72	4
	organelle part	2432	381
	membrane part	7362	1262
	synapse part	4	1
	cell part	8031	1311
	synapse	5	1
	symplast	191	58
	supramolecular complex	103	44
Total number		44804	7396
Molecular function	transcription factor activity, protein binding	95	14
	nucleic acid binding transcription factor activity	835	131
	catalytic activity	11463	2071
	signal transducer activity	132	15
	structural molecule activity	473	58
	transporter activity	1320	247
	binding	13611	2114
	electron carrier activity	185	33
	antioxidant activity	264	77
	metallochaperone activity	3	0
	protein tag	9	2
	translation regulator activity	1	0
	nutrient reservoir activity	71	9
	molecular transducer activity	139	14
	toxin activity	39	2
	molecular function regulator	356	55
Total number		28901	4842
		117995	19786

## Sheet: Up-regulated DEGs
Table S7-2 Summary of GO results of up-regulated DEGs in JXZ-T vs. JXZ-C
GO_catergory	GO_description	Total number of genes	Number of DEGs
Biological process	reproduction	633	70
	immune system process	95	19
	behavior	7	0
	metabolic process	11120	1473
	cellular process	10133	1307
	reproductive process	631	70
	biological adhesion	9	1
	signaling	714	114
	multicellular organismal process	982	121
	developmental process	982	129
	growth	110	14
	locomotion	31	1
	single-organism process	6878	1121
	rhythmic process	37	4
	response to stimulus	2804	397
	localization	2503	344
	multi-organism process	572	82
	biological regulation	3994	506
	cellular component organization or biogenesis	1758	251
	detoxification	297	76
Total number		44290	6100
Cellular component	extracellular region	607	151
	cell	8032	1035
	nucleoid	30	0
	membrane	8340	1160
	cell junction	199	52
	membrane-enclosed lumen	583	26
	macromolecular complex	2015	199
	organelle	6341	757
	other organism	181	28
	other organism part	181	28
	extracellular region part	72	2
	organelle part	2432	294
	membrane part	7362	1028
	synapse part	4	1
	cell part	8031	1035
	synapse	5	1
	symplast	191	51
	supramolecular complex	103	44
Total number		44709	5892
Molecular function	transcription factor activity, protein binding	95	12
	nucleic acid binding transcription factor activity	835	106
	catalytic activity	11463	1726
	signal transducer activity	132	14
	structural molecule activity	473	48
	transporter activity	1320	204
	binding	13611	1606
	electron carrier activity	185	25
	antioxidant activity	264	73
	metallochaperone activity	3	0
	protein tag	9	1
	translation regulator activity	1	0
	nutrient reservoir activity	71	8
	molecular transducer activity	139	13
	toxin activity	39	0
	molecular function regulator	356	52
Total number		28996	3888
		117995	15880

## Sheet: Down-regulated DEGs
Table S7-3 Summary of GO results of down-regulated DEGs in JXZ-T vs. JXZ-C
GO_catergory	GO_description	Total number of genes	Number of DEGs
Biological process	reproduction	633	27
	immune system process	95	3
	behavior	7	1
	metabolic process	11120	360
	cellular process	10133	342
	reproductive process	631	27
	biological adhesion	9	0
	signaling	714	16
	multicellular organismal process	982	37
	developmental process	982	32
	growth	110	1
	locomotion	31	1
	single-organism process	6878	205
	rhythmic process	37	1
	response to stimulus	2804	119
	localization	2503	73
	multi-organism process	572	18
	biological regulation	3994	127
	cellular component organization or biogenesis	1758	65
	detoxification	297	7
Total number		44290	1462
Cellular component	extracellular region	607	8
	cell	8032	276
	nucleoid	30	2
	membrane	8340	256
	cell junction	199	7
	membrane-enclosed lumen	583	33
	macromolecular complex	2015	64
	organelle	6341	234
	other organism	181	9
	other organism part	181	9
	extracellular region part	72	2
	organelle part	2432	87
	membrane part	7362	234
	synapse part	4	0
	cell part	8031	276
	synapse	5	0
	symplast	191	7
	supramolecular complex	103	0
Total number		44709	1504
Molecular function	transcription factor activity, protein binding	95	2
	nucleic acid binding transcription factor activity	835	25
	catalytic activity	11463	345
	signal transducer activity	132	1
	structural molecule activity	473	10
	transporter activity	1320	43
	binding	13611	508
	electron carrier activity	185	8
	antioxidant activity	264	4
	metallochaperone activity	3	0
	protein tag	9	1
	translation regulator activity	1	0
	nutrient reservoir activity	71	1
	molecular transducer activity	139	1
	toxin activity	39	2
	molecular function regulator	356	3
Total number		28996	954
		117995	3920
