# Supplementary material for: Comparative transcriptomic analysis provides insights into the molecular basis underlying pre-harvest sprouting in rice
Source: BMC Genomics. 2022 Nov 24;23:771. doi: 10.1186/s12864-022-08998-4 (PMC9701047; doi:10.1186/s12864-022-08998-4)
Supplement: Supplementary file 9 — Additional file 9: Table S8. Summary of GO results of the DEGs in MXXZ-T vs. MXXZ-C. [file 12864_2022_8998_MOESM9_ESM.xls]

## Sheet: All annotated DEGs
Table S8-1 Summary of GO results of all annotated DEGs in MXXZ-T vs. MXXZ-C
GO_catergory	GO_description	Total number of genes	Number of DEGs
Biological process	reproduction	633	76
	immune system process	95	9
	behavior	7	1
	metabolic process	11120	1271
	cellular process	10133	1126
	reproductive process	631	76
	biological adhesion	9	2
	signaling	714	90
	multicellular organismal process	982	114
	developmental process	982	109
	growth	110	12
	locomotion	31	2
	single-organism process	6878	883
	rhythmic process	37	5
	response to stimulus	2804	366
	localization	2503	288
	multi-organism process	572	65
	biological regulation	3994	421
	cellular component organization or biogenesis	1758	207
	detoxification	297	46
Total number		44290	5169
Cellular component	extracellular region	607	65
	cell	8032	869
	nucleoid	30	1
	membrane	8340	989
	cell junction	199	32
	membrane-enclosed lumen	583	39
	macromolecular complex	2015	143
	organelle	6341	679
	other organism	181	18
	other organism part	181	18
	extracellular region part	72	3
	organelle part	2432	242
	membrane part	7362	880
	synapse part	4	0
	cell part	8031	869
	synapse	5	0
	symplast	191	32
	supramolecular complex	103	20
Total number		44709	4899
Molecular function	transcription factor activity, protein binding	95	5
	nucleic acid binding transcription factor activity	835	105
	catalytic activity	11463	1412
	signal transducer activity	132	20
	structural molecule activity	473	25
	transporter activity	1320	160
	binding	13611	1498
	electron carrier activity	185	21
	antioxidant activity	264	40
	metallochaperone activity	3	0
	protein tag	9	1
	translation regulator activity	1	0
	nutrient reservoir activity	71	2
	molecular transducer activity	139	19
	toxin activity	39	1
	molecular function regulator	356	42
Total number		28996	3351
		117995	13419

## Sheet: Up-regulated DEGs
Table S8-2 Summary of GO results of up-regulated DEGs in MXXZ-T vs. MXXZ-C
GO_catergory	GO_description	Total number of genes	Number of DEGs
Biological process	reproduction	633	38
	immune system process	95	7
	behavior	7	0
	metabolic process	11120	746
	cellular process	10133	649
	reproductive process	631	38
	biological adhesion	9	2
	signaling	714	61
	multicellular organismal process	982	63
	developmental process	982	57
	growth	110	6
	locomotion	31	1
	single-organism process	6878	513
	rhythmic process	37	3
	response to stimulus	2804	190
	localization	2503	154
	multi-organism process	572	38
	biological regulation	3994	225
	cellular component organization or biogenesis	1758	118
	detoxification	297	28
Total number		44290	2937
Cellular component	extracellular region	607	51
	cell	8032	427
	nucleoid	30	0
	membrane	8340	569
	cell junction	199	20
	membrane-enclosed lumen	583	9
	macromolecular complex	2015	68
	organelle	6341	308
	other organism	181	8
	other organism part	181	8
	extracellular region part	72	1
	organelle part	2432	111
	membrane part	7362	512
	synapse part	4	0
	cell part	8031	427
	synapse	5	0
	symplast	191	20
	supramolecular complex	103	16
Total number		44709	2555
Molecular function	transcription factor activity, protein binding	95	3
	nucleic acid binding transcription factor activity	835	57
	catalytic activity	11463	862
	signal transducer activity	132	11
	structural molecule activity	473	13
	transporter activity	1320	80
	binding	13611	832
	electron carrier activity	185	7
	antioxidant activity	264	25
	metallochaperone activity	3	0
	protein tag	9	1
	translation regulator activity	1	0
	nutrient reservoir activity	71	0
	molecular transducer activity	139	11
	toxin activity	39	0
	molecular function regulator	356	21
Total number		28996	1923
		117995	7415

## Sheet: Down-regulated DEGs
Table S8-3 Summary of GO results of down-regulated DEGs in MXXZ-T vs. MXXZ-C
GO_catergory	GO_description	Total number of genes	Number of DEGs
Biological process	reproduction	633	38
	immune system process	95	2
	behavior	7	1
	metabolic process	11120	525
	cellular process	10133	477
	reproductive process	631	38
	biological adhesion	9	0
	signaling	714	29
	multicellular organismal process	982	51
	developmental process	982	52
	growth	110	6
	locomotion	31	1
	single-organism process	6878	370
	rhythmic process	37	2
	response to stimulus	2804	176
	localization	2503	134
	multi-organism process	572	27
	biological regulation	3994	196
	cellular component organization or biogenesis	1758	89
	detoxification	297	18
Total number		44290	2232
Cellular component	extracellular region	607	14
	cell	8032	442
	nucleoid	30	1
	membrane	8340	420
	cell junction	199	12
	membrane-enclosed lumen	583	30
	macromolecular complex	2015	75
	organelle	6341	371
	other organism	181	10
	other organism part	181	10
	extracellular region part	72	2
	organelle part	2432	131
	membrane part	7362	368
	synapse part	4	0
	cell part	8031	442
	synapse	5	0
	symplast	191	12
	supramolecular complex	103	4
Total number		44709	2344
Molecular function	transcription factor activity, protein binding	95	2
	nucleic acid binding transcription factor activity	835	48
	catalytic activity	11463	550
	signal transducer activity	132	9
	structural molecule activity	473	12
	transporter activity	1320	80
	binding	13611	666
	electron carrier activity	185	14
	antioxidant activity	264	15
	metallochaperone activity	3	0
	protein tag	9	0
	translation regulator activity	1	0
	nutrient reservoir activity	71	2
	molecular transducer activity	139	8
	toxin activity	39	1
	molecular function regulator	356	21
Total number		28996	1428
		117995	6004
