# Supplementary material for: Comparative transcriptomic analysis provides insights into the molecular basis underlying pre-harvest sprouting in rice
Source: BMC Genomics. 2022 Nov 24;23:771. doi: 10.1186/s12864-022-08998-4 (PMC9701047; doi:10.1186/s12864-022-08998-4)
Supplement: Supplementary file 10 — Additional file 10: Table S9. The list of representative DEGs related to phytohormone metabolism and signalling. [file 12864_2022_8998_MOESM10_ESM.xls]

## Sheet: Sheet1
Table S9 The list of reprentative DEGs related to phytohormone metabolism and signalling
GA metabolism
	Gene name	Gene ID	JXZ-C1_Count	JXZ-C2_Count	JXZ-C3_Count	JXZ-T1_Count	JXZ-T2_Count	JXZ-T3_Count	JXZ-C1_FPKM	JXZ-C2_FPKM	JXZ-C3_FPKM	JXZ-T1_FPKM	JXZ-T2_FPKM	JXZ-T3_FPKM	FDR	log2FC	regulated	COG_class	COG_class_annotation	GO_annotation	KEGG_annotation	KEGG_pathway_annotation	KOG_class	KOG_class_annotation	Pfam_annotation	Swiss-Prot_annotation	eggNOG_class	eggNOG_class_annotation	NR_annotation
JXZ-T vs.JXZ-C	CPS	BGIOSGA006694	21	14	30	131	139	36	0.242115	0.153962	0.357922	1.49869	1.57344	0.422222	0.00208109	1.92031	up	[I]	Lipid transport and metabolism	Molecular Function: magnesium ion binding (GO:0000287);; Molecular Function: terpene synthase activity (GO:0010333);;	K04120|0.0e+00|dosa:Os02t0278700-01|K04120 ent-copalyl diphosphate synthase [EC:5.5.1.13] | (RefSeq) Os02g0278700, CPS1, ENT-COPALYL_DIPHOSPHATE_SYNTHASE_1; Similar to Kaurene synthase A (Fragment).	Diterpenoid biosynthesis (ko00904)	--	--	Terpene synthase, N-terminal domain	Ent-copalyl diphosphate synthase 1, chloroplastic OS=Oryza sativa subsp. japonica OX=39947 GN=CPS1 PE=2 SV=1	I	Lipid transport and metabolism	hypothetical protein OsI_06748 [Oryza sativa Indica Group]
	KS	BGIOSGA021008	361	301	297	1378	1531	448	7.53474	6.14777	6.30405	28.0726	30.9826	9.33136	8.00679e-05	1.61962	up	[QV]	Secondary metabolites biosynthesis, transport and catabolism;; Defense mechanisms	Molecular Function: iron ion binding (GO:0005506);; Biological Process: gibberellin biosynthetic process (GO:0009686);; Biological Process: ent-kaurene oxidation to kaurenoic acid (GO:0010241);; Molecular Function: heme binding (GO:0020037);; Molecular Function: ent-kaurene oxidase activity (GO:0052615);;	K04122|2.8e-269|dosa:Os06t0570100-01|K04122 ent-kaurene oxidase [EC:1.14.14.86] | (RefSeq) Os06g0570100, KO2, ENT-KAURENE_OXIDASE_2, DWARF_TANGINBOZU, D35; Ent-kaurene oxidase (EC 1.14.13.78) (AtKO1) (Cytochrome P450 701A3).	Diterpenoid biosynthesis (ko00904)	[Q]	Secondary metabolites biosynthesis, transport and catabolism	Cytochrome P450	Ent-kaurene oxidase 2 OS=Oryza sativa subsp. japonica OX=39947 GN=CYP701A6 PE=1 SV=1	Q	Secondary metabolites biosynthesis, transport and catabolism	hypothetical protein OsI_23427 [Oryza sativa Indica Group]
	KAO	BGIOSGA008092	9	6	7	306	320	174	0.162763	0.11619	0.127813	6.05344	6.29573	3.53024	2.59033e-26	4.8057	up	[QV]	Secondary metabolites biosynthesis, transport and catabolism;; Defense mechanisms	Molecular Function: monooxygenase activity (GO:0004497);; Molecular Function: iron ion binding (GO:0005506);; Molecular Function: oxidoreductase activity, acting on paired donors, with incorporation or reduction of molecular oxygen (GO:0016705);; Molecular Function: heme binding (GO:0020037);;	K04123|4.1e-292|dosa:Os06t0110000-01|K04123 ent-kaurenoic acid monooxygenase [EC:1.14.14.107] | (RefSeq) Os06g0110000, KAO, ENT-KAURENE_OXIDASE; Similar to DWARF3 (Fragment).	Diterpenoid biosynthesis (ko00904)	[QI]	Secondary metabolites biosynthesis, transport and catabolism;; Lipid transport and metabolism	Cytochrome P450	Ent-kaurenoic acid oxidase OS=Oryza sativa subsp. japonica OX=39947 GN=KAO PE=2 SV=1	Q	Secondary metabolites biosynthesis, transport and catabolism	ent-kaurenoic acid oxidase [Oryza sativa Japonica Group]
	GA2OX	BGIOSGA004485	0	6	9	36	162	207	0	0.162208	0.268744	1.06497	4.85929	6.40249	7.05693e-07	3.88708	up	[Q]	Secondary metabolites biosynthesis, transport and catabolism	Biological Process: gibberellin metabolic process (GO:0009685);; Molecular Function: gibberellin 2-beta-dioxygenase activity (GO:0045543);; Molecular Function: metal ion binding (GO:0046872);;	K04125|1.7e-185|dosa:Os01t0757200-01|K04125 gibberellin 2beta-dioxygenase [EC:1.14.11.13] | (RefSeq) Os01g0757200, GIBBERELLIN_2-OXIDASE_3, GA2OX3; Similar to GA 2-oxidase 4.	Diterpenoid biosynthesis (ko00904)	[QR]	Secondary metabolites biosynthesis, transport and catabolism;; General function prediction only	2OG-Fe(II) oxygenase superfamily	Gibberellin 2-beta-dioxygenase 3 OS=Oryza sativa subsp. japonica OX=39947 GN=GA2OX3 PE=1 SV=1	S	Function unknown	hypothetical protein OsI_03793 [Oryza sativa Indica Group]
		BGIOSGA017571	2	6	0	43	32	71	0.051711	0.134253	0	1.14252	0.831711	1.93646	3.37356e-05	3.3746	up	[Q]	Secondary metabolites biosynthesis, transport and catabolism	Molecular Function: oxidoreductase activity (GO:0016491);; Molecular Function: metal ion binding (GO:0046872);;	K04125|2.2e-170|osa:4339600|K04125 gibberellin 2beta-dioxygenase [EC:1.14.11.13] | (RefSeq) gibberellin 2-beta-dioxygenase	Diterpenoid biosynthesis (ko00904)	[QR]	Secondary metabolites biosynthesis, transport and catabolism;; General function prediction only	2OG-Fe(II) oxygenase superfamily	Gibberellin 2-beta-dioxygenase 3 OS=Oryza sativa subsp. japonica OX=39947 GN=GA2OX3 PE=1 SV=1	S	Function unknown	hypothetical protein OsI_20968 [Oryza sativa Indica Group]
	GA20OX	BGIOSGA013982	37	27	22	251	289	298	1.9189	1.33861	1.15386	12.6746	14.5343	15.4026	1.63267e-21	3.09395	up	[Q]	Secondary metabolites biosynthesis, transport and catabolism	Molecular Function: oxidoreductase activity (GO:0016491);; Molecular Function: metal ion binding (GO:0046872);;	K05282|3.5e-114|dosa:Os03t0856700-01|K05282 gibberellin-44 dioxygenase [EC:1.14.11.12] | (RefSeq) Os03g0856700, GIBBERELLIN_20-OXIDASE_1, GA20OX1; Gibberellin 20 oxidase 1 (EC 1.14.11.-) (Gibberellin C-20 oxidase 1) (GA 20-oxidase 1) (Os20ox).	Diterpenoid biosynthesis (ko00904)	[QR]	Secondary metabolites biosynthesis, transport and catabolism;; General function prediction only	2OG-Fe(II) oxygenase superfamily	Gibberellin 20 oxidase 1 OS=Oryza sativa subsp. japonica OX=39947 GN=GA20OX1 PE=2 SV=3	S	Function unknown	hypothetical protein OsI_14399 [Oryza sativa Indica Group]
		BGIOSGA013985	187	139	127	1519	1757	1971	5.09935	3.72915	3.51766	40.604	46.6921	53.8991	8.70071e-51	3.38091	up	[Q]	Secondary metabolites biosynthesis, transport and catabolism	Molecular Function: oxidoreductase activity (GO:0016491);; Molecular Function: metal ion binding (GO:0046872);;	K05282|6.4e-218|dosa:Os03t0856700-01|K05282 gibberellin-44 dioxygenase [EC:1.14.11.12] | (RefSeq) Os03g0856700, GIBBERELLIN_20-OXIDASE_1, GA20OX1; Gibberellin 20 oxidase 1 (EC 1.14.11.-) (Gibberellin C-20 oxidase 1) (GA 20-oxidase 1) (Os20ox).	Diterpenoid biosynthesis (ko00904)	[QR]	Secondary metabolites biosynthesis, transport and catabolism;; General function prediction only	2OG-Fe(II) oxygenase superfamily	Gibberellin 20 oxidase 1 OS=Oryza sativa subsp. japonica OX=39947 GN=GA20OX1 PE=2 SV=3	S	Function unknown	hypothetical protein OsI_14402 [Oryza sativa Indica Group]
	Gene name	Gene ID	MXXZ-C1_Count	MXXZ-C2_Count	MXXZ-C3_Count	MXXZ-T1_Count	MXXZ-T2_Count	MXXZ-T3_Count	MXXZ-C1_FPKM	MXXZ-C2_FPKM	MXXZ-C3_FPKM	MXXZ-T1_FPKM	MXXZ-T2_FPKM	MXXZ-T3_FPKM	FDR	log2FC	regulated	COG_class	COG_class_annotation	GO_annotation	KEGG_annotation	KEGG_pathway_annotation	KOG_class	KOG_class_annotation	Pfam_annotation	Swiss-Prot_annotation	eggNOG_class	eggNOG_class_annotation	NR_annotation
MXXZ-T vs. MXXZ-C	GA2OX	BGIOSGA017571	0	3	5	69	140	185	0	0.071912	0.134391	1.7777	3.88185	5.01829	6.11481e-11	4.50113	up	[Q]	Secondary metabolites biosynthesis, transport and catabolism	Molecular Function: oxidoreductase activity (GO:0016491);; Molecular Function: metal ion binding (GO:0046872);;	K04125|2.2e-170|osa:4339600|K04125 gibberellin 2beta-dioxygenase [EC:1.14.11.13] | (RefSeq) gibberellin 2-beta-dioxygenase	Diterpenoid biosynthesis (ko00904)	[QR]	Secondary metabolites biosynthesis, transport and catabolism;; General function prediction only	2OG-Fe(II) oxygenase superfamily	Gibberellin 2-beta-dioxygenase 3 OS=Oryza sativa subsp. japonica OX=39947 GN=GA2OX3 PE=1 SV=1	S	Function unknown	hypothetical protein OsI_20968 [Oryza sativa Indica Group]
	GA20OX	BGIOSGA013982	27	18	17	258	158	184	1.44033	0.803377	0.88361	12.767	8.29614	9.47953	3.59361e-14	2.91205	up	[Q]	Secondary metabolites biosynthesis, transport and catabolism	Molecular Function: oxidoreductase activity (GO:0016491);; Molecular Function: metal ion binding (GO:0046872);;	K05282|3.5e-114|dosa:Os03t0856700-01|K05282 gibberellin-44 dioxygenase [EC:1.14.11.12] | (RefSeq) Os03g0856700, GIBBERELLIN_20-OXIDASE_1, GA20OX1; Gibberellin 20 oxidase 1 (EC 1.14.11.-) (Gibberellin C-20 oxidase 1) (GA 20-oxidase 1) (Os20ox).	Diterpenoid biosynthesis (ko00904)	[QR]	Secondary metabolites biosynthesis, transport and catabolism;; General function prediction only	2OG-Fe(II) oxygenase superfamily	Gibberellin 20 oxidase 1 OS=Oryza sativa subsp. japonica OX=39947 GN=GA20OX1 PE=2 SV=3	S	Function unknown	hypothetical protein OsI_14399 [Oryza sativa Indica Group]
		BGIOSGA013985	156	71	81	1615	951	1146	4.49738	1.73086	2.25769	42.225	26.4707	31.31	1.57106e-25	3.27298	up	[Q]	Secondary metabolites biosynthesis, transport and catabolism	Molecular Function: oxidoreductase activity (GO:0016491);; Molecular Function: metal ion binding (GO:0046872);;	K05282|6.4e-218|dosa:Os03t0856700-01|K05282 gibberellin-44 dioxygenase [EC:1.14.11.12] | (RefSeq) Os03g0856700, GIBBERELLIN_20-OXIDASE_1, GA20OX1; Gibberellin 20 oxidase 1 (EC 1.14.11.-) (Gibberellin C-20 oxidase 1) (GA 20-oxidase 1) (Os20ox).	Diterpenoid biosynthesis (ko00904)	[QR]	Secondary metabolites biosynthesis, transport and catabolism;; General function prediction only	2OG-Fe(II) oxygenase superfamily	Gibberellin 20 oxidase 1 OS=Oryza sativa subsp. japonica OX=39947 GN=GA20OX1 PE=2 SV=3	S	Function unknown	hypothetical protein OsI_14402 [Oryza sativa Indica Group]
GA signalling
	Gene name	Gene ID	JXZ-C1_Count	JXZ-C2_Count	JXZ-C3_Count	JXZ-T1_Count	JXZ-T2_Count	JXZ-T3_Count	JXZ-C1_FPKM	JXZ-C2_FPKM	JXZ-C3_FPKM	JXZ-T1_FPKM	JXZ-T2_FPKM	JXZ-T3_FPKM	FDR	log2FC	regulated	COG_class	COG_class_annotation	GO_annotation	KEGG_annotation	KEGG_pathway_annotation	KOG_class	KOG_class_annotation	Pfam_annotation	Swiss-Prot_annotation	eggNOG_class	eggNOG_class_annotation	NR_annotation
JXZ-T vs.JXZ-C	GID1a-1	BGIOSGA023824	37	48	23	206	407	98	1.04704	1.3288	0.644403	5.67722	11.162	2.74254	6.98687e-06	2.42358	up	[I]	Lipid transport and metabolism	Molecular Function: hydrolase activity (GO:0016787);;	K14493|6.7e-55|smo:SELMODRAFT_418575|K14493 gibberellin receptor GID1 [EC:3.-.-.-] | (RefSeq) GID1a-1; hypothetical protein	Plant hormone signal transduction (ko04075)	[V]	Defense mechanisms	alpha/beta hydrolase fold	Probable carboxylesterase 18 OS=Arabidopsis thaliana OX=3702 GN=CXE18 PE=1 SV=1	I	Lipid transport and metabolism	hypothetical protein OsI_27072 [Oryza sativa Indica Group]
	GIB1b-1	BGIOSGA019863	101	79	65	896	722	220	2.81531	2.14774	1.84832	24.4795	19.5878	6.13291	1.54972e-08	2.64443	up	[I]	Lipid transport and metabolism	Molecular Function: hydrolase activity (GO:0016787);;	K14493|2.3e-34|smo:SELMODRAFT_450797|K14493 gibberellin receptor GID1 [EC:3.-.-.-] | (RefSeq) GID1b-1; hypothetical protein	Plant hormone signal transduction (ko04075)	[V]	Defense mechanisms	alpha/beta hydrolase fold	Probable carboxylesterase 15 OS=Arabidopsis thaliana OX=3702 GN=CXE15 PE=2 SV=1	I	Lipid transport and metabolism	hypothetical protein OsI_19949 [Oryza sativa Indica Group]
	GID1C-like isoform X2	BGIOSGA034233	6	22	17	47	97	91	0.145951	0.599991	0.470744	1.31307	2.69218	2.61102	0.000687149	2.08223	up	[I]	Lipid transport and metabolism	Molecular Function: hydrolase activity (GO:0016787);;	K14493|2.7e-56|mus:104000617|K14493 gibberellin receptor GID1 [EC:3.-.-.-] | (RefSeq) gibberellin receptor GID1C-like isoform X2	Plant hormone signal transduction (ko04075)	[V]	Defense mechanisms	alpha/beta hydrolase fold	Probable carboxylesterase 18 OS=Arabidopsis thaliana OX=3702 GN=CXE18 PE=1 SV=1	I	Lipid transport and metabolism	hypothetical protein OsI_35649 [Oryza sativa Indica Group]
	GID2	BGIOSGA008496	858	998	815	5390	5354	3040	33.1537	37.7868	32.0445	203.354	200.714	117.308	4.84111e-20	2.21927	up	--	--	--	K06630|4.5e-141|dosa:Os02t0580300-01|K06630 14-3-3 protein epsilon | (RefSeq) Os02g0580300, GIBBERELLIN-INSENSITIVE_DWARF_2, GID2; Similar to 14-3-3 protein 6.	--	[O]	Posttranslational modification, protein turnover, chaperones	14-3-3 protein	14-3-3-like protein GF14-E OS=Oryza sativa subsp. japonica OX=39947 GN=GF14E PE=2 SV=1	T	Signal transduction mechanisms	14-3-3-like protein GF14-E isoform X2 [Oryza sativa Japonica Group]
	DELLA protein GAI1	BGIOSGA014504	101	218	214	554	464	520	1.64281	3.49404	3.56181	8.86374	7.378	8.49588	4.81273e-05	1.38258	up	--	--	Molecular Function: transcription factor activity, sequence-specific DNA binding (GO:0003700);; Cellular Component: nucleus (GO:0005634);; Biological Process: regulation of transcription, DNA-templated (GO:0006355);; Molecular Function: sequence-specific DNA binding (GO:0043565);;	K14494|2.4e-28|sind:105156231|K14494 DELLA protein | (RefSeq) DELLA protein GAI1	Plant hormone signal transduction (ko04075)	--	--	GRAS domain family	Scarecrow-like protein 8 OS=Arabidopsis thaliana OX=3702 GN=SCL8 PE=2 SV=1	S	Function unknown	scarecrow-like protein 8 [Oryza sativa Japonica Group]
	DELLA protein GAI-like	BGIOSGA008763	101	131	96	893	863	481	1.4373	1.83128	1.39564	12.435	11.9372	6.84248	4.88881e-18	2.59772	up	--	--	--	K14494|5.9e-26|ppp:112296036|K14494 DELLA protein | (RefSeq) DELLA protein GAI-like	Plant hormone signal transduction (ko04075)	--	--	GRAS domain family	Scarecrow-like protein 6 OS=Arabidopsis thaliana OX=3702 GN=SCL6 PE=1 SV=1	S	Function unknown	hypothetical protein OsI_08370 [Oryza sativa Indica Group]
		BGIOSGA008764	235	164	93	1058	1132	686	3.32739	2.27814	1.33946	14.6534	15.5856	9.71131	2.91337e-11	2.36117	up	--	--	--	K14494|2.0e-26|ppp:112296036|K14494 DELLA protein | (RefSeq) DELLA protein GAI-like	Plant hormone signal transduction (ko04075)	--	--	GRAS domain family	Scarecrow-like protein 6 OS=Arabidopsis thaliana OX=3702 GN=SCL6 PE=1 SV=1	S	Function unknown	hypothetical protein OsI_08371 [Oryza sativa Indica Group]
		BGIOSGA034703	35	51	25	246	351	205	0.587021	0.831477	0.427495	4.03875	5.74869	3.45341	3.23471e-12	2.64804	up	--	--	Biological Process: cell fate specification (GO:0001708);; Biological Process: regionalization (GO:0003002);; Molecular Function: molecular_function (GO:0003674);; Molecular Function: nucleic acid binding (GO:0003676);; Molecular Function: DNA binding (GO:0003677);; Molecular Function: transcription factor activity, sequence-specific DNA binding (GO:0003700);; Molecular Function: binding (GO:0005…	K14494|2.0e-59|ccaj:109798921|K14494 DELLA protein | (RefSeq) DELLA protein GAI-like	Plant hormone signal transduction (ko04075)	--	--	GRAS domain family	Protein SCARECROW 1 OS=Oryza sativa subsp. indica OX=39946 GN=SCR1 PE=3 SV=2	K	Transcription	hypothetical protein OsI_34915 [Oryza sativa Indica Group]
	DELLA protein DWARF8	BGIOSGA005839	158	134	124	362	541	405	2.58492	2.14227	2.07052	5.79428	8.60266	6.63767	9.83433e-09	1.51223	up	--	--	Molecular Function: molecular_function (GO:0003674);; Molecular Function: nucleic acid binding (GO:0003676);; Molecular Function: DNA binding (GO:0003677);; Molecular Function: transcription factor activity, sequence-specific DNA binding (GO:0003700);; Molecular Function: binding (GO:0005488);; Cellular Component: cellular_component (GO:0005575);; Cellular Component: intracellular (GO:0005622);; …	K14494|1.3e-29|pper:18769184|K14494 DELLA protein | (RefSeq) DELLA protein DWARF8	Plant hormone signal transduction (ko04075)	--	--	GRAS domain family	Scarecrow-like protein 8 OS=Arabidopsis thaliana OX=3702 GN=SCL8 PE=2 SV=1	S	Function unknown	hypothetical protein OsI_08482 [Oryza sativa Indica Group]
	DELLA protein RGL3-like	BGIOSGA016901	324	265	240	754	745	672	5.21425	4.18819	3.94087	11.8733	11.6549	10.8231	5.38391e-10	1.26261	up	--	--	--	K14494|5.6e-12|csat:104735790|K14494 DELLA protein | (RefSeq) DELLA protein RGL3-like	Plant hormone signal transduction (ko04075)	--	--	GRAS domain family	Scarecrow-like protein 6 OS=Arabidopsis thaliana OX=3702 GN=SCL6 PE=1 SV=1	S	Function unknown	hypothetical protein OsI_16930 [Oryza sativa Indica Group]
	DELLA protein SLR1-like	BGIOSGA025964	32	12	6	59	159	42	0.72208	0.24867	0.137403	1.31143	3.5454	0.949214	0.00745733	1.97148	up	--	--	Biological Process: endodermal cell fate specification (GO:0001714);; Cellular Component: nucleus (GO:0005634);; Biological Process: leaf development (GO:0048366);; Biological Process: bundle sheath cell fate specification (GO:0090610);;	K14494|2.4e-54|dct:110095161|K14494 DELLA protein | (RefSeq) DELLA protein SLR1-like	Plant hormone signal transduction (ko04075)	--	--	GRAS domain family	Scarecrow-like protein 23 OS=Arabidopsis thaliana OX=3702 GN=SCL23 PE=1 SV=1	K	Transcription	hypothetical protein OsI_26522 [Oryza sativa Indica Group]
	DELLA protein GAI	BGIOSGA035741	76	52	46	144	127	115	1.11224	0.738884	0.686845	2.0635	1.80865	1.67622	0.0081796	1.00412	up	--	--	Molecular Function: molecular_function (GO:0003674);; Molecular Function: nucleic acid binding (GO:0003676);; Molecular Function: DNA binding (GO:0003677);; Molecular Function: transcription factor activity, sequence-specific DNA binding (GO:0003700);; Molecular Function: binding (GO:0005488);; Cellular Component: cellular_component (GO:0005575);; Cellular Component: intracellular (GO:0005622);; …	K14494|1.1e-42|pop:18099385|K14494 DELLA protein | (RefSeq) DELLA protein GAI	Plant hormone signal transduction (ko04075)	--	--	GRAS domain family	Scarecrow-like protein 9 OS=Arabidopsis thaliana OX=3702 GN=SCL9 PE=2 SV=1	S	Function unknown	hypothetical protein OsI_37088 [Oryza sativa Indica Group]
	DELLA protein RGL2	BGIOSGA013482	129	126	83	347	375	370	2.26327	2.16162	1.47813	5.94329	6.38478	6.47241	5.50711e-09	1.55604	up	--	--	Molecular Function: molecular_function (GO:0003674);; Molecular Function: nucleic acid binding (GO:0003676);; Molecular Function: DNA binding (GO:0003677);; Molecular Function: transcription factor activity, sequence-specific DNA binding (GO:0003700);; Molecular Function: binding (GO:0005488);; Cellular Component: cellular_component (GO:0005575);; Cellular Component: intracellular (GO:0005622);; …	K14494|3.3e-51|aly:9318362|K14494 DELLA protein | (RefSeq) DELLA protein RGL2	Plant hormone signal transduction (ko04075)	--	--	GRAS domain family	SCARECROW-LIKE protein 7 OS=Oryza sativa subsp. japonica OX=39947 GN=SCL7 PE=1 SV=1	K	Transcription	SCARECROW-LIKE protein 7 [Oryza sativa Japonica Group]
	DELLA protein GAIP-B	BGIOSGA036912	28	37	23	317	365	272	0.471288	0.608283	0.382156	5.20895	5.95183	4.57758	2.00635e-25	3.24873	up	--	--	Biological Process: cell fate specification (GO:0001708);; Biological Process: regionalization (GO:0003002);; Molecular Function: molecular_function (GO:0003674);; Molecular Function: nucleic acid binding (GO:0003676);; Molecular Function: DNA binding (GO:0003677);; Molecular Function: transcription factor activity, sequence-specific DNA binding (GO:0003700);; Molecular Function: binding (GO:0005…	K14494|6.8e-60|pop:7482891|K14494 DELLA protein | (RefSeq) DELLA protein GAIP-B	Plant hormone signal transduction (ko04075)	--	--	GRAS domain family	Protein SCARECROW 2 OS=Oryza sativa subsp. indica OX=39946 GN=SCR2 PE=3 SV=2	K	Transcription	protein SCARECROW 2 [Oryza sativa Japonica Group]
		BGIOSGA034523	263	333	286	103	114	135	5.47861	6.78495	6.05126	2.08989	2.29624	2.78851	6.50936e-08	-1.41369	down	--	--	--	K14494|2.9e-48|tcc:18609825|K14494 DELLA protein | (RefSeq) DELLA protein GAIP-B	Plant hormone signal transduction (ko04075)	--	--	GRAS domain family	Scarecrow-like protein 3 OS=Arabidopsis thaliana OX=3702 GN=SCL3 PE=1 SV=1	K	Transcription	hypothetical protein OsI_35053 [Oryza sativa Indica Group]
	DELLA protein RGL2 isoform X3	BGIOSGA004778	407	543	368	1527	1570	1842	5.04692	6.60157	4.63936	18.4914	18.8994	22.8162	3.70054e-17	1.78011	up	--	--	--	K14494|7.9e-51|bna:106450539|K14494 DELLA protein | (RefSeq) DELLA protein RGL2 isoform X3	Plant hormone signal transduction (ko04075)	--	--	GRAS domain family	Scarecrow-like protein 14 OS=Arabidopsis thaliana OX=3702 GN=SCL14 PE=1 SV=2	K	Transcription	hypothetical protein OsI_04388 [Oryza sativa Indica Group]
	Gene name	Gene ID	MXXZ-C1_Count	MXXZ-C2_Count	MXXZ-C3_Count	MXXZ-T1_Count	MXXZ-T2_Count	MXXZ-T3_Count	MXXZ-C1_FPKM	MXXZ-C2_FPKM	MXXZ-C3_FPKM	MXXZ-T1_FPKM	MXXZ-T2_FPKM	MXXZ-T3_FPKM	FDR	log2FC	regulated	COG_class	COG_class_annotation	GO_annotation	KEGG_annotation	KEGG_pathway_annotation	KOG_class	KOG_class_annotation	Pfam_annotation	Swiss-Prot_annotation	eggNOG_class	eggNOG_class_annotation	NR_annotation
MXXZ-T vs. MXXZ-C	GID1a-2	BGIOSGA024773	29	63	31	8	8	5	0.925598	1.7258	0.942306	0.226892	0.23005	0.125213	0.00042055	-2.41801	down	[I]	Lipid transport and metabolism	Molecular Function: hydrolase activity (GO:0016787);;	K14493|1.6e-42|smo:SELMODRAFT_271143|K14493 gibberellin receptor GID1 [EC:3.-.-.-] | (RefSeq) GID1a-2; hypothetical protein	Plant hormone signal transduction (ko04075)	[V]	Defense mechanisms	alpha/beta hydrolase fold	Probable carboxylesterase 15 OS=Arabidopsis thaliana OX=3702 GN=CXE15 PE=2 SV=1	I	Lipid transport and metabolism	hypothetical protein OsI_24998 [Oryza sativa Indica Group]
	GID2	BGIOSGA008496	542	812	750	2696	1377	1329	22.144	28.0669	29.47	99.456	54.0816	51.2216	0.000840277	1.06921	up	--	--	--	K06630|4.5e-141|dosa:Os02t0580300-01|K06630 14-3-3 protein epsilon | (RefSeq) Os02g0580300, GIBBERELLIN-INSENSITIVE_DWARF_2, GID2; Similar to 14-3-3 protein 6.	--	[O]	Posttranslational modification, protein turnover, chaperones	14-3-3 protein	14-3-3-like protein GF14-E OS=Oryza sativa subsp. japonica OX=39947 GN=GF14E PE=2 SV=1	T	Signal transduction mechanisms	14-3-3-like protein GF14-E isoform X2 [Oryza sativa Japonica Group]
	DELLA protein, similar to RGA2 protein	BGIOSGA001121	494	726	431	1207	1204	1811	10.6837	13.3035	8.97122	23.598	25.078	37.0152	0.00122071	1.09861	up	--	--	Molecular Function: transcription factor activity, sequence-specific DNA binding (GO:0003700);; Cellular Component: nucleus (GO:0005634);; Biological Process: regulation of transcription, DNA-templated (GO:0006355);; Biological Process: response to ethylene (GO:0009723);; Biological Process: response to abscisic acid (GO:0009737);; Biological Process: salicylic acid mediated signaling pathway (GO…	K14494|3.7e-269|dosa:Os01t0646300-01|K14494 DELLA protein | (RefSeq) Os01g0646300, SLRL1, SLENDER_RICE_LIKE_1; Similar to RGA2 protein.	Plant hormone signal transduction (ko04075)	--	--	GRAS domain family	DELLA protein RHT-1 OS=Triticum aestivum OX=4565 GN=RHT1 PE=1 SV=1	K	Transcription	DELLA protein SLN1 [Oryza sativa Japonica Group]
	DELLA protein GAIP-B	BGIOSGA034519	150	107	107	20	49	15	2.28855	1.38027	1.56195	0.275259	0.717483	0.204581	6.39659e-05	-2.14229	down	--	--	--	K14494|4.2e-53|tcc:18609825|K14494 DELLA protein | (RefSeq) DELLA protein GAIP-B	Plant hormone signal transduction (ko04075)	--	--	GRAS domain family	Scarecrow-like protein 3 OS=Arabidopsis thaliana OX=3702 GN=SCL3 PE=1 SV=1	K	Transcription	hypothetical protein OsI_35061 [Oryza sativa Indica Group]
	DELLA protein RGL2	BGIOSGA013482	100	188	101	603	444	468	1.84339	2.94042	1.79148	10.09	7.92004	8.19084	4.34578e-06	1.64784	up	--	--	Molecular Function: molecular_function (GO:0003674);; Molecular Function: nucleic acid binding (GO:0003676);; Molecular Function: DNA binding (GO:0003677);; Molecular Function: transcription factor activity, sequence-specific DNA binding (GO:0003700);; Molecular Function: binding (GO:0005488);; Cellular Component: cellular_component (GO:0005575);; Cellular Component: intracellular (GO:0005622);; …	K14494|3.3e-51|aly:9318362|K14494 DELLA protein | (RefSeq) DELLA protein RGL2	Plant hormone signal transduction (ko04075)	--	--	GRAS domain family	SCARECROW-LIKE protein 7 OS=Oryza sativa subsp. japonica OX=39947 GN=SCL7 PE=1 SV=1	K	Transcription	SCARECROW-LIKE protein 7 [Oryza sativa Japonica Group]
	DELLA protein GAIP-B	BGIOSGA036912	4	22	22	271	108	111	0.062262	0.326771	0.372962	4.34589	1.83774	1.85543	2.21792e-05	2.6989	up	--	--	Biological Process: cell fate specification (GO:0001708);; Biological Process: regionalization (GO:0003002);; Molecular Function: molecular_function (GO:0003674);; Molecular Function: nucleic acid binding (GO:0003676);; Molecular Function: DNA binding (GO:0003677);; Molecular Function: transcription factor activity, sequence-specific DNA binding (GO:0003700);; Molecular Function: binding (GO:0005…	K14494|6.8e-60|pop:7482891|K14494 DELLA protein | (RefSeq) DELLA protein GAIP-B	Plant hormone signal transduction (ko04075)	--	--	GRAS domain family	Protein SCARECROW 2 OS=Oryza sativa subsp. indica OX=39946 GN=SCR2 PE=3 SV=2	K	Transcription	protein SCARECROW 2 [Oryza sativa Japonica Group]
	DELLA protein GAIP-B	BGIOSGA034523	293	185	210	60	66	49	6.43546	3.43887	4.43418	1.17484	1.38708	1.01477	7.91615e-12	-2.12994	down	--	--	--	K14494|2.9e-48|tcc:18609825|K14494 DELLA protein | (RefSeq) DELLA protein GAIP-B	Plant hormone signal transduction (ko04075)	--	--	GRAS domain family	Scarecrow-like protein 3 OS=Arabidopsis thaliana OX=3702 GN=SCL3 PE=1 SV=1	K	Transcription	hypothetical protein OsI_35053 [Oryza sativa Indica Group]
	DELLA protein RGL2 isoform X3	BGIOSGA004778	589	539	618	2388	2429	2163	7.72158	5.97739	7.80105	28.2822	30.65	26.778	1.03252e-41	1.76863	up	--	--	--	K14494|7.9e-51|bna:106450539|K14494 DELLA protein | (RefSeq) DELLA protein RGL2 isoform X3	Plant hormone signal transduction (ko04075)	--	--	GRAS domain family	Scarecrow-like protein 14 OS=Arabidopsis thaliana OX=3702 GN=SCL14 PE=1 SV=2	K	Transcription	hypothetical protein OsI_04388 [Oryza sativa Indica Group]
ABA metabolism
	Gene name	Gene ID	JXZ-C1_Count	JXZ-C2_Count	JXZ-C3_Count	JXZ-T1_Count	JXZ-T2_Count	JXZ-T3_Count	JXZ-C1_FPKM	JXZ-C2_FPKM	JXZ-C3_FPKM	JXZ-T1_FPKM	JXZ-T2_FPKM	JXZ-T3_FPKM	FDR	log2FC	regulated	COG_class	COG_class_annotation	GO_annotation	KEGG_annotation	KEGG_pathway_annotation	KOG_class	KOG_class_annotation	Pfam_annotation	Swiss-Prot_annotation	eggNOG_class	eggNOG_class_annotation	NR_annotation
JXZ-T vs.JXZ-C	ZEP	BGIOSGA011882	34	30	38	424	504	342	0.845624	0.734124	0.961923	10.3223	12.1965	8.52018	3.59087e-32	3.44791	up	[HC]	Coenzyme transport and metabolism;; Energy production and conversion	Molecular Function: FAD binding (GO:0071949);;	K09838|2.2e-17|nnu:104606289|K09838 zeaxanthin epoxidase [EC:1.14.15.21] | (RefSeq) zeaxanthin epoxidase, chloroplastic	Carotenoid biosynthesis (ko00906)	[CR]	Energy production and conversion;; General function prediction only	FAD binding domain	Monooxygenase 2 OS=Arabidopsis thaliana OX=3702 GN=MO2 PE=2 SV=1	CH	Energy production and conversion;; Coenzyme transport and metabolism	hypothetical protein OsI_10065 [Oryza sativa Indica Group]
	AAO	BGIOSGA025519	7	15	13	121	132	29	1.06461	2.16606	2.01201	18.4211	19.8806	4.4582	9.28903e-05	2.58804	up	--	--	Molecular Function: electron carrier activity (GO:0009055);; Molecular Function: iron-sulfur cluster binding (GO:0051536);;	K09842|2.4e-24|osa:4342930|K09842 abscisic-aldehyde oxidase [EC:1.2.3.14] | (RefSeq) putative aldehyde oxidase-like protein isoform X1	Carotenoid biosynthesis (ko00906)	[F]	Nucleotide transport and metabolism	--	Probable aldehyde oxidase 4 OS=Oryza sativa subsp. japonica OX=39947 GN=Os07g0282300 PE=2 SV=1	S	Function unknown	hypothetical protein OsI_25639 [Oryza sativa Indica Group]
		BGIOSGA025520	796	720	771	3278	3618	1008	6.16549	5.46132	6.08017	24.7851	27.1861	7.79125	6.93072e-05	1.60325	up	[F]	Nucleotide transport and metabolism	Molecular Function: iron ion binding (GO:0005506);; Molecular Function: oxidoreductase activity (GO:0016491);; Molecular Function: 2 iron, 2 sulfur cluster binding (GO:0051537);; Molecular Function: FAD binding (GO:0071949);;	K09842|0.0e+00|osa:4342930|K09842 abscisic-aldehyde oxidase [EC:1.2.3.14] | (RefSeq) putative aldehyde oxidase-like protein isoform X1	Carotenoid biosynthesis (ko00906)	[F]	Nucleotide transport and metabolism	Molybdopterin-binding domain of aldehyde dehydrogenase	Putative aldehyde oxidase-like protein OS=Oryza sativa subsp. japonica OX=39947 GN=Os07g0281700 PE=3 SV=1	F	Nucleotide transport and metabolism	hypothetical protein OsI_25640 [Oryza sativa Indica Group]
	NCED1	BGIOSGA013214	845	469	565	261	340	283	14.1059	7.65584	9.58746	4.24835	5.49055	4.71212	6.04326e-05	-1.18397	down	[Q]	Secondary metabolites biosynthesis, transport and catabolism	Molecular Function: oxidoreductase activity, acting on single donors with incorporation of molecular oxygen, incorporation of two atoms of oxygen (GO:0016702);; Molecular Function: metal ion binding (GO:0046872);;	K09840|0.0e+00|dosa:Os03t0645900-00|K09840 9-cis-epoxycarotenoid dioxygenase [EC:1.13.11.51] | (RefSeq) Os03g0645900, 9-CIS-EPOXYCAROTENOID_DIOXYGENASE_1, NCED1; Carotenoid oxygenase family protein.	Carotenoid biosynthesis (ko00906)	[Q]	Secondary metabolites biosynthesis, transport and catabolism	Retinal pigment epithelial membrane protein	9-cis-epoxycarotenoid dioxygenase NCED3, chloroplastic OS=Oryza sativa subsp. japonica OX=39947 GN=NCED3 PE=2 SV=1	Q	Secondary metabolites biosynthesis, transport and catabolism	hypothetical protein OsI_12802 [Oryza sativa Indica Group]
		BGIOSGA037804	230	304	440	30	64	64	3.79703	4.92261	7.41076	0.479569	1.02299	1.04772	1.16854e-10	-2.6358	down	[Q]	Secondary metabolites biosynthesis, transport and catabolism	Molecular Function: oxidoreductase activity, acting on single donors with incorporation of molecular oxygen, incorporation of two atoms of oxygen (GO:0016702);; Molecular Function: metal ion binding (GO:0046872);;	K09840|0.0e+00|osa:9270250|K09840 9-cis-epoxycarotenoid dioxygenase [EC:1.13.11.51] | (RefSeq) 9-cis-epoxycarotenoid dioxygenase 1, chloroplastic	Carotenoid biosynthesis (ko00906)	[Q]	Secondary metabolites biosynthesis, transport and catabolism	Retinal pigment epithelial membrane protein	9-cis-epoxycarotenoid dioxygenase NCED5, chloroplastic OS=Oryza sativa subsp. japonica OX=39947 GN=NCED5 PE=2 SV=1	Q	Secondary metabolites biosynthesis, transport and catabolism	hypothetical protein OsI_39134 [Oryza sativa Indica Group]
	NCED3	BGIOSGA025169	0	0	0	46	51	32	0	0	0	0.867542	0.958872	0.613449	8.24344e-09	5.34636	up	[Q]	Secondary metabolites biosynthesis, transport and catabolism	Molecular Function: oxidoreductase activity, acting on single donors with incorporation of molecular oxygen, incorporation of two atoms of oxygen (GO:0016702);; Molecular Function: metal ion binding (GO:0046872);;	K09840|1.7e-293|dosa:Os07t0154100-01|K09840 9-cis-epoxycarotenoid dioxygenase [EC:1.13.11.51] | (RefSeq) Os07g0154100, NCED3, 9-CIS-EPOXYCAROTENOID_DIOXYGENASE_3; Similar to Viviparous-14.	Carotenoid biosynthesis (ko00906)	[Q]	Secondary metabolites biosynthesis, transport and catabolism	Retinal pigment epithelial membrane protein	9-cis-epoxycarotenoid dioxygenase NCED4, chloroplastic OS=Oryza sativa subsp. japonica OX=39947 GN=NCED4 PE=2 SV=1	Q	Secondary metabolites biosynthesis, transport and catabolism	hypothetical protein OsI_24937 [Oryza sativa Indica Group]
	NCED6	BGIOSGA027069	8	6	4	41	93	41	0.273843	0.203834	0.142805	1.53827	3.51674	1.57216	1.67462e-05	2.83102	up	[Q]	Secondary metabolites biosynthesis, transport and catabolism	Molecular Function: oxidoreductase activity, acting on single donors with incorporation of molecular oxygen, incorporation of two atoms of oxygen (GO:0016702);; Molecular Function: metal ion binding (GO:0046872);;	K09840|1.9e-11|cann:107872667|K09840 9-cis-epoxycarotenoid dioxygenase [EC:1.13.11.51] | (RefSeq) 9-cis-epoxycarotenoid dioxygenase NCED6, chloroplastic	Carotenoid biosynthesis (ko00906)	[Q]	Secondary metabolites biosynthesis, transport and catabolism	Retinal pigment epithelial membrane protein	Probable 9-cis-epoxycarotenoid dioxygenase NCED5, chloroplastic OS=Arabidopsis thaliana OX=3702 GN=NCED5 PE=1 SV=1	S	Function unknown	hypothetical protein OsI_29026 [Oryza sativa Indica Group]
	ABA8OX	BGIOSGA029635	72	86	21	227	221	237	1.44102	1.69146	0.430888	4.48429	4.34619	4.79345	0.000372806	1.7377	up	[QV]	Secondary metabolites biosynthesis, transport and catabolism;; Defense mechanisms	Molecular Function: monooxygenase activity (GO:0004497);; Molecular Function: iron ion binding (GO:0005506);; Cellular Component: integral component of membrane (GO:0016021);; Molecular Function: oxidoreductase activity, acting on paired donors, with incorporation or reduction of molecular oxygen (GO:0016705);; Molecular Function: heme binding (GO:0020037);;	K09843|8.2e-293|dosa:Os09t0457100-01|K09843 (+)-abscisic acid 8'-hydroxylase [EC:1.14.14.137] | (RefSeq) Os09g0457100, ABA8OX3, ABA-8'-HYDROXYLASE_3; Cytochrome P450 family protein.	Carotenoid biosynthesis (ko00906)	[QI]	Secondary metabolites biosynthesis, transport and catabolism;; Lipid transport and metabolism	Cytochrome P450	Abscisic acid 8'-hydroxylase 3 OS=Oryza sativa subsp. indica OX=39946 GN=CYP707A7 PE=3 SV=1	Q	Secondary metabolites biosynthesis, transport and catabolism	RecName: Full=Abscisic acid 8'-hydroxylase 3; Short=ABA 8'-hydroxylase 3; AltName: Full=Cytochrome P450 707A7; AltName: Full=OsABA8ox3 [Oryza sativa Indica Group]
	Gene name	Gene ID	MXXZ-C1_Count	MXXZ-C2_Count	MXXZ-C3_Count	MXXZ-T1_Count	MXXZ-T2_Count	MXXZ-T3_Count	MXXZ-C1_FPKM	MXXZ-C2_FPKM	MXXZ-C3_FPKM	MXXZ-T1_FPKM	MXXZ-T2_FPKM	MXXZ-T3_FPKM	FDR	log2FC	regulated	COG_class	COG_class_annotation	GO_annotation	KEGG_annotation	KEGG_pathway_annotation	KOG_class	KOG_class_annotation	Pfam_annotation	Swiss-Prot_annotation	eggNOG_class	eggNOG_class_annotation	NR_annotation
MXXZ-T vs. MXXZ-C	ZEP	BGIOSGA011882	38	52	63	331	153	85	0.989886	1.14263	1.57911	7.89056	3.88481	2.10291	0.00579575	1.49589	up	[HC]	Coenzyme transport and metabolism;; Energy production and conversion	Molecular Function: FAD binding (GO:0071949);;	K09838|2.2e-17|nnu:104606289|K09838 zeaxanthin epoxidase [EC:1.14.15.21] | (RefSeq) zeaxanthin epoxidase, chloroplastic	Carotenoid biosynthesis (ko00906)	[CR]	Energy production and conversion;; General function prediction only	FAD binding domain	Monooxygenase 2 OS=Arabidopsis thaliana OX=3702 GN=MO2 PE=2 SV=1	CH	Energy production and conversion;; Coenzyme transport and metabolism	hypothetical protein OsI_10065 [Oryza sativa Indica Group]
		BGIOSGA034717	75	37	37	0	0	3	3.46553	1.44254	1.64541	0	0	0.125271	1.13247e-07	-4.26037	down	[T]	Signal transduction mechanisms	Molecular Function: molecular_function (GO:0003674);; Molecular Function: nucleic acid binding (GO:0003676);; Molecular Function: RNA binding (GO:0003723);; Molecular Function: mRNA binding (GO:0003729);; Molecular Function: binding (GO:0005488);; Molecular Function: protein binding (GO:0005515);; Cellular Component: cellular_component (GO:0005575);; Cellular Component: intracellular (GO:0005622)…	K09838|5.2e-08|spen:107011108|K09838 zeaxanthin epoxidase [EC:1.14.15.21] | (RefSeq) zeaxanthin epoxidase, chloroplastic	Carotenoid biosynthesis (ko00906)	--	--	FHA domain	--	T	Signal transduction mechanisms	hypothetical protein OsI_34939 [Oryza sativa Indica Group]
	NCED1	BGIOSGA013214	793	970	772	121	255	150	13.9801	14.4669	13.1021	1.92679	4.31344	2.4844	6.60154e-13	-2.40817	down	[Q]	Secondary metabolites biosynthesis, transport and catabolism	Molecular Function: oxidoreductase activity, acting on single donors with incorporation of molecular oxygen, incorporation of two atoms of oxygen (GO:0016702);; Molecular Function: metal ion binding (GO:0046872);;	K09840|0.0e+00|dosa:Os03t0645900-00|K09840 9-cis-epoxycarotenoid dioxygenase [EC:1.13.11.51] | (RefSeq) Os03g0645900, 9-CIS-EPOXYCAROTENOID_DIOXYGENASE_1, NCED1; Carotenoid oxygenase family protein.	Carotenoid biosynthesis (ko00906)	[Q]	Secondary metabolites biosynthesis, transport and catabolism	Retinal pigment epithelial membrane protein	9-cis-epoxycarotenoid dioxygenase NCED3, chloroplastic OS=Oryza sativa subsp. japonica OX=39947 GN=NCED3 PE=2 SV=1	Q	Secondary metabolites biosynthesis, transport and catabolism	hypothetical protein OsI_12802 [Oryza sativa Indica Group]
		BGIOSGA037804	373	241	274	35	53	58	6.52708	3.56352	4.60309	0.547835	0.885629	0.94358	4.28242e-15	-2.7039	down	[Q]	Secondary metabolites biosynthesis, transport and catabolism	Molecular Function: oxidoreductase activity, acting on single donors with incorporation of molecular oxygen, incorporation of two atoms of oxygen (GO:0016702);; Molecular Function: metal ion binding (GO:0046872);;	K09840|0.0e+00|osa:9270250|K09840 9-cis-epoxycarotenoid dioxygenase [EC:1.13.11.51] | (RefSeq) 9-cis-epoxycarotenoid dioxygenase 1, chloroplastic	Carotenoid biosynthesis (ko00906)	[Q]	Secondary metabolites biosynthesis, transport and catabolism	Retinal pigment epithelial membrane protein	9-cis-epoxycarotenoid dioxygenase NCED5, chloroplastic OS=Oryza sativa subsp. japonica OX=39947 GN=NCED5 PE=2 SV=1	Q	Secondary metabolites biosynthesis, transport and catabolism	hypothetical protein OsI_39134 [Oryza sativa Indica Group]
ABA signalling
	Gene name	Gene ID	JXZ-C1_Count	JXZ-C2_Count	JXZ-C3_Count	JXZ-T1_Count	JXZ-T2_Count	JXZ-T3_Count	JXZ-C1_FPKM	JXZ-C2_FPKM	JXZ-C3_FPKM	JXZ-T1_FPKM	JXZ-T2_FPKM	JXZ-T3_FPKM	FDR	log2FC	regulated	COG_class	COG_class_annotation	GO_annotation	KEGG_annotation	KEGG_pathway_annotation	KOG_class	KOG_class_annotation	Pfam_annotation	Swiss-Prot_annotation	eggNOG_class	eggNOG_class_annotation	NR_annotation
JXZ-T vs.JXZ-C	PYL3	BGIOSGA007903	180	127	89	496	469	353	8.92005	6.13793	4.47579	23.9655	22.5397	17.4451	1.21695e-06	1.58156	up	--	--	Cellular Component: nucleus (GO:0005634);; Cellular Component: cytosol (GO:0005829);; Biological Process: response to cold (GO:0009409);; Biological Process: response to water deprivation (GO:0009414);; Biological Process: abscisic acid-activated signaling pathway (GO:0009738);; Biological Process: seed germination (GO:0009845);; Molecular Function: abscisic acid binding (GO:0010427);; Biological…	K14496|1.2e-112|dosa:Os02t0255500-01|K14496 abscisic acid receptor PYR/PYL family | (RefSeq) Os02g0255500; Similar to Extensin (Fragment).	MAPK signaling pathway - plant (ko04016);; Plant hormone signal transduction (ko04075)	--	--	Polyketide cyclase / dehydrase and lipid transport	Abscisic acid receptor PYL3 OS=Oryza sativa subsp. japonica OX=39947 GN=PYL3 PE=1 SV=1	S	Function unknown	abscisic acid receptor PYL3-like isoform X1 [Oryza sativa Japonica Group]
	PYL4	BGIOSGA010919	9	9	12	154	227	101	0.395163	0.389522	0.506566	6.63591	9.73032	4.44285	5.35695e-14	3.66132	up	--	--	Biological Process: response to acid chemical (GO:0001101);; Molecular Function: molecular_function (GO:0003674);; Molecular Function: enzyme inhibitor activity (GO:0004857);; Molecular Function: protein phosphatase inhibitor activity (GO:0004864);; Molecular Function: binding (GO:0005488);; Molecular Function: protein binding (GO:0005515);; Cellular Component: cellular_component (GO:0005575);; C…	K14496|5.0e-112|dosa:Os03t0297600-01|K14496 abscisic acid receptor PYR/PYL family | (RefSeq) Os03g0297600; Streptomyces cyclase/dehydrase family protein.	MAPK signaling pathway - plant (ko04016);; Plant hormone signal transduction (ko04075)	--	--	Polyketide cyclase / dehydrase and lipid transport	Abscisic acid receptor PYL4 OS=Arabidopsis thaliana OX=3702 GN=PYL4 PE=1 SV=1	S	Function unknown	ABA receptor 6 [Oryza sativa Indica Group]
	PYL9	BGIOSGA023096	61	96	17	576	1250	819	2.96783	4.58117	0.801952	27.4569	59.2244	39.9369	3.54877e-13	3.59882	up	--	--	Cellular Component: nucleus (GO:0005634);; Cellular Component: cytosol (GO:0005829);; Biological Process: response to cold (GO:0009409);; Biological Process: response to water deprivation (GO:0009414);; Biological Process: abscisic acid-activated signaling pathway (GO:0009738);; Biological Process: seed germination (GO:0009845);; Molecular Function: abscisic acid binding (GO:0010427);; Molecular …	K14496|1.5e-107|dosa:Os06t0562200-01|K14496 abscisic acid receptor PYR/PYL family | (RefSeq) Os06g0562200; Bet v I allergen family protein.	MAPK signaling pathway - plant (ko04016);; Plant hormone signal transduction (ko04075)	--	--	Polyketide cyclase / dehydrase and lipid transport	Abscisic acid receptor PYL9 OS=Oryza sativa subsp. japonica OX=39947 GN=PYL9 PE=1 SV=1	S	Function unknown	abscisic acid receptor PYL9-like [Oryza sativa Japonica Group]
	PYL10	BGIOSGA033490	299	242	199	981	1232	486	14.2499	11.2767	9.65186	45.6764	56.9954	23.1444	1.65289e-06	1.69573	up	--	--	Cellular Component: nucleus (GO:0005634);; Cellular Component: cytosol (GO:0005829);; Biological Process: abscisic acid-activated signaling pathway (GO:0009738);; Molecular Function: protein homodimerization activity (GO:0042803);; Biological Process: negative regulation of protein serine/threonine phosphatase activity (GO:1905183);;	K14496|5.7e-110|dosa:Os10t0573400-01|K14496 abscisic acid receptor PYR/PYL family | (RefSeq) Os10g0573400; Similar to Cyclase/dehydrase family protein.	MAPK signaling pathway - plant (ko04016);; Plant hormone signal transduction (ko04075)	--	--	Polyketide cyclase / dehydrase and lipid transport	Abscisic acid receptor PYL10 OS=Oryza sativa subsp. japonica OX=39947 GN=PYL10 PE=1 SV=1	S	Function unknown	abscisic acid receptor PYL10-like [Oryza sativa Japonica Group]
	PP2C	BGIOSGA033380	141	203	197	330	437	434	3.86098	5.44923	5.49181	8.83764	11.6422	11.8968	0.000189854	1.02153	up	[T]	Signal transduction mechanisms	Molecular Function: protein serine/threonine phosphatase activity (GO:0004722);; Molecular Function: metal ion binding (GO:0046872);;	K14803|1.6e-213|osa:9268727|K14803 protein phosphatase PTC2/3 [EC:3.1.3.16] | (RefSeq) probable protein phosphatase 2C 47	--	[T]	Signal transduction mechanisms	Protein phosphatase 2C	Probable protein phosphatase 2C 27 OS=Arabidopsis thaliana OX=3702 GN=PP2C27 PE=2 SV=1	T	Signal transduction mechanisms	hypothetical protein OsI_34505 [Oryza sativa Indica Group]
		BGIOSGA017524	2393	2569	2204	794	1095	1617	63.6603	66.9887	59.7074	20.6012	28.254	42.943	9.74468e-05	-1.11769	down	[T]	Signal transduction mechanisms	Molecular Function: protein serine/threonine phosphatase activity (GO:0004722);; Cellular Component: nucleus (GO:0005634);; Biological Process: negative regulation of abscisic acid-activated signaling pathway (GO:0009788);; Biological Process: positive regulation of seed germination (GO:0010030);; Molecular Function: metal ion binding (GO:0046872);;	K14497|6.9e-199|osa:4339671|K14497 protein phosphatase 2C [EC:3.1.3.16] | (RefSeq) probable protein phosphatase 2C 51 isoform X2	MAPK signaling pathway - plant (ko04016);; Plant hormone signal transduction (ko04075)	[T]	Signal transduction mechanisms	Protein phosphatase 2C	Protein phosphatase 2C 51 OS=Oryza sativa subsp. japonica OX=39947 GN=PP2C51 PE=1 SV=1	T	Signal transduction mechanisms	protein phosphatase 2C 51 isoform X2 [Oryza sativa Japonica Group]
		BGIOSGA017659	500	546	644	208	247	157	15.197	16.2597	19.947	6.16435	7.2816	4.76164	4.50009e-10	-1.56344	down	[T]	Signal transduction mechanisms	Molecular Function: protein serine/threonine phosphatase activity (GO:0004722);; Molecular Function: metal ion binding (GO:0046872);;	K14497|6.2e-188|osa:4339454|K14497 protein phosphatase 2C [EC:3.1.3.16] | (RefSeq) probable protein phosphatase 2C 50	MAPK signaling pathway - plant (ko04016);; Plant hormone signal transduction (ko04075)	[T]	Signal transduction mechanisms	Protein phosphatase 2C	Protein phosphatase 2C 50 OS=Oryza sativa subsp. japonica OX=39947 GN=PP2C50 PE=1 SV=1	T	Signal transduction mechanisms	hypothetical protein OsI_20785 [Oryza sativa Indica Group]
	Similar to BZIP transcription factor ABI5, OsABI5-LIKE	BGIOSGA030899	341	324	386	132	172	236	9.48418	8.83719	10.9285	3.57516	4.62315	6.544	0.000754063	-1.04997	down	--	--	Molecular Function: transcription factor activity, sequence-specific DNA binding (GO:0003700);; Biological Process: positive regulation of transcription, DNA-templated (GO:0045893);;	K14432|7.5e-179|dosa:Os09t0456200-01|K14432 ABA responsive element binding factor | (RefSeq) Os09g0456200; Similar to BZIP transcription factor ABI5.	Plant hormone signal transduction (ko04075)	--	--	bZIP transcription factor	bZIP transcription factor TRAB1 OS=Oryza sativa subsp. japonica OX=39947 GN=TRAB1 PE=1 SV=2	K	Transcription	hypothetical protein OsI_31640 [Oryza sativa Indica Group]
	HDA6	BGIOSGA028498	371	414	306	922	981	642	8.21589	8.96565	6.88482	19.9267	21.067	14.1808	4.89303e-06	1.09245	up	[BQ]	Chromatin structure and dynamics;; Secondary metabolites biosynthesis, transport and catabolism	Cellular Component: histone deacetylase complex (GO:0000118);; Molecular Function: histone deacetylase activity (GO:0004407);; Molecular Function: NAD-dependent histone deacetylase activity (H3-K14 specific) (GO:0032041);; Biological Process: positive regulation of transcription from RNA polymerase II promoter (GO:0045944);; Molecular Function: metal ion binding (GO:0046872);; Biological Process:…	K06067|1.9e-272|dosa:Os08t0344100-01|K06067 histone deacetylase 1/2 [EC:3.5.1.98] | (RefSeq) Os08g0344100; Similar to Histone deacetylase.	--	[B]	Chromatin structure and dynamics	Histone deacetylase domain	Histone deacetylase 6 OS=Arabidopsis thaliana OX=3702 GN=HDA6 PE=1 SV=1	BQ	Chromatin structure and dynamics;; Secondary metabolites biosynthesis, transport and catabolism	histone deacetylase 6 [Oryza sativa Japonica Group]
	BBX21	BGIOSGA016847	15	9	7	163	132	79	0.599029	0.349789	0.272573	6.40799	5.15744	3.16379	3.24002e-10	3.25339	up	--	--	Molecular Function: zinc ion binding (GO:0008270);;	--	--	--	--	B-box zinc finger	B-box zinc finger protein 21 OS=Arabidopsis thaliana OX=3702 GN=BBX21 PE=1 SV=1	S	Function unknown	B-box zinc finger protein 20 isoform X2 [Oryza sativa Japonica Group]
	Gene name	Gene ID	MXXZ-C1_Count	MXXZ-C2_Count	MXXZ-C3_Count	MXXZ-T1_Count	MXXZ-T2_Count	MXXZ-T3_Count	MXXZ-C1_FPKM	MXXZ-C2_FPKM	MXXZ-C3_FPKM	MXXZ-T1_FPKM	MXXZ-T2_FPKM	MXXZ-T3_FPKM	FDR	log2FC	regulated	COG_class	COG_class_annotation	GO_annotation	KEGG_annotation	KEGG_pathway_annotation	KOG_class	KOG_class_annotation	Pfam_annotation	Swiss-Prot_annotation	eggNOG_class	eggNOG_class_annotation	NR_annotation
MXXZ-T vs. MXXZ-C	PYL3	BGIOSGA021119	85	1296	669	59	96	84	4.40383	56.8933	33.3976	2.72996	4.79247	4.1063	0.00316445	-2.54808	down	--	--	Biological Process: response to acid chemical (GO:0001101);; Molecular Function: molecular_function (GO:0003674);; Molecular Function: enzyme inhibitor activity (GO:0004857);; Molecular Function: protein phosphatase inhibitor activity (GO:0004864);; Molecular Function: binding (GO:0005488);; Molecular Function: protein binding (GO:0005515);; Cellular Component: cellular_component (GO:0005575);; C…	K14496|1.0e-111|dosa:Os06t0528300-00|K14496 abscisic acid receptor PYR/PYL family | (RefSeq) Os06g0528300; Similar to Polyketide cyclase.	MAPK signaling pathway - plant (ko04016);; Plant hormone signal transduction (ko04075)	--	--	Polyketide cyclase / dehydrase and lipid transport	Abscisic acid receptor PYL3 OS=Oryza sativa subsp. japonica OX=39947 GN=PYL3 PE=1 SV=1	S	Function unknown	hypothetical protein OsI_23218 [Oryza sativa Indica Group]
		BGIOSGA021121	240	2696	1053	224	251	259	12.4303	118.406	52.5789	10.4967	12.5208	12.6811	0.00995418	-2.14711	down	--	--	Biological Process: response to acid chemical (GO:0001101);; Molecular Function: molecular_function (GO:0003674);; Molecular Function: enzyme inhibitor activity (GO:0004857);; Molecular Function: protein phosphatase inhibitor activity (GO:0004864);; Molecular Function: binding (GO:0005488);; Molecular Function: protein binding (GO:0005515);; Cellular Component: cellular_component (GO:0005575);; C…	K14496|2.2e-111|dosa:Os06t0527800-01|K14496 abscisic acid receptor PYR/PYL family | (RefSeq) Os06g0527800; Similar to Polyketide cyclase.	MAPK signaling pathway - plant (ko04016);; Plant hormone signal transduction (ko04075)	--	--	Polyketide cyclase / dehydrase and lipid transport	Abscisic acid receptor PYL3 OS=Oryza sativa subsp. japonica OX=39947 GN=PYL3 PE=1 SV=1	S	Function unknown	ABA receptor 3 [Oryza sativa Indica Group]
		BGIOSGA021126	28	104	50	14	23	13	1.82998	5.89659	3.22439	0.840113	1.4727	0.775612	0.00756288	-1.84356	down	--	--	Biological Process: response to acid chemical (GO:0001101);; Molecular Function: molecular_function (GO:0003674);; Molecular Function: enzyme inhibitor activity (GO:0004857);; Molecular Function: protein phosphatase inhibitor activity (GO:0004864);; Molecular Function: binding (GO:0005488);; Molecular Function: protein binding (GO:0005515);; Cellular Component: cellular_component (GO:0005575);; C…	K14496|7.6e-43|dosa:Os06t0528300-00|K14496 abscisic acid receptor PYR/PYL family | (RefSeq) Os06g0528300; Similar to Polyketide cyclase.	MAPK signaling pathway - plant (ko04016);; Plant hormone signal transduction (ko04075)	--	--	--	Abscisic acid receptor PYL3 OS=Oryza sativa subsp. japonica OX=39947 GN=PYL3 PE=1 SV=1	--	--	hypothetical protein OsI_23208 [Oryza sativa Indica Group]
		BGIOSGA007903	92	107	86	388	243	259	4.7956	4.7408	4.32734	18.3189	12.2299	12.7917	8.42762e-06	1.36409	up	--	--	Cellular Component: nucleus (GO:0005634);; Cellular Component: cytosol (GO:0005829);; Biological Process: response to cold (GO:0009409);; Biological Process: response to water deprivation (GO:0009414);; Biological Process: abscisic acid-activated signaling pathway (GO:0009738);; Biological Process: seed germination (GO:0009845);; Molecular Function: abscisic acid binding (GO:0010427);; Biological…	K14496|1.2e-112|dosa:Os02t0255500-01|K14496 abscisic acid receptor PYR/PYL family | (RefSeq) Os02g0255500; Similar to Extensin (Fragment).	MAPK signaling pathway - plant (ko04016);; Plant hormone signal transduction (ko04075)	--	--	Polyketide cyclase / dehydrase and lipid transport	Abscisic acid receptor PYL3 OS=Oryza sativa subsp. japonica OX=39947 GN=PYL3 PE=1 SV=1	S	Function unknown	abscisic acid receptor PYL3-like isoform X1 [Oryza sativa Japonica Group]
	PYL4	BGIOSGA010919	25	33	21	207	93	137	1.16263	1.26941	0.909759	8.69587	4.15114	6.01856	8.91595e-06	2.08092	up	--	--	Biological Process: response to acid chemical (GO:0001101);; Molecular Function: molecular_function (GO:0003674);; Molecular Function: enzyme inhibitor activity (GO:0004857);; Molecular Function: protein phosphatase inhibitor activity (GO:0004864);; Molecular Function: binding (GO:0005488);; Molecular Function: protein binding (GO:0005515);; Cellular Component: cellular_component (GO:0005575);; C…	K14496|5.0e-112|dosa:Os03t0297600-01|K14496 abscisic acid receptor PYR/PYL family | (RefSeq) Os03g0297600; Streptomyces cyclase/dehydrase family protein.	MAPK signaling pathway - plant (ko04016);; Plant hormone signal transduction (ko04075)	--	--	Polyketide cyclase / dehydrase and lipid transport	Abscisic acid receptor PYL4 OS=Arabidopsis thaliana OX=3702 GN=PYL4 PE=1 SV=1	S	Function unknown	ABA receptor 6 [Oryza sativa Indica Group]
	PYL9	BGIOSGA023096	15	60	14	519	539	935	0.733026	2.60066	0.666239	24.1844	26.7732	45.5405	2.39033e-12	3.84298	up	--	--	Cellular Component: nucleus (GO:0005634);; Cellular Component: cytosol (GO:0005829);; Biological Process: response to cold (GO:0009409);; Biological Process: response to water deprivation (GO:0009414);; Biological Process: abscisic acid-activated signaling pathway (GO:0009738);; Biological Process: seed germination (GO:0009845);; Molecular Function: abscisic acid binding (GO:0010427);; Molecular …	K14496|1.5e-107|dosa:Os06t0562200-01|K14496 abscisic acid receptor PYR/PYL family | (RefSeq) Os06g0562200; Bet v I allergen family protein.	MAPK signaling pathway - plant (ko04016);; Plant hormone signal transduction (ko04075)	--	--	Polyketide cyclase / dehydrase and lipid transport	Abscisic acid receptor PYL9 OS=Oryza sativa subsp. japonica OX=39947 GN=PYL9 PE=1 SV=1	S	Function unknown	abscisic acid receptor PYL9-like [Oryza sativa Japonica Group]
	Similar to PP2C	BGIOSGA011032	402	571	394	104	196	184	10.6036	12.7457	9.98825	2.46863	4.96015	4.57079	1.32425e-05	-1.64737	down	[T]	Signal transduction mechanisms	Molecular Function: protein serine/threonine phosphatase activity (GO:0004722);; Cellular Component: nucleus (GO:0005634);; Biological Process: abscisic acid-activated signaling pathway (GO:0009738);; Biological Process: seed germination (GO:0009845);; Molecular Function: metal ion binding (GO:0046872);;	K14497|4.6e-193|dosa:Os03t0268600-01|K14497 protein phosphatase 2C [EC:3.1.3.16] | (RefSeq) Os03g0268600; Similar to Protein phosphatase type 2C.	MAPK signaling pathway - plant (ko04016);; Plant hormone signal transduction (ko04075)	[T]	Signal transduction mechanisms	Protein phosphatase 2C	Probable protein phosphatase 2C 30 OS=Oryza sativa subsp. japonica OX=39947 GN=PP2C30 PE=1 SV=1	T	Signal transduction mechanisms	hypothetical protein OsI_10903 [Oryza sativa Indica Group]
		BGIOSGA030517	270	472	175	19	86	40	8.14527	12.0469	5.06798	0.502412	2.49105	1.11178	8.78433e-06	-2.59991	down	[T]	Signal transduction mechanisms	Molecular Function: protein serine/threonine phosphatase activity (GO:0004722);; Molecular Function: metal ion binding (GO:0046872);;	K14497|3.5e-181|dosa:Os09t0325700-01|K14497 protein phosphatase 2C [EC:3.1.3.16] | (RefSeq) Os09g0325700; Similar to Protein phpsphatase 2C (PP2C) (EC 3.1.3.16).	MAPK signaling pathway - plant (ko04016);; Plant hormone signal transduction (ko04075)	[T]	Signal transduction mechanisms	Protein phosphatase 2C	Probable protein phosphatase 2C 68 OS=Oryza sativa subsp. japonica OX=39947 GN=Os09g0325700 PE=2 SV=2	T	Signal transduction mechanisms	hypothetical protein OsI_30895 [Oryza sativa Indica Group]
	Similar to BZIP transcription factor ABI5, OsABI5-LIKE	BGIOSGA030899	396	391	385	112	115	101	11.6424	9.72606	10.9077	2.96315	3.23399	2.78075	2.05302e-21	-2.03489	down	--	--	Molecular Function: transcription factor activity, sequence-specific DNA binding (GO:0003700);; Biological Process: positive regulation of transcription, DNA-templated (GO:0045893);;	K14432|7.5e-179|dosa:Os09t0456200-01|K14432 ABA responsive element binding factor | (RefSeq) Os09g0456200; Similar to BZIP transcription factor ABI5.	Plant hormone signal transduction (ko04075)	--	--	bZIP transcription factor	bZIP transcription factor TRAB1 OS=Oryza sativa subsp. japonica OX=39947 GN=TRAB1 PE=1 SV=2	K	Transcription	hypothetical protein OsI_31640 [Oryza sativa Indica Group]
"JXZ-C", "JXZ-T", "MXXZ-C" and "MXXZ-T" indicate the control (C) and PHS-induced (T) samples of the JXZ and MXXZ varieties, respectively; "1", "2" and "3" indicate three biological replicates.
