# Supplementary material for: Comparative transcriptomic analysis provides insights into the molecular basis underlying pre-harvest sprouting in rice
Source: BMC Genomics. 2022 Nov 24;23:771. doi: 10.1186/s12864-022-08998-4 (PMC9701047; doi:10.1186/s12864-022-08998-4)
Supplement: Supplementary file 11 — Additional file 11: Table S10. The list of representative DEGs related to carbon metabolism (associated with energy production). [file 12864_2022_8998_MOESM11_ESM.xls]

## Sheet: Sheet1
Table S10 The list of reprentative DEGs related to carbon metabolism (associated with energy production)
Fructose-bisphosphate aldolase (FBA)
	Gene name	Gene ID	JXZ-C1_Count	JXZ-C2_Count	JXZ-C3_Count	JXZ-T1_Count	JXZ-T2_Count	JXZ-T3_Count	JXZ-C1_FPKM	JXZ-C2_FPKM	JXZ-C3_FPKM	JXZ-T1_FPKM	JXZ-T2_FPKM	JXZ-T3_FPKM	FDR	log2FC	regulated	COG_class	COG_class_annotation	GO_annotation	KEGG_annotation	KEGG_pathway_annotation	KOG_class	KOG_class_annotation	Pfam_annotation	Swiss-Prot_annotation	eggNOG_class	eggNOG_class_annotation	NR_annotation
JXZ-T vs. JXZ-C	FBA	BGIOSGA000301	13594	15102	13011	39241	34506	52651	677.466	737.431	660.241	1908.67	1667.69	2619.3	1.86162e-12	1.4783	up	[G]	Carbohydrate transport and metabolism	Molecular Function: fructose-bisphosphate aldolase activity (GO:0004332);; Biological Process: glycolytic process (GO:0006096);;	K01623|1.8e-105|dosa:Os01t0905800-01|K01623 fructose-bisphosphate aldolase, class I [EC:4.1.2.13] | (RefSeq) Os01g0905800; Aldolase C-1.	Glycolysis / Gluconeogenesis (ko00010);; Pentose phosphate pathway (ko00030);; Fructose and mannose metabolism (ko00051);; Carbon fixation in photosynthetic organisms (ko00710);; Carbon metabolism (ko01200);; Biosynthesis of amino acids (ko01230)	[G]	Carbohydrate transport and metabolism	Fructose-bisphosphate aldolase class-I	Fructose-bisphosphate aldolase 3, cytoplasmic OS=Oryza sativa subsp. japonica OX=39947 GN=FBA3 PE=2 SV=1	G	Carbohydrate transport and metabolism	hypothetical protein OsI_04839 [Oryza sativa Indica Group]
		BGIOSGA023247	114	60	74	387	368	674	3.21589	1.65864	2.11482	10.6811	10.0876	19.0461	1.12093e-09	2.33792	up	[G]	Carbohydrate transport and metabolism	Molecular Function: fructose-bisphosphate aldolase activity (GO:0004332);; Biological Process: glycolytic process (GO:0006096);;	K01623|1.1e-198|dosa:Os06t0608700-01|K01623 fructose-bisphosphate aldolase, class I [EC:4.1.2.13] | (RefSeq) Os06g0608700; Similar to Fructose-bisphosphate aldolase, cytoplasmic isozyme (EC 4.1.2.13).	Glycolysis / Gluconeogenesis (ko00010);; Pentose phosphate pathway (ko00030);; Fructose and mannose metabolism (ko00051);; Carbon fixation in photosynthetic organisms (ko00710);; Carbon metabolism (ko01200);; Biosynthesis of amino acids (ko01230)	[G]	Carbohydrate transport and metabolism	Fructose-bisphosphate aldolase class-I	Fructose-bisphosphate aldolase 5, cytosolic OS=Arabidopsis thaliana OX=3702 GN=FBA5 PE=1 SV=1	G	Carbohydrate transport and metabolism	fructose-bisphosphate aldolase 5, cytosolic [Oryza sativa Japonica Group]
		BGIOSGA019844	200	259	98	12476	12418	12801	6.07533	7.70521	3.03373	370.639	366.551	388.958	4.54806e-90	5.85348	up	[G]	Carbohydrate transport and metabolism	Molecular Function: fructose-bisphosphate aldolase activity (GO:0004332);; Biological Process: glycolytic process (GO:0006096);;	K01623|3.3e-189|dosa:Os05t0402700-01|K01623 fructose-bisphosphate aldolase, class I [EC:4.1.2.13] | (RefSeq) Os05g0402700; Similar to Fructose-bisphosphate aldolase, cytoplasmic isozyme (EC 4.1.2.13).	Glycolysis / Gluconeogenesis (ko00010);; Pentose phosphate pathway (ko00030);; Fructose and mannose metabolism (ko00051);; Carbon fixation in photosynthetic organisms (ko00710);; Carbon metabolism (ko01200);; Biosynthesis of amino acids (ko01230)	[G]	Carbohydrate transport and metabolism	Fructose-bisphosphate aldolase class-I	Fructose-bisphosphate aldolase 1, cytoplasmic OS=Oryza sativa subsp. japonica OX=39947 GN=FBA1 PE=1 SV=2	G	Carbohydrate transport and metabolism	hypothetical protein OsI_19907 [Oryza sativa Indica Group]
	Gene name	Gene ID	MXXZ-C1_Count	MXXZ-C2_Count	MXXZ-C3_Count	MXXZ-T1_Count	MXXZ-T2_Count	MXXZ-T3_Count	MXXZ-C1_FPKM	MXXZ-C2_FPKM	MXXZ-C3_FPKM	MXXZ-T1_FPKM	MXXZ-T2_FPKM	MXXZ-T3_FPKM	FDR	log2FC	regulated	COG_class	COG_class_annotation	GO_annotation	KEGG_annotation	KEGG_pathway_annotation	KOG_class	KOG_class_annotation	Pfam_annotation	Swiss-Prot_annotation	eggNOG_class	eggNOG_class_annotation	NR_annotation
MXXZ-T vs. MXXZ-C	FBA	BGIOSGA000301	10301	14193	12957	94778	84065	94233	542.661	632.478	656.828	4507.98	4259.53	4684.65	1.39426e-42	2.60636	up	[G]	Carbohydrate transport and metabolism	Molecular Function: fructose-bisphosphate aldolase activity (GO:0004332);; Biological Process: glycolytic process (GO:0006096);;	K01623|1.8e-105|dosa:Os01t0905800-01|K01623 fructose-bisphosphate aldolase, class I [EC:4.1.2.13] | (RefSeq) Os01g0905800; Aldolase C-1.	Glycolysis / Gluconeogenesis (ko00010);; Pentose phosphate pathway (ko00030);; Fructose and mannose metabolism (ko00051);; Carbon fixation in photosynthetic organisms (ko00710);; Carbon metabolism (ko01200);; Biosynthesis of amino acids (ko01230)	[G]	Carbohydrate transport and metabolism	Fructose-bisphosphate aldolase class-I	Fructose-bisphosphate aldolase 3, cytoplasmic OS=Oryza sativa subsp. japonica OX=39947 GN=FBA3 PE=2 SV=1	G	Carbohydrate transport and metabolism	hypothetical protein OsI_04839 [Oryza sativa Indica Group]
		BGIOSGA023247	118	231	137	734	673	962	3.50542	5.8247	3.93443	19.8358	19.3749	27.1538	3.9454e-08	1.97707	up	[G]	Carbohydrate transport and metabolism	Molecular Function: fructose-bisphosphate aldolase activity (GO:0004332);; Biological Process: glycolytic process (GO:0006096);;	K01623|1.1e-198|dosa:Os06t0608700-01|K01623 fructose-bisphosphate aldolase, class I [EC:4.1.2.13] | (RefSeq) Os06g0608700; Similar to Fructose-bisphosphate aldolase, cytoplasmic isozyme (EC 4.1.2.13).	Glycolysis / Gluconeogenesis (ko00010);; Pentose phosphate pathway (ko00030);; Fructose and mannose metabolism (ko00051);; Carbon fixation in photosynthetic organisms (ko00710);; Carbon metabolism (ko01200);; Biosynthesis of amino acids (ko01230)	[G]	Carbohydrate transport and metabolism	Fructose-bisphosphate aldolase class-I	Fructose-bisphosphate aldolase 5, cytosolic OS=Arabidopsis thaliana OX=3702 GN=FBA5 PE=1 SV=1	G	Carbohydrate transport and metabolism	fructose-bisphosphate aldolase 5, cytosolic [Oryza sativa Japonica Group]
		BGIOSGA019844	154	639	524	19295	14225	16012	4.92835	17.383	16.2163	560.508	440.219	486.188	6.13324e-15	4.45833	up	[G]	Carbohydrate transport and metabolism	Molecular Function: fructose-bisphosphate aldolase activity (GO:0004332);; Biological Process: glycolytic process (GO:0006096);;	K01623|3.3e-189|dosa:Os05t0402700-01|K01623 fructose-bisphosphate aldolase, class I [EC:4.1.2.13] | (RefSeq) Os05g0402700; Similar to Fructose-bisphosphate aldolase, cytoplasmic isozyme (EC 4.1.2.13).	Glycolysis / Gluconeogenesis (ko00010);; Pentose phosphate pathway (ko00030);; Fructose and mannose metabolism (ko00051);; Carbon fixation in photosynthetic organisms (ko00710);; Carbon metabolism (ko01200);; Biosynthesis of amino acids (ko01230)	[G]	Carbohydrate transport and metabolism	Fructose-bisphosphate aldolase class-I	Fructose-bisphosphate aldolase 1, cytoplasmic OS=Oryza sativa subsp. japonica OX=39947 GN=FBA1 PE=1 SV=2	G	Carbohydrate transport and metabolism	hypothetical protein OsI_19907 [Oryza sativa Indica Group]
Glyceraldehyde-3-phosphate dehydrogenase (GAPDH)
	Gene name	Gene ID	JXZ-C1_Count	JXZ-C2_Count	JXZ-C3_Count	JXZ-T1_Count	JXZ-T2_Count	JXZ-T3_Count	JXZ-C1_FPKM	JXZ-C2_FPKM	JXZ-C3_FPKM	JXZ-T1_FPKM	JXZ-T2_FPKM	JXZ-T3_FPKM	FDR	log2FC	regulated	COG_class	COG_class_annotation	GO_annotation	KEGG_annotation	KEGG_pathway_annotation	KOG_class	KOG_class_annotation	Pfam_annotation	Swiss-Prot_annotation	eggNOG_class	eggNOG_class_annotation	NR_annotation
JXZ-T vs. JXZ-C	GAPGH	BGIOSGA008564	20933	24035	22449	50287	52025	78054	596.113	670.656	650.936	1397.7	1436.81	2218.91	8.02887e-09	1.29802	up	[G]	Carbohydrate transport and metabolism	Biological Process: glucose metabolic process (GO:0006006);; Molecular Function: oxidoreductase activity, acting on the aldehyde or oxo group of donors, NAD or NADP as acceptor (GO:0016620);; Molecular Function: NADP binding (GO:0050661);; Molecular Function: NAD binding (GO:0051287);;	K00134|5.4e-190|dosa:Os02t0601300-01|K00134 glyceraldehyde 3-phosphate dehydrogenase [EC:1.2.1.12] | (RefSeq) Os02g0601300; Similar to Glyceraldehyde-3-phosphate dehydrogenase, cytosolic 3 (EC 1.2.1.12).	Glycolysis / Gluconeogenesis (ko00010);; Carbon fixation in photosynthetic organisms (ko00710);; Carbon metabolism (ko01200);; Biosynthesis of amino acids (ko01230)	[G]	Carbohydrate transport and metabolism	Glyceraldehyde 3-phosphate dehydrogenase, C-terminal domain	Glyceraldehyde-3-phosphate dehydrogenase 3, cytosolic OS=Oryza sativa subsp. japonica OX=39947 GN=GAPC3 PE=2 SV=1	G	Carbohydrate transport and metabolism	hypothetical protein OsI_07948 [Oryza sativa Indica Group]
		BGIOSGA016636	3473	2861	2207	23619	26902	14424	91.446	73.8189	59.1829	607.151	687.146	379.228	4.5658e-26	2.76274	up	[G]	Carbohydrate transport and metabolism	Biological Process: glucose metabolic process (GO:0006006);; Molecular Function: oxidoreductase activity, acting on the aldehyde or oxo group of donors, NAD or NADP as acceptor (GO:0016620);; Molecular Function: NADP binding (GO:0050661);; Molecular Function: NAD binding (GO:0051287);;	K00134|8.8e-186|dosa:Os04t0486600-01|K00134 glyceraldehyde 3-phosphate dehydrogenase [EC:1.2.1.12] | (RefSeq) Os04g0486600; Similar to Glyceraldehyde-3-phosphate dehydrogenase, cytosolic 3 (EC 1.2.1.12).	Glycolysis / Gluconeogenesis (ko00010);; Carbon fixation in photosynthetic organisms (ko00710);; Carbon metabolism (ko01200);; Biosynthesis of amino acids (ko01230)	[G]	Carbohydrate transport and metabolism	Glyceraldehyde 3-phosphate dehydrogenase, C-terminal domain	Glyceraldehyde-3-phosphate dehydrogenase 2, cytosolic OS=Oryza sativa subsp. japonica OX=39947 GN=GAPC2 PE=1 SV=1	G	Carbohydrate transport and metabolism	hypothetical protein OsI_16384 [Oryza sativa Indica Group]
		BGIOSGA011768	106	125	119	950	343	81	2.40127	2.78402	2.76295	21.1649	7.59918	1.84125	0.00990908	1.68015	up	[G]	Carbohydrate transport and metabolism	Molecular Function: glyceraldehyde-3-phosphate dehydrogenase (NAD+) (phosphorylating) activity (GO:0004365);; Biological Process: glucose metabolic process (GO:0006006);; Cellular Component: chloroplast (GO:0009507);; Molecular Function: NADP binding (GO:0050661);; Molecular Function: NAD binding (GO:0051287);;	K05298|5.8e-250|dosa:Os03t0129300-01|K05298 glyceraldehyde-3-phosphate dehydrogenase (NADP+) (phosphorylating) [EC:1.2.1.13] | (RefSeq) Os03g0129300; Similar to Glyceraldehyde-3-phosphate dehydrogenase (EC 1.2.1.13) (Fragment).	Carbon fixation in photosynthetic organisms (ko00710);; Carbon metabolism (ko01200)	[G]	Carbohydrate transport and metabolism	Glyceraldehyde 3-phosphate dehydrogenase, C-terminal domain	Glyceraldehyde-3-phosphate dehydrogenase B, chloroplastic OS=Pisum sativum OX=3888 GN=GAPB PE=1 SV=2	G	Carbohydrate transport and metabolism	glyceraldehyde-3-phosphate dehydrogenase B, chloroplastic [Oryza sativa Japonica Group]
		BGIOSGA016539	381	323	292	1888	776	322	9.58836	7.96798	7.49783	46.467	18.9819	8.09494	0.00837996	1.37937	up	[G]	Carbohydrate transport and metabolism	Biological Process: glucose metabolic process (GO:0006006);; Molecular Function: oxidoreductase activity, acting on the aldehyde or oxo group of donors, NAD or NADP as acceptor (GO:0016620);; Molecular Function: NADP binding (GO:0050661);; Molecular Function: NAD binding (GO:0051287);;	K05298|1.4e-226|osa:4336044|K05298 glyceraldehyde-3-phosphate dehydrogenase (NADP+) (phosphorylating) [EC:1.2.1.13] | (RefSeq) glyceraldehyde-3-phosphate dehydrogenase A, chloroplastic	Carbon fixation in photosynthetic organisms (ko00710);; Carbon metabolism (ko01200)	[G]	Carbohydrate transport and metabolism	Glyceraldehyde 3-phosphate dehydrogenase, C-terminal domain	Glyceraldehyde-3-phosphate dehydrogenase A, chloroplastic OS=Zea mays OX=4577 GN=GAPA PE=2 SV=1	G	Carbohydrate transport and metabolism	glyceraldehyde-3-phosphate dehydrogenase A, chloroplastic [Oryza sativa Japonica Group]
	Gene name	Gene ID	MXXZ-C1_Count	MXXZ-C2_Count	MXXZ-C3_Count	MXXZ-T1_Count	MXXZ-T2_Count	MXXZ-T3_Count	MXXZ-C1_FPKM	MXXZ-C2_FPKM	MXXZ-C3_FPKM	MXXZ-T1_FPKM	MXXZ-T2_FPKM	MXXZ-T3_FPKM	FDR	log2FC	regulated	COG_class	COG_class_annotation	GO_annotation	KEGG_annotation	KEGG_pathway_annotation	KOG_class	KOG_class_annotation	Pfam_annotation	Swiss-Prot_annotation	eggNOG_class	eggNOG_class_annotation	NR_annotation
MXXZ-T vs. MXXZ-C	GAPDH	BGIOSGA008564	10320	18236	15964	137555	124068	136272	310.66	464.383	462.439	3738.62	3592.28	3871.18	1.55569e-31	2.8701	up	[G]	Carbohydrate transport and metabolism	Biological Process: glucose metabolic process (GO:0006006);; Molecular Function: oxidoreductase activity, acting on the aldehyde or oxo group of donors, NAD or NADP as acceptor (GO:0016620);; Molecular Function: NADP binding (GO:0050661);; Molecular Function: NAD binding (GO:0051287);;	K00134|5.4e-190|dosa:Os02t0601300-01|K00134 glyceraldehyde 3-phosphate dehydrogenase [EC:1.2.1.12] | (RefSeq) Os02g0601300; Similar to Glyceraldehyde-3-phosphate dehydrogenase, cytosolic 3 (EC 1.2.1.12).	Glycolysis / Gluconeogenesis (ko00010);; Carbon fixation in photosynthetic organisms (ko00710);; Carbon metabolism (ko01200);; Biosynthesis of amino acids (ko01230)	[G]	Carbohydrate transport and metabolism	Glyceraldehyde 3-phosphate dehydrogenase, C-terminal domain	Glyceraldehyde-3-phosphate dehydrogenase 3, cytosolic OS=Oryza sativa subsp. japonica OX=39947 GN=GAPC3 PE=2 SV=1	G	Carbohydrate transport and metabolism	hypothetical protein OsI_07948 [Oryza sativa Indica Group]
		BGIOSGA016636	1760	1747	1976	15703	11220	11129	48.9868	41.1378	52.9148	394.727	300.435	292.39	2.0816e-66	2.54333	up	[G]	Carbohydrate transport and metabolism	Biological Process: glucose metabolic process (GO:0006006);; Molecular Function: oxidoreductase activity, acting on the aldehyde or oxo group of donors, NAD or NADP as acceptor (GO:0016620);; Molecular Function: NADP binding (GO:0050661);; Molecular Function: NAD binding (GO:0051287);;	K00134|8.8e-186|dosa:Os04t0486600-01|K00134 glyceraldehyde 3-phosphate dehydrogenase [EC:1.2.1.12] | (RefSeq) Os04g0486600; Similar to Glyceraldehyde-3-phosphate dehydrogenase, cytosolic 3 (EC 1.2.1.12).	Glycolysis / Gluconeogenesis (ko00010);; Carbon fixation in photosynthetic organisms (ko00710);; Carbon metabolism (ko01200);; Biosynthesis of amino acids (ko01230)	[G]	Carbohydrate transport and metabolism	Glyceraldehyde 3-phosphate dehydrogenase, C-terminal domain	Glyceraldehyde-3-phosphate dehydrogenase 2, cytosolic OS=Oryza sativa subsp. japonica OX=39947 GN=GAPC2 PE=1 SV=1	G	Carbohydrate transport and metabolism	hypothetical protein OsI_16384 [Oryza sativa Indica Group]
Phosphoglycerate kinase (PGK)
	Gene name	Gene ID	JXZ-C1_Count	JXZ-C2_Count	JXZ-C3_Count	JXZ-T1_Count	JXZ-T2_Count	JXZ-T3_Count	JXZ-C1_FPKM	JXZ-C2_FPKM	JXZ-C3_FPKM	JXZ-T1_FPKM	JXZ-T2_FPKM	JXZ-T3_FPKM	FDR	log2FC	regulated	COG_class	COG_class_annotation	GO_annotation	KEGG_annotation	KEGG_pathway_annotation	KOG_class	KOG_class_annotation	Pfam_annotation	Swiss-Prot_annotation	eggNOG_class	eggNOG_class_annotation	NR_annotation
JXZ-T vs. JXZ-C	PGK	BGIOSGA031838	747	702	571	272	259	327	10.6806	9.83233	8.30117	3.78602	3.57846	4.66066	2.07526e-09	-1.33023	down	[G]	Carbohydrate transport and metabolism	Molecular Function: phosphoglycerate kinase activity (GO:0004618);; Biological Process: glycolytic process (GO:0006096);; Molecular Function: tRNA (guanine-N7-)-methyltransferase activity (GO:0008176);;	K00927|0.0e+00|osa:4348728|K00927 phosphoglycerate kinase [EC:2.7.2.3] | (RefSeq) phosphoglycerate kinase isoform X1	Glycolysis / Gluconeogenesis (ko00010);; Carbon fixation in photosynthetic organisms (ko00710);; Carbon metabolism (ko01200);; Biosynthesis of amino acids (ko01230)	--	--	Phosphoglycerate kinase	--	S	Function unknown	hypothetical protein OsI_33779 [Oryza sativa Indica Group]
		BGIOSGA017793	224	209	198	836	540	224	7.97918	7.29579	7.18294	29.087	18.6703	7.95937	0.00854981	1.17073	up	[G]	Carbohydrate transport and metabolism	Molecular Function: phosphoglycerate kinase activity (GO:0004618);; Biological Process: glycolytic process (GO:0006096);;	K00927|1.5e-153|dosa:Os05t0496200-01|K00927 phosphoglycerate kinase [EC:2.7.2.3] | (RefSeq) Os05g0496200; Similar to 3-phosphoglycerate kinase (Fragment).	Glycolysis / Gluconeogenesis (ko00010);; Carbon fixation in photosynthetic organisms (ko00710);; Carbon metabolism (ko01200);; Biosynthesis of amino acids (ko01230)	[G]	Carbohydrate transport and metabolism	Phosphoglycerate kinase	Phosphoglycerate kinase, chloroplastic OS=Triticum aestivum OX=4565 PE=2 SV=1	G	Carbohydrate transport and metabolism	hypothetical protein OsI_20474 [Oryza sativa Indica Group]
		BGIOSGA031837	594	577	485	161	357	310	11.9186	11.3482	9.90482	3.15415	6.94451	6.2077	0.00112329	-1.08781	down	[G]	Carbohydrate transport and metabolism	Molecular Function: UDP-glycosyltransferase activity (GO:0008194);;	K00927|9.0e-122|ini:109182250|K00927 phosphoglycerate kinase [EC:2.7.2.3] | (RefSeq) uncharacterized LOC109182250	Glycolysis / Gluconeogenesis (ko00010);; Carbon fixation in photosynthetic organisms (ko00710);; Carbon metabolism (ko01200);; Biosynthesis of amino acids (ko01230)	[GC]	Carbohydrate transport and metabolism;; Energy production and conversion	UDP-glucoronosyl and UDP-glucosyl transferase	UDP-glycosyltransferase 86A1 OS=Arabidopsis thaliana OX=3702 GN=UGT86A1 PE=2 SV=1	S	Function unknown	hypothetical protein OsI_33780 [Oryza sativa Indica Group]
		BGIOSGA007623	7513	7637	7405	27539	27701	35083	189.516	188.773	190.207	678.056	677.7	883.485	3.0104e-30	1.87962	up	[G]	Carbohydrate transport and metabolism	Molecular Function: phosphoglycerate kinase activity (GO:0004618);; Molecular Function: ATP binding (GO:0005524);; Biological Process: glycolytic process (GO:0006096);;	K00927|1.5e-220|dosa:Os02t0169300-01|K00927 phosphoglycerate kinase [EC:2.7.2.3] | (RefSeq) Os02g0169300; Similar to Phosphoglycerate kinase, cytosolic (EC 2.7.2.3).	Glycolysis / Gluconeogenesis (ko00010);; Carbon fixation in photosynthetic organisms (ko00710);; Carbon metabolism (ko01200);; Biosynthesis of amino acids (ko01230)	[G]	Carbohydrate transport and metabolism	Phosphoglycerate kinase	Phosphoglycerate kinase, cytosolic OS=Triticum aestivum OX=4565 PE=2 SV=1	G	Carbohydrate transport and metabolism	phosphoglycerate kinase, cytosolic [Oryza sativa Japonica Group]
	Gene name	Gene ID	MXXZ-C1_Count	MXXZ-C2_Count	MXXZ-C3_Count	MXXZ-T1_Count	MXXZ-T2_Count	MXXZ-T3_Count	MXXZ-C1_FPKM	MXXZ-C2_FPKM	MXXZ-C3_FPKM	MXXZ-T1_FPKM	MXXZ-T2_FPKM	MXXZ-T3_FPKM	FDR	log2FC	regulated	COG_class	COG_class_annotation	GO_annotation	KEGG_annotation	KEGG_pathway_annotation	KOG_class	KOG_class_annotation	Pfam_annotation	Swiss-Prot_annotation	eggNOG_class	eggNOG_class_annotation	NR_annotation
MXXZ-T vs. MXXZ-C	PGK	BGIOSGA031838	568	527	530	283	329	290	8.57332	6.73706	7.70856	3.86064	4.77628	4.12584	9.85362e-08	-1.05681	down	[G]	Carbohydrate transport and metabolism	Molecular Function: phosphoglycerate kinase activity (GO:0004618);; Biological Process: glycolytic process (GO:0006096);; Molecular Function: tRNA (guanine-N7-)-methyltransferase activity (GO:0008176);;	K00927|0.0e+00|osa:4348728|K00927 phosphoglycerate kinase [EC:2.7.2.3] | (RefSeq) phosphoglycerate kinase isoform X1	Glycolysis / Gluconeogenesis (ko00010);; Carbon fixation in photosynthetic organisms (ko00710);; Carbon metabolism (ko01200);; Biosynthesis of amino acids (ko01230)	--	--	Phosphoglycerate kinase	--	S	Function unknown	hypothetical protein OsI_33779 [Oryza sativa Indica Group]
		BGIOSGA031837	377	958	325	74	72	115	7.99979	17.2037	6.64044	1.40393	1.45653	2.29947	1.87188e-08	-2.71529	down	[G]	Carbohydrate transport and metabolism	Molecular Function: UDP-glycosyltransferase activity (GO:0008194);;	K00927|9.0e-122|ini:109182250|K00927 phosphoglycerate kinase [EC:2.7.2.3] | (RefSeq) uncharacterized LOC109182250	Glycolysis / Gluconeogenesis (ko00010);; Carbon fixation in photosynthetic organisms (ko00710);; Carbon metabolism (ko01200);; Biosynthesis of amino acids (ko01230)	[GC]	Carbohydrate transport and metabolism;; Energy production and conversion	UDP-glucoronosyl and UDP-glucosyl transferase	UDP-glycosyltransferase 86A1 OS=Arabidopsis thaliana OX=3702 GN=UGT86A1 PE=2 SV=1	S	Function unknown	hypothetical protein OsI_33780 [Oryza sativa Indica Group]
		BGIOSGA031835	224	295	170	34	18	45	9.57502	10.6643	6.97297	1.30224	0.706687	1.81802	1.46899e-10	-2.87583	down	--	--	--	K00927|1.8e-38|ini:109182250|K00927 phosphoglycerate kinase [EC:2.7.2.3] | (RefSeq) uncharacterized LOC109182250	Glycolysis / Gluconeogenesis (ko00010);; Carbon fixation in photosynthetic organisms (ko00710);; Carbon metabolism (ko01200);; Biosynthesis of amino acids (ko01230)	[GC]	Carbohydrate transport and metabolism;; Energy production and conversion	--	UDP-glycosyltransferase 86A1 OS=Arabidopsis thaliana OX=3702 GN=UGT86A1 PE=2 SV=1	S	Function unknown	hypothetical protein OsI_33782 [Oryza sativa Indica Group]
		BGIOSGA007623	7683	9251	8079	71239	63502	71083	204.871	208.694	207.299	1715.21	1628.76	1788.82	5.83023e-65	2.78933	up	[G]	Carbohydrate transport and metabolism	Molecular Function: phosphoglycerate kinase activity (GO:0004618);; Molecular Function: ATP binding (GO:0005524);; Biological Process: glycolytic process (GO:0006096);;	K00927|1.5e-220|dosa:Os02t0169300-01|K00927 phosphoglycerate kinase [EC:2.7.2.3] | (RefSeq) Os02g0169300; Similar to Phosphoglycerate kinase, cytosolic (EC 2.7.2.3).	Glycolysis / Gluconeogenesis (ko00010);; Carbon fixation in photosynthetic organisms (ko00710);; Carbon metabolism (ko01200);; Biosynthesis of amino acids (ko01230)	[G]	Carbohydrate transport and metabolism	Phosphoglycerate kinase	Phosphoglycerate kinase, cytosolic OS=Triticum aestivum OX=4565 PE=2 SV=1	G	Carbohydrate transport and metabolism	phosphoglycerate kinase, cytosolic [Oryza sativa Japonica Group]
Phosphoglycerate mutase (PGM)
	Gene name	Gene ID	JXZ-C1_Count	JXZ-C2_Count	JXZ-C3_Count	JXZ-T1_Count	JXZ-T2_Count	JXZ-T3_Count	JXZ-C1_FPKM	JXZ-C2_FPKM	JXZ-C3_FPKM	JXZ-T1_FPKM	JXZ-T2_FPKM	JXZ-T3_FPKM	FDR	log2FC	regulated	COG_class	COG_class_annotation	GO_annotation	KEGG_annotation	KEGG_pathway_annotation	KOG_class	KOG_class_annotation	Pfam_annotation	Swiss-Prot_annotation	eggNOG_class	eggNOG_class_annotation	NR_annotation
JXZ-T vs. JXZ-C	PGM	BGIOSGA012556	137	163	155	17	16	31	3.53036	4.11321	4.05166	0.424282	0.396612	0.777223	6.19825e-12	-2.82261	down	[G]	Carbohydrate transport and metabolism	Cellular Component: cytoplasm (GO:0005737);; Biological Process: glucose catabolic process (GO:0006007);; Molecular Function: manganese ion binding (GO:0030145);; Biological Process: cellular carbohydrate metabolic process (GO:0044262);; Molecular Function: 2,3-bisphosphoglycerate-independent phosphoglycerate mutase activity (GO:0046537);;	K15633|5.6e-119|dosa:Os03t0330200-00|K15633 2,3-bisphosphoglycerate-independent phosphoglycerate mutase [EC:5.4.2.12] | (RefSeq) Os03g0330200; 2,3-bisphosphoglycerate-independent phosphoglycerate mutase (EC 5.4.2.1) (Phosphoglyceromutase) (BPG-independent PGAM) (PGAM-I).	Glycolysis / Gluconeogenesis (ko00010);; Glycine, serine and threonine metabolism (ko00260);; Carbon metabolism (ko01200);; Biosynthesis of amino acids (ko01230)	[G]	Carbohydrate transport and metabolism	BPG-independent PGAM N-terminus (iPGM_N)	2,3-bisphosphoglycerate-independent phosphoglycerate mutase OS=Ricinus communis OX=3988 PE=1 SV=2	G	Carbohydrate transport and metabolism	2,3-bisphosphoglycerate-independent phosphoglycerate mutase isoform X1 [Oryza sativa Japonica Group]
		BGIOSGA004691	1876	2264	2400	10023	8997	6913	34.0451	40.2589	44.3547	177.595	158.394	125.272	8.54009e-22	1.85426	up	[G]	Carbohydrate transport and metabolism	Molecular Function: phosphoglycerate mutase activity (GO:0004619);; Cellular Component: cytoplasm (GO:0005737);; Biological Process: glucose catabolic process (GO:0006007);; Molecular Function: manganese ion binding (GO:0030145);;	K15633|0.0e+00|dosa:Os01t0817700-01|K15633 2,3-bisphosphoglycerate-independent phosphoglycerate mutase [EC:5.4.2.12] | (RefSeq) Os01g0817700; Similar to 2,3-bisphosphoglycerate-independent phosphoglycerate mutase (EC 5.4.2.1) (Phosphoglyceromutase) (BPG-independent PGAM) (PGAM-I).	Glycolysis / Gluconeogenesis (ko00010);; Glycine, serine and threonine metabolism (ko00260);; Carbon metabolism (ko01200);; Biosynthesis of amino acids (ko01230)	[G]	Carbohydrate transport and metabolism	Metalloenzyme superfamily	2,3-bisphosphoglycerate-independent phosphoglycerate mutase OS=Zea mays OX=4577 PE=1 SV=1	G	Carbohydrate transport and metabolism	hypothetical protein OsI_04213 [Oryza sativa Indica Group]
		BGIOSGA004693	151	219	212	982	1008	575	3.1097	4.43842	4.45804	19.8336	20.2335	11.8826	7.54602e-12	1.98263	up	[G]	Carbohydrate transport and metabolism	Molecular Function: catalytic activity (GO:0003824);; Molecular Function: metal ion binding (GO:0046872);;	K15633|6.3e-112|dosa:Os01t0817700-01|K15633 2,3-bisphosphoglycerate-independent phosphoglycerate mutase [EC:5.4.2.12] | (RefSeq) Os01g0817700; Similar to 2,3-bisphosphoglycerate-independent phosphoglycerate mutase (EC 5.4.2.1) (Phosphoglyceromutase) (BPG-independent PGAM) (PGAM-I).	Glycolysis / Gluconeogenesis (ko00010);; Glycine, serine and threonine metabolism (ko00260);; Carbon metabolism (ko01200);; Biosynthesis of amino acids (ko01230)	[G]	Carbohydrate transport and metabolism	Metalloenzyme superfamily	2,3-bisphosphoglycerate-independent phosphoglycerate mutase OS=Zea mays OX=4577 PE=1 SV=1	G	Carbohydrate transport and metabolism	uncharacterized protein LOC107275876 [Oryza sativa Japonica Group]
		BGIOSGA017846	1466	1532	1467	6382	5653	2705	25.7759	26.4031	26.268	109.546	96.4176	47.4812	1.62121e-07	1.57011	up	[G]	Carbohydrate transport and metabolism	Molecular Function: phosphoglycerate mutase activity (GO:0004619);; Cellular Component: cytoplasm (GO:0005737);; Biological Process: glucose catabolic process (GO:0006007);; Molecular Function: manganese ion binding (GO:0030145);;	K15633|0.0e+00|dosa:Os05t0482700-01|K15633 2,3-bisphosphoglycerate-independent phosphoglycerate mutase [EC:5.4.2.12] | (RefSeq) Os05g0482700; Similar to 2,3-bisphosphoglycerate-independent phosphoglycerate mutase (EC 5.4.2.1) (Phosphoglyceromutase) (BPG-independent PGAM) (PGAM-I).	Glycolysis / Gluconeogenesis (ko00010);; Glycine, serine and threonine metabolism (ko00260);; Carbon metabolism (ko01200);; Biosynthesis of amino acids (ko01230)	[G]	Carbohydrate transport and metabolism	Metalloenzyme superfamily	2,3-bisphosphoglycerate-independent phosphoglycerate mutase OS=Zea mays OX=4577 PE=1 SV=1	G	Carbohydrate transport and metabolism	hypothetical protein OsI_20375 [Oryza sativa Indica Group]
		BGIOSGA009065	105	123	152	364	471	217	1.20492	1.38978	1.785	4.10632	5.28527	2.50754	0.000281514	1.3078	up	[G]	Carbohydrate transport and metabolism	Molecular Function: phosphoglycerate mutase activity (GO:0004619);; Biological Process: glycolytic process (GO:0006096);; Molecular Function: hydrolase activity (GO:0016787);; Biological Process: phosphatidylinositol dephosphorylation (GO:0046856);;	K01834|2.1e-179|dosa:Os02t0751800-01|K01834 2,3-bisphosphoglycerate-dependent phosphoglycerate mutase [EC:5.4.2.11] | (RefSeq) Os02g0751800; Phosphoglycerate mutase 1 family protein.	Glycolysis / Gluconeogenesis (ko00010);; Glycine, serine and threonine metabolism (ko00260);; Carbon metabolism (ko01200);; Biosynthesis of amino acids (ko01230)	[U]	Intracellular trafficking, secretion, and vesicular transport	Histidine phosphatase superfamily (branch 1)	Type I inositol polyphosphate 5-phosphatase 5 OS=Arabidopsis thaliana OX=3702 GN=IP5P5 PE=2 SV=1	G	Carbohydrate transport and metabolism	hypothetical protein OsI_08962 [Oryza sativa Indica Group]
		BGIOSGA012554	2585	2796	2519	329	335	578	47.0028	49.8223	46.6392	5.83592	5.90423	10.4794	3.05922e-25	-2.73015	down	[G]	Carbohydrate transport and metabolism	Cellular Component: cytoplasm (GO:0005737);; Biological Process: glucose catabolic process (GO:0006007);; Molecular Function: manganese ion binding (GO:0030145);; Biological Process: cellular carbohydrate metabolic process (GO:0044262);; Molecular Function: 2,3-bisphosphoglycerate-independent phosphoglycerate mutase activity (GO:0046537);;	K15633|0.0e+00|dosa:Os03t0330200-00|K15633 2,3-bisphosphoglycerate-independent phosphoglycerate mutase [EC:5.4.2.12] | (RefSeq) Os03g0330200; 2,3-bisphosphoglycerate-independent phosphoglycerate mutase (EC 5.4.2.1) (Phosphoglyceromutase) (BPG-independent PGAM) (PGAM-I).	Glycolysis / Gluconeogenesis (ko00010);; Glycine, serine and threonine metabolism (ko00260);; Carbon metabolism (ko01200);; Biosynthesis of amino acids (ko01230)	[G]	Carbohydrate transport and metabolism	Metalloenzyme superfamily	2,3-bisphosphoglycerate-independent phosphoglycerate mutase OS=Ricinus communis OX=3988 PE=1 SV=2	G	Carbohydrate transport and metabolism	2,3-bisphosphoglycerate-independent phosphoglycerate mutase isoform X1 [Oryza sativa Japonica Group]
	Gene name	Gene ID	MXXZ-C1_Count	MXXZ-C2_Count	MXXZ-C3_Count	MXXZ-T1_Count	MXXZ-T2_Count	MXXZ-T3_Count	MXXZ-C1_FPKM	MXXZ-C2_FPKM	MXXZ-C3_FPKM	MXXZ-T1_FPKM	MXXZ-T2_FPKM	MXXZ-T3_FPKM	FDR	log2FC	regulated	COG_class	COG_class_annotation	GO_annotation	KEGG_annotation	KEGG_pathway_annotation	KOG_class	KOG_class_annotation	Pfam_annotation	Swiss-Prot_annotation	eggNOG_class	eggNOG_class_annotation	NR_annotation
MXXZ-T vs. MXXZ-C	PGM	BGIOSGA019163	225	1516	1094	322	319	273	7.38039	42.1282	34.5866	9.54751	10.0534	8.4495	0.00184211	-1.73917	down	[G]	Carbohydrate transport and metabolism	Molecular Function: catalytic activity (GO:0003824);;	--	--	--	--	Histidine phosphatase superfamily (branch 1)	Phosphoglycerate mutase-like protein AT74 OS=Arabidopsis thaliana OX=3702 GN=At3g05170 PE=2 SV=1	T	Signal transduction mechanisms	hypothetical protein OsI_18407 [Oryza sativa Indica Group]
		BGIOSGA004691	2693	2446	2578	13550	8615	9554	51.6694	39.7052	47.6006	234.775	159.016	173.016	3.51103e-27	1.78995	up	[G]	Carbohydrate transport and metabolism	Molecular Function: phosphoglycerate mutase activity (GO:0004619);; Cellular Component: cytoplasm (GO:0005737);; Biological Process: glucose catabolic process (GO:0006007);; Molecular Function: manganese ion binding (GO:0030145);;	K15633|0.0e+00|dosa:Os01t0817700-01|K15633 2,3-bisphosphoglycerate-independent phosphoglycerate mutase [EC:5.4.2.12] | (RefSeq) Os01g0817700; Similar to 2,3-bisphosphoglycerate-independent phosphoglycerate mutase (EC 5.4.2.1) (Phosphoglyceromutase) (BPG-independent PGAM) (PGAM-I).	Glycolysis / Gluconeogenesis (ko00010);; Glycine, serine and threonine metabolism (ko00260);; Carbon metabolism (ko01200);; Biosynthesis of amino acids (ko01230)	[G]	Carbohydrate transport and metabolism	Metalloenzyme superfamily	2,3-bisphosphoglycerate-independent phosphoglycerate mutase OS=Zea mays OX=4577 PE=1 SV=1	G	Carbohydrate transport and metabolism	hypothetical protein OsI_04213 [Oryza sativa Indica Group]
		BGIOSGA015750	215	225	309	1391	854	825	7.58539	6.7226	10.5109	44.3808	29.032	27.5086	1.33885e-11	1.75981	up	--	--	Cellular Component: chloroplast (GO:0009507);;	--	--	[G]	Carbohydrate transport and metabolism	Histidine phosphatase superfamily (branch 1)	Phosphoglycerate mutase-like protein 1 OS=Arabidopsis thaliana OX=3702 GN=At5g64460 PE=2 SV=1	S	Function unknown	hypothetical protein OsI_14503 [Oryza sativa Indica Group]
		BGIOSGA011627	15	41	28	150	105	93	0.600751	1.40752	1.07579	5.59316	4.14844	3.59222	0.00166882	1.65606	up	--	--	--	--	--	[G]	Carbohydrate transport and metabolism	Histidine phosphatase superfamily (branch 1)	--	G	Carbohydrate transport and metabolism	phosphoglycerate mutase family protein, expressed [Oryza sativa Japonica Group]
		BGIOSGA004693	321	243	192	952	1026	1025	7.00966	4.49422	4.02634	18.8032	21.5789	21.1607	7.86273e-13	1.74614	up	[G]	Carbohydrate transport and metabolism	Molecular Function: catalytic activity (GO:0003824);; Molecular Function: metal ion binding (GO:0046872);;	K15633|6.3e-112|dosa:Os01t0817700-01|K15633 2,3-bisphosphoglycerate-independent phosphoglycerate mutase [EC:5.4.2.12] | (RefSeq) Os01g0817700; Similar to 2,3-bisphosphoglycerate-independent phosphoglycerate mutase (EC 5.4.2.1) (Phosphoglyceromutase) (BPG-independent PGAM) (PGAM-I).	Glycolysis / Gluconeogenesis (ko00010);; Glycine, serine and threonine metabolism (ko00260);; Carbon metabolism (ko01200);; Biosynthesis of amino acids (ko01230)	[G]	Carbohydrate transport and metabolism	Metalloenzyme superfamily	2,3-bisphosphoglycerate-independent phosphoglycerate mutase OS=Zea mays OX=4577 PE=1 SV=1	G	Carbohydrate transport and metabolism	uncharacterized protein LOC107275876 [Oryza sativa Japonica Group]
		BGIOSGA012554	746	1308	1087	625	366	635	14.3412	21.2666	20.1063	10.8436	6.76345	11.5096	0.000761273	-1.15318	down	[G]	Carbohydrate transport and metabolism	Cellular Component: cytoplasm (GO:0005737);; Biological Process: glucose catabolic process (GO:0006007);; Molecular Function: manganese ion binding (GO:0030145);; Biological Process: cellular carbohydrate metabolic process (GO:0044262);; Molecular Function: 2,3-bisphosphoglycerate-independent phosphoglycerate mutase activity (GO:0046537);;	K15633|0.0e+00|dosa:Os03t0330200-00|K15633 2,3-bisphosphoglycerate-independent phosphoglycerate mutase [EC:5.4.2.12] | (RefSeq) Os03g0330200; 2,3-bisphosphoglycerate-independent phosphoglycerate mutase (EC 5.4.2.1) (Phosphoglyceromutase) (BPG-independent PGAM) (PGAM-I).	Glycolysis / Gluconeogenesis (ko00010);; Glycine, serine and threonine metabolism (ko00260);; Carbon metabolism (ko01200);; Biosynthesis of amino acids (ko01230)	[G]	Carbohydrate transport and metabolism	Metalloenzyme superfamily	2,3-bisphosphoglycerate-independent phosphoglycerate mutase OS=Ricinus communis OX=3988 PE=1 SV=2	G	Carbohydrate transport and metabolism	2,3-bisphosphoglycerate-independent phosphoglycerate mutase isoform X1 [Oryza sativa Japonica Group]
Enolase (ENO)
	Gene name	Gene ID	JXZ-C1_Count	JXZ-C2_Count	JXZ-C3_Count	JXZ-T1_Count	JXZ-T2_Count	JXZ-T3_Count	JXZ-C1_FPKM	JXZ-C2_FPKM	JXZ-C3_FPKM	JXZ-T1_FPKM	JXZ-T2_FPKM	JXZ-T3_FPKM	FDR	log2FC	regulated	COG_class	COG_class_annotation	GO_annotation	KEGG_annotation	KEGG_pathway_annotation	KOG_class	KOG_class_annotation	Pfam_annotation	Swiss-Prot_annotation	eggNOG_class	eggNOG_class_annotation	NR_annotation
JXZ-T vs. JXZ-C	ENO	BGIOSGA029874	410	348	248	1248	1152	744	8.66403	7.21223	5.32828	25.7839	23.644	15.7256	1.41896e-07	1.5001	up	[G]	Carbohydrate transport and metabolism	Cellular Component: phosphopyruvate hydratase complex (GO:0000015);; Molecular Function: magnesium ion binding (GO:0000287);; Molecular Function: phosphopyruvate hydratase activity (GO:0004634);; Biological Process: glycolytic process (GO:0006096);;	K01689|7.4e-267|dosa:Os09t0375000-01|K01689 enolase [EC:4.2.1.11] | (RefSeq) Os09g0375000; Enolase (EC 4.2.1.11) (Fragment).	Glycolysis / Gluconeogenesis (ko00010);; Carbon metabolism (ko01200);; Biosynthesis of amino acids (ko01230);; RNA degradation (ko03018)	[G]	Carbohydrate transport and metabolism	Enolase, C-terminal TIM barrel domain	Enolase 1, chloroplastic OS=Arabidopsis thaliana OX=3702 GN=ENO1 PE=1 SV=1	G	Carbohydrate transport and metabolism	hypothetical protein OsI_31140 [Oryza sativa Indica Group]
		BGIOSGA006415	2	7	0	169	156	30	0.091405	0.31324	0	7.65535	7.0272	1.37708	8.76066e-08	4.27281	up	--	--	--	K01689|2.2e-08|dzi:111289713|K01689 enolase [EC:4.2.1.11] | (RefSeq) enolase 1, chloroplastic isoform X1	Glycolysis / Gluconeogenesis (ko00010);; Carbon metabolism (ko01200);; Biosynthesis of amino acids (ko01230);; RNA degradation (ko03018)	--	--	Cotton fibre expressed protein	--	S	Function unknown	uncharacterized protein LOC4329435 [Oryza sativa Japonica Group]
		BGIOSGA011109	3413	3711	3297	9303	9512	4702	77.7844	82.8755	76.508	206.968	210.276	106.995	0.000153003	1.03703	up	[G]	Carbohydrate transport and metabolism	Cellular Component: phosphopyruvate hydratase complex (GO:0000015);; Molecular Function: magnesium ion binding (GO:0000287);; Molecular Function: phosphopyruvate hydratase activity (GO:0004634);; Biological Process: glycolytic process (GO:0006096);;	K01689|1.1e-253|dosa:Os03t0248600-01|K01689 enolase [EC:4.2.1.11] | (RefSeq) Os03g0248600; Similar to Enolase 2 (EC 4.2.1.11) (2-phosphoglycerate dehydratase 2) (2-phospho- D-glycerate hydro-lyase 2).	Glycolysis / Gluconeogenesis (ko00010);; Carbon metabolism (ko01200);; Biosynthesis of amino acids (ko01230);; RNA degradation (ko03018)	[G]	Carbohydrate transport and metabolism	Enolase, C-terminal TIM barrel domain	Enolase OS=Oryza sativa subsp. japonica OX=39947 GN=ENO1 PE=1 SV=2	G	Carbohydrate transport and metabolism	hypothetical protein OsI_10758 [Oryza sativa Indica Group]
		BGIOSGA032247	15670	15690	13236	52285	52996	51669	355.589	348.882	305.838	1158.05	1166.33	1170.48	9.00425e-43	1.69669	up	[G]	Carbohydrate transport and metabolism	Cellular Component: phosphopyruvate hydratase complex (GO:0000015);; Molecular Function: magnesium ion binding (GO:0000287);; Molecular Function: phosphopyruvate hydratase activity (GO:0004634);; Biological Process: glycolytic process (GO:0006096);;	K01689|2.2e-252|osa:4348176|K01689 enolase [EC:4.2.1.11] | (RefSeq) enolase	Glycolysis / Gluconeogenesis (ko00010);; Carbon metabolism (ko01200);; Biosynthesis of amino acids (ko01230);; RNA degradation (ko03018)	[G]	Carbohydrate transport and metabolism	Enolase, C-terminal TIM barrel domain	Enolase OS=Oryza sativa subsp. japonica OX=39947 GN=ENO1 PE=1 SV=2	G	Carbohydrate transport and metabolism	hypothetical protein OsI_32842 [Oryza sativa Indica Group]
	Gene name	Gene ID	MXXZ-C1_Count	MXXZ-C2_Count	MXXZ-C3_Count	MXXZ-T1_Count	MXXZ-T2_Count	MXXZ-T3_Count	MXXZ-C1_FPKM	MXXZ-C2_FPKM	MXXZ-C3_FPKM	MXXZ-T1_FPKM	MXXZ-T2_FPKM	MXXZ-T3_FPKM	FDR	log2FC	regulated	COG_class	COG_class_annotation	GO_annotation	KEGG_annotation	KEGG_pathway_annotation	KOG_class	KOG_class_annotation	Pfam_annotation	Swiss-Prot_annotation	eggNOG_class	eggNOG_class_annotation	NR_annotation
MXXZ-T vs. MXXZ-C	ENO	BGIOSGA032247	10342	11410	12421	67468	65096	68172	248.083	231.525	286.717	1461.25	1501.94	1543.25	3.64535e-57	2.31667	up	[G]	Carbohydrate transport and metabolism	Cellular Component: phosphopyruvate hydratase complex (GO:0000015);; Molecular Function: magnesium ion binding (GO:0000287);; Molecular Function: phosphopyruvate hydratase activity (GO:0004634);; Biological Process: glycolytic process (GO:0006096);;	K01689|2.2e-252|osa:4348176|K01689 enolase [EC:4.2.1.11] | (RefSeq) enolase	Glycolysis / Gluconeogenesis (ko00010);; Carbon metabolism (ko01200);; Biosynthesis of amino acids (ko01230);; RNA degradation (ko03018)	[G]	Carbohydrate transport and metabolism	Enolase, C-terminal TIM barrel domain	Enolase OS=Oryza sativa subsp. japonica OX=39947 GN=ENO1 PE=1 SV=2	G	Carbohydrate transport and metabolism	hypothetical protein OsI_32842 [Oryza sativa Indica Group]
Pyruvate kinase (PK)
	Gene name	Gene ID	JXZ-C1_Count	JXZ-C2_Count	JXZ-C3_Count	JXZ-T1_Count	JXZ-T2_Count	JXZ-T3_Count	JXZ-C1_FPKM	JXZ-C2_FPKM	JXZ-C3_FPKM	JXZ-T1_FPKM	JXZ-T2_FPKM	JXZ-T3_FPKM	FDR	log2FC	regulated	COG_class	COG_class_annotation	GO_annotation	KEGG_annotation	KEGG_pathway_annotation	KOG_class	KOG_class_annotation	Pfam_annotation	Swiss-Prot_annotation	eggNOG_class	eggNOG_class_annotation	NR_annotation
JXZ-T vs. JXZ-C	PK	BGIOSGA014088	3590	4458	4720	12865	12145	15416	71.276	86.7341	95.42	249.324	233.875	305.575	5.40661e-16	1.53937	up	[T]	Signal transduction mechanisms	Molecular Function: magnesium ion binding (GO:0000287);; Molecular Function: pyruvate kinase activity (GO:0004743);; Cellular Component: cytoplasm (GO:0005737);; Biological Process: glycolytic process (GO:0006096);; Molecular Function: kinase activity (GO:0016301);; Molecular Function: potassium ion binding (GO:0030955);;	K00873|1.4e-287|dosa:Os04t0677500-01|K00873 pyruvate kinase [EC:2.7.1.40] | (RefSeq) Os04g0677500; Pyruvate kinase (EC 2.7.1.40).	Glycolysis / Gluconeogenesis (ko00010);; Purine metabolism (ko00230);; Pyruvate metabolism (ko00620);; Carbon metabolism (ko01200);; Biosynthesis of amino acids (ko01230)	[G]	Carbohydrate transport and metabolism	Pyruvate kinase, barrel domain	Pyruvate kinase, cytosolic isozyme OS=Glycine max OX=3847 PE=2 SV=1	G	Carbohydrate transport and metabolism	pyruvate kinase, cytosolic isozyme [Oryza sativa Japonica Group]
		BGIOSGA001898	755	1488	1344	4743	4761	6393	14.7869	28.5504	26.7891	90.6621	90.4317	125.007	1.53868e-12	2.00372	up	[T]	Signal transduction mechanisms	Molecular Function: magnesium ion binding (GO:0000287);; Molecular Function: pyruvate kinase activity (GO:0004743);; Molecular Function: kinase activity (GO:0016301);; Molecular Function: potassium ion binding (GO:0030955);;	K00873|2.1e-283|dosa:Os01t0276700-01|K00873 pyruvate kinase [EC:2.7.1.40] | (RefSeq) Os01g0276700; Similar to Pyruvate kinase, cytosolic isozyme (EC 2.7.1.40) (PK).	Glycolysis / Gluconeogenesis (ko00010);; Purine metabolism (ko00230);; Pyruvate metabolism (ko00620);; Carbon metabolism (ko01200);; Biosynthesis of amino acids (ko01230)	[G]	Carbohydrate transport and metabolism	Pyruvate kinase, barrel domain	Pyruvate kinase, cytosolic isozyme OS=Nicotiana tabacum OX=4097 PE=2 SV=1	G	Carbohydrate transport and metabolism	hypothetical protein OsI_01382 [Oryza sativa Indica Group]
		BGIOSGA010078	197	197	139	571	547	504	3.63462	3.57136	2.61384	10.3196	9.8227	9.30002	9.4357e-11	1.47613	up	[G]	Carbohydrate transport and metabolism	Molecular Function: magnesium ion binding (GO:0000287);; Molecular Function: pyruvate kinase activity (GO:0004743);; Cellular Component: cytoplasm (GO:0005737);; Biological Process: glycolytic process (GO:0006096);; Molecular Function: kinase activity (GO:0016301);; Molecular Function: potassium ion binding (GO:0030955);;	K00873|6.2e-294|dosa:Os03t0672300-01|K00873 pyruvate kinase [EC:2.7.1.40] | (RefSeq) Os03g0672300; Similar to Pyruvate kinase.	Glycolysis / Gluconeogenesis (ko00010);; Purine metabolism (ko00230);; Pyruvate metabolism (ko00620);; Carbon metabolism (ko01200);; Biosynthesis of amino acids (ko01230)	[G]	Carbohydrate transport and metabolism	Pyruvate kinase, barrel domain	Pyruvate kinase isozyme A, chloroplastic OS=Ricinus communis OX=3988 PE=1 SV=1	G	Carbohydrate transport and metabolism	plastidial pyruvate kinase 1, chloroplastic [Oryza sativa Japonica Group]
		BGIOSGA036640	1857	2261	2405	6143	6645	5530	35.7493	42.6584	47.1467	115.429	124.077	106.275	8.15002e-17	1.36512	up	[G]	Carbohydrate transport and metabolism	Molecular Function: magnesium ion binding (GO:0000287);; Molecular Function: pyruvate kinase activity (GO:0004743);; Molecular Function: kinase activity (GO:0016301);; Molecular Function: potassium ion binding (GO:0030955);;	K00873|4.0e-298|dosa:Os12t0145700-01|K00873 pyruvate kinase [EC:2.7.1.40] | (RefSeq) Os12g0145700; Pyruvate kinase family protein.	Glycolysis / Gluconeogenesis (ko00010);; Purine metabolism (ko00230);; Pyruvate metabolism (ko00620);; Carbon metabolism (ko01200);; Biosynthesis of amino acids (ko01230)	[G]	Carbohydrate transport and metabolism	Pyruvate kinase, barrel domain	Pyruvate kinase 2, cytosolic OS=Oryza sativa subsp. indica OX=39946 GN=OsI_37456 PE=3 SV=1	G	Carbohydrate transport and metabolism	pyruvate kinase 2, cytosolic [Oryza sativa Japonica Group]
		BGIOSGA034500	4869	5433	5141	12442	12554	13351	93.7415	102.5	100.795	233.809	234.411	256.621	8.13582e-22	1.19574	up	[T]	Signal transduction mechanisms	Molecular Function: magnesium ion binding (GO:0000287);; Molecular Function: pyruvate kinase activity (GO:0004743);; Cellular Component: cytosol (GO:0005829);; Molecular Function: kinase activity (GO:0016301);; Molecular Function: potassium ion binding (GO:0030955);;	K00873|2.0e-297|dosa:Os11t0148500-02|K00873 pyruvate kinase [EC:2.7.1.40] | (RefSeq) Os11g0148500; Pyruvate kinase family protein.	Glycolysis / Gluconeogenesis (ko00010);; Purine metabolism (ko00230);; Pyruvate metabolism (ko00620);; Carbon metabolism (ko01200);; Biosynthesis of amino acids (ko01230)	[G]	Carbohydrate transport and metabolism	Pyruvate kinase, barrel domain	Pyruvate kinase 1, cytosolic OS=Oryza sativa subsp. indica OX=39946 GN=OsI_35105 PE=3 SV=1	G	Carbohydrate transport and metabolism	pyruvate kinase 1, cytosolic [Oryza sativa Japonica Group]
	Gene name	Gene ID	MXXZ-C1_Count	MXXZ-C2_Count	MXXZ-C3_Count	MXXZ-T1_Count	MXXZ-T2_Count	MXXZ-T3_Count	MXXZ-C1_FPKM	MXXZ-C2_FPKM	MXXZ-C3_FPKM	MXXZ-T1_FPKM	MXXZ-T2_FPKM	MXXZ-T3_FPKM	FDR	log2FC	regulated	COG_class	COG_class_annotation	GO_annotation	KEGG_annotation	KEGG_pathway_annotation	KOG_class	KOG_class_annotation	Pfam_annotation	Swiss-Prot_annotation	eggNOG_class	eggNOG_class_annotation	NR_annotation
MXXZ-T vs. MXXZ-C	PK	BGIOSGA014088	3954	3272	4215	24480	17116	19503	82.9941	58.0895	85.1229	463.908	345.543	386.304	1.28005e-47	2.17675	up	[T]	Signal transduction mechanisms	Molecular Function: magnesium ion binding (GO:0000287);; Molecular Function: pyruvate kinase activity (GO:0004743);; Cellular Component: cytoplasm (GO:0005737);; Biological Process: glycolytic process (GO:0006096);; Molecular Function: kinase activity (GO:0016301);; Molecular Function: potassium ion binding (GO:0030955);;	K00873|1.4e-287|dosa:Os04t0677500-01|K00873 pyruvate kinase [EC:2.7.1.40] | (RefSeq) Os04g0677500; Pyruvate kinase (EC 2.7.1.40).	Glycolysis / Gluconeogenesis (ko00010);; Purine metabolism (ko00230);; Pyruvate metabolism (ko00620);; Carbon metabolism (ko01200);; Biosynthesis of amino acids (ko01230)	[G]	Carbohydrate transport and metabolism	Pyruvate kinase, barrel domain	Pyruvate kinase, cytosolic isozyme OS=Glycine max OX=3847 PE=2 SV=1	G	Carbohydrate transport and metabolism	pyruvate kinase, cytosolic isozyme [Oryza sativa Japonica Group]
		BGIOSGA035008	104	159	166	79	51	71	2.1085	2.72298	3.23894	1.44234	0.985505	1.35081	0.00163472	-1.27413	down	[T]	Signal transduction mechanisms	Molecular Function: magnesium ion binding (GO:0000287);; Molecular Function: pyruvate kinase activity (GO:0004743);; Molecular Function: kinase activity (GO:0016301);; Molecular Function: potassium ion binding (GO:0030955);;	K00873|5.4e-303|dosa:Os11t0216000-01|K00873 pyruvate kinase [EC:2.7.1.40] | (RefSeq) Os11g0216000; Pyruvate kinase family protein.	Glycolysis / Gluconeogenesis (ko00010);; Purine metabolism (ko00230);; Pyruvate metabolism (ko00620);; Carbon metabolism (ko01200);; Biosynthesis of amino acids (ko01230)	[G]	Carbohydrate transport and metabolism	Pyruvate kinase, barrel domain	Pyruvate kinase 1, cytosolic OS=Oryza sativa subsp. indica OX=39946 GN=OsI_35105 PE=3 SV=1	G	Carbohydrate transport and metabolism	pyruvate kinase 1, cytosolic-like [Oryza sativa Japonica Group]
		BGIOSGA001898	1629	1035	1683	13904	12550	14285	33.7186	18.1183	33.5296	259.937	249.941	279.137	2.47485e-56	2.98892	up	[T]	Signal transduction mechanisms	Molecular Function: magnesium ion binding (GO:0000287);; Molecular Function: pyruvate kinase activity (GO:0004743);; Molecular Function: kinase activity (GO:0016301);; Molecular Function: potassium ion binding (GO:0030955);;	K00873|2.1e-283|dosa:Os01t0276700-01|K00873 pyruvate kinase [EC:2.7.1.40] | (RefSeq) Os01g0276700; Similar to Pyruvate kinase, cytosolic isozyme (EC 2.7.1.40) (PK).	Glycolysis / Gluconeogenesis (ko00010);; Purine metabolism (ko00230);; Pyruvate metabolism (ko00620);; Carbon metabolism (ko01200);; Biosynthesis of amino acids (ko01230)	[G]	Carbohydrate transport and metabolism	Pyruvate kinase, barrel domain	Pyruvate kinase, cytosolic isozyme OS=Nicotiana tabacum OX=4097 PE=2 SV=1	G	Carbohydrate transport and metabolism	hypothetical protein OsI_01382 [Oryza sativa Indica Group]
		BGIOSGA010078	121	147	189	440	386	370	2.36808	2.42866	3.55652	7.76868	7.26712	6.83172	2.65691e-05	1.13651	up	[G]	Carbohydrate transport and metabolism	Molecular Function: magnesium ion binding (GO:0000287);; Molecular Function: pyruvate kinase activity (GO:0004743);; Cellular Component: cytoplasm (GO:0005737);; Biological Process: glycolytic process (GO:0006096);; Molecular Function: kinase activity (GO:0016301);; Molecular Function: potassium ion binding (GO:0030955);;	K00873|6.2e-294|dosa:Os03t0672300-01|K00873 pyruvate kinase [EC:2.7.1.40] | (RefSeq) Os03g0672300; Similar to Pyruvate kinase.	Glycolysis / Gluconeogenesis (ko00010);; Purine metabolism (ko00230);; Pyruvate metabolism (ko00620);; Carbon metabolism (ko01200);; Biosynthesis of amino acids (ko01230)	[G]	Carbohydrate transport and metabolism	Pyruvate kinase, barrel domain	Pyruvate kinase isozyme A, chloroplastic OS=Ricinus communis OX=3988 PE=1 SV=1	G	Carbohydrate transport and metabolism	plastidial pyruvate kinase 1, chloroplastic [Oryza sativa Japonica Group]
		BGIOSGA036640	2014	2881	2240	6598	5707	5323	40.9812	49.596	43.8636	121.24	111.714	102.234	8.16428e-07	1.05027	up	[G]	Carbohydrate transport and metabolism	Molecular Function: magnesium ion binding (GO:0000287);; Molecular Function: pyruvate kinase activity (GO:0004743);; Molecular Function: kinase activity (GO:0016301);; Molecular Function: potassium ion binding (GO:0030955);;	K00873|4.0e-298|dosa:Os12t0145700-01|K00873 pyruvate kinase [EC:2.7.1.40] | (RefSeq) Os12g0145700; Pyruvate kinase family protein.	Glycolysis / Gluconeogenesis (ko00010);; Purine metabolism (ko00230);; Pyruvate metabolism (ko00620);; Carbon metabolism (ko01200);; Biosynthesis of amino acids (ko01230)	[G]	Carbohydrate transport and metabolism	Pyruvate kinase, barrel domain	Pyruvate kinase 2, cytosolic OS=Oryza sativa subsp. indica OX=39946 GN=OsI_37456 PE=3 SV=1	G	Carbohydrate transport and metabolism	pyruvate kinase 2, cytosolic [Oryza sativa Japonica Group]
		BGIOSGA034500	3688	3896	4011	14890	11887	12877	75.0521	67.0681	78.5538	273.614	232.695	247.329	5.06986e-31	1.53668	up	[T]	Signal transduction mechanisms	Molecular Function: magnesium ion binding (GO:0000287);; Molecular Function: pyruvate kinase activity (GO:0004743);; Cellular Component: cytosol (GO:0005829);; Molecular Function: kinase activity (GO:0016301);; Molecular Function: potassium ion binding (GO:0030955);;	K00873|2.0e-297|dosa:Os11t0148500-02|K00873 pyruvate kinase [EC:2.7.1.40] | (RefSeq) Os11g0148500; Pyruvate kinase family protein.	Glycolysis / Gluconeogenesis (ko00010);; Purine metabolism (ko00230);; Pyruvate metabolism (ko00620);; Carbon metabolism (ko01200);; Biosynthesis of amino acids (ko01230)	[G]	Carbohydrate transport and metabolism	Pyruvate kinase, barrel domain	Pyruvate kinase 1, cytosolic OS=Oryza sativa subsp. indica OX=39946 GN=OsI_35105 PE=3 SV=1	G	Carbohydrate transport and metabolism	pyruvate kinase 1, cytosolic [Oryza sativa Japonica Group]
Alcohol dehydrogenase (ADH)
	Gene name	Gene ID	JXZ-C1_Count	JXZ-C2_Count	JXZ-C3_Count	JXZ-T1_Count	JXZ-T2_Count	JXZ-T3_Count	JXZ-C1_FPKM	JXZ-C2_FPKM	JXZ-C3_FPKM	JXZ-T1_FPKM	JXZ-T2_FPKM	JXZ-T3_FPKM	FDR	log2FC	regulated	COG_class	COG_class_annotation	GO_annotation	KEGG_annotation	KEGG_pathway_annotation	KOG_class	KOG_class_annotation	Pfam_annotation	Swiss-Prot_annotation	eggNOG_class	eggNOG_class_annotation	NR_annotation
JXZ-T vs. JXZ-C	ADH	BGIOSGA017928	11	9	13	1257	1666	414	0.333686	0.280077	0.404147	39.8332	52.4733	13.4028	1.90603e-37	6.14862	up	[Q]	Secondary metabolites biosynthesis, transport and catabolism	Molecular Function: alcohol dehydrogenase (NADP+) activity (GO:0008106);;	K00002|6.7e-184|dosa:Os05t0456300-01|K00002 alcohol dehydrogenase (NADP+) [EC:1.1.1.2] | (RefSeq) Os05g0456300; Aldose reductase.	Glycolysis / Gluconeogenesis (ko00010);; Pentose and glucuronate interconversions (ko00040);; Glycerolipid metabolism (ko00561)	[R]	General function prediction only	Aldo/keto reductase family	Aldo-keto reductase family 4 member C10 OS=Arabidopsis thaliana OX=3702 GN=AKR4C10 PE=1 SV=1	S	Function unknown	aldo-keto reductase family 4 member C10 [Oryza sativa Japonica Group]
		BGIOSGA023891	21	39	29	181	105	39	0.528345	0.981576	0.743351	4.5861	2.64007	0.999944	0.0095057	1.6056	up	[R]	General function prediction only	Molecular Function: zinc ion binding (GO:0008270);; Molecular Function: oxidoreductase activity (GO:0016491);;	K00121|7.2e-220|dosa:Os07t0621800-01|K00121 S-(hydroxymethyl)glutathione dehydrogenase / alcohol dehydrogenase [EC:1.1.1.284 1.1.1.1] | (RefSeq) Os07g0621800; Alcohol dehydrogenase superfamily, zinc-containing protein.	Glycolysis / Gluconeogenesis (ko00010);; Fatty acid degradation (ko00071);; Tyrosine metabolism (ko00350);; Carbon metabolism (ko01200)	[Q]	Secondary metabolites biosynthesis, transport and catabolism	Alcohol dehydrogenase GroES-like domain	Alcohol dehydrogenase-like 2 OS=Arabidopsis thaliana OX=3702 GN=At1g22440 PE=2 SV=1	C	Energy production and conversion	hypothetical protein OsI_26910 [Oryza sativa Indica Group]
		BGIOSGA032264	106	114	107	335	243	152	2.65335	2.78923	2.72015	8.22061	5.91483	3.80095	0.0063804	1.01119	up	[R]	General function prediction only	Molecular Function: zinc ion binding (GO:0008270);; Molecular Function: oxidoreductase activity (GO:0016491);;	K00001|2.9e-232|dosa:Os10t0159800-01|K00001 alcohol dehydrogenase [EC:1.1.1.1] | (RefSeq) Os10g0159800; Alcohol dehydrogenase superfamily, zinc-containing protein.	Glycolysis / Gluconeogenesis (ko00010);; Fatty acid degradation (ko00071);; Tyrosine metabolism (ko00350)	[Q]	Secondary metabolites biosynthesis, transport and catabolism	Alcohol dehydrogenase GroES-like domain	Alcohol dehydrogenase-like 3 OS=Arabidopsis thaliana OX=3702 GN=At1g32780 PE=2 SV=1	C	Energy production and conversion	hypothetical protein OsI_32807 [Oryza sativa Indica Group]
		BGIOSGA034309	475	516	323	7918	6512	14578	12.3288	13.1425	8.52592	200.924	164.19	378.386	3.57442e-39	4.2561	up	[R]	General function prediction only	Biological Process: oxidation-reduction process (GO:0055114);;	K18857|1.6e-219|dosa:Os11t0210500-01|K18857 alcohol dehydrogenase class-P [EC:1.1.1.1] | (RefSeq) Os11g0210500, ALCOHOL_DEHYDROGENASE_2, ADH2; Similar to Alcohol dehydrogenase.	Glycolysis / Gluconeogenesis (ko00010);; Fatty acid degradation (ko00071);; Tyrosine metabolism (ko00350);; alpha-Linolenic acid metabolism (ko00592)	[Q]	Secondary metabolites biosynthesis, transport and catabolism	Zinc-binding dehydrogenase	Alcohol dehydrogenase 2 OS=Oryza sativa subsp. indica OX=39946 GN=ADH2 PE=2 SV=1	C	Energy production and conversion	hypothetical protein OsI_35503 [Oryza sativa Indica Group]
		BGIOSGA027854	64	35	39	130	170	90	4.78524	2.55235	2.9369	9.58141	12.4462	6.81598	0.00340231	1.31746	up	[R]	General function prediction only	Biological Process: oxidation-reduction process (GO:0055114);;	K00121|3.7e-06|soe:110802526|K00121 S-(hydroxymethyl)glutathione dehydrogenase / alcohol dehydrogenase [EC:1.1.1.284 1.1.1.1] | (RefSeq) alcohol dehydrogenase-like 7	Glycolysis / Gluconeogenesis (ko00010);; Fatty acid degradation (ko00071);; Tyrosine metabolism (ko00350);; Carbon metabolism (ko01200)	[Q]	Secondary metabolites biosynthesis, transport and catabolism	Alcohol dehydrogenase GroES-like domain	Probable mannitol dehydrogenase OS=Fragaria ananassa OX=3747 GN=CAD PE=2 SV=1	C	Energy production and conversion	hypothetical protein OsI_27542 [Oryza sativa Indica Group]
		BGIOSGA004799	297	291	384	1637	1394	527	9.65661	9.29047	12.7251	52.0571	44.027	17.1367	1.68412e-05	1.68736	up	[Q]	Secondary metabolites biosynthesis, transport and catabolism	Molecular Function: oxidoreductase activity (GO:0016491);;	K00002|6.9e-181|dosa:Os01t0847700-01|K00002 alcohol dehydrogenase (NADP+) [EC:1.1.1.2] | (RefSeq) Os01g0847700, AKR2, ALDO-KETO_REDUCTASE_2; Similar to Aldose reductase.	Glycolysis / Gluconeogenesis (ko00010);; Pentose and glucuronate interconversions (ko00040);; Glycerolipid metabolism (ko00561)	[R]	General function prediction only	Aldo/keto reductase family	Aldo-keto reductase family 4 member C10 OS=Arabidopsis thaliana OX=3702 GN=AKR4C10 PE=1 SV=1	S	Function unknown	aldo-keto reductase [Oryza sativa Indica Group]
		BGIOSGA013797	111	100	81	541	464	215	4.02946	3.5377	3.00012	19.2353	16.3753	7.78974	9.97297e-07	1.87904	up	[IQR]	Lipid transport and metabolism;; Secondary metabolites biosynthesis, transport and catabolism;; General function prediction only	Cellular Component: cytosol (GO:0005829);; Biological Process: proline biosynthetic process (GO:0006561);; Biological Process: response to heat (GO:0009408);; Biological Process: response to water deprivation (GO:0009414);; Biological Process: abscisic acid biosynthetic process (GO:0009688);; Biological Process: response to fructose (GO:0009750);; Biological Process: regulation of abscisic acid b…	K09841|1.1e-150|dosa:Os03t0810800-01|K09841 xanthoxin dehydrogenase [EC:1.1.1.288] | (RefSeq) Os03g0810800; Similar to Short-chain alcohol dehydrogenase.	Carotenoid biosynthesis (ko00906)	[R]	General function prediction only	Enoyl-(Acyl carrier protein) reductase	Zerumbone synthase OS=Zingiber zerumbet OX=311405 GN=ZSD1 PE=1 SV=1	S	Function unknown	xanthoxin dehydrogenase [Oryza sativa Indica Group]
		BGIOSGA027857	584	423	402	1594	1642	910	14.0239	9.95451	9.82708	37.3731	38.2569	21.8215	9.12599e-07	1.41032	up	[R]	General function prediction only	Molecular Function: oxidoreductase activity (GO:0016491);;	K00121|3.5e-42|gsl:Gasu_38040|K00121 S-(hydroxymethyl)glutathione dehydrogenase / alcohol dehydrogenase [EC:1.1.1.284 1.1.1.1] | (RefSeq) alcohol dehydrogenase (zinc-containing)	Glycolysis / Gluconeogenesis (ko00010);; Fatty acid degradation (ko00071);; Tyrosine metabolism (ko00350);; Carbon metabolism (ko01200)	[Q]	Secondary metabolites biosynthesis, transport and catabolism	Zinc-binding dehydrogenase	CYP enzymes assisting alcohol dehydrogenase OS=Catharanthus roseus OX=4058 GN=CYPADH PE=1 SV=1	C	Energy production and conversion	hypothetical protein EE612_041684, partial [Oryza sativa]
		BGIOSGA033377	3	3	0	1686	1068	77	0.084943	0.083437	0	50.213	31.6032	2.34083	1.0667e-07	5.28522	up	[CR]	Energy production and conversion;; General function prediction only	Molecular Function: oxidoreductase activity (GO:0016491);;	K00224|9.6e-181|dosa:Os04t0359100-01|K00224 chloroplastic oxoene reductase [EC:1.3.1.-] | (RefSeq) Os04g0359100; Alcohol dehydrogenase superfamily, zinc-containing protein.	alpha-Linolenic acid metabolism (ko00592)	[CR]	Energy production and conversion;; General function prediction only	Zinc-binding dehydrogenase	Quinone-oxidoreductase QR1, chloroplastic OS=Triphysaria versicolor OX=64093 PE=1 SV=1	C	Energy production and conversion	quinone-oxidoreductase QR1, chloroplastic [Oryza sativa Japonica Group]
		BGIOSGA034312	14035	18771	20737	41851	38808	68550	375.487	492.066	564.92	1092.82	1006.92	1830.78	1.88033e-06	1.34826	up	[R]	General function prediction only	Molecular Function: zinc ion binding (GO:0008270);; Molecular Function: oxidoreductase activity (GO:0016491);;	K18857|2.2e-221|dosa:Os11t0210300-01|K18857 alcohol dehydrogenase class-P [EC:1.1.1.1] | (RefSeq) Os11g0210300, ALCOHOL_DEHYDROGENASE_1, ADH1; Alcohol dehydrogenase 1.	Glycolysis / Gluconeogenesis (ko00010);; Fatty acid degradation (ko00071);; Tyrosine metabolism (ko00350);; alpha-Linolenic acid metabolism (ko00592)	[Q]	Secondary metabolites biosynthesis, transport and catabolism	Zinc-binding dehydrogenase	Alcohol dehydrogenase 1 OS=Oryza sativa subsp. indica OX=39946 GN=ADH1 PE=2 SV=1	C	Energy production and conversion	alcohol dehydrogenase 1 isoform X2 [Oryza sativa Japonica Group]
	Gene name	Gene ID	MXXZ-C1_Count	MXXZ-C2_Count	MXXZ-C3_Count	MXXZ-T1_Count	MXXZ-T2_Count	MXXZ-T3_Count	MXXZ-C1_FPKM	MXXZ-C2_FPKM	MXXZ-C3_FPKM	MXXZ-T1_FPKM	MXXZ-T2_FPKM	MXXZ-T3_FPKM	FDR	log2FC	regulated	COG_class	COG_class_annotation	GO_annotation	KEGG_annotation	KEGG_pathway_annotation	KOG_class	KOG_class_annotation	Pfam_annotation	Swiss-Prot_annotation	eggNOG_class	eggNOG_class_annotation	NR_annotation
MXXZ-T vs. MXXZ-C	ADH	BGIOSGA017928	0	10	4	557	165	174	0	0.273321	0.10661	17.2425	5.42103	5.60722	1.83112e-12	4.76842	up	[Q]	Secondary metabolites biosynthesis, transport and catabolism	Molecular Function: alcohol dehydrogenase (NADP+) activity (GO:0008106);;	K00002|6.7e-184|dosa:Os05t0456300-01|K00002 alcohol dehydrogenase (NADP+) [EC:1.1.1.2] | (RefSeq) Os05g0456300; Aldose reductase.	Glycolysis / Gluconeogenesis (ko00010);; Pentose and glucuronate interconversions (ko00040);; Glycerolipid metabolism (ko00561)	[R]	General function prediction only	Aldo/keto reductase family	Aldo-keto reductase family 4 member C10 OS=Arabidopsis thaliana OX=3702 GN=AKR4C10 PE=1 SV=1	S	Function unknown	aldo-keto reductase family 4 member C10 [Oryza sativa Japonica Group]
		BGIOSGA034309	115	224	135	10763	7348	9166	3.13369	5.18741	3.56755	267.084	194.242	237.73	2.45107e-83	5.45844	up	[R]	General function prediction only	Biological Process: oxidation-reduction process (GO:0055114);;	K18857|1.6e-219|dosa:Os11t0210500-01|K18857 alcohol dehydrogenase class-P [EC:1.1.1.1] | (RefSeq) Os11g0210500, ALCOHOL_DEHYDROGENASE_2, ADH2; Similar to Alcohol dehydrogenase.	Glycolysis / Gluconeogenesis (ko00010);; Fatty acid degradation (ko00071);; Tyrosine metabolism (ko00350);; alpha-Linolenic acid metabolism (ko00592)	[Q]	Secondary metabolites biosynthesis, transport and catabolism	Zinc-binding dehydrogenase	Alcohol dehydrogenase 2 OS=Oryza sativa subsp. indica OX=39946 GN=ADH2 PE=2 SV=1	C	Energy production and conversion	hypothetical protein OsI_35503 [Oryza sativa Indica Group]
		BGIOSGA034312	16485	14199	15936	129692	110257	124925	466.212	339.698	433.683	3311.57	2999.17	3334.04	7.97828e-123	2.73776	up	[R]	General function prediction only	Molecular Function: zinc ion binding (GO:0008270);; Molecular Function: oxidoreductase activity (GO:0016491);;	K18857|2.2e-221|dosa:Os11t0210300-01|K18857 alcohol dehydrogenase class-P [EC:1.1.1.1] | (RefSeq) Os11g0210300, ALCOHOL_DEHYDROGENASE_1, ADH1; Alcohol dehydrogenase 1.	Glycolysis / Gluconeogenesis (ko00010);; Fatty acid degradation (ko00071);; Tyrosine metabolism (ko00350);; alpha-Linolenic acid metabolism (ko00592)	[Q]	Secondary metabolites biosynthesis, transport and catabolism	Zinc-binding dehydrogenase	Alcohol dehydrogenase 1 OS=Oryza sativa subsp. indica OX=39946 GN=ADH1 PE=2 SV=1	C	Energy production and conversion	alcohol dehydrogenase 1 isoform X2 [Oryza sativa Japonica Group]
Pyruvate dehydrogenase complex (PDHC)
	Gene name	Gene ID	JXZ-C1_Count	JXZ-C2_Count	JXZ-C3_Count	JXZ-T1_Count	JXZ-T2_Count	JXZ-T3_Count	JXZ-C1_FPKM	JXZ-C2_FPKM	JXZ-C3_FPKM	JXZ-T1_FPKM	JXZ-T2_FPKM	JXZ-T3_FPKM	FDR	log2FC	regulated	COG_class	COG_class_annotation	GO_annotation	KEGG_annotation	KEGG_pathway_annotation	KOG_class	KOG_class_annotation	Pfam_annotation	Swiss-Prot_annotation	eggNOG_class	eggNOG_class_annotation	NR_annotation
JXZ-T vs. JXZ-C	PDHC	BGIOSGA026941	657	445	669	1415	1422	1224	14.0147	9.29301	14.5449	29.4826	29.4385	26.0768	4.28012e-06	1.06517	up	[C]	Energy production and conversion	Molecular Function: transferase activity, transferring acyl groups (GO:0016746);;	K00627|1.5e-232|dosa:Os08t0431300-01|K00627 pyruvate dehydrogenase E2 component (dihydrolipoamide acetyltransferase) [EC:2.3.1.12] | (RefSeq) Os08g0431300; Similar to Dihydrolipoamide S-acetyltransferase.	Glycolysis / Gluconeogenesis (ko00010);; Citrate cycle (TCA cycle) (ko00020);; Pyruvate metabolism (ko00620);; Carbon metabolism (ko01200)	[C]	Energy production and conversion	2-oxoacid dehydrogenases acyltransferase (catalytic domain)	Dihydrolipoyllysine-residue acetyltransferase component 4 of pyruvate dehydrogenase complex, chloroplastic OS=Arabidopsis thaliana OX=3702 GN=LTA2 PE=2 SV=1	C	Energy production and conversion	hypothetical protein OsI_29326 [Oryza sativa Indica Group]
		BGIOSGA036512	194	170	167	476	511	409	8.17865	7.05381	7.18604	19.64	20.9701	17.2875	3.11098e-09	1.26529	up	[C]	Energy production and conversion	Molecular Function: transferase activity, transferring acyl groups (GO:0016746);;	K00627|4.0e-104|dosa:Os12t0182200-01|K00627 pyruvate dehydrogenase E2 component (dihydrolipoamide acetyltransferase) [EC:2.3.1.12] | (RefSeq) Os12g0182200; Similar to Dihydrolipoamide S-acetyltransferase.	Glycolysis / Gluconeogenesis (ko00010);; Citrate cycle (TCA cycle) (ko00020);; Pyruvate metabolism (ko00620);; Carbon metabolism (ko01200)	[C]	Energy production and conversion	2-oxoacid dehydrogenases acyltransferase (catalytic domain)	Dihydrolipoyllysine-residue acetyltransferase component 5 of pyruvate dehydrogenase complex, chloroplastic OS=Arabidopsis thaliana OX=3702 GN=EMB3003 PE=2 SV=1	C	Energy production and conversion	hypothetical protein OsJ_35442 [Oryza sativa Japonica Group]
	Gene name	Gene ID	MXXZ-C1_Count	MXXZ-C2_Count	MXXZ-C3_Count	MXXZ-T1_Count	MXXZ-T2_Count	MXXZ-T3_Count	MXXZ-C1_FPKM	MXXZ-C2_FPKM	MXXZ-C3_FPKM	MXXZ-T1_FPKM	MXXZ-T2_FPKM	MXXZ-T3_FPKM	FDR	log2FC	regulated	COG_class	COG_class_annotation	GO_annotation	KEGG_annotation	KEGG_pathway_annotation	KOG_class	KOG_class_annotation	Pfam_annotation	Swiss-Prot_annotation	eggNOG_class	eggNOG_class_annotation	NR_annotation
MXXZ-T vs. MXXZ-C	PDHC	BGIOSGA029780	468	567	440	1210	1089	1440	11.2697	11.5432	10.1881	26.3218	25.2276	32.7383	8.6872e-06	1.10047	up	[C]	Energy production and conversion	Molecular Function: transferase activity, transferring acyl groups (GO:0016746);;	K00627|2.6e-205|dosa:Os09t0408600-01|K00627 pyruvate dehydrogenase E2 component (dihydrolipoamide acetyltransferase) [EC:2.3.1.12] | (RefSeq) Os09g0408600; Similar to Dihydrolipoamide S-acetyltransferase (EC 2.3.1.12).	Glycolysis / Gluconeogenesis (ko00010);; Citrate cycle (TCA cycle) (ko00020);; Pyruvate metabolism (ko00620);; Carbon metabolism (ko01200)	[C]	Energy production and conversion	2-oxoacid dehydrogenases acyltransferase (catalytic domain)	Dihydrolipoyllysine-residue acetyltransferase component 4 of pyruvate dehydrogenase complex, chloroplastic OS=Arabidopsis thaliana OX=3702 GN=LTA2 PE=2 SV=1	C	Energy production and conversion	hypothetical protein OsI_31325 [Oryza sativa Indica Group]
		BGIOSGA026941	510	414	388	1426	1150	1001	11.5147	7.89615	8.42871	29.0604	24.9683	21.3226	7.80269e-11	1.20473	up	[C]	Energy production and conversion	Molecular Function: transferase activity, transferring acyl groups (GO:0016746);;	K00627|1.5e-232|dosa:Os08t0431300-01|K00627 pyruvate dehydrogenase E2 component (dihydrolipoamide acetyltransferase) [EC:2.3.1.12] | (RefSeq) Os08g0431300; Similar to Dihydrolipoamide S-acetyltransferase.	Glycolysis / Gluconeogenesis (ko00010);; Citrate cycle (TCA cycle) (ko00020);; Pyruvate metabolism (ko00620);; Carbon metabolism (ko01200)	[C]	Energy production and conversion	2-oxoacid dehydrogenases acyltransferase (catalytic domain)	Dihydrolipoyllysine-residue acetyltransferase component 4 of pyruvate dehydrogenase complex, chloroplastic OS=Arabidopsis thaliana OX=3702 GN=LTA2 PE=2 SV=1	C	Energy production and conversion	hypothetical protein OsI_29326 [Oryza sativa Indica Group]
Citrate synthase (CS)
	Gene name	Gene ID	JXZ-C1_Count	JXZ-C2_Count	JXZ-C3_Count	JXZ-T1_Count	JXZ-T2_Count	JXZ-T3_Count	JXZ-C1_FPKM	JXZ-C2_FPKM	JXZ-C3_FPKM	JXZ-T1_FPKM	JXZ-T2_FPKM	JXZ-T3_FPKM	FDR	log2FC	regulated	COG_class	COG_class_annotation	GO_annotation	KEGG_annotation	KEGG_pathway_annotation	KOG_class	KOG_class_annotation	Pfam_annotation	Swiss-Prot_annotation	eggNOG_class	eggNOG_class_annotation	NR_annotation
JXZ-T vs. JXZ-C	CS	BGIOSGA001820	1693	1579	1398	7790	7911	6873	28.2506	25.8202	23.7631	126.922	128.066	114.532	1.42234e-54	2.14887	up	[C]	Energy production and conversion	Molecular Function: transferase activity, transferring acyl groups, acyl groups converted into alkyl on transfer (GO:0046912);;	K01648|0.0e+00|dosa:Os01t0300200-01|K01648 ATP citrate (pro-S)-lyase [EC:2.3.3.8] | (RefSeq) Os01g0300200; Similar to ATP-citrate lyase subunit B.	Citrate cycle (TCA cycle) (ko00020)	[C]	Energy production and conversion	Citrate synthase, C-terminal domain	ATP-citrate synthase beta chain protein 1 OS=Oryza sativa subsp. japonica OX=39947 GN=ACLB-1 PE=2 SV=1	C	Energy production and conversion	ATP-citrate synthase beta chain protein 1 [Oryza sativa Japonica Group]
		BGIOSGA035708	1023	810	509	3932	4515	2957	24.5156	19.0303	12.4093	92.0179	104.99	70.7647	2.65754e-14	2.12933	up	[C]	Energy production and conversion	Molecular Function: ATP binding (GO:0005524);; Molecular Function: lyase activity (GO:0016829);;	K01648|2.3e-243|dosa:Os11t0696200-01|K01648 ATP citrate (pro-S)-lyase [EC:2.3.3.8] | (RefSeq) Os11g0696200; ATP citrate lyase beta (Fragment).	Citrate cycle (TCA cycle) (ko00020)	[C]	Energy production and conversion	ATP citrate lyase citrate-binding	ATP-citrate synthase alpha chain protein 2 OS=Oryza sativa subsp. japonica OX=39947 GN=ACLA-2 PE=2 SV=2	C	Energy production and conversion	RecName: Full=ATP-citrate synthase alpha chain protein 2; Short=ATP-citrate synthase A-2; AltName: Full=ATP-citrate lyase A-2; AltName: Full=Citrate cleavage enzyme A-2 [Oryza sativa Japonica Group]
	Gene name	Gene ID	MXXZ-C1_Count	MXXZ-C2_Count	MXXZ-C3_Count	MXXZ-T1_Count	MXXZ-T2_Count	MXXZ-T3_Count	MXXZ-C1_FPKM	MXXZ-C2_FPKM	MXXZ-C3_FPKM	MXXZ-T1_FPKM	MXXZ-T2_FPKM	MXXZ-T3_FPKM	FDR	log2FC	regulated	COG_class	COG_class_annotation	GO_annotation	KEGG_annotation	KEGG_pathway_annotation	KOG_class	KOG_class_annotation	Pfam_annotation	Swiss-Prot_annotation	eggNOG_class	eggNOG_class_annotation	NR_annotation
MXXZ-T vs. MXXZ-C	CS	BGIOSGA006961	2743	1951	2680	1545	1340	1181	60.3929	36.3316	56.7849	30.7027	28.3669	24.5385	1.05718e-11	-1.07226		down	[C]	Energy production and conversion	Molecular Function: citrate (Si)-synthase activity (GO:0004108);; Biological Process: tricarboxylic acid cycle (GO:0006099);; Biological Process: citrate metabolic process (GO:0006101);;	K01647|1.6e-272|dosa:Os02t0194100-01|K01647 citrate synthase [EC:2.3.3.1] | (RefSeq) Os02g0194100; Similar to Citrate synthase (EC 4.1.3.7).	Citrate cycle (TCA cycle) (ko00020);; Glyoxylate and dicarboxylate metabolism (ko00630);; Carbon metabolism (ko01200);; 2-Oxocarboxylic acid metabolism (ko01210);; Biosynthesis of amino acids (ko01230)	[C]	Energy production and conversion	Citrate synthase, C-terminal domain	Citrate synthase 4, mitochondrial OS=Arabidopsis thaliana OX=3702 GN=CSY4 PE=1 SV=3	C	Energy production and conversion	hypothetical protein OsI_06215 [Oryza sativa Indica Group]
		BGIOSGA001820	1046	886	1137	8502	6010	6708	18.4466	13.2244	19.304	135.448	101.997	111.699	1.17265e-62	2.54533	up	[C]	Energy production and conversion	Molecular Function: transferase activity, transferring acyl groups, acyl groups converted into alkyl on transfer (GO:0046912);;	K01648|0.0e+00|dosa:Os01t0300200-01|K01648 ATP citrate (pro-S)-lyase [EC:2.3.3.8] | (RefSeq) Os01g0300200; Similar to ATP-citrate lyase subunit B.	Citrate cycle (TCA cycle) (ko00020)	[C]	Energy production and conversion	Citrate synthase, C-terminal domain	ATP-citrate synthase beta chain protein 1 OS=Oryza sativa subsp. japonica OX=39947 GN=ACLB-1 PE=2 SV=1	C	Energy production and conversion	ATP-citrate synthase beta chain protein 1 [Oryza sativa Japonica Group]
		BGIOSGA035708	417	528	541	3053	1924	1355	10.5472	11.3186	13.1803	69.8562	46.9005	32.3994	2.72879e-10	1.79203	up	[C]	Energy production and conversion	Molecular Function: ATP binding (GO:0005524);; Molecular Function: lyase activity (GO:0016829);;	K01648|2.3e-243|dosa:Os11t0696200-01|K01648 ATP citrate (pro-S)-lyase [EC:2.3.3.8] | (RefSeq) Os11g0696200; ATP citrate lyase beta (Fragment).	Citrate cycle (TCA cycle) (ko00020)	[C]	Energy production and conversion	ATP citrate lyase citrate-binding	ATP-citrate synthase alpha chain protein 2 OS=Oryza sativa subsp. japonica OX=39947 GN=ACLA-2 PE=2 SV=2	C	Energy production and conversion	RecName: Full=ATP-citrate synthase alpha chain protein 2; Short=ATP-citrate synthase A-2; AltName: Full=ATP-citrate lyase A-2; AltName: Full=Citrate cleavage enzyme A-2 [Oryza sativa Japonica Group]
Aconitase (ACO)
	Gene name	Gene ID	JXZ-C1_Count	JXZ-C2_Count	JXZ-C3_Count	JXZ-T1_Count	JXZ-T2_Count	JXZ-T3_Count	JXZ-C1_FPKM	JXZ-C2_FPKM	JXZ-C3_FPKM	JXZ-T1_FPKM	JXZ-T2_FPKM	JXZ-T3_FPKM	FDR	log2FC	regulated	COG_class	COG_class_annotation	GO_annotation	KEGG_annotation	KEGG_pathway_annotation	KOG_class	KOG_class_annotation	Pfam_annotation	Swiss-Prot_annotation	eggNOG_class	eggNOG_class_annotation	NR_annotation
MXXZ-T vs. MXXZ-C	ACO	BGIOSGA011492	6630	4231	6081	3385	2589	2034	72.1903	38.9696	63.7092	33.2772	27.1102	20.899	3.45326e-10	-1.29281	down	[C]	Energy production and conversion	Molecular Function: aconitate hydratase activity (GO:0003994);; Molecular Function: citrate dehydratase activity (GO:0047780);; Molecular Function: 4 iron, 4 sulfur cluster binding (GO:0051539);;	K01681|0.0e+00|dosa:Os03t0136900-01|K01681 aconitate hydratase [EC:4.2.1.3] | (RefSeq) Os03g0136900; Similar to Aconitate hydratase, cytoplasmic (EC 4.2.1.3) (Citrate hydro-lyase) (Aconitase).	Citrate cycle (TCA cycle) (ko00020);; Glyoxylate and dicarboxylate metabolism (ko00630);; Carbon metabolism (ko01200);; 2-Oxocarboxylic acid metabolism (ko01210);; Biosynthesis of amino acids (ko01230)	[AJ]	RNA processing and modification;; Translation, ribosomal structure and biogenesis	Aconitase family (aconitate hydratase)	Putative aconitate hydratase, cytoplasmic OS=Oryza sativa subsp. japonica OX=39947 GN=Os08g0191100 PE=3 SV=1	C	Energy production and conversion	hypothetical protein OsI_09921 [Oryza sativa Indica Group]
Isocitrate dehydrogenase (IDH)
	Gene name	Gene ID	JXZ-C1_Count	JXZ-C2_Count	JXZ-C3_Count	JXZ-T1_Count	JXZ-T2_Count	JXZ-T3_Count	JXZ-C1_FPKM	JXZ-C2_FPKM	JXZ-C3_FPKM	JXZ-T1_FPKM	JXZ-T2_FPKM	JXZ-T3_FPKM	FDR	log2FC	regulated	COG_class	COG_class_annotation	GO_annotation	KEGG_annotation	KEGG_pathway_annotation	KOG_class	KOG_class_annotation	Pfam_annotation	Swiss-Prot_annotation	eggNOG_class	eggNOG_class_annotation	NR_annotation
JXZ-T vs. JXZ-C	IDH	BGIOSGA018788	9547	13393	17368	6739	6063	6861	74.1402	101.924	137.346	51.0773	45.6605	53.1878	4.69116e-06	-1.13476	down	[R]	General function prediction only	Molecular Function: GTP binding (GO:0005525);; Molecular Function: hydrolase activity, acting on acid anhydrides (GO:0016817);;	K00031|2.8e-13|ghi:107885926|K00031 isocitrate dehydrogenase [EC:1.1.1.42] | (RefSeq) cytosolic isocitrate dehydrogenase [NADP]-like	Citrate cycle (TCA cycle) (ko00020);; Glutathione metabolism (ko00480);; Carbon metabolism (ko01200);; 2-Oxocarboxylic acid metabolism (ko01210);; Biosynthesis of amino acids (ko01230);; Peroxisome (ko04146)	--	--	Translocase of chloroplast 159/132, membrane anchor domain	Translocase of chloroplast 159, chloroplastic OS=Arabidopsis thaliana OX=3702 GN=TOC159 PE=1 SV=1	S	Function unknown	hypothetical protein OsI_18487 [Oryza sativa Indica Group]
		BGIOSGA001099	7265	7025	6638	22555	22599	17841	178.817	169.442	166.364	541.904	539.5	438.409	1.29569e-24	1.46661	up	[C]	Energy production and conversion	Molecular Function: magnesium ion binding (GO:0000287);; Molecular Function: isocitrate dehydrogenase (NADP+) activity (GO:0004450);; Biological Process: tricarboxylic acid cycle (GO:0006099);; Biological Process: isocitrate metabolic process (GO:0006102);; Molecular Function: NAD binding (GO:0051287);;	K00031|7.1e-242|dosa:Os01t0654500-01|K00031 isocitrate dehydrogenase [EC:1.1.1.42] | (RefSeq) Os01g0654500; Similar to NADP-isocitrate dehydrogenase.	Citrate cycle (TCA cycle) (ko00020);; Glutathione metabolism (ko00480);; Carbon metabolism (ko01200);; 2-Oxocarboxylic acid metabolism (ko01210);; Biosynthesis of amino acids (ko01230);; Peroxisome (ko04146)	[C]	Energy production and conversion	Isocitrate/isopropylmalate dehydrogenase	Cytosolic isocitrate dehydrogenase [NADP] OS=Arabidopsis thaliana OX=3702 GN=CICDH PE=1 SV=1	C	Energy production and conversion	cytosolic isocitrate dehydrogenase [NADP] [Oryza sativa Japonica Group]
		BGIOSGA020406	0	1	0	107	149	33	0	0.018534	0	2.46345	3.40679	0.775638	1.36997e-11	5.75422	up	[C]	Energy production and conversion	Molecular Function: magnesium ion binding (GO:0000287);; Molecular Function: isocitrate dehydrogenase (NADP+) activity (GO:0004450);; Biological Process: tricarboxylic acid cycle (GO:0006099);; Biological Process: isocitrate metabolic process (GO:0006102);; Molecular Function: NAD binding (GO:0051287);;	K00031|4.6e-236|dosa:Os05t0573200-00|K00031 isocitrate dehydrogenase [EC:1.1.1.42] | (RefSeq) Os05g0573200; Similar to Isocitrate dehydrogenase (Fragment).	Citrate cycle (TCA cycle) (ko00020);; Glutathione metabolism (ko00480);; Carbon metabolism (ko01200);; 2-Oxocarboxylic acid metabolism (ko01210);; Biosynthesis of amino acids (ko01230);; Peroxisome (ko04146)	[C]	Energy production and conversion	Isocitrate/isopropylmalate dehydrogenase	Isocitrate dehydrogenase [NADP] OS=Glycine max OX=3847 GN=IDH1 PE=1 SV=2	C	Energy production and conversion	hypothetical protein OsI_21072 [Oryza sativa Indica Group]
	Gene name	Gene ID	MXXZ-C1_Count	MXXZ-C2_Count	MXXZ-C3_Count	MXXZ-T1_Count	MXXZ-T2_Count	MXXZ-T3_Count	MXXZ-C1_FPKM	MXXZ-C2_FPKM	MXXZ-C3_FPKM	MXXZ-T1_FPKM	MXXZ-T2_FPKM	MXXZ-T3_FPKM	FDR	log2FC	regulated	COG_class	COG_class_annotation	GO_annotation	KEGG_annotation	KEGG_pathway_annotation	KOG_class	KOG_class_annotation	Pfam_annotation	Swiss-Prot_annotation	eggNOG_class	eggNOG_class_annotation	NR_annotation
MXXZ-T vs. MXXZ-C	IDH	BGIOSGA018788	23666	22894	23069	9063	9830	10450	194.303	159.004	182.251	67.1745	77.6184	80.9604	2.57953e-21	-1.45234	down	[R]	General function prediction only	Molecular Function: GTP binding (GO:0005525);; Molecular Function: hydrolase activity, acting on acid anhydrides (GO:0016817);;	K00031|2.8e-13|ghi:107885926|K00031 isocitrate dehydrogenase [EC:1.1.1.42] | (RefSeq) cytosolic isocitrate dehydrogenase [NADP]-like	Citrate cycle (TCA cycle) (ko00020);; Glutathione metabolism (ko00480);; Carbon metabolism (ko01200);; 2-Oxocarboxylic acid metabolism (ko01210);; Biosynthesis of amino acids (ko01230);; Peroxisome (ko04146)	--	--	Translocase of chloroplast 159/132, membrane anchor domain	Translocase of chloroplast 159, chloroplastic OS=Arabidopsis thaliana OX=3702 GN=TOC159 PE=1 SV=1	S	Function unknown	hypothetical protein OsI_18487 [Oryza sativa Indica Group]
		BGIOSGA014873	1011	511	731	360	341	312	29.0509	12.4213	20.1899	9.32058	9.41169	8.45932	3.03624e-07	-1.33618	down	[CE]	Energy production and conversion;; Amino acid transport and metabolism	Molecular Function: isocitrate dehydrogenase (NAD+) activity (GO:0004449);; Cellular Component: mitochondrion (GO:0005739);; Biological Process: tricarboxylic acid cycle (GO:0006099);; Biological Process: isocitrate metabolic process (GO:0006102);;	K00030|1.3e-210|dosa:Os04t0479200-01|K00030 isocitrate dehydrogenase (NAD+) [EC:1.1.1.41] | (RefSeq) Os04g0479200; Similar to NAD-dependent isocitrate dehydrogenase c;1.	Citrate cycle (TCA cycle) (ko00020);; Carbon metabolism (ko01200);; 2-Oxocarboxylic acid metabolism (ko01210);; Biosynthesis of amino acids (ko01230)	[E]	Amino acid transport and metabolism	Isocitrate/isopropylmalate dehydrogenase	Isocitrate dehydrogenase [NAD] regulatory subunit 1, mitochondrial OS=Arabidopsis thaliana OX=3702 GN=IDH1 PE=1 SV=2	E	Amino acid transport and metabolism	isocitrate dehydrogenase [NAD] regulatory subunit 1, mitochondrial [Oryza sativa Japonica Group]
		Oryza_sativa_newGene_5596	162	107	80	331	266	283	2.0274	1.12971	0.964982	3.73539	3.19897	3.34729	0.00165291	1.08063	up	--	--	Molecular Function: zinc ion binding (GO:0008270);;	K00030|1.2e-14|adu:107459507|K00030 isocitrate dehydrogenase (NAD+) [EC:1.1.1.41] | (RefSeq) isocitrate dehydrogenase [NAD] catalytic subunit 6, mitochondrial-like	Citrate cycle (TCA cycle) (ko00020);; Carbon metabolism (ko01200);; 2-Oxocarboxylic acid metabolism (ko01210);; Biosynthesis of amino acids (ko01230)	--	--	MULE transposase domain	--	S	Function unknown	putative polyprotein [Oryza sativa Japonica Group]
Dihydrolipoamide succinyltransferase (DLST)
	Gene name	Gene ID	JXZ-C1_Count	JXZ-C2_Count	JXZ-C3_Count	JXZ-T1_Count	JXZ-T2_Count	JXZ-T3_Count	JXZ-C1_FPKM	JXZ-C2_FPKM	JXZ-C3_FPKM	JXZ-T1_FPKM	JXZ-T2_FPKM	JXZ-T3_FPKM	FDR	log2FC	regulated	COG_class	COG_class_annotation	GO_annotation	KEGG_annotation	KEGG_pathway_annotation	KOG_class	KOG_class_annotation	Pfam_annotation	Swiss-Prot_annotation	eggNOG_class	eggNOG_class_annotation	NR_annotation
JXZ-T vs. JXZ-C	DLST	Oryza_sativa_newGene_2287	124	129	154	403	345	189	5.53367	5.61252	6.98301	15.3614	14.8601	8.29801	0.00334223	1.05258	up	[C]	Energy production and conversion	Molecular Function: dihydrolipoyllysine-residue succinyltransferase activity (GO:0004149);; Biological Process: tricarboxylic acid cycle (GO:0006099);; Cellular Component: oxoglutarate dehydrogenase complex (GO:0045252);;	K00658|8.0e-42|obr:102713181|K00658 2-oxoglutarate dehydrogenase E2 component (dihydrolipoamide succinyltransferase) [EC:2.3.1.61] | (RefSeq) dihydrolipoyllysine-residue succinyltransferase component of 2-oxoglutarate dehydrogenase complex 1, mitochondrial-like	Citrate cycle (TCA cycle) (ko00020);; Lysine degradation (ko00310);; Tryptophan metabolism (ko00380);; Carbon metabolism (ko01200)	[C]	Energy production and conversion	Biotin-requiring enzyme	Dihydrolipoyllysine-residue succinyltransferase component of 2-oxoglutarate dehydrogenase complex 2, mitochondrial OS=Arabidopsis thaliana OX=3702 GN=At4g26910 PE=1 SV=2	C	Energy production and conversion	PREDICTED: dihydrolipoyllysine-residue succinyltransferase component of 2-oxoglutarate dehydrogenase complex 1, mitochondrial-like [Oryza brachyantha]
Succinyl-CoA synthetase (LSC)
	Gene name	Gene ID	JXZ-C1_Count	JXZ-C2_Count	JXZ-C3_Count	JXZ-T1_Count	JXZ-T2_Count	JXZ-T3_Count	JXZ-C1_FPKM	JXZ-C2_FPKM	JXZ-C3_FPKM	JXZ-T1_FPKM	JXZ-T2_FPKM	JXZ-T3_FPKM	FDR	log2FC	regulated	COG_class	COG_class_annotation	GO_annotation	KEGG_annotation	KEGG_pathway_annotation	KOG_class	KOG_class_annotation	Pfam_annotation	Swiss-Prot_annotation	eggNOG_class	eggNOG_class_annotation	NR_annotation
JXZ-T vs. JXZ-C	LSC	BGIOSGA008643	1868	2347	2225	7065	6159	3500	44.8944	55.2603	54.4399	165.715	143.554	83.9629	4.74934e-06	1.23776	up	[C]	Energy production and conversion	Molecular Function: magnesium ion binding (GO:0000287);; Molecular Function: succinate-CoA ligase (ADP-forming) activity (GO:0004775);; Molecular Function: copper ion binding (GO:0005507);; Molecular Function: ATP binding (GO:0005524);; Cellular Component: mitochondrion (GO:0005739);; Biological Process: tricarboxylic acid cycle (GO:0006099);; Biological Process: response to cadmium ion (GO:00466…	K01900|1.1e-232|dosa:Os02t0621700-01|K01900 succinyl-CoA synthetase beta subunit [EC:6.2.1.4 6.2.1.5] | (RefSeq) Os02g0621700; Similar to Succinyl-CoA ligase [GDP-forming] beta-chain, mitochondrial precursor (EC 6.2.1.4) (Succinyl-CoA synthetase, beta chain) (SCS-beta).	Citrate cycle (TCA cycle) (ko00020);; Propanoate metabolism (ko00640);; Carbon metabolism (ko01200)	[C]	Energy production and conversion	ATP-grasp domain	Succinate--CoA ligase [ADP-forming] subunit beta, mitochondrial OS=Oryza sativa subsp. japonica OX=39947 GN=Os02g0621700 PE=1 SV=1	C	Energy production and conversion	succinate--CoA ligase [ADP-forming] subunit beta, mitochondrial [Oryza sativa Japonica Group]
Succinate dehydrogenase (SDH)
	Gene name	Gene ID	JXZ-C1_Count	JXZ-C2_Count	JXZ-C3_Count	JXZ-T1_Count	JXZ-T2_Count	JXZ-T3_Count	JXZ-C1_FPKM	JXZ-C2_FPKM	JXZ-C3_FPKM	JXZ-T1_FPKM	JXZ-T2_FPKM	JXZ-T3_FPKM	FDR	log2FC	regulated	COG_class	COG_class_annotation	GO_annotation	KEGG_annotation	KEGG_pathway_annotation	KOG_class	KOG_class_annotation	Pfam_annotation	Swiss-Prot_annotation	eggNOG_class	eggNOG_class_annotation	NR_annotation
JXZ-T vs. JXZ-C	SDH	BGIOSGA017022	440	368	278	988	1103	622	49.1506	40.2166	31.6119	107.689	119.47	69.2979	5.17135e-05	1.18036	up	--	--	Cellular Component: mitochondrial respiratory chain complex II, succinate dehydrogenase complex (ubiquinone) (GO:0005749);;	--	--	--	--	--	Succinate dehydrogenase subunit 7, mitochondrial OS=Oryza sativa subsp. japonica OX=39947 GN=SDH7 PE=1 SV=1	S	Function unknown	hypothetical protein OsI_17187 [Oryza sativa Indica Group]
		BGIOSGA016387	511	644	598	1943	1599	1095	20.2103	24.9346	24.0734	75.0028	61.3307	43.219	4.18336e-07	1.26874	up	--	--	Cellular Component: respiratory chain complex II (GO:0045273);;	--	--	--	--	Domain of unknown function (DUF4370)	Succinate dehydrogenase subunit 5, mitochondrial OS=Oryza sativa subsp. japonica OX=39947 GN=SDH5 PE=1 SV=1	S	Function unknown	hypothetical protein OsI_15856 [Oryza sativa Indica Group]
Malate dehydrogenase (MDH)
	Gene name	Gene ID	JXZ-C1_Count	JXZ-C2_Count	JXZ-C3_Count	JXZ-T1_Count	JXZ-T2_Count	JXZ-T3_Count	JXZ-C1_FPKM	JXZ-C2_FPKM	JXZ-C3_FPKM	JXZ-T1_FPKM	JXZ-T2_FPKM	JXZ-T3_FPKM	FDR	log2FC	regulated	COG_class	COG_class_annotation	GO_annotation	KEGG_annotation	KEGG_pathway_annotation	KOG_class	KOG_class_annotation	Pfam_annotation	Swiss-Prot_annotation	eggNOG_class	eggNOG_class_annotation	NR_annotation
JXZ-T vs. JXZ-C	MDH	BGIOSGA017515	1285	1143	787	6480	8256	3614	38.2937	33.3899	23.8628	188.546	238.713	107.549	3.16326e-14	2.34062	up	[C]	Energy production and conversion	Cellular Component: cytoplasm (GO:0005737);; Cellular Component: mitochondrion (GO:0005739);; Biological Process: carbohydrate metabolic process (GO:0005975);; Biological Process: tricarboxylic acid cycle (GO:0006099);; Biological Process: malate metabolic process (GO:0006108);; Molecular Function: L-malate dehydrogenase activity (GO:0030060);;	K00026|7.8e-186|dosa:Os05t0574400-01|K00026 malate dehydrogenase [EC:1.1.1.37] | (RefSeq) Os05g0574400; Similar to Malate dehydrogenase.	Citrate cycle (TCA cycle) (ko00020);; Cysteine and methionine metabolism (ko00270);; Pyruvate metabolism (ko00620);; Glyoxylate and dicarboxylate metabolism (ko00630);; Carbon fixation in photosynthetic organisms (ko00710);; Carbon metabolism (ko01200)	[C]	Energy production and conversion	lactate/malate dehydrogenase, alpha/beta C-terminal domain	Malate dehydrogenase, mitochondrial OS=Citrullus lanatus OX=3654 GN=MMDH PE=1 SV=1	C	Energy production and conversion	malate dehydrogenase, mitochondrial [Oryza sativa Japonica Group]
		BGIOSGA033135	125	158	184	653	724	401	21.7885	26.9689	32.8287	111.574	123.016	70.0294	5.65895e-09	1.77024	up	[C]	Energy production and conversion	Biological Process: carbohydrate metabolic process (GO:0005975);; Biological Process: malate metabolic process (GO:0006108);; Molecular Function: malate dehydrogenase activity (GO:0016615);; Molecular Function: oxidoreductase activity, acting on the CH-OH group of donors, NAD or NADP as acceptor (GO:0016616);;	K00025|5.2e-18|dosa:Os10t0478200-01|K00025 malate dehydrogenase [EC:1.1.1.37] | (RefSeq) Os10g0478200; Cytoplasmic malate dehydrogenase.	Citrate cycle (TCA cycle) (ko00020);; Cysteine and methionine metabolism (ko00270);; Pyruvate metabolism (ko00620);; Glyoxylate and dicarboxylate metabolism (ko00630);; Carbon fixation in photosynthetic organisms (ko00710);; Carbon metabolism (ko01200)	[C]	Energy production and conversion	--	Malate dehydrogenase, cytoplasmic OS=Oryza sativa subsp. japonica OX=39947 GN=Os10g0478200 PE=1 SV=3	C	Energy production and conversion	hypothetical protein OsI_34038 [Oryza sativa Indica Group]
		BGIOSGA004108	2947	3088	2610	8224	8463	5461	87.8361	90.2113	79.2247	239.29	244.696	162.525	1.3064e-09	1.22863	up	[C]	Energy production and conversion	Biological Process: carbohydrate metabolic process (GO:0005975);; Biological Process: tricarboxylic acid cycle (GO:0006099);; Biological Process: malate metabolic process (GO:0006108);; Molecular Function: L-malate dehydrogenase activity (GO:0030060);;	K00026|5.4e-187|dosa:Os01t0649100-01|K00026 malate dehydrogenase [EC:1.1.1.37] | (RefSeq) Os01g0649100; Malate dehydrogenase.	Citrate cycle (TCA cycle) (ko00020);; Cysteine and methionine metabolism (ko00270);; Pyruvate metabolism (ko00620);; Glyoxylate and dicarboxylate metabolism (ko00630);; Carbon fixation in photosynthetic organisms (ko00710);; Carbon metabolism (ko01200)	[C]	Energy production and conversion	lactate/malate dehydrogenase, alpha/beta C-terminal domain	Malate dehydrogenase, mitochondrial OS=Citrullus lanatus OX=3654 GN=MMDH PE=1 SV=1	C	Energy production and conversion	malate dehydrogenase, mitochondrial [Oryza sativa Japonica Group]
		BGIOSGA026932	561	594	422	2942	2624	2087	14.3153	14.8478	10.956	73.3462	64.9957	53.2068	3.7171e-25	2.14388	up	[C]	Energy production and conversion	Biological Process: carbohydrate metabolic process (GO:0005975);; Biological Process: tricarboxylic acid cycle (GO:0006099);; Biological Process: malate metabolic process (GO:0006108);; Molecular Function: L-malate dehydrogenase activity (GO:0030060);;	K00026|6.2e-211|osa:4345657|K00026 malate dehydrogenase [EC:1.1.1.37] | (RefSeq) malate dehydrogenase, chloroplastic	Citrate cycle (TCA cycle) (ko00020);; Cysteine and methionine metabolism (ko00270);; Pyruvate metabolism (ko00620);; Glyoxylate and dicarboxylate metabolism (ko00630);; Carbon fixation in photosynthetic organisms (ko00710);; Carbon metabolism (ko01200)	[C]	Energy production and conversion	lactate/malate dehydrogenase, NAD binding domain	Malate dehydrogenase, chloroplastic OS=Arabidopsis thaliana OX=3702 GN=At3g47520 PE=1 SV=1	C	Energy production and conversion	hypothetical protein OsI_29345 [Oryza sativa Indica Group]
		BGIOSGA001099	7265	7025	6638	22555	22599	17841	178.817	169.442	166.364	541.904	539.5	438.409	1.29569e-24	1.46661	up	[C]	Energy production and conversion	Molecular Function: magnesium ion binding (GO:0000287);; Molecular Function: isocitrate dehydrogenase (NADP+) activity (GO:0004450);; Biological Process: tricarboxylic acid cycle (GO:0006099);; Biological Process: isocitrate metabolic process (GO:0006102);; Molecular Function: NAD binding (GO:0051287);;	K00031|7.1e-242|dosa:Os01t0654500-01|K00031 isocitrate dehydrogenase [EC:1.1.1.42] | (RefSeq) Os01g0654500; Similar to NADP-isocitrate dehydrogenase.	Citrate cycle (TCA cycle) (ko00020);; Glutathione metabolism (ko00480);; Carbon metabolism (ko01200);; 2-Oxocarboxylic acid metabolism (ko01210);; Biosynthesis of amino acids (ko01230);; Peroxisome (ko04146)	[C]	Energy production and conversion	Isocitrate/isopropylmalate dehydrogenase	Cytosolic isocitrate dehydrogenase [NADP] OS=Arabidopsis thaliana OX=3702 GN=CICDH PE=1 SV=1	C	Energy production and conversion	cytosolic isocitrate dehydrogenase [NADP] [Oryza sativa Japonica Group]
		BGIOSGA033134	3671	4419	4393	15603	14187	7036	117.73	138.851	143.442	488.401	441.236	225.258	1.07275e-06	1.41335	up	[C]	Energy production and conversion	Biological Process: carbohydrate metabolic process (GO:0005975);; Biological Process: tricarboxylic acid cycle (GO:0006099);; Biological Process: malate metabolic process (GO:0006108);; Molecular Function: L-malate dehydrogenase activity (GO:0030060);;	K00025|1.7e-147|dosa:Os10t0478200-01|K00025 malate dehydrogenase [EC:1.1.1.37] | (RefSeq) Os10g0478200; Cytoplasmic malate dehydrogenase.	Citrate cycle (TCA cycle) (ko00020);; Cysteine and methionine metabolism (ko00270);; Pyruvate metabolism (ko00620);; Glyoxylate and dicarboxylate metabolism (ko00630);; Carbon fixation in photosynthetic organisms (ko00710);; Carbon metabolism (ko01200)	[C]	Energy production and conversion	lactate/malate dehydrogenase, NAD binding domain	Malate dehydrogenase, cytoplasmic OS=Oryza sativa subsp. japonica OX=39947 GN=Os10g0478200 PE=1 SV=3	C	Energy production and conversion	hypothetical protein OsI_34036 [Oryza sativa Indica Group]
		BGIOSGA017517	78	62	15	468	398	252	7.60537	5.84598	1.45728	44.5918	37.7278	24.5408	6.60547e-07	2.57101	up	[C]	Energy production and conversion	Biological Process: carbohydrate metabolic process (GO:0005975);; Molecular Function: oxidoreductase activity, acting on the CH-OH group of donors, NAD or NADP as acceptor (GO:0016616);;	K00026|7.1e-42|dosa:Os05t0574400-01|K00026 malate dehydrogenase [EC:1.1.1.37] | (RefSeq) Os05g0574400; Similar to Malate dehydrogenase.	Citrate cycle (TCA cycle) (ko00020);; Cysteine and methionine metabolism (ko00270);; Pyruvate metabolism (ko00620);; Glyoxylate and dicarboxylate metabolism (ko00630);; Carbon fixation in photosynthetic organisms (ko00710);; Carbon metabolism (ko01200)	[C]	Energy production and conversion	lactate/malate dehydrogenase, alpha/beta C-terminal domain	Malate dehydrogenase, mitochondrial OS=Citrullus lanatus OX=3654 GN=MMDH PE=1 SV=1	C	Energy production and conversion	hypothetical protein OsI_21079 [Oryza sativa Indica Group]
	Gene name	Gene ID	MXXZ-C1_Count	MXXZ-C2_Count	MXXZ-C3_Count	MXXZ-T1_Count	MXXZ-T2_Count	MXXZ-T3_Count	MXXZ-C1_FPKM	MXXZ-C2_FPKM	MXXZ-C3_FPKM	MXXZ-T1_FPKM	MXXZ-T2_FPKM	MXXZ-T3_FPKM	FDR	log2FC	regulated	COG_class	COG_class_annotation	GO_annotation	KEGG_annotation	KEGG_pathway_annotation	KOG_class	KOG_class_annotation	Pfam_annotation	Swiss-Prot_annotation	eggNOG_class	eggNOG_class_annotation	NR_annotation
MXXZ-T vs. MXXZ-C	MDH	BGIOSGA009738	3279	2115	2383	1370	1406	1346	99.252	54.1532	69.4055	37.4184	40.9306	38.4396	2.48239e-09	-1.11551	down	[C]	Energy production and conversion	Cellular Component: cytoplasm (GO:0005737);; Biological Process: carbohydrate metabolic process (GO:0005975);; Biological Process: tricarboxylic acid cycle (GO:0006099);; Biological Process: malate metabolic process (GO:0006108);; Cellular Component: chloroplast (GO:0009507);; Molecular Function: L-malate dehydrogenase activity (GO:0030060);;	K00026|7.8e-197|dosa:Os03t0773800-01|K00026 malate dehydrogenase [EC:1.1.1.37] | (RefSeq) Os03g0773800; Similar to Malate dehydrogenase, glyoxysomal precursor (EC 1.1.1.37) (mbNAD-MDH).	Citrate cycle (TCA cycle) (ko00020);; Cysteine and methionine metabolism (ko00270);; Pyruvate metabolism (ko00620);; Glyoxylate and dicarboxylate metabolism (ko00630);; Carbon fixation in photosynthetic organisms (ko00710);; Carbon metabolism (ko01200)	[C]	Energy production and conversion	lactate/malate dehydrogenase, alpha/beta C-terminal domain	Malate dehydrogenase, glyoxysomal OS=Oryza sativa subsp. japonica OX=39947 GN=Os12g0632700 PE=1 SV=3	C	Energy production and conversion	malate dehydrogenase, glyoxysomal-like [Oryza sativa Japonica Group]
		BGIOSGA014873	1011	511	731	360	341	312	29.0509	12.4213	20.1899	9.32058	9.41169	8.45932	3.03624e-07	-1.33618	down	[CE]	Energy production and conversion;; Amino acid transport and metabolism	Molecular Function: isocitrate dehydrogenase (NAD+) activity (GO:0004449);; Cellular Component: mitochondrion (GO:0005739);; Biological Process: tricarboxylic acid cycle (GO:0006099);; Biological Process: isocitrate metabolic process (GO:0006102);;	K00030|1.3e-210|dosa:Os04t0479200-01|K00030 isocitrate dehydrogenase (NAD+) [EC:1.1.1.41] | (RefSeq) Os04g0479200; Similar to NAD-dependent isocitrate dehydrogenase c;1.	Citrate cycle (TCA cycle) (ko00020);; Carbon metabolism (ko01200);; 2-Oxocarboxylic acid metabolism (ko01210);; Biosynthesis of amino acids (ko01230)	[E]	Amino acid transport and metabolism	Isocitrate/isopropylmalate dehydrogenase	Isocitrate dehydrogenase [NAD] regulatory subunit 1, mitochondrial OS=Arabidopsis thaliana OX=3702 GN=IDH1 PE=1 SV=2	E	Amino acid transport and metabolism	isocitrate dehydrogenase [NAD] regulatory subunit 1, mitochondrial [Oryza sativa Japonica Group]
		BGIOSGA026932	354	807	576	3141	2170	2263	9.55671	18.4321	14.9425	76.5636	56.3531	57.6425	4.21502e-08	1.80932	up	[C]	Energy production and conversion	Biological Process: carbohydrate metabolic process (GO:0005975);; Biological Process: tricarboxylic acid cycle (GO:0006099);; Biological Process: malate metabolic process (GO:0006108);; Molecular Function: L-malate dehydrogenase activity (GO:0030060);;	K00026|6.2e-211|osa:4345657|K00026 malate dehydrogenase [EC:1.1.1.37] | (RefSeq) malate dehydrogenase, chloroplastic	Citrate cycle (TCA cycle) (ko00020);; Cysteine and methionine metabolism (ko00270);; Pyruvate metabolism (ko00620);; Glyoxylate and dicarboxylate metabolism (ko00630);; Carbon fixation in photosynthetic organisms (ko00710);; Carbon metabolism (ko01200)	[C]	Energy production and conversion	lactate/malate dehydrogenase, NAD binding domain	Malate dehydrogenase, chloroplastic OS=Arabidopsis thaliana OX=3702 GN=At3g47520 PE=1 SV=1	C	Energy production and conversion	hypothetical protein OsI_29345 [Oryza sativa Indica Group]
		BGIOSGA001099	6054	5161	6474	20455	15109	15885	157.522	113.607	162.109	480.568	378.134	390.067	7.12998e-22	1.30647	up	[C]	Energy production and conversion	Molecular Function: magnesium ion binding (GO:0000287);; Molecular Function: isocitrate dehydrogenase (NADP+) activity (GO:0004450);; Biological Process: tricarboxylic acid cycle (GO:0006099);; Biological Process: isocitrate metabolic process (GO:0006102);; Molecular Function: NAD binding (GO:0051287);;	K00031|7.1e-242|dosa:Os01t0654500-01|K00031 isocitrate dehydrogenase [EC:1.1.1.42] | (RefSeq) Os01g0654500; Similar to NADP-isocitrate dehydrogenase.	Citrate cycle (TCA cycle) (ko00020);; Glutathione metabolism (ko00480);; Carbon metabolism (ko01200);; 2-Oxocarboxylic acid metabolism (ko01210);; Biosynthesis of amino acids (ko01230);; Peroxisome (ko04146)	[C]	Energy production and conversion	Isocitrate/isopropylmalate dehydrogenase	Cytosolic isocitrate dehydrogenase [NADP] OS=Arabidopsis thaliana OX=3702 GN=CICDH PE=1 SV=1	C	Energy production and conversion	cytosolic isocitrate dehydrogenase [NADP] [Oryza sativa Japonica Group]
"JXZ-C", "JXZ-T", "MXXZ-C" and "MXXZ-T" indicate the control (C) and PHS-induced (T) samples of the JXZ and MXXZ varieties, respectively; "1", "2" and "3" indicate three biological replicates.
