# Supplementary material for: Comparative transcriptomic analysis provides insights into the molecular basis underlying pre-harvest sprouting in rice
Source: BMC Genomics. 2022 Nov 24;23:771. doi: 10.1186/s12864-022-08998-4 (PMC9701047; doi:10.1186/s12864-022-08998-4)
Supplement: Supplementary file 12 — Additional file 12: Table S11. The list of representative DEGs related to starch and sucrose metabolism. [file 12864_2022_8998_MOESM12_ESM.xls]

## Sheet: Sheet1
Table S11 The list of reprentative DEGs related to starch and sucrose metabolism
Invertase (INV)
	Gene name	Gene ID	JXZ-C1_Count	JXZ-C2_Count	JXZ-C3_Count	JXZ-T1_Count	JXZ-T2_Count	JXZ-T3_Count	JXZ-C1_FPKM	JXZ-C2_FPKM	JXZ-C3_FPKM	JXZ-T1_FPKM	JXZ-T2_FPKM	JXZ-T3_FPKM	FDR	log2FC	regulated	COG_class	COG_class_annotation	GO_annotation	KEGG_annotation	KEGG_pathway_annotation	KOG_class	KOG_class_annotation	Pfam_annotation	Swiss-Prot_annotation	eggNOG_class	eggNOG_class_annotation	NR_annotation
JXZ-T vs. JXZ-C	INV	BGIOSGA016364	26	19	10	849	556	165	0.428739	0.307004	0.168905	14.061	9.15088	2.78204	2.01373e-15	4.36635	up	[G]	Carbohydrate transport and metabolism	Molecular Function: hydrolase activity, hydrolyzing O-glycosyl compounds (GO:0004553);; Biological Process: carbohydrate metabolic process (GO:0005975);; Biological Process: defense response to bacterium (GO:0042742);; Biological Process: defense response to fungus (GO:0050832);; Biological Process: carbohydrate storage (GO:0052576);;	K01193|0.0e+00|dosa:Os04t0413500-01|K01193 beta-fructofuranosidase [EC:3.2.1.26] | (RefSeq) Os04g0413500, GRAIN__INCOMPLETE_FILLING_1, GIF1; Similar to Cell wall invertase 2.	Galactose metabolism (ko00052);; Starch and sucrose metabolism (ko00500)	[G]	Carbohydrate transport and metabolism	Glycosyl hydrolases family 32 N-terminal domain	Beta-fructofuranosidase, insoluble isoenzyme 2 OS=Oryza sativa subsp. indica OX=39946 GN=CIN2 PE=2 SV=2	G	Carbohydrate transport and metabolism	RecName: Full=Beta-fructofuranosidase, insoluble isoenzyme 2; AltName: Full=Cell wall beta-fructosidase 2; AltName: Full=Invertase 2; AltName: Full=OsCIN2; AltName: Full=Sucrose hydrolase 2; Flags: Precursor [Oryza sativa Indica Group]
		BGIOSGA008363	201	191	354	7233	8110	2345	3.55326	3.2922	6.35771	124.805	139.049	41.3758	7.12118e-25	4.2553	up	[G]	Carbohydrate transport and metabolism	Molecular Function: hydrolase activity, hydrolyzing O-glycosyl compounds (GO:0004553);; Biological Process: carbohydrate metabolic process (GO:0005975);;	K01193|0.0e+00|dosa:Os02t0534400-01|K01193 beta-fructofuranosidase [EC:3.2.1.26] | (RefSeq) Os02g0534400; Cell wall invertase (EC 3.2.1.26).	Galactose metabolism (ko00052);; Starch and sucrose metabolism (ko00500)	[G]	Carbohydrate transport and metabolism	Glycosyl hydrolases family 32 N-terminal domain	Beta-fructofuranosidase, insoluble isoenzyme 1 OS=Oryza sativa subsp. indica OX=39946 GN=CIN1 PE=2 SV=2	G	Carbohydrate transport and metabolism	hypothetical protein OsI_07532 [Oryza sativa Indica Group]
		BGIOSGA016831	70	153	179	1050	402	165	1.05223	2.24757	2.7491	15.446	5.87874	2.47045	0.00356136	1.74017	up	[G]	Carbohydrate transport and metabolism	Molecular Function: sucrose alpha-glucosidase activity (GO:0004575);; Biological Process: carbohydrate metabolic process (GO:0005975);; Cellular Component: integral component of membrane (GO:0016021);;	K01193|0.0e+00|dosa:Os04t0535600-01|K01193 beta-fructofuranosidase [EC:3.2.1.26] | (RefSeq) Os04g0535600; Similar to Beta-fructofuranosidase 1 precursor (EC 3.2.1.26) (Sucrose 1) (Invertase 1).	Galactose metabolism (ko00052);; Starch and sucrose metabolism (ko00500)	[G]	Carbohydrate transport and metabolism	Glycosyl hydrolases family 32 N-terminal domain	Beta-fructofuranosidase 1 OS=Zea mays OX=4577 GN=IVR1 PE=3 SV=1	G	Carbohydrate transport and metabolism	hypothetical protein OsI_16783 [Oryza sativa Indica Group]
α-Amylase (α-AMY)
	Gene name	Gene ID	JXZ-C1_Count	JXZ-C2_Count	JXZ-C3_Count	JXZ-T1_Count	JXZ-T2_Count	JXZ-T3_Count	JXZ-C1_FPKM	JXZ-C2_FPKM	JXZ-C3_FPKM	JXZ-T1_FPKM	JXZ-T2_FPKM	JXZ-T3_FPKM	FDR	log2FC	regulated	COG_class	COG_class_annotation	GO_annotation	KEGG_annotation	KEGG_pathway_annotation	KOG_class	KOG_class_annotation	Pfam_annotation	Swiss-Prot_annotation	eggNOG_class	eggNOG_class_annotation	NR_annotation
JXZ-T vs. JXZ-C	α-AMY	BGIOSGA005746	151	79	92	706	544	255	2.07633	1.05781	1.29074	9.51384	7.28251	3.51091	2.40844e-06	2.01542	up	--		Molecular Function: protein kinase activity (GO:0004672);; Molecular Function: ATP binding (GO:0005524);; Cellular Component: integral component of membrane (GO:0016021);; Molecular Function: carbohydrate binding (GO:0030246);;	K01176|9.9e-69|sbi:8065370|K01176 alpha-amylase [EC:3.2.1.1] | (RefSeq) alpha-amylase isozyme 2A	Starch and sucrose metabolism (ko00500)	--	--	Legume lectin domain	Probable L-type lectin-domain containing receptor kinase S.5 OS=Arabidopsis thaliana OX=3702 GN=LECRKS5 PE=2 SV=1	T	Signal transduction mechanisms	hypothetical protein OsI_08669 [Oryza sativa Indica Group]
		BGIOSGA030906	32	70	23	15905	7354	322	0.722105	1.58207	0.52359	360.317	165.524	7.45375	1.77568e-07	5.05054	up	[G]	Carbohydrate transport and metabolism	Molecular Function: alpha-amylase activity (GO:0004556);; Molecular Function: calcium ion binding (GO:0005509);; Biological Process: carbohydrate metabolic process (GO:0005975);; Molecular Function: alpha-amylase activity (releasing maltohexaose) (GO:0103025);;	K01176|2.1e-268|dosa:Os09t0457800-01|K01176 alpha-amylase [EC:3.2.1.1] | (RefSeq) Os09g0457800, AMY3C, ALPHA-AMYLASE_3C; Alpha-amylase isozyme 3C precursor (EC 3.2.1.1) (1,4-alpha-D-glucan glucanohydrolase).	Starch and sucrose metabolism (ko00500)	[G]	Carbohydrate transport and metabolism	Alpha-amylase C-terminal beta-sheet domain	Alpha-amylase isozyme 3C OS=Oryza sativa subsp. japonica OX=39947 GN=AMY1.7 PE=2 SV=2	G	Carbohydrate transport and metabolism	hypothetical protein OsI_31649 [Oryza sativa Indica Group]
		BGIOSGA033029	11	17	6	78	103	38	0.157359	0.235812	0.082416	1.10866	1.46685	0.551272	0.000168112	2.34153	up	[T]	Signal transduction mechanisms	Molecular Function: protein kinase activity (GO:0004672);; Molecular Function: ATP binding (GO:0005524);; Cellular Component: integral component of membrane (GO:0016021);; Molecular Function: carbohydrate binding (GO:0030246);;	K01176|9.9e-71|sbi:8065370|K01176 alpha-amylase [EC:3.2.1.1] | (RefSeq) alpha-amylase isozyme 2A	Starch and sucrose metabolism (ko00500)	--	--	Legume lectin domain	L-type lectin-domain containing receptor kinase SIT2 OS=Oryza sativa subsp. japonica OX=39947 GN=SIT2 PE=2 SV=2	T	Signal transduction mechanisms	hypothetical protein OsI_33777 [Oryza sativa Indica Group]
		BGIOSGA014663	1886	2123	2591	4880	5120	5623	28.4386	31.3728	39.7948	71.8351	74.8923	84.6558	3.11454e-09	1.12015	up	[T]	Signal transduction mechanisms	Molecular Function: protein kinase activity (GO:0004672);; Molecular Function: ATP binding (GO:0005524);; Cellular Component: integral component of membrane (GO:0016021);; Molecular Function: carbohydrate binding (GO:0030246);;	K01176|2.3e-72|sbi:8065370|K01176 alpha-amylase [EC:3.2.1.1] | (RefSeq) alpha-amylase isozyme 2A	Starch and sucrose metabolism (ko00500)	--	--	Legume lectin domain	L-type lectin-domain containing receptor kinase SIT2 OS=Oryza sativa subsp. japonica OX=39947 GN=SIT2 PE=2 SV=2	T	Signal transduction mechanisms	L-type lectin-domain containing receptor kinase IV.1 [Oryza sativa Japonica Group]
		BGIOSGA019094	233	169	162	466	560	523	3.16414	2.25294	2.23489	6.18905	7.38973	7.10155	7.43476e-08	1.32496	up	[T]	Signal transduction mechanisms	Molecular Function: protein kinase activity (GO:0004672);; Molecular Function: ATP binding (GO:0005524);; Cellular Component: integral component of membrane (GO:0016021);; Molecular Function: carbohydrate binding (GO:0030246);;	K01176|1.5e-64|sbi:8065370|K01176 alpha-amylase [EC:3.2.1.1] | (RefSeq) alpha-amylase isozyme 2A	Starch and sucrose metabolism (ko00500)	--	--	Protein kinase domain	L-type lectin-domain containing receptor kinase VIII.1 OS=Arabidopsis thaliana OX=3702 GN=LECRK81 PE=2 SV=1	T	Signal transduction mechanisms	hypothetical protein OsI_18274 [Oryza sativa Indica Group]
		BGIOSGA015857	319	264	263	828	753	655	3.73506	3.03648	3.13677	9.48194	8.57237	7.671	3.47429e-10	1.27466	up	[R]	General function prediction only	Molecular Function: protein serine/threonine kinase activity (GO:0004674);; Molecular Function: ATP binding (GO:0005524);; Cellular Component: plasma membrane (GO:0005886);; Biological Process: response to wounding (GO:0009611);; Biological Process: response to bacterium (GO:0009617);; Biological Process: cellular response to jasmonic acid stimulus (GO:0071395);; Biological Process: cellular resp…	K01176|2.9e-51|sbi:8065370|K01176 alpha-amylase [EC:3.2.1.1] | (RefSeq) alpha-amylase isozyme 2A	Starch and sucrose metabolism (ko00500)	[T]	Signal transduction mechanisms	Protein tyrosine and serine/threonine kinase	Receptor like protein kinase S.2 OS=Arabidopsis thaliana OX=3702 GN=LECRKS2 PE=2 SV=2	T	Signal transduction mechanisms	hypothetical protein OsI_14766 [Oryza sativa Indica Group]
		BGIOSGA003500	6	0	17	981	752	137	0.19142	0	0.534911	31.0926	23.66	4.4416	0.000176983	3.87135	up	[G]	Carbohydrate transport and metabolism	Biological Process: polysaccharide catabolic process (GO:0000272);; Biological Process: response to acid chemical (GO:0001101);; Molecular Function: molecular_function (GO:0003674);; Molecular Function: catalytic activity (GO:0003824);; Molecular Function: hydrolase activity, hydrolyzing O-glycosyl compounds (GO:0004553);; Molecular Function: alpha-amylase activity (GO:0004556);; Cellular Compone…	K01176|5.3e-80|dosa:Os02t0765600-01|K01176 alpha-amylase [EC:3.2.1.1] | (RefSeq) Os02g0765600, ALPHA-AMYLASE_1A, AMY1A; Alpha-amylase glycoprotein, Degradation of starch granule	Starch and sucrose metabolism (ko00500)	[G]	Carbohydrate transport and metabolism	--	Alpha-amylase OS=Oryza sativa subsp. japonica OX=39947 GN=AMY1.1 PE=1 SV=2	G	Carbohydrate transport and metabolism	hypothetical protein OsI_01874 [Oryza sativa Indica Group]
		BGIOSGA028835	81	318	103	253	1033	469	2.37513	9.20369	3.08163	7.27732	29.5859	13.8166	0.00811886	1.56799	up	[G]	Carbohydrate transport and metabolism	Molecular Function: alpha-amylase activity (GO:0004556);; Biological Process: carbohydrate metabolic process (GO:0005975);; Molecular Function: cation binding (GO:0043169);; Molecular Function: alpha-amylase activity (releasing maltohexaose) (GO:0103025);;	K01176|2.3e-206|dosa:Os08t0473900-01|K01176 alpha-amylase [EC:3.2.1.1] | (RefSeq) Os08g0473900, AMY3D, ALPHA-AMYLASE_3D; Alpha-amylase isozyme 3D precursor (EC 3.2.1.1) (1,4-alpha-D-glucan glucanohydrolase).	Starch and sucrose metabolism (ko00500)	[G]	Carbohydrate transport and metabolism	Alpha amylase, catalytic domain	Alpha-amylase isozyme 3D OS=Oryza sativa subsp. japonica OX=39947 GN=AMY1.3 PE=2 SV=2	G	Carbohydrate transport and metabolism	hypothetical protein OsI_29570 [Oryza sativa Indica Group]
		BGIOSGA005550	155	701	51	160098	89401	19549	3.66112	16.2708	1.21779	3703.02	2054.69	462.465	2.26973e-10	5.83454	up	[G]	Carbohydrate transport and metabolism	Molecular Function: alpha-amylase activity (GO:0004556);; Molecular Function: calcium ion binding (GO:0005509);; Biological Process: carbohydrate metabolic process (GO:0005975);; Molecular Function: alpha-amylase activity (releasing maltohexaose) (GO:0103025);;	K01176|5.8e-255|dosa:Os02t0765600-01|K01176 alpha-amylase [EC:3.2.1.1] | (RefSeq) Os02g0765600, ALPHA-AMYLASE_1A, AMY1A; Alpha-amylase glycoprotein, Degradation of starch granule	Starch and sucrose metabolism (ko00500)	[G]	Carbohydrate transport and metabolism	Alpha-amylase C-terminal beta-sheet domain	Alpha-amylase OS=Oryza sativa subsp. japonica OX=39947 GN=AMY1.1 PE=1 SV=2	G	Carbohydrate transport and metabolism	hypothetical protein OsI_09066 [Oryza sativa Indica Group]
		BGIOSGA003499	153	123	124	1526	1473	532	13.1693	10.3012	10.841	128.292	123.012	45.7434	1.2474e-14	2.91784	up	[I]	Lipid transport and metabolism	Cellular Component: cellular_component (GO:0005575);; Cellular Component: intracellular (GO:0005622);; Cellular Component: cell (GO:0005623);; Cellular Component: cytoplasm (GO:0005737);; Cellular Component: peroxisome (GO:0005777);; Biological Process: organic acid metabolic process (GO:0006082);; Biological Process: lipid metabolic process (GO:0006629);; Biological Process: fatty acid metabolic…	K01176|1.9e-27|zju:107419960|K01176 alpha-amylase [EC:3.2.1.1] | (RefSeq) LOW QUALITY PROTEIN: alpha-amylase	Starch and sucrose metabolism (ko00500)	[I]	Lipid transport and metabolism	SCP-2 sterol transfer family	Sterol carrier protein 2 OS=Arabidopsis thaliana OX=3702 GN=SCP2 PE=2 SV=1	S	Function unknown	hypothetical protein OsI_01872 [Oryza sativa Indica Group]
	Gene name	Gene ID	MXXZ-C1_Count	MXXZ-C2_Count	MXXZ-C3_Count	MXXZ-T1_Count	MXXZ-T2_Count	MXXZ-T3_Count	MXXZ-C1_FPKM	MXXZ-C2_FPKM	MXXZ-C3_FPKM	MXXZ-T1_FPKM	MXXZ-T2_FPKM	MXXZ-T3_FPKM	FDR	log2FC	regulated	COG_class	COG_class_annotation	GO_annotation	KEGG_annotation	KEGG_pathway_annotation	KOG_class	KOG_class_annotation	Pfam_annotation	Swiss-Prot_annotation	eggNOG_class	eggNOG_class_annotation	NR_annotation
MXXZ-T vs. MXXZ-C	α-AMY	BGIOSGA005746	67	102	101	486	199	237	0.964295	1.25381	1.41295	6.40292	2.78602	3.26241	0.000735738	1.43709	up	--		Molecular Function: protein kinase activity (GO:0004672);; Molecular Function: ATP binding (GO:0005524);; Cellular Component: integral component of membrane (GO:0016021);; Molecular Function: carbohydrate binding (GO:0030246);;	K01176|9.9e-69|sbi:8065370|K01176 alpha-amylase [EC:3.2.1.1] | (RefSeq) alpha-amylase isozyme 2A	Starch and sucrose metabolism (ko00500)	--	--	Legume lectin domain	Probable L-type lectin-domain containing receptor kinase S.5 OS=Arabidopsis thaliana OX=3702 GN=LECRKS5 PE=2 SV=1	T	Signal transduction mechanisms	hypothetical protein OsI_08669 [Oryza sativa Indica Group]
		BGIOSGA030906	38	36	23	1804	401	585	0.925551	0.73381	0.526053	39.9613	9.44827	13.5322	3.91507e-18	4.23009	up	[G]	Carbohydrate transport and metabolism	Molecular Function: alpha-amylase activity (GO:0004556);; Molecular Function: calcium ion binding (GO:0005509);; Biological Process: carbohydrate metabolic process (GO:0005975);; Molecular Function: alpha-amylase activity (releasing maltohexaose) (GO:0103025);;	K01176|2.1e-268|dosa:Os09t0457800-01|K01176 alpha-amylase [EC:3.2.1.1] | (RefSeq) Os09g0457800, AMY3C, ALPHA-AMYLASE_3C; Alpha-amylase isozyme 3C precursor (EC 3.2.1.1) (1,4-alpha-D-glucan glucanohydrolase).	Starch and sucrose metabolism (ko00500)	[G]	Carbohydrate transport and metabolism	Alpha-amylase C-terminal beta-sheet domain	Alpha-amylase isozyme 3C OS=Oryza sativa subsp. japonica OX=39947 GN=AMY1.7 PE=2 SV=2	G	Carbohydrate transport and metabolism	hypothetical protein OsI_31649 [Oryza sativa Indica Group]
		BGIOSGA014663	1802	1112	1628	12382	9784	10635	28.7237	14.9906	24.9664	178.252	150.047	160.01	2.61548e-50	2.61379	up	[T]	Signal transduction mechanisms	Molecular Function: protein kinase activity (GO:0004672);; Molecular Function: ATP binding (GO:0005524);; Cellular Component: integral component of membrane (GO:0016021);; Molecular Function: carbohydrate binding (GO:0030246);;	K01176|2.3e-72|sbi:8065370|K01176 alpha-amylase [EC:3.2.1.1] | (RefSeq) alpha-amylase isozyme 2A	Starch and sucrose metabolism (ko00500)	--	--	Legume lectin domain	L-type lectin-domain containing receptor kinase SIT2 OS=Oryza sativa subsp. japonica OX=39947 GN=SIT2 PE=2 SV=2	T	Signal transduction mechanisms	L-type lectin-domain containing receptor kinase IV.1 [Oryza sativa Japonica Group]
		BGIOSGA028836	72	69	154	621	804	831	8.52546	6.91547	17.6451	66.9065	92.2419	93.6268	3.34353e-13	2.62961	up	--	--	Molecular Function: alpha-amylase activity (GO:0004556);; Molecular Function: calcium ion binding (GO:0005509);; Biological Process: carbohydrate metabolic process (GO:0005975);; Molecular Function: alpha-amylase activity (releasing maltohexaose) (GO:0103025);;	K01176|8.6e-44|dosa:Os08t0473900-01|K01176 alpha-amylase [EC:3.2.1.1] | (RefSeq) Os08g0473900, AMY3D, ALPHA-AMYLASE_3D; Alpha-amylase isozyme 3D precursor (EC 3.2.1.1) (1,4-alpha-D-glucan glucanohydrolase).	Starch and sucrose metabolism (ko00500)	[G]	Carbohydrate transport and metabolism	Alpha-amylase C-terminal beta-sheet domain	Alpha-amylase isozyme 3D OS=Oryza sativa subsp. japonica OX=39947 GN=AMY1.3 PE=2 SV=2	G	Carbohydrate transport and metabolism	hypothetical protein OsI_29571 [Oryza sativa Indica Group]
		BGIOSGA021523	27	52	41	150	117	143	0.413417	0.678784	0.61548	2.10858	1.75206	2.10401	0.00086519	1.45658	up	[T]	Signal transduction mechanisms	Molecular Function: protein kinase activity (GO:0004672);; Molecular Function: ATP binding (GO:0005524);; Cellular Component: integral component of membrane (GO:0016021);; Molecular Function: carbohydrate binding (GO:0030246);;	K01176|4.3e-58|sbi:8065370|K01176 alpha-amylase [EC:3.2.1.1] | (RefSeq) alpha-amylase isozyme 2A	Starch and sucrose metabolism (ko00500)	--	--	Legume lectin domain	L-type lectin-domain containing receptor kinase SIT2 OS=Oryza sativa subsp. japonica OX=39947 GN=SIT2 PE=2 SV=2	T	Signal transduction mechanisms	hypothetical protein OsI_22399 [Oryza sativa Indica Group]
		BGIOSGA037768	168	81	97	22	20	8	2.62992	1.07375	1.45922	0.306316	0.301334	0.117726	6.06974e-08	-2.78257	down	[T]	Signal transduction mechanisms	Molecular Function: protein kinase activity (GO:0004672);; Molecular Function: ATP binding (GO:0005524);; Cellular Component: integral component of membrane (GO:0016021);;	K01176|2.0e-92|sbi:8065370|K01176 alpha-amylase [EC:3.2.1.1] | (RefSeq) alpha-amylase isozyme 2A	Starch and sucrose metabolism (ko00500)	--	--	Protein kinase domain	L-type lectin-domain containing receptor kinase IX.1 OS=Arabidopsis thaliana OX=3702 GN=LECRK91 PE=1 SV=1	T	Signal transduction mechanisms	hypothetical protein OsI_39052 [Oryza sativa Indica Group]
		BGIOSGA009545	68	42	50	27	8	6	1.03033	0.539112	0.734797	0.366314	0.106999	0.078709	0.00417488	-1.94083	down	[J]	Translation, ribosomal structure and biogenesis	Molecular Function: protein kinase activity (GO:0004672);; Molecular Function: ATP binding (GO:0005524);; Cellular Component: integral component of membrane (GO:0016021);; Molecular Function: carbohydrate binding (GO:0030246);;	K01176|3.0e-67|sbi:8065370|K01176 alpha-amylase [EC:3.2.1.1] | (RefSeq) alpha-amylase isozyme 2A	Starch and sucrose metabolism (ko00500)	--	--	Legume lectin domain	L-type lectin-domain containing receptor kinase SIT2 OS=Oryza sativa subsp. japonica OX=39947 GN=SIT2 PE=2 SV=2	T	Signal transduction mechanisms	hypothetical protein OsI_14117 [Oryza sativa Indica Group]
		BGIOSGA030905	0	0	0	1220	98	132	0	0	0	26.9592	2.29855	3.0314	5.26588e-06	4.34487	up	[G]	Carbohydrate transport and metabolism	Molecular Function: alpha-amylase activity (GO:0004556);; Molecular Function: calcium ion binding (GO:0005509);; Biological Process: carbohydrate metabolic process (GO:0005975);; Molecular Function: alpha-amylase activity (releasing maltohexaose) (GO:0103025);;	K01176|2.8e-268|dosa:Os09t0457600-00|K01176 alpha-amylase [EC:3.2.1.1] | (RefSeq) Os09g0457600, ALPHA-AMYLASE_3B, AMY3B; Alpha-amylase isozyme 3B precursor (EC 3.2.1.1) (1,4-alpha-D-glucan glucanohydrolase).	Starch and sucrose metabolism (ko00500)	[G]	Carbohydrate transport and metabolism	Alpha-amylase C-terminal beta-sheet domain	Alpha-amylase isozyme 3B OS=Oryza sativa subsp. japonica OX=39947 GN=AMY1.6 PE=2 SV=1	G	Carbohydrate transport and metabolism	alpha-amylase isozyme 3B [Oryza sativa Japonica Group]
		BGIOSGA028837	73	62	191	692	1002	1217	1.86217	1.33679	4.70814	16.0121	24.7017	29.4487	1.76447e-10	2.80388	up	[G]	Carbohydrate transport and metabolism	Molecular Function: alpha-amylase activity (GO:0004556);; Molecular Function: calcium ion binding (GO:0005509);; Biological Process: carbohydrate metabolic process (GO:0005975);; Molecular Function: alpha-amylase activity (releasing maltohexaose) (GO:0103025);;	K01176|4.8e-238|dosa:Os08t0473900-01|K01176 alpha-amylase [EC:3.2.1.1] | (RefSeq) Os08g0473900, AMY3D, ALPHA-AMYLASE_3D; Alpha-amylase isozyme 3D precursor (EC 3.2.1.1) (1,4-alpha-D-glucan glucanohydrolase).	Starch and sucrose metabolism (ko00500)	[G]	Carbohydrate transport and metabolism	Alpha amylase, catalytic domain	Alpha-amylase isozyme 3D OS=Oryza sativa subsp. japonica OX=39947 GN=AMY1.3 PE=2 SV=2	G	Carbohydrate transport and metabolism	hypothetical protein OsI_29572 [Oryza sativa Indica Group]
		BGIOSGA014482	224	81	117	16	34	44	3.20753	0.971186	1.60585	0.195199	0.464552	0.584609	0.000174653	-2.12344	down	[M]	Cell wall/membrane/envelope biogenesis	Molecular Function: protein kinase activity (GO:0004672);; Molecular Function: ATP binding (GO:0005524);; Cellular Component: integral component of membrane (GO:0016021);; Molecular Function: carbohydrate binding (GO:0030246);;	K01176|8.5e-60|sbi:8065370|K01176 alpha-amylase [EC:3.2.1.1] | (RefSeq) alpha-amylase isozyme 2A	Starch and sucrose metabolism (ko00500)	--	--	Legume lectin domain	Probable L-type lectin-domain containing receptor kinase S.5 OS=Arabidopsis thaliana OX=3702 GN=LECRKS5 PE=2 SV=1	T	Signal transduction mechanisms	hypothetical protein OsI_17127 [Oryza sativa Indica Group]
		BGIOSGA028835	294	250	555	2313	3403	3862	9.15794	6.5994	16.6576	65.2351	102.227	113.857	7.33779e-17	2.83264	up	[G]	Carbohydrate transport and metabolism	Molecular Function: alpha-amylase activity (GO:0004556);; Biological Process: carbohydrate metabolic process (GO:0005975);; Molecular Function: cation binding (GO:0043169);; Molecular Function: alpha-amylase activity (releasing maltohexaose) (GO:0103025);;	K01176|2.3e-206|dosa:Os08t0473900-01|K01176 alpha-amylase [EC:3.2.1.1] | (RefSeq) Os08g0473900, AMY3D, ALPHA-AMYLASE_3D; Alpha-amylase isozyme 3D precursor (EC 3.2.1.1) (1,4-alpha-D-glucan glucanohydrolase).	Starch and sucrose metabolism (ko00500)	[G]	Carbohydrate transport and metabolism	Alpha amylase, catalytic domain	Alpha-amylase isozyme 3D OS=Oryza sativa subsp. japonica OX=39947 GN=AMY1.3 PE=2 SV=2	G	Carbohydrate transport and metabolism	hypothetical protein OsI_29570 [Oryza sativa Indica Group]
		BGIOSGA016815	1423	1028	1330	3545	3821	4638	22.4754	13.739	20.2254	50.5828	58.0762	69.1661	2.27151e-12	1.44705	up	[T]	Signal transduction mechanisms	Molecular Function: protein kinase activity (GO:0004672);; Molecular Function: ATP binding (GO:0005524);; Cellular Component: integral component of membrane (GO:0016021);; Molecular Function: carbohydrate binding (GO:0030246);;	K01176|1.1e-71|sbi:8065370|K01176 alpha-amylase [EC:3.2.1.1] | (RefSeq) alpha-amylase isozyme 2A	Starch and sucrose metabolism (ko00500)	--	--	Legume lectin domain	L-type lectin-domain containing receptor kinase SIT2 OS=Oryza sativa subsp. japonica OX=39947 GN=SIT2 PE=2 SV=2	T	Signal transduction mechanisms	OSIGBa0125M19.7 [Oryza sativa]
		BGIOSGA003499	31	2	32	407	376	245	2.75182	0.145872	2.73732	33.4361	32.8584	21.0015	2.46419e-08	3.36223	up	[I]	Lipid transport and metabolism	Cellular Component: cellular_component (GO:0005575);; Cellular Component: intracellular (GO:0005622);; Cellular Component: cell (GO:0005623);; Cellular Component: cytoplasm (GO:0005737);; Cellular Component: peroxisome (GO:0005777);; Biological Process: organic acid metabolic process (GO:0006082);; Biological Process: lipid metabolic process (GO:0006629);; Biological Process: fatty acid metabolic…	K01176|1.9e-27|zju:107419960|K01176 alpha-amylase [EC:3.2.1.1] | (RefSeq) LOW QUALITY PROTEIN: alpha-amylase	Starch and sucrose metabolism (ko00500)	[I]	Lipid transport and metabolism	SCP-2 sterol transfer family	Sterol carrier protein 2 OS=Arabidopsis thaliana OX=3702 GN=SCP2 PE=2 SV=1	S	Function unknown	hypothetical protein OsI_01872 [Oryza sativa Indica Group]
β-Amylase (β-AMY)
	Gene name	Gene ID	JXZ-C1_Count	JXZ-C2_Count	JXZ-C3_Count	JXZ-T1_Count	JXZ-T2_Count	JXZ-T3_Count	JXZ-C1_FPKM	JXZ-C2_FPKM	JXZ-C3_FPKM	JXZ-T1_FPKM	JXZ-T2_FPKM	JXZ-T3_FPKM	FDR	log2FC	regulated	COG_class	COG_class_annotation	GO_annotation	KEGG_annotation	KEGG_pathway_annotation	KOG_class	KOG_class_annotation	Pfam_annotation	Swiss-Prot_annotation	eggNOG_class	eggNOG_class_annotation	NR_annotation
JXZ-T vs. JXZ-C	β-AMY	BGIOSGA029218	340	206	169	531	592	789	9.41896	5.59683	4.76842	14.3876	15.9325	21.8628	0.000169715	1.27738	up	[G]	Carbohydrate transport and metabolism	Molecular Function: kinase activity (GO:0016301);; Molecular Function: phosphotransferase activity, alcohol group as acceptor (GO:0016773);;	K01177|2.9e-106|osa:4348840|K01177 beta-amylase [EC:3.2.1.2] | (RefSeq) uncharacterized protein LOC4348840	Starch and sucrose metabolism (ko00500)	[G]	Carbohydrate transport and metabolism	pfkB family carbohydrate kinase	Probable fructokinase-3 OS=Arabidopsis thaliana OX=3702 GN=At1g06020 PE=2 SV=1	G	Carbohydrate transport and metabolism	uncharacterized protein LOC4346357 isoform X1 [Oryza sativa Japonica Group]
		BGIOSGA025894	420	409	410	53007	38434	5118	8.72792	8.32217	8.67662	1075.6	774.928	106.208	4.31133e-12	5.22452	up	[G]	Carbohydrate transport and metabolism	Biological Process: polysaccharide catabolic process (GO:0000272);; Molecular Function: beta-amylase activity (GO:0016161);; Molecular Function: amylopectin maltohydrolase activity (GO:0102229);;	K01177|2.0e-291|osa:9267841|K01177 beta-amylase [EC:3.2.1.2] | (RefSeq) beta-amylase	Starch and sucrose metabolism (ko00500)	--	--	Glycosyl hydrolase family 14	Beta-amylase Tri a 17 OS=Triticum aestivum OX=4565 GN=BMY1 PE=1 SV=1	G	Carbohydrate transport and metabolism	hypothetical protein OsI_26372 [Oryza sativa Indica Group]
		BGIOSGA011829	29252	33070	38620	8525	10892	10766	533.904	591.442	717.756	151.866	192.793	196.144	2.01728e-23	-1.84216	down	[G]	Carbohydrate transport and metabolism	Biological Process: polysaccharide catabolic process (GO:0000272);; Molecular Function: beta-amylase activity (GO:0016161);; Molecular Function: amylopectin maltohydrolase activity (GO:0102229);;	K01177|0.0e+00|dosa:Os03t0141200-01|K01177 beta-amylase [EC:3.2.1.2] | (RefSeq) Os03g0141200; Similar to Beta-amylase PCT-BMYI (EC 3.2.1.2).	Starch and sucrose metabolism (ko00500)	--	--	Glycosyl hydrolase family 14	Beta-amylase 2, chloroplastic OS=Oryza sativa subsp. japonica OX=39947 GN=BAMY2 PE=1 SV=1	S	Function unknown	hypothetical protein OsI_09956 [Oryza sativa Indica Group]
	Gene name	Gene ID	MXXZ-C1_Count	MXXZ-C2_Count	MXXZ-C3_Count	MXXZ-T1_Count	MXXZ-T2_Count	MXXZ-T3_Count	MXXZ-C1_FPKM	MXXZ-C2_FPKM	MXXZ-C3_FPKM	MXXZ-T1_FPKM	MXXZ-T2_FPKM	MXXZ-T3_FPKM	FDR	log2FC	regulated	COG_class	COG_class_annotation	GO_annotation	KEGG_annotation	KEGG_pathway_annotation	KOG_class	KOG_class_annotation	Pfam_annotation	Swiss-Prot_annotation	eggNOG_class	eggNOG_class_annotation	NR_annotation
MXXZ-T vs. MXXZ-C	β-AMY	BGIOSGA029220	5	11	19	63	69	72	0.262509	0.55737	1.10035	3.48001	4.07146	4.16338	0.000810325	2.07256	up	--	--	Molecular Function: phosphotransferase activity, alcohol group as acceptor (GO:0016773);;	K01177|1.8e-21|osa:4348840|K01177 beta-amylase [EC:3.2.1.2] | (RefSeq) uncharacterized protein LOC4348840	Starch and sucrose metabolism (ko00500)	[G]	Carbohydrate transport and metabolism	pfkB family carbohydrate kinase	--	--	--	hypothetical protein OsI_30328 [Oryza sativa Indica Group]
		BGIOSGA029218	87	154	155	1350	1064	1256	2.5417	3.80785	4.36176	35.7688	30.0413	34.8012	6.09632e-25	2.90596	up	[G]	Carbohydrate transport and metabolism	Molecular Function: kinase activity (GO:0016301);; Molecular Function: phosphotransferase activity, alcohol group as acceptor (GO:0016773);;	K01177|2.9e-106|osa:4348840|K01177 beta-amylase [EC:3.2.1.2] | (RefSeq) uncharacterized protein LOC4348840	Starch and sucrose metabolism (ko00500)	[G]	Carbohydrate transport and metabolism	pfkB family carbohydrate kinase	Probable fructokinase-3 OS=Arabidopsis thaliana OX=3702 GN=At1g06020 PE=2 SV=1	G	Carbohydrate transport and metabolism	uncharacterized protein LOC4346357 isoform X1 [Oryza sativa Japonica Group]
		BGIOSGA025894	369	190	239	2056	7050	414	8.10922	3.52225	5.04818	40.7866	149.013	8.57953	0.0036752	2.53165	up	[G]	Carbohydrate transport and metabolism	Biological Process: polysaccharide catabolic process (GO:0000272);; Molecular Function: beta-amylase activity (GO:0016161);; Molecular Function: amylopectin maltohydrolase activity (GO:0102229);;	K01177|2.0e-291|osa:9267841|K01177 beta-amylase [EC:3.2.1.2] | (RefSeq) beta-amylase	Starch and sucrose metabolism (ko00500)	--	--	Glycosyl hydrolase family 14	Beta-amylase Tri a 17 OS=Triticum aestivum OX=4565 GN=BMY1 PE=1 SV=1	G	Carbohydrate transport and metabolism	hypothetical protein OsI_26372 [Oryza sativa Indica Group]
		BGIOSGA033092	107	853	700	104	186	214	2.13919	14.4403	13.4758	1.86171	3.57188	4.03701	0.00686547	-1.73524	down	[G]	Carbohydrate transport and metabolism	Biological Process: polysaccharide catabolic process (GO:0000272);; Molecular Function: beta-amylase activity (GO:0016161);; Molecular Function: amylopectin maltohydrolase activity (GO:0102229);;	K01177|1.6e-294|dosa:Os10t0465700-01|K01177 beta-amylase [EC:3.2.1.2] | (RefSeq) Os10g0465700; Similar to Beta-amylase PCT-BMYI (EC 3.2.1.2).	Starch and sucrose metabolism (ko00500)	--	--	Glycosyl hydrolase family 14	Beta-amylase 1, chloroplastic OS=Oryza sativa subsp. japonica OX=39947 GN=BAMY1 PE=1 SV=1	S	Function unknown	hypothetical protein OsI_33946 [Oryza sativa Indica Group]
		BGIOSGA011829	35997	30347	27210	5340	5314	4888	694.559	495.317	505.184	93.0069	98.6057	88.9824	2.81788e-87	-2.79422	down	[G]	Carbohydrate transport and metabolism	Biological Process: polysaccharide catabolic process (GO:0000272);; Molecular Function: beta-amylase activity (GO:0016161);; Molecular Function: amylopectin maltohydrolase activity (GO:0102229);;	K01177|0.0e+00|dosa:Os03t0141200-01|K01177 beta-amylase [EC:3.2.1.2] | (RefSeq) Os03g0141200; Similar to Beta-amylase PCT-BMYI (EC 3.2.1.2).	Starch and sucrose metabolism (ko00500)	--	--	Glycosyl hydrolase family 14	Beta-amylase 2, chloroplastic OS=Oryza sativa subsp. japonica OX=39947 GN=BAMY2 PE=1 SV=1	S	Function unknown	hypothetical protein OsI_09956 [Oryza sativa Indica Group]
		BGIOSGA012615	820	1286	619	305	164	450	16.7783	22.2529	12.1853	5.62392	3.21414	8.67905	0.000123749	-1.70189	down	[G]	Carbohydrate transport and metabolism	Biological Process: polysaccharide catabolic process (GO:0000272);; Molecular Function: beta-amylase activity (GO:0016161);; Molecular Function: amylopectin maltohydrolase activity (GO:0102229);;	K01177|1.2e-71|zma:100281767|K01177 beta-amylase [EC:3.2.1.2] | (RefSeq) pco104637; beta-amylase	Starch and sucrose metabolism (ko00500)	--	--	Glycosyl hydrolase family 14	Inactive beta-amylase 9 OS=Arabidopsis thaliana OX=3702 GN=BAM9 PE=2 SV=1	S	Function unknown	inactive beta-amylase 9 [Oryza sativa Japonica Group]
		BGIOSGA023752	19	1196	325	21	44	38	0.387155	20.7435	6.41286	0.379232	0.866384	0.722842	0.00805792	-2.59922	down	[G]	Carbohydrate transport and metabolism	Biological Process: polysaccharide catabolic process (GO:0000272);; Molecular Function: beta-amylase activity (GO:0016161);; Molecular Function: amylopectin maltohydrolase activity (GO:0102229);;	K01177|5.9e-92|sita:101761744|K01177 beta-amylase [EC:3.2.1.2] | (RefSeq) beta-amylase 3, chloroplastic	Starch and sucrose metabolism (ko00500)	--	--	Glycosyl hydrolase family 14	Inactive beta-amylase 9 OS=Arabidopsis thaliana OX=3702 GN=BAM9 PE=2 SV=1	S	Function unknown	hypothetical protein OsI_27252 [Oryza sativa Indica Group]
Isoamylase (ISA)
	Gene name	Gene ID	JXZ-C1_Count	JXZ-C2_Count	JXZ-C3_Count	JXZ-T1_Count	JXZ-T2_Count	JXZ-T3_Count	JXZ-C1_FPKM	JXZ-C2_FPKM	JXZ-C3_FPKM	JXZ-T1_FPKM	JXZ-T2_FPKM	JXZ-T3_FPKM	FDR	log2FC	regulated	COG_class	COG_class_annotation	GO_annotation	KEGG_annotation	KEGG_pathway_annotation	KOG_class	KOG_class_annotation	Pfam_annotation	Swiss-Prot_annotation	eggNOG_class	eggNOG_class_annotation	NR_annotation
JXZ-T vs. JXZ-C	ISA	BGIOSGA026650	676	716	659	1749	3357	1378	8.55571	8.87873	8.49388	21.6119	41.2114	17.4059	2.70263e-06	1.50225	up	[G]	Carbohydrate transport and metabolism	Biological Process: starch catabolic process (GO:0005983);; Biological Process: amylopectin biosynthetic process (GO:0010021);; Cellular Component: chloroplast isoamylase complex (GO:0010368);; Molecular Function: isoamylase activity (GO:0019156);;	K01214|0.0e+00|osa:4346068|K01214 isoamylase [EC:3.2.1.68] | (RefSeq) isoamylase 1, chloroplastic	Starch and sucrose metabolism (ko00500)	[G]	Carbohydrate transport and metabolism	Alpha amylase, catalytic domain	Isoamylase 1, chloroplastic OS=Oryza sativa subsp. japonica OX=39947 GN=ISA1 PE=1 SV=1	G	Carbohydrate transport and metabolism	isoamylase [Oryza sativa Indica Group]
	Gene name	Gene ID	MXXZ-C1_Count	MXXZ-C2_Count	MXXZ-C3_Count	MXXZ-T1_Count	MXXZ-T2_Count	MXXZ-T3_Count	MXXZ-C1_FPKM	MXXZ-C2_FPKM	MXXZ-C3_FPKM	MXXZ-T1_FPKM	MXXZ-T2_FPKM	MXXZ-T3_FPKM	FDR	log2FC	regulated	COG_class	COG_class_annotation	GO_annotation	KEGG_annotation	KEGG_pathway_annotation	KOG_class	KOG_class_annotation	Pfam_annotation	Swiss-Prot_annotation	eggNOG_class	eggNOG_class_annotation	NR_annotation
MXXZ-T vs. MXXZ-C	ISA	BGIOSGA029605	2981	2728	2799	1151	1411	804	48.9762	37.9166	44.2577	17.0644	22.297	12.4556	6.66482e-13	-1.54582	down	[G]	Carbohydrate transport and metabolism	Molecular Function: catalytic activity (GO:0003824);; Biological Process: carbohydrate metabolic process (GO:0005975);;	K01214|0.0e+00|osa:4347328|K01214 isoamylase [EC:3.2.1.68] | (RefSeq) isoamylase 3, chloroplastic	Starch and sucrose metabolism (ko00500)	[G]	Carbohydrate transport and metabolism	Alpha amylase, catalytic domain	Isoamylase 3, chloroplastic OS=Oryza sativa subsp. japonica OX=39947 GN=ISA3 PE=2 SV=1	G	Carbohydrate transport and metabolism	hypothetical protein OsI_31715 [Oryza sativa Indica Group]
α-Glucosidase (α-GC)
	Gene name	Gene ID	JXZ-C1_Count	JXZ-C2_Count	JXZ-C3_Count	JXZ-T1_Count	JXZ-T2_Count	JXZ-T3_Count	JXZ-C1_FPKM	JXZ-C2_FPKM	JXZ-C3_FPKM	JXZ-T1_FPKM	JXZ-T2_FPKM	JXZ-T3_FPKM	FDR	log2FC	regulated	COG_class	COG_class_annotation	GO_annotation	KEGG_annotation	KEGG_pathway_annotation	KOG_class	KOG_class_annotation	Pfam_annotation	Swiss-Prot_annotation	eggNOG_class	eggNOG_class_annotation	NR_annotation
JXZ-T vs. JXZ-C	α-GC	BGIOSGA023458	293	216	76	5827	8616	6606	3.35386	2.42393	0.884456	65.1781	95.7661	75.5799	6.45354e-37	4.87848	up	[G]	Carbohydrate transport and metabolism	Molecular Function: hydrolase activity, hydrolyzing O-glycosyl compounds (GO:0004553);; Biological Process: carbohydrate metabolic process (GO:0005975);; Molecular Function: carbohydrate binding (GO:0030246);;	K01187|0.0e+00|dosa:Os06t0676700-01|K01187 alpha-glucosidase [EC:3.2.1.20] | (RefSeq) Os06g0676700; Similar to High pI alpha-glucosidase.	Galactose metabolism (ko00052);; Starch and sucrose metabolism (ko00500)	[G]	Carbohydrate transport and metabolism	Glycosyl hydrolases family 31	Probable alpha-glucosidase Os06g0675700 OS=Oryza sativa subsp. japonica OX=39947 GN=Os06g0675700 PE=1 SV=1	G	Carbohydrate transport and metabolism	hypothetical protein OsI_24149 [Oryza sativa Indica Group]
		BGIOSGA020689	9	108	48	1588	2802	2324	0.188515	2.21598	1.01749	32.4735	56.9525	48.615	2.02783e-08	4.39462	up	[G]	Carbohydrate transport and metabolism	Molecular Function: hydrolase activity, hydrolyzing O-glycosyl compounds (GO:0004553);; Biological Process: carbohydrate metabolic process (GO:0005975);;	K01187|2.7e-277|dosa:Os06t0676700-01|K01187 alpha-glucosidase [EC:3.2.1.20] | (RefSeq) Os06g0676700; Similar to High pI alpha-glucosidase.	Galactose metabolism (ko00052);; Starch and sucrose metabolism (ko00500)	[G]	Carbohydrate transport and metabolism	Glycosyl hydrolases family 31	Probable alpha-glucosidase Os06g0675700 OS=Oryza sativa subsp. japonica OX=39947 GN=Os06g0675700 PE=1 SV=1	G	Carbohydrate transport and metabolism	hypothetical protein OsI_24141 [Oryza sativa Indica Group]
		BGIOSGA020688	343	516	582	14413	18197	7947	3.88092	5.71707	6.70439	159.255	199.791	89.81	3.27854e-50	4.58518	up	[G]	Carbohydrate transport and metabolism	Molecular Function: hydrolase activity, hydrolyzing O-glycosyl compounds (GO:0004553);; Biological Process: carbohydrate metabolic process (GO:0005975);; Molecular Function: carbohydrate binding (GO:0030246);;	K01187|0.0e+00|dosa:Os06t0675700-01|K01187 alpha-glucosidase [EC:3.2.1.20] | (RefSeq) Os06g0675700; Similar to High pI alpha-glucosidase.	Galactose metabolism (ko00052);; Starch and sucrose metabolism (ko00500)	[G]	Carbohydrate transport and metabolism	Glycosyl hydrolases family 31	Probable alpha-glucosidase Os06g0675700 OS=Oryza sativa subsp. japonica OX=39947 GN=Os06g0675700 PE=1 SV=1	G	Carbohydrate transport and metabolism	hypothetical protein OsI_24144 [Oryza sativa Indica Group]
	Gene name	Gene ID	MXXZ-C1_Count	MXXZ-C2_Count	MXXZ-C3_Count	MXXZ-T1_Count	MXXZ-T2_Count	MXXZ-T3_Count	MXXZ-C1_FPKM	MXXZ-C2_FPKM	MXXZ-C3_FPKM	MXXZ-T1_FPKM	MXXZ-T2_FPKM	MXXZ-T3_FPKM	FDR	log2FC	regulated	COG_class	COG_class_annotation	GO_annotation	KEGG_annotation	KEGG_pathway_annotation	KOG_class	KOG_class_annotation	Pfam_annotation	Swiss-Prot_annotation	eggNOG_class	eggNOG_class_annotation	NR_annotation
MXXZ-T vs. MXXZ-C	α-GC	BGIOSGA023458	65	754	534	9188	5036	8089	0.778623	7.72679	6.21574	100.505	58.6844	92.4797	0.000258429	2.96302	up	[G]	Carbohydrate transport and metabolism	Molecular Function: hydrolase activity, hydrolyzing O-glycosyl compounds (GO:0004553);; Biological Process: carbohydrate metabolic process (GO:0005975);; Molecular Function: carbohydrate binding (GO:0030246);;	K01187|0.0e+00|dosa:Os06t0676700-01|K01187 alpha-glucosidase [EC:3.2.1.20] | (RefSeq) Os06g0676700; Similar to High pI alpha-glucosidase.	Galactose metabolism (ko00052);; Starch and sucrose metabolism (ko00500)	[G]	Carbohydrate transport and metabolism	Glycosyl hydrolases family 31	Probable alpha-glucosidase Os06g0675700 OS=Oryza sativa subsp. japonica OX=39947 GN=Os06g0675700 PE=1 SV=1	G	Carbohydrate transport and metabolism	hypothetical protein OsI_24149 [Oryza sativa Indica Group]
Cellulase (Cx)
	Gene name	Gene ID	JXZ-C1_Count	JXZ-C2_Count	JXZ-C3_Count	JXZ-T1_Count	JXZ-T2_Count	JXZ-T3_Count	JXZ-C1_FPKM	JXZ-C2_FPKM	JXZ-C3_FPKM	JXZ-T1_FPKM	JXZ-T2_FPKM	JXZ-T3_FPKM	FDR	log2FC	regulated	COG_class	COG_class_annotation	GO_annotation	KEGG_annotation	KEGG_pathway_annotation	KOG_class	KOG_class_annotation	Pfam_annotation	Swiss-Prot_annotation	eggNOG_class	eggNOG_class_annotation	NR_annotation
JXZ-T vs. JXZ-C	Cx	BGIOSGA032050	343	319	397	142	148	232	5.67568	5.1686	6.69605	2.28851	2.36775	3.83173	0.000389986	-1.1075	down	[G]	Carbohydrate transport and metabolism	Molecular Function: hydrolase activity, hydrolyzing O-glycosyl compounds (GO:0004553);; Biological Process: carbohydrate metabolic process (GO:0005975);; Biological Process: actin filament organization (GO:0007015);; Molecular Function: protein binding, bridging (GO:0030674);; Molecular Function: actin filament binding (GO:0051015);;	K01210|4.6e-27|qsu:112032642|K01210 glucan 1,3-beta-glucosidase [EC:3.2.1.58] | (RefSeq) glucan 1,3-beta-glucosidase-like	Starch and sucrose metabolism (ko00500)	--	--	Cellulase (glycosyl hydrolase family 5)	--	G	Carbohydrate transport and metabolism	hypothetical protein OsI_33274 [Oryza sativa Indica Group]
		BGIOSGA029812	147	59	86	267	364	219	5.87014	2.31031	3.48519	10.3975	14.12	8.72959	0.001132	1.36472	up	[G]	Carbohydrate transport and metabolism	Molecular Function: cellulase activity (GO:0008810);; Biological Process: cellulose catabolic process (GO:0030245);;	K01179|1.1e-59|bdi:100836131|K01179 endoglucanase [EC:3.2.1.4] | (RefSeq) endoglucanase 2	Starch and sucrose metabolism (ko00500)	--	--	Glycosyl hydrolase family 9	Endoglucanase 22 OS=Oryza sativa subsp. japonica OX=39947 GN=GLU11 PE=2 SV=2	--	--	hypothetical protein OsI_31262 [Oryza sativa Indica Group]
		BGIOSGA016619	170	190	250	550	458	423	3.01525	3.2996	4.52124	9.53155	7.88102	7.50292	3.14174e-05	1.09658	up	[G]	Carbohydrate transport and metabolism	Molecular Function: hydrolase activity, hydrolyzing O-glycosyl compounds (GO:0004553);; Biological Process: carbohydrate metabolic process (GO:0005975);;	K01179|4.3e-136|vvi:100250178|K01179 endoglucanase [EC:3.2.1.4] | (RefSeq) uncharacterized LOC100250178	Starch and sucrose metabolism (ko00500)	--	--	Cellulase (glycosyl hydrolase family 5)	Glycosyl hydrolase 5 family protein OS=Chamaecyparis obtusa OX=13415 PE=1 SV=1	G	Carbohydrate transport and metabolism	hypothetical protein OsI_16343 [Oryza sativa Indica Group]
		BGIOSGA021541	238	195	225	1760	967	621	4.4823	3.59464	4.31367	32.3825	17.6767	11.6875	4.64941e-09	2.15916	up	[G]	Carbohydrate transport and metabolism	Molecular Function: cellulase activity (GO:0008810);; Biological Process: cellulose catabolic process (GO:0030245);;	K01179|2.8e-174|obr:102717560|K01179 endoglucanase [EC:3.2.1.4] | (RefSeq) endoglucanase 2-like	Starch and sucrose metabolism (ko00500)	--	--	Glycosyl hydrolase family 9	Endoglucanase 16 OS=Oryza sativa subsp. japonica OX=39947 GN=Os06g0247900 PE=2 SV=2	G	Carbohydrate transport and metabolism	endoglucanase 16 [Oryza sativa Japonica Group]
		BGIOSGA027880	22	39	38	227	183	71	0.426128	0.753559	0.762097	4.44157	3.55989	1.41605	0.0001035	2.02787	up	[G]	Carbohydrate transport and metabolism	Molecular Function: cellulase activity (GO:0008810);; Biological Process: cellulose catabolic process (GO:0030245);;	K01179|2.7e-179|sbi:8060348|K01179 endoglucanase [EC:3.2.1.4] | (RefSeq) endoglucanase 3	Starch and sucrose metabolism (ko00500)	--	--	Glycosyl hydrolase family 9	Endoglucanase 19 OS=Oryza sativa subsp. japonica OX=39947 GN=Os08g0114200 PE=2 SV=1	G	Carbohydrate transport and metabolism	endoglucanase 19 [Oryza sativa Japonica Group]
		BGIOSGA003363	0	4	0	125	218	82	0	0.069319	0	2.42799	4.21352	1.61888	1.91643e-14	5.56276	up	[G]	Carbohydrate transport and metabolism	Molecular Function: cellulase activity (GO:0008810);; Biological Process: cellulose catabolic process (GO:0030245);;	K01179|9.2e-292|dosa:Os01t0312800-01|K01179 endoglucanase [EC:3.2.1.4] | (RefSeq) Os01g0312800; Similar to CEL4%3DCELLULASE 4 (Fragment).	Starch and sucrose metabolism (ko00500)	--	--	Glycosyl hydrolase family 9	Endoglucanase 3 OS=Oryza sativa subsp. japonica OX=39947 GN=GLU8 PE=2 SV=1	G	Carbohydrate transport and metabolism	hypothetical protein OsI_01596 [Oryza sativa Indica Group]
		BGIOSGA021512	18	47	12	683	1084	619	0.347321	0.926704	0.239885	13.5986	21.4479	12.6118	1.63677e-26	4.62439	up	[G]	Carbohydrate transport and metabolism	Molecular Function: cellulase activity (GO:0008810);; Biological Process: cellulose catabolic process (GO:0030245);;	K01179|2.9e-290|dosa:Os06t0256900-01|K01179 endoglucanase [EC:3.2.1.4] | (RefSeq) Os06g0256900; Similar to Endo-beta-1,4-glucanase precursor (EC 3.2.1.4).	Starch and sucrose metabolism (ko00500)	--	--	Glycosyl hydrolase family 9	Endoglucanase 17 OS=Oryza sativa subsp. japonica OX=39947 GN=GLU13 PE=2 SV=1	G	Carbohydrate transport and metabolism	hypothetical protein OsI_22418 [Oryza sativa Indica Group]
		BGIOSGA009850	1021	915	760	8829	5987	3526	16.7091	14.6744	12.6541	141.073	95.0487	57.6146	7.4643e-17	2.58959	up	[Q]	Secondary metabolites biosynthesis, transport and catabolism	Molecular Function: cellulase activity (GO:0008810);; Cellular Component: integral component of membrane (GO:0016021);; Biological Process: cellulose catabolic process (GO:0030245);;	K01179|0.0e+00|dosa:Os03t0736300-01|K01179 endoglucanase [EC:3.2.1.4] | (RefSeq) Os03g0736300; Similar to CEL6%3DCELLULASE 6 (Fragment).	Starch and sucrose metabolism (ko00500)	--	--	Glycosyl hydrolase family 9	Endoglucanase 10 OS=Oryza sativa subsp. japonica OX=39947 GN=GLU2 PE=2 SV=1	U	Intracellular trafficking, secretion, and vesicular transport	endoglucanase 10 [Oryza sativa Japonica Group]
		BGIOSGA009019	157	190	231	619	561	398	2.99554	3.55568	4.48718	11.5449	10.3833	7.57512	3.02149e-06	1.30721	up	[G]	Carbohydrate transport and metabolism	Molecular Function: cellulase activity (GO:0008810);; Biological Process: cellulose catabolic process (GO:0030245);;	K01179|1.7e-179|dosa:Os01t0220100-01|K01179 endoglucanase [EC:3.2.1.4] | (RefSeq) Os01g0220100; Similar to Cellulase.	Starch and sucrose metabolism (ko00500)	--	--	Glycosyl hydrolase family 9	Endoglucanase 7 OS=Oryza sativa subsp. japonica OX=39947 GN=GLU10 PE=2 SV=1	G	Carbohydrate transport and metabolism	hypothetical protein OsI_08866 [Oryza sativa Indica Group]
		BGIOSGA014799	93	101	61	2972	3731	1620	1.46163	1.56592	0.968776	45.9254	57.2931	25.6028	1.18766e-50	4.78883	up	[Q]	Secondary metabolites biosynthesis, transport and catabolism	Molecular Function: cellulase activity (GO:0008810);; Cellular Component: integral component of membrane (GO:0016021);; Biological Process: cellulose catabolic process (GO:0030245);;	K01179|0.0e+00|dosa:Os04t0497200-01|K01179 endoglucanase [EC:3.2.1.4] | (RefSeq) Os04g0497200; Cellulase precursor (Cellulase homolog OR16pep) (Endo-1,4-beta-D- glucanase KORRIGAN) (EC 3.2.1.4).	Starch and sucrose metabolism (ko00500)	--	--	Glycosyl hydrolase family 9	Endoglucanase 12 OS=Oryza sativa subsp. japonica OX=39947 GN=GLU3 PE=2 SV=2	S	Function unknown	hypothetical protein OsI_16485 [Oryza sativa Indica Group]
		BGIOSGA010810	813	585	445	1756	1729	2142	13.3172	9.38383	7.42331	28.1005	27.4862	35.0588	2.17602e-08	1.47762	up	[Q]	Secondary metabolites biosynthesis, transport and catabolism	Molecular Function: cellulase activity (GO:0008810);; Cellular Component: integral component of membrane (GO:0016021);; Biological Process: cellulose catabolic process (GO:0030245);;	K01179|0.0e+00|dosa:Os03t0329500-01|K01179 endoglucanase [EC:3.2.1.4] | (RefSeq) Os03g0329500, CELLULASE_9D, CEL9D; Similar to Endo-1,4-beta-glucanase (EC 3.2.1.4).	Starch and sucrose metabolism (ko00500)	--	--	Glycosyl hydrolase family 9	Endoglucanase 9 OS=Oryza sativa subsp. japonica OX=39947 GN=GLU1 PE=2 SV=1	U	Intracellular trafficking, secretion, and vesicular transport	endoglucanase 9 [Oryza sativa Japonica Group]
		BGIOSGA028602	127	177	218	18	37	27	2.48492	3.39704	4.35467	0.341633	0.689605	0.519547	1.91412e-10	-2.67589	down	[G]	Carbohydrate transport and metabolism	Molecular Function: cellulase activity (GO:0008810);; Biological Process: cellulose catabolic process (GO:0030245);;	K01179|2.2e-163|bna:106434693|K01179 endoglucanase [EC:3.2.1.4] | (RefSeq) endoglucanase 20-like	Starch and sucrose metabolism (ko00500)	--	--	Glycosyl hydrolase family 9	Endoglucanase 20 OS=Oryza sativa subsp. japonica OX=39947 GN=GLU15 PE=2 SV=1	G	Carbohydrate transport and metabolism	hypothetical protein OsI_29098 [Oryza sativa Indica Group]
		BGIOSGA029374	1369	1105	884	3827	3742	2622	26.3085	20.7973	17.2803	71.7752	69.7422	50.2961	3.63819e-10	1.46683	up	[G]	Carbohydrate transport and metabolism	Molecular Function: cellulase activity (GO:0008810);; Biological Process: cellulose catabolic process (GO:0030245);;	K01179|3.5e-201|pper:109950159|K01179 endoglucanase [EC:3.2.1.4] | (RefSeq) endoglucanase 24-like	Starch and sucrose metabolism (ko00500)	--	--	Glycosyl hydrolase family 9	Endoglucanase 24 OS=Oryza sativa subsp. japonica OX=39947 GN=Os09g0533900 PE=2 SV=1	G	Carbohydrate transport and metabolism	hypothetical protein OsI_32163 [Oryza sativa Indica Group]
		BGIOSGA032055	4	30	37	1844	2237	2658	0.072708	0.569409	0.739871	35.7967	43.1499	52.7796	1.2656e-15	5.61777	up	[G]	Carbohydrate transport and metabolism	Molecular Function: hydrolase activity, hydrolyzing O-glycosyl compounds (GO:0004553);; Biological Process: carbohydrate metabolic process (GO:0005975);; Biological Process: actin filament organization (GO:0007015);; Molecular Function: actin filament binding (GO:0051015);;	K01210|1.7e-35|qsu:112032642|K01210 glucan 1,3-beta-glucosidase [EC:3.2.1.58] | (RefSeq) glucan 1,3-beta-glucosidase-like	Starch and sucrose metabolism (ko00500)	--	--	Cellulase (glycosyl hydrolase family 5)	--	G	Carbohydrate transport and metabolism	probable glucan 1,3-beta-glucosidase A [Oryza sativa Japonica Group]
		BGIOSGA014101	20	17	15	248	496	83	0.312412	0.265249	0.244855	3.921	7.79716	1.3388	8.52149e-10	3.54974	up	[G]	Carbohydrate transport and metabolism	Molecular Function: cellulase activity (GO:0008810);; Biological Process: cellulose catabolic process (GO:0030245);; Molecular Function: carbohydrate binding (GO:0030246);;	K01179|0.0e+00|dosa:Os04t0674800-01|K01179 endoglucanase [EC:3.2.1.4] | (RefSeq) Os04g0674800; Similar to CEL1%3DCELLULASE 1 (Fragment).	Starch and sucrose metabolism (ko00500)	--	--	Glycosyl hydrolase family 9	Endoglucanase 13 OS=Oryza sativa subsp. indica OX=39946 GN=GLU6 PE=3 SV=2	G	Carbohydrate transport and metabolism	hypothetical protein OsI_17901 [Oryza sativa Indica Group]
		BGIOSGA032052	2481	2084	2435	733	1011	1207	18.1412	14.9305	18.1329	5.22811	7.17045	8.80957	1.85784e-08	-1.34186	down	[G]	Carbohydrate transport and metabolism	Molecular Function: hydrolase activity, hydrolyzing O-glycosyl compounds (GO:0004553);; Biological Process: carbohydrate metabolic process (GO:0005975);; Biological Process: actin filament organization (GO:0007015);; Molecular Function: actin filament binding (GO:0051015);;	K01210|6.3e-32|qsu:112032642|K01210 glucan 1,3-beta-glucosidase [EC:3.2.1.58] | (RefSeq) glucan 1,3-beta-glucosidase-like	Starch and sucrose metabolism (ko00500)	--	--	Cellulase (glycosyl hydrolase family 5)	--	G	Carbohydrate transport and metabolism	hypothetical protein OsI_33272 [Oryza sativa Indica Group]
	Gene name	Gene ID	MXXZ-C1_Count	MXXZ-C2_Count	MXXZ-C3_Count	MXXZ-T1_Count	MXXZ-T2_Count	MXXZ-T3_Count	MXXZ-C1_FPKM	MXXZ-C2_FPKM	MXXZ-C3_FPKM	MXXZ-T1_FPKM	MXXZ-T2_FPKM	MXXZ-T3_FPKM	FDR	log2FC	regulated	COG_class	COG_class_annotation	GO_annotation	KEGG_annotation	KEGG_pathway_annotation	KOG_class	KOG_class_annotation	Pfam_annotation	Swiss-Prot_annotation	eggNOG_class	eggNOG_class_annotation	NR_annotation
MXXZ-T vs. MXXZ-C	Cx	BGIOSGA016619	276	3016	1182	269	271	214	5.17636	47.9361	21.3544	4.54994	4.88689	3.77765	0.00573579	-2.269	down	[G]	Carbohydrate transport and metabolism	Molecular Function: hydrolase activity, hydrolyzing O-glycosyl compounds (GO:0004553);; Biological Process: carbohydrate metabolic process (GO:0005975);;	K01179|4.3e-136|vvi:100250178|K01179 endoglucanase [EC:3.2.1.4] | (RefSeq) uncharacterized LOC100250178	Starch and sucrose metabolism (ko00500)	--	--	Cellulase (glycosyl hydrolase family 5)	Glycosyl hydrolase 5 family protein OS=Chamaecyparis obtusa OX=13415 PE=1 SV=1	G	Carbohydrate transport and metabolism	hypothetical protein OsI_16343 [Oryza sativa Indica Group]
		BGIOSGA021541	38	72	48	311	155	182	0.757169	1.20768	0.908554	5.59642	2.96931	3.40764	0.000143586	1.67973	up	[G]	Carbohydrate transport and metabolism	Molecular Function: cellulase activity (GO:0008810);; Biological Process: cellulose catabolic process (GO:0030245);;	K01179|2.8e-174|obr:102717560|K01179 endoglucanase [EC:3.2.1.4] | (RefSeq) endoglucanase 2-like	Starch and sucrose metabolism (ko00500)	--	--	Glycosyl hydrolase family 9	Endoglucanase 16 OS=Oryza sativa subsp. japonica OX=39947 GN=Os06g0247900 PE=2 SV=2	G	Carbohydrate transport and metabolism	endoglucanase 16 [Oryza sativa Japonica Group]
		BGIOSGA021512	9	17	32	543	43	31	0.19164	0.298663	0.662722	10.5727	0.890446	0.629168	0.00475405	2.3891	up	[G]	Carbohydrate transport and metabolism	Molecular Function: cellulase activity (GO:0008810);; Biological Process: cellulose catabolic process (GO:0030245);;	K01179|2.9e-290|dosa:Os06t0256900-01|K01179 endoglucanase [EC:3.2.1.4] | (RefSeq) Os06g0256900; Similar to Endo-beta-1,4-glucanase precursor (EC 3.2.1.4).	Starch and sucrose metabolism (ko00500)	--	--	Glycosyl hydrolase family 9	Endoglucanase 17 OS=Oryza sativa subsp. japonica OX=39947 GN=GLU13 PE=2 SV=1	G	Carbohydrate transport and metabolism	hypothetical protein OsI_22418 [Oryza sativa Indica Group]
		BGIOSGA009850	601	1893	1431	3886	3599	3042	10.4009	27.7018	23.8192	60.7042	59.892	49.6772	0.00594966	1.11741	up	[Q]	Secondary metabolites biosynthesis, transport and catabolism	Molecular Function: cellulase activity (GO:0008810);; Cellular Component: integral component of membrane (GO:0016021);; Biological Process: cellulose catabolic process (GO:0030245);;	K01179|0.0e+00|dosa:Os03t0736300-01|K01179 endoglucanase [EC:3.2.1.4] | (RefSeq) Os03g0736300; Similar to CEL6%3DCELLULASE 6 (Fragment).	Starch and sucrose metabolism (ko00500)	--	--	Glycosyl hydrolase family 9	Endoglucanase 10 OS=Oryza sativa subsp. japonica OX=39947 GN=GLU2 PE=2 SV=1	U	Intracellular trafficking, secretion, and vesicular transport	endoglucanase 10 [Oryza sativa Japonica Group]
		BGIOSGA014799	66	134	63	1665	573	589	1.09639	1.88718	1.00212	25.1571	9.21314	9.29411	2.53246e-10	2.93391	up	[Q]	Secondary metabolites biosynthesis, transport and catabolism	Molecular Function: cellulase activity (GO:0008810);; Cellular Component: integral component of membrane (GO:0016021);; Biological Process: cellulose catabolic process (GO:0030245);;	K01179|0.0e+00|dosa:Os04t0497200-01|K01179 endoglucanase [EC:3.2.1.4] | (RefSeq) Os04g0497200; Cellulase precursor (Cellulase homolog OR16pep) (Endo-1,4-beta-D- glucanase KORRIGAN) (EC 3.2.1.4).	Starch and sucrose metabolism (ko00500)	--	--	Glycosyl hydrolase family 9	Endoglucanase 12 OS=Oryza sativa subsp. japonica OX=39947 GN=GLU3 PE=2 SV=2	S	Function unknown	hypothetical protein OsI_16485 [Oryza sativa Indica Group]
		BGIOSGA010810	497	1933	1065	4183	3995	4900	8.59987	28.3396	17.7536	65.4498	66.5905	80.1418	0.000456194	1.56332	up	[Q]	Secondary metabolites biosynthesis, transport and catabolism	Molecular Function: cellulase activity (GO:0008810);; Cellular Component: integral component of membrane (GO:0016021);; Biological Process: cellulose catabolic process (GO:0030245);;	K01179|0.0e+00|dosa:Os03t0329500-01|K01179 endoglucanase [EC:3.2.1.4] | (RefSeq) Os03g0329500, CELLULASE_9D, CEL9D; Similar to Endo-1,4-beta-glucanase (EC 3.2.1.4).	Starch and sucrose metabolism (ko00500)	--	--	Glycosyl hydrolase family 9	Endoglucanase 9 OS=Oryza sativa subsp. japonica OX=39947 GN=GLU1 PE=2 SV=1	U	Intracellular trafficking, secretion, and vesicular transport	endoglucanase 9 [Oryza sativa Japonica Group]
		BGIOSGA028602	222	125	132	20	23	21	4.60689	2.18532	2.62281	0.3671	0.446122	0.410635	2.67318e-13	-2.96016	down	[G]	Carbohydrate transport and metabolism	Molecular Function: cellulase activity (GO:0008810);; Biological Process: cellulose catabolic process (GO:0030245);;	K01179|2.2e-163|bna:106434693|K01179 endoglucanase [EC:3.2.1.4] | (RefSeq) endoglucanase 20-like	Starch and sucrose metabolism (ko00500)	--	--	Glycosyl hydrolase family 9	Endoglucanase 20 OS=Oryza sativa subsp. japonica OX=39947 GN=GLU15 PE=2 SV=1	G	Carbohydrate transport and metabolism	hypothetical protein OsI_29098 [Oryza sativa Indica Group]
		BGIOSGA029374	769	739	798	3352	2579	2339	15.6044	12.6912	15.5889	61.4665	50.3886	44.8329	2.34431e-27	1.59821	up	[G]	Carbohydrate transport and metabolism	Molecular Function: cellulase activity (GO:0008810);; Biological Process: cellulose catabolic process (GO:0030245);;	K01179|3.5e-201|pper:109950159|K01179 endoglucanase [EC:3.2.1.4] | (RefSeq) endoglucanase 24-like	Starch and sucrose metabolism (ko00500)	--	--	Glycosyl hydrolase family 9	Endoglucanase 24 OS=Oryza sativa subsp. japonica OX=39947 GN=Os09g0533900 PE=2 SV=1	G	Carbohydrate transport and metabolism	hypothetical protein OsI_32163 [Oryza sativa Indica Group]
		BGIOSGA032055	0	4	18	1633	909	1084	0	0.060616	0.351332	31.0005	18.3814	21.5062	4.7875e-07	4.52183	up	[G]	Carbohydrate transport and metabolism	Molecular Function: hydrolase activity, hydrolyzing O-glycosyl compounds (GO:0004553);; Biological Process: carbohydrate metabolic process (GO:0005975);; Biological Process: actin filament organization (GO:0007015);; Molecular Function: actin filament binding (GO:0051015);;	K01210|1.7e-35|qsu:112032642|K01210 glucan 1,3-beta-glucosidase [EC:3.2.1.58] | (RefSeq) glucan 1,3-beta-glucosidase-like	Starch and sucrose metabolism (ko00500)	--	--	Cellulase (glycosyl hydrolase family 5)	--	G	Carbohydrate transport and metabolism	probable glucan 1,3-beta-glucosidase A [Oryza sativa Japonica Group]
β-glucosidase (β-GC)
	Gene name	Gene ID	JXZ-C1_Count	JXZ-C2_Count	JXZ-C3_Count	JXZ-T1_Count	JXZ-T2_Count	JXZ-T3_Count	JXZ-C1_FPKM	JXZ-C2_FPKM	JXZ-C3_FPKM	JXZ-T1_FPKM	JXZ-T2_FPKM	JXZ-T3_FPKM	FDR	log2FC	regulated	COG_class	COG_class_annotation	GO_annotation	KEGG_annotation	KEGG_pathway_annotation	KOG_class	KOG_class_annotation	Pfam_annotation	Swiss-Prot_annotation	eggNOG_class	eggNOG_class_annotation	NR_annotation
JXZ-T vs. JXZ-C	β-GC	BGIOSGA011222	15	25	54	1119	718	346	0.273313	0.459652	1.06404	21.2699	13.5582	6.71915	2.27791e-16	4.14042	up	[G]	Carbohydrate transport and metabolism	Molecular Function: beta-galactosidase activity (GO:0004565);; Biological Process: carbohydrate metabolic process (GO:0005975);; Molecular Function: beta-D-fucosidase activity (GO:0033907);; Molecular Function: glucan endo-1,3-beta-D-glucosidase activity (GO:0042973);; Molecular Function: cellobiose glucosidase activity (GO:0080079);; Molecular Function: beta-gentiobiose beta-glucosidase activity…	K01188|1.1e-311|dosa:Os03t0212800-01|K01188 beta-glucosidase [EC:3.2.1.21] | (RefSeq) Os03g0212800; Similar to Beta-glucosidase.	Cyanoamino acid metabolism (ko00460);; Starch and sucrose metabolism (ko00500);; Phenylpropanoid biosynthesis (ko00940)	[G]	Carbohydrate transport and metabolism	Glycosyl hydrolase family 1	Beta-glucosidase 6 OS=Oryza sativa subsp. japonica OX=39947 GN=BGLU6 PE=1 SV=1	G	Carbohydrate transport and metabolism	hypothetical protein OsI_10506 [Oryza sativa Indica Group]
		BGIOSGA009966	1038	656	357	2432	2764	2352	18.5362	11.4763	6.49165	42.4112	47.8938	41.9408	7.50716e-07	1.71979	up	[G]	Carbohydrate transport and metabolism	Molecular Function: glucan exo-1,3-beta-glucosidase activity (GO:0004338);; Molecular Function: beta-galactosidase activity (GO:0004565);; Molecular Function: beta-mannosidase activity (GO:0004567);; Biological Process: carbohydrate metabolic process (GO:0005975);; Molecular Function: beta-D-fucosidase activity (GO:0033907);; Molecular Function: beta-L-arabinosidase activity (GO:0047701);; Molecu…	K05350|0.0e+00|dosa:Os03t0703100-01|K05350 beta-glucosidase [EC:3.2.1.21] | (RefSeq) Os03g0703100; Similar to Beta-glucosidase.	Cyanoamino acid metabolism (ko00460);; Starch and sucrose metabolism (ko00500);; Phenylpropanoid biosynthesis (ko00940)	[G]	Carbohydrate transport and metabolism	Glycosyl hydrolase family 1	Beta-glucosidase 8 OS=Oryza sativa subsp. japonica OX=39947 GN=BGLU8 PE=1 SV=1	G	Carbohydrate transport and metabolism	hypothetical protein OsI_13187 [Oryza sativa Indica Group]
		BGIOSGA009967	57	50	26	363	650	216	6.62652	5.66929	3.03581	41.318	73.6476	25.1699	1.57093e-10	2.93538	up	[G]	Carbohydrate transport and metabolism	Molecular Function: hydrolase activity, hydrolyzing O-glycosyl compounds (GO:0004553);; Biological Process: carbohydrate metabolic process (GO:0005975);;	K05350|4.1e-35|dosa:Os03t0703000-01|K05350 beta-glucosidase [EC:3.2.1.21] | (RefSeq) Os03g0703000; Similar to Beta-glucosidase.	Cyanoamino acid metabolism (ko00460);; Starch and sucrose metabolism (ko00500);; Phenylpropanoid biosynthesis (ko00940)	[G]	Carbohydrate transport and metabolism	Glycosyl hydrolase family 1	Beta-glucosidase 7 OS=Oryza sativa subsp. japonica OX=39947 GN=BGLU7 PE=1 SV=1	G	Carbohydrate transport and metabolism	hypothetical protein OsI_13186 [Oryza sativa Indica Group]
		BGIOSGA014893	51	51	37	10082	11298	2262	1.00723	0.986696	0.735942	195.756	217.982	44.9198	2.10791e-26	6.56657	up	[G]	Carbohydrate transport and metabolism	Molecular Function: hydrolase activity, hydrolyzing O-glycosyl compounds (GO:0004553);; Biological Process: carbohydrate metabolic process (GO:0005975);;	K01188|3.7e-309|osa:4336145|K01188 beta-glucosidase [EC:3.2.1.21] | (RefSeq) beta-glucosidase 12 isoform X1	Cyanoamino acid metabolism (ko00460);; Starch and sucrose metabolism (ko00500);; Phenylpropanoid biosynthesis (ko00940)	[G]	Carbohydrate transport and metabolism	Glycosyl hydrolase family 1	Beta-glucosidase 12 OS=Oryza sativa subsp. indica OX=39946 GN=BGLU12 PE=3 SV=1	G	Carbohydrate transport and metabolism	RecName: Full=Beta-glucosidase 12; Flags: Precursor [Oryza sativa Indica Group]
		BGIOSGA014895	14	12	30	256	195	72	0.358041	0.31807	0.816417	6.74956	5.1201	1.93892	7.87307e-07	2.85142	up	[G]	Carbohydrate transport and metabolism	Molecular Function: hydrolase activity, hydrolyzing O-glycosyl compounds (GO:0004553);; Biological Process: carbohydrate metabolic process (GO:0005975);;	K01188|2.5e-217|osa:9268348|K01188 beta-glucosidase [EC:3.2.1.21] | (RefSeq) beta-glucosidase 11	Cyanoamino acid metabolism (ko00460);; Starch and sucrose metabolism (ko00500);; Phenylpropanoid biosynthesis (ko00940)	[G]	Carbohydrate transport and metabolism	Glycosyl hydrolase family 1	Beta-glucosidase 11 OS=Oryza sativa subsp. japonica OX=39947 GN=BGLU11 PE=3 SV=2	G	Carbohydrate transport and metabolism	hypothetical protein OsI_16286 [Oryza sativa Indica Group]
		BGIOSGA019007	4	4	4	55	75	54	0.120541	0.109461	0.10633	1.77531	2.40443	1.78359	1.19302e-08	3.47042	up	--	--	Molecular Function: molecular_function (GO:0003674);; Molecular Function: enzyme inhibitor activity (GO:0004857);; Molecular Function: protein binding (GO:0005515);; Cellular Component: cellular_component (GO:0005575);; Cellular Component: cell wall (GO:0005618);; Cellular Component: intracellular (GO:0005622);; Cellular Component: cell (GO:0005623);; Cellular Component: cytoplasm (GO:0005737);; …	K01188|1.6e-12|sita:101778196|K01188 beta-glucosidase [EC:3.2.1.21] | (RefSeq) beta-glucosidase 12	Cyanoamino acid metabolism (ko00460);; Starch and sucrose metabolism (ko00500);; Phenylpropanoid biosynthesis (ko00940)	--	--	Leucine rich repeat	Polygalacturonase inhibitor 2 OS=Arabidopsis thaliana OX=3702 GN=PGIP2 PE=2 SV=2	S	Function unknown	hypothetical protein OsI_18105 [Oryza sativa Indica Group]
		BGIOSGA019954	98	149	87	501	557	226	1.63456	2.43876	1.47016	8.18462	9.03919	3.77652	9.87971e-06	1.76128	up	[G]	Carbohydrate transport and metabolism	Molecular Function: hydrolase activity, hydrolyzing O-glycosyl compounds (GO:0004553);; Biological Process: carbohydrate metabolic process (GO:0005975);;	K05349|0.0e+00|osa:4338956|K05349 beta-glucosidase [EC:3.2.1.21] | (RefSeq) beta-glucosidase BoGH3B	Cyanoamino acid metabolism (ko00460);; Starch and sucrose metabolism (ko00500);; Phenylpropanoid biosynthesis (ko00940)	--	--	Glycosyl hydrolase family 3 N terminal domain	Beta-xylosidase/alpha-L-arabinofuranosidase 2 OS=Medicago sativa subsp. varia OX=36902 GN=Xyl2 PE=2 SV=1	G	Carbohydrate transport and metabolism	hypothetical protein OsI_20160 [Oryza sativa Indica Group]
		BGIOSGA013563	570	498	445	5473	6950	5298	8.54035	7.31565	6.78059	80.0948	101.064	79.3034	2.20027e-84	3.40854	up	[G]	Carbohydrate transport and metabolism	Molecular Function: hydrolase activity, hydrolyzing O-glycosyl compounds (GO:0004553);; Biological Process: carbohydrate metabolic process (GO:0005975);; Cellular Component: integral component of membrane (GO:0016021);;	K01188|0.0e+00|osa:4334116|K01188 beta-glucosidase [EC:3.2.1.21] | (RefSeq) beta-glucosidase BoGH3B isoform X1	Cyanoamino acid metabolism (ko00460);; Starch and sucrose metabolism (ko00500);; Phenylpropanoid biosynthesis (ko00940)	--	--	Glycosyl hydrolase family 3 N terminal domain	Beta-xylosidase/alpha-L-arabinofuranosidase 2 OS=Medicago sativa subsp. varia OX=36902 GN=Xyl2 PE=2 SV=1	G	Carbohydrate transport and metabolism	putative exohydrolase [Oryza sativa Japonica Group]
		BGIOSGA026304	434	511	211	3604	3530	958	8.63451	9.94786	4.26061	69.9677	68.0995	19.0134	2.94891e-08	2.55828	up	[G]	Carbohydrate transport and metabolism	Molecular Function: hydrolase activity, hydrolyzing O-glycosyl compounds (GO:0004553);; Biological Process: carbohydrate metabolic process (GO:0005975);;	K05350|4.7e-312|osa:4344146|K05350 beta-glucosidase [EC:3.2.1.21] | (RefSeq) beta-glucosidase 26 isoform X2	Cyanoamino acid metabolism (ko00460);; Starch and sucrose metabolism (ko00500);; Phenylpropanoid biosynthesis (ko00940)	[G]	Carbohydrate transport and metabolism	Glycosyl hydrolase family 1	Beta-glucosidase 26 OS=Oryza sativa subsp. japonica OX=39947 GN=BGLU26 PE=1 SV=1	G	Carbohydrate transport and metabolism	RecName: Full=Beta-glucosidase 26; Short=Os7bglu26; Flags: Precursor [Oryza sativa Japonica Group]
		BGIOSGA013562	2633	2381	2250	27951	22749	7676	42.7527	37.8801	37.2	443.038	358.295	124.43	1.91936e-13	2.78767	up	[G]	Carbohydrate transport and metabolism	Molecular Function: hydrolase activity, hydrolyzing O-glycosyl compounds (GO:0004553);; Biological Process: carbohydrate metabolic process (GO:0005975);;	K05349|0.0e+00|dosa:Os03t0749300-01|K05349 beta-glucosidase [EC:3.2.1.21] | (RefSeq) Os03g0749300; Similar to Exoglucanase precursor.	Cyanoamino acid metabolism (ko00460);; Starch and sucrose metabolism (ko00500);; Phenylpropanoid biosynthesis (ko00940)	--	--	Glycosyl hydrolase family 3 N terminal domain	Beta-xylosidase/alpha-L-arabinofuranosidase 2 OS=Medicago sativa subsp. varia OX=36902 GN=Xyl2 PE=2 SV=1	G	Carbohydrate transport and metabolism	uncharacterized protein LOC4334114 [Oryza sativa Japonica Group]
		BGIOSGA007188	1	0	9	75	121	55	0.012218	0	0.133348	1.14516	1.82872	0.846726	3.39478e-06	3.72809	up	[G]	Carbohydrate transport and metabolism	Molecular Function: hydrolase activity, hydrolyzing O-glycosyl compounds (GO:0004553);; Biological Process: carbohydrate metabolic process (GO:0005975);;	K05349|0.0e+00|dosa:Os02t0131400-00|K05349 beta-glucosidase [EC:3.2.1.21] | (RefSeq) Os02g0131400; Beta-D-glucan exohydrolase, isoenzyme ExoII (EC 3.2.1.58).	Cyanoamino acid metabolism (ko00460);; Starch and sucrose metabolism (ko00500);; Phenylpropanoid biosynthesis (ko00940)	--	--	Glycosyl hydrolase family 3 N terminal domain	Beta-xylosidase/alpha-L-arabinofuranosidase 2 OS=Medicago sativa subsp. varia OX=36902 GN=Xyl2 PE=2 SV=1	G	Carbohydrate transport and metabolism	uncharacterized protein LOC4328197 [Oryza sativa Japonica Group]
		BGIOSGA029543	14	19	0	4556	4213	621	0.272194	0.359785	0	90.2308	82.8959	12.562	4.68991e-06	4.68955	up	[G]	Carbohydrate transport and metabolism	Molecular Function: hydrolase activity, hydrolyzing O-glycosyl compounds (GO:0004553);; Biological Process: carbohydrate metabolic process (GO:0005975);;	K01188|8.7e-303|dosa:Os09t0491100-01|K01188 beta-glucosidase [EC:3.2.1.21] | (RefSeq) Os09g0491100; Similar to Beta-primeverosidase (EC 3.2.1.149).	Cyanoamino acid metabolism (ko00460);; Starch and sucrose metabolism (ko00500);; Phenylpropanoid biosynthesis (ko00940)	[G]	Carbohydrate transport and metabolism	Glycosyl hydrolase family 1	Beta-glucosidase 30 OS=Oryza sativa subsp. japonica OX=39947 GN=BGLU30 PE=2 SV=1	G	Carbohydrate transport and metabolism	hypothetical protein OsI_31852 [Oryza sativa Indica Group]
		BGIOSGA029544	0	0	0	985	1666	470	0	0	0	19.0469	32.0008	9.29293	8.59585e-36	9.32156	up	[G]	Carbohydrate transport and metabolism	Molecular Function: hydrolase activity, hydrolyzing O-glycosyl compounds (GO:0004553);; Biological Process: carbohydrate metabolic process (GO:0005975);;	K01188|9.9e-302|osa:4347440|K01188 beta-glucosidase [EC:3.2.1.21] | (RefSeq) LOW QUALITY PROTEIN: beta-glucosidase 29-like	Cyanoamino acid metabolism (ko00460);; Starch and sucrose metabolism (ko00500);; Phenylpropanoid biosynthesis (ko00940)	[G]	Carbohydrate transport and metabolism	Glycosyl hydrolase family 1	Beta-glucosidase 29 OS=Oryza sativa subsp. japonica OX=39947 GN=BGLU29 PE=2 SV=2	G	Carbohydrate transport and metabolism	hypothetical protein OsI_31851 [Oryza sativa Indica Group]
		BGIOSGA008343	1318	1415	983	12468	12178	5753	25.3767	26.6938	19.2608	234.304	227.402	110.57	2.88139e-22	2.85515	up	[G]	Carbohydrate transport and metabolism	Molecular Function: hydrolase activity, hydrolyzing O-glycosyl compounds (GO:0004553);; Biological Process: carbohydrate metabolic process (GO:0005975);; Molecular Function: carbohydrate binding (GO:0030246);;	K05350|7.5e-228|dosa:Os03t0703000-01|K05350 beta-glucosidase [EC:3.2.1.21] | (RefSeq) Os03g0703000; Similar to Beta-glucosidase.	Cyanoamino acid metabolism (ko00460);; Starch and sucrose metabolism (ko00500);; Phenylpropanoid biosynthesis (ko00940)	[G]	Carbohydrate transport and metabolism	Glycosyl hydrolase family 1	Beta-glucosidase 7 OS=Oryza sativa subsp. japonica OX=39947 GN=BGLU7 PE=1 SV=1	G	Carbohydrate transport and metabolism	hypothetical protein OsI_07481 [Oryza sativa Indica Group]
		BGIOSGA014892	204	200	199	3126	1810	345	3.9261	3.76034	3.88706	58.7383	33.7886	6.62768	0.000546948	2.59971	up	[G]	Carbohydrate transport and metabolism	Molecular Function: hydrolase activity, hydrolyzing O-glycosyl compounds (GO:0004553);; Biological Process: carbohydrate metabolic process (GO:0005975);;	K01188|1.3e-283|dosa:Os04t0474900-01|K01188 beta-glucosidase [EC:3.2.1.21] | (RefSeq) Os04g0474900, TAGG1, TUBERONIC_ACID_GLUCOSIDE_HYDROLYZING_BETA-GLUCOSIDASE_1; Similar to Cyanogenic beta-glucosidase precursor (EC 3.2.1.21) (Linamarase) (Fragment).	Cyanoamino acid metabolism (ko00460);; Starch and sucrose metabolism (ko00500);; Phenylpropanoid biosynthesis (ko00940)	[G]	Carbohydrate transport and metabolism	Glycosyl hydrolase family 1	Beta-glucosidase 13 OS=Oryza sativa subsp. japonica OX=39947 GN=BGLU13 PE=2 SV=2	G	Carbohydrate transport and metabolism	hypothetical protein OsI_16289 [Oryza sativa Indica Group]
	Gene name	Gene ID	MXXZ-C1_Count	MXXZ-C2_Count	MXXZ-C3_Count	MXXZ-T1_Count	MXXZ-T2_Count	MXXZ-T3_Count	MXXZ-C1_FPKM	MXXZ-C2_FPKM	MXXZ-C3_FPKM	MXXZ-T1_FPKM	MXXZ-T2_FPKM	MXXZ-T3_FPKM	FDR	log2FC	regulated	COG_class	COG_class_annotation	GO_annotation	KEGG_annotation	KEGG_pathway_annotation	KOG_class	KOG_class_annotation	Pfam_annotation	Swiss-Prot_annotation	eggNOG_class	eggNOG_class_annotation	NR_annotation
MXXZ-T vs. MXXZ-C	β-GC	BGIOSGA009966	408	520	433	3487	2884	2891	7.70358	8.30645	7.86515	59.449	52.3822	51.512	1.85394e-43	2.50528	up	[G]	Carbohydrate transport and metabolism	Molecular Function: glucan exo-1,3-beta-glucosidase activity (GO:0004338);; Molecular Function: beta-galactosidase activity (GO:0004565);; Molecular Function: beta-mannosidase activity (GO:0004567);; Biological Process: carbohydrate metabolic process (GO:0005975);; Molecular Function: beta-D-fucosidase activity (GO:0033907);; Molecular Function: beta-L-arabinosidase activity (GO:0047701);; Molecu…	K05350|0.0e+00|dosa:Os03t0703100-01|K05350 beta-glucosidase [EC:3.2.1.21] | (RefSeq) Os03g0703100; Similar to Beta-glucosidase.	Cyanoamino acid metabolism (ko00460);; Starch and sucrose metabolism (ko00500);; Phenylpropanoid biosynthesis (ko00940)	[G]	Carbohydrate transport and metabolism	Glycosyl hydrolase family 1	Beta-glucosidase 8 OS=Oryza sativa subsp. japonica OX=39947 GN=BGLU8 PE=1 SV=1	G	Carbohydrate transport and metabolism	hypothetical protein OsI_13187 [Oryza sativa Indica Group]
		BGIOSGA014893	36	59	47	2183	274	187	0.74631	1.03569	0.948862	41.4499	5.53182	3.70603	0.000680154	2.91703	up	[G]	Carbohydrate transport and metabolism	Molecular Function: hydrolase activity, hydrolyzing O-glycosyl compounds (GO:0004553);; Biological Process: carbohydrate metabolic process (GO:0005975);;	K01188|3.7e-309|osa:4336145|K01188 beta-glucosidase [EC:3.2.1.21] | (RefSeq) beta-glucosidase 12 isoform X1	Cyanoamino acid metabolism (ko00460);; Starch and sucrose metabolism (ko00500);; Phenylpropanoid biosynthesis (ko00940)	[G]	Carbohydrate transport and metabolism	Glycosyl hydrolase family 1	Beta-glucosidase 12 OS=Oryza sativa subsp. indica OX=39946 GN=BGLU12 PE=3 SV=1	G	Carbohydrate transport and metabolism	RecName: Full=Beta-glucosidase 12; Flags: Precursor [Oryza sativa Indica Group]
		BGIOSGA014895	12	14	25	147	60	39	0.330573	0.317591	0.68433	3.79492	1.64982	1.05419	0.00699491	1.76791	up	[G]	Carbohydrate transport and metabolism	Molecular Function: hydrolase activity, hydrolyzing O-glycosyl compounds (GO:0004553);; Biological Process: carbohydrate metabolic process (GO:0005975);;	K01188|2.5e-217|osa:9268348|K01188 beta-glucosidase [EC:3.2.1.21] | (RefSeq) beta-glucosidase 11	Cyanoamino acid metabolism (ko00460);; Starch and sucrose metabolism (ko00500);; Phenylpropanoid biosynthesis (ko00940)	[G]	Carbohydrate transport and metabolism	Glycosyl hydrolase family 1	Beta-glucosidase 11 OS=Oryza sativa subsp. japonica OX=39947 GN=BGLU11 PE=3 SV=2	G	Carbohydrate transport and metabolism	hypothetical protein OsI_16286 [Oryza sativa Indica Group]
		BGIOSGA013562	1587	1526	1987	9619	4057	3491	27.2447	22.1495	32.8241	149.088	66.9747	56.5477	1.85067e-05	1.44446	up	[G]	Carbohydrate transport and metabolism	Molecular Function: hydrolase activity, hydrolyzing O-glycosyl compounds (GO:0004553);; Biological Process: carbohydrate metabolic process (GO:0005975);;	K05349|0.0e+00|dosa:Os03t0749300-01|K05349 beta-glucosidase [EC:3.2.1.21] | (RefSeq) Os03g0749300; Similar to Exoglucanase precursor.	Cyanoamino acid metabolism (ko00460);; Starch and sucrose metabolism (ko00500);; Phenylpropanoid biosynthesis (ko00940)	--	--	Glycosyl hydrolase family 3 N terminal domain	Beta-xylosidase/alpha-L-arabinofuranosidase 2 OS=Medicago sativa subsp. varia OX=36902 GN=Xyl2 PE=2 SV=1	G	Carbohydrate transport and metabolism	uncharacterized protein LOC4334114 [Oryza sativa Japonica Group]
		BGIOSGA029452	97	1046	864	36	120	101	1.55427	14.2731	13.4149	0.511528	1.85266	1.53432	0.0061347	-2.40164	down	[G]	Carbohydrate transport and metabolism	Molecular Function: hydrolase activity, hydrolyzing O-glycosyl compounds (GO:0004553);; Biological Process: carbohydrate metabolic process (GO:0005975);;	K01188|3.9e-290|osa:4347546|K01188 beta-glucosidase [EC:3.2.1.21] | (RefSeq) beta-glucosidase 32	Cyanoamino acid metabolism (ko00460);; Starch and sucrose metabolism (ko00500);; Phenylpropanoid biosynthesis (ko00940)	[G]	Carbohydrate transport and metabolism	Glycosyl hydrolase family 1	Beta-glucosidase 32 OS=Oryza sativa subsp. japonica OX=39947 GN=BGLU32 PE=2 SV=2	G	Carbohydrate transport and metabolism	hypothetical protein OsI_32015 [Oryza sativa Indica Group]
		BGIOSGA008343	641	728	1082	4656	2395	1445	13.0462	12.5224	21.174	85.5602	46.8795	27.744	0.000114051	1.47047	up	[G]	Carbohydrate transport and metabolism	Molecular Function: hydrolase activity, hydrolyzing O-glycosyl compounds (GO:0004553);; Biological Process: carbohydrate metabolic process (GO:0005975);; Molecular Function: carbohydrate binding (GO:0030246);;	K05350|7.5e-228|dosa:Os03t0703000-01|K05350 beta-glucosidase [EC:3.2.1.21] | (RefSeq) Os03g0703000; Similar to Beta-glucosidase.	Cyanoamino acid metabolism (ko00460);; Starch and sucrose metabolism (ko00500);; Phenylpropanoid biosynthesis (ko00940)	[G]	Carbohydrate transport and metabolism	Glycosyl hydrolase family 1	Beta-glucosidase 7 OS=Oryza sativa subsp. japonica OX=39947 GN=BGLU7 PE=1 SV=1	G	Carbohydrate transport and metabolism	hypothetical protein OsI_07481 [Oryza sativa Indica Group]
Trehalose 6-phosphate synthase (TPS)
	Gene name	Gene ID	JXZ-C1_Count	JXZ-C2_Count	JXZ-C3_Count	JXZ-T1_Count	JXZ-T2_Count	JXZ-T3_Count	JXZ-C1_FPKM	JXZ-C2_FPKM	JXZ-C3_FPKM	JXZ-T1_FPKM	JXZ-T2_FPKM	JXZ-T3_FPKM	FDR	log2FC	regulated	COG_class	COG_class_annotation	GO_annotation	KEGG_annotation	KEGG_pathway_annotation	KOG_class	KOG_class_annotation	Pfam_annotation	Swiss-Prot_annotation	eggNOG_class	eggNOG_class_annotation	NR_annotation
JXZ-T vs. JXZ-C	TPS	BGIOSGA028759	785	1861	2998	686	554	761	9.66731	22.4694	37.6125	8.24943	6.61391	9.36087	0.000290779	-1.54715	down	[G]	Carbohydrate transport and metabolism	Molecular Function: catalytic activity (GO:0003824);; Biological Process: trehalose biosynthetic process (GO:0005992);;	K16055|0.0e+00|dosa:Os08t0445700-01|K16055 trehalose 6-phosphate synthase/phosphatase [EC:2.4.1.15 3.1.3.12] | (RefSeq) Os08g0445700, TREHALOSE-6-PHOSPHATE_SYNTHASE_8, TPS8; HAD-superfamily hydrolase subfamily IIB protein.	Starch and sucrose metabolism (ko00500)	[G]	Carbohydrate transport and metabolism	Glycosyltransferase family 20	Probable alpha,alpha-trehalose-phosphate synthase [UDP-forming] 9 OS=Arabidopsis thaliana OX=3702 GN=TPS9 PE=2 SV=1	G	Carbohydrate transport and metabolism	trehalose-6-phosphate synthase 8 [Oryza sativa Indica Group]
		BGIOSGA020201	3218	2645	1620	5115	6160	6739	38.2131	30.7752	19.5813	59.29	70.9489	79.8905	3.40476e-05	1.13967	up	[G]	Carbohydrate transport and metabolism	Molecular Function: alpha,alpha-trehalose-phosphate synthase (UDP-forming) activity (GO:0003825);; Biological Process: trehalose biosynthetic process (GO:0005992);;	K16055|0.0e+00|osa:9266089|K16055 trehalose 6-phosphate synthase/phosphatase [EC:2.4.1.15 3.1.3.12] | (RefSeq) alpha,alpha-trehalose-phosphate synthase [UDP-forming] 1	Starch and sucrose metabolism (ko00500)	[G]	Carbohydrate transport and metabolism	Glycosyltransferase family 20	Alpha,alpha-trehalose-phosphate synthase [UDP-forming] 1 OS=Arabidopsis thaliana OX=3702 GN=TPS1 PE=1 SV=1	G	Carbohydrate transport and metabolism	trehalose-6-phosphate synthase 1 [Oryza sativa Indica Group]
	Gene name	Gene ID	MXXZ-C1_Count	MXXZ-C2_Count	MXXZ-C3_Count	MXXZ-T1_Count	MXXZ-T2_Count	MXXZ-T3_Count	MXXZ-C1_FPKM	MXXZ-C2_FPKM	MXXZ-C3_FPKM	MXXZ-T1_FPKM	MXXZ-T2_FPKM	MXXZ-T3_FPKM	FDR	log2FC	regulated	COG_class	COG_class_annotation	GO_annotation	KEGG_annotation	KEGG_pathway_annotation	KOG_class	KOG_class_annotation	Pfam_annotation	Swiss-Prot_annotation	eggNOG_class	eggNOG_class_annotation	NR_annotation
MXXZ-T vs. MXXZ-C	TPS	BGIOSGA028759	5869	2372	4159	645	882	1032	76.4473	26.1298	52.1297	7.57932	11.043	12.6754	2.21068e-13	-2.38155	down	[G]	Carbohydrate transport and metabolism	Molecular Function: catalytic activity (GO:0003824);; Biological Process: trehalose biosynthetic process (GO:0005992);;	K16055|0.0e+00|dosa:Os08t0445700-01|K16055 trehalose 6-phosphate synthase/phosphatase [EC:2.4.1.15 3.1.3.12] | (RefSeq) Os08g0445700, TREHALOSE-6-PHOSPHATE_SYNTHASE_8, TPS8; HAD-superfamily hydrolase subfamily IIB protein.	Starch and sucrose metabolism (ko00500)	[G]	Carbohydrate transport and metabolism	Glycosyltransferase family 20	Probable alpha,alpha-trehalose-phosphate synthase [UDP-forming] 9 OS=Arabidopsis thaliana OX=3702 GN=TPS9 PE=2 SV=1	G	Carbohydrate transport and metabolism	trehalose-6-phosphate synthase 8 [Oryza sativa Indica Group]
		BGIOSGA004392	2134	2509	1961	6106	4602	5014	27.8267	27.6808	24.6038	71.8999	57.7248	61.7098	1.20982e-07	1.00419	up	[G]	Carbohydrate transport and metabolism	Molecular Function: catalytic activity (GO:0003824);; Biological Process: trehalose biosynthetic process (GO:0005992);;	K16055|0.0e+00|osa:4324423|K16055 trehalose 6-phosphate synthase/phosphatase [EC:2.4.1.15 3.1.3.12] | (RefSeq) probable alpha,alpha-trehalose-phosphate synthase [UDP-forming] 7	Starch and sucrose metabolism (ko00500)	[G]	Carbohydrate transport and metabolism	Glycosyltransferase family 20	Probable alpha,alpha-trehalose-phosphate synthase [UDP-forming] 7 OS=Arabidopsis thaliana OX=3702 GN=TPS7 PE=1 SV=1	G	Carbohydrate transport and metabolism	hypothetical protein OsI_03616 [Oryza sativa Indica Group]
		BGIOSGA026976	151	66	175	450	484	471	1.87243	0.685028	2.08838	5.05051	5.79555	5.53164	1.29642e-05	1.5861	up	[G]	Carbohydrate transport and metabolism	Molecular Function: catalytic activity (GO:0003824);; Biological Process: trehalose biosynthetic process (GO:0005992);;	K16055|0.0e+00|dosa:Os08t0414700-01|K16055 trehalose 6-phosphate synthase/phosphatase [EC:2.4.1.15 3.1.3.12] | (RefSeq) Os08g0414700, TPS7; Similar to Trehalose-6-phosphate synthase (Fragment).	Starch and sucrose metabolism (ko00500)	[G]	Carbohydrate transport and metabolism	Glycosyltransferase family 20	Probable alpha,alpha-trehalose-phosphate synthase [UDP-forming] 10 OS=Arabidopsis thaliana OX=3702 GN=TPS10 PE=2 SV=1	G	Carbohydrate transport and metabolism	trehalose-6-phosphate synthase 7 [Oryza sativa Indica Group]
		BGIOSGA009181	14833	6424	10692	4518	4752	4907	187.986	68.8629	130.392	51.6894	57.9208	58.6762	6.89195e-07	-1.3403	down	[G]	Carbohydrate transport and metabolism	Molecular Function: catalytic activity (GO:0003824);; Biological Process: trehalose biosynthetic process (GO:0005992);;	K16055|0.0e+00|osa:4330971|K16055 trehalose 6-phosphate synthase/phosphatase [EC:2.4.1.15 3.1.3.12] | (RefSeq) probable alpha,alpha-trehalose-phosphate synthase [UDP-forming] 9	Starch and sucrose metabolism (ko00500)	[G]	Carbohydrate transport and metabolism	Glycosyltransferase family 20	Probable alpha,alpha-trehalose-phosphate synthase [UDP-forming] 11 OS=Arabidopsis thaliana OX=3702 GN=TPS11 PE=2 SV=1	G	Carbohydrate transport and metabolism	probable alpha,alpha-trehalose-phosphate synthase [UDP-forming] 9 [Oryza sativa Japonica Group]
		BGIOSGA020201	1893	1784	1635	14005	13042	13772	23.7645	18.9405	19.752	158.74	157.482	163.162	2.2689e-93	2.70544	up	[G]	Carbohydrate transport and metabolism	Molecular Function: alpha,alpha-trehalose-phosphate synthase (UDP-forming) activity (GO:0003825);; Biological Process: trehalose biosynthetic process (GO:0005992);;	K16055|0.0e+00|osa:9266089|K16055 trehalose 6-phosphate synthase/phosphatase [EC:2.4.1.15 3.1.3.12] | (RefSeq) alpha,alpha-trehalose-phosphate synthase [UDP-forming] 1	Starch and sucrose metabolism (ko00500)	[G]	Carbohydrate transport and metabolism	Glycosyltransferase family 20	Alpha,alpha-trehalose-phosphate synthase [UDP-forming] 1 OS=Arabidopsis thaliana OX=3702 GN=TPS1 PE=1 SV=1	G	Carbohydrate transport and metabolism	trehalose-6-phosphate synthase 1 [Oryza sativa Indica Group]
Trehalose 6-phosphate phosphatase (TPP)
	Gene name	Gene ID	JXZ-C1_Count	JXZ-C2_Count	JXZ-C3_Count	JXZ-T1_Count	JXZ-T2_Count	JXZ-T3_Count	JXZ-C1_FPKM	JXZ-C2_FPKM	JXZ-C3_FPKM	JXZ-T1_FPKM	JXZ-T2_FPKM	JXZ-T3_FPKM	FDR	log2FC	regulated	COG_class	COG_class_annotation	GO_annotation	KEGG_annotation	KEGG_pathway_annotation	KOG_class	KOG_class_annotation	Pfam_annotation	Swiss-Prot_annotation	eggNOG_class	eggNOG_class_annotation	NR_annotation
JXZ-T vs. JXZ-C	TPP	BGIOSGA031437	105	97	104	554	376	115	2.54721	2.30568	2.56193	13.1283	8.85546	2.77523	0.00240216	1.55461	up	[G]	Carbohydrate transport and metabolism	Molecular Function: trehalose-phosphatase activity (GO:0004805);; Biological Process: trehalose biosynthetic process (GO:0005992);; Cellular Component: integral component of membrane (GO:0016021);;	K01087|5.9e-220|dosa:Os10t0553300-01|K01087 trehalose 6-phosphate phosphatase [EC:3.1.3.12] | (RefSeq) Os10g0553300, TPP2, TREHALOSE-6-PHOSPHATE_PHOSHPHATASE_2; Similar to Trehalose-6-phosphate phosphatase.	Starch and sucrose metabolism (ko00500)	[G]	Carbohydrate transport and metabolism	Trehalose-phosphatase	Probable trehalose-phosphate phosphatase 2 OS=Oryza sativa subsp. japonica OX=39947 GN=TPP2 PE=1 SV=1	G	Carbohydrate transport and metabolism	hypothetical protein OsI_34594 [Oryza sativa Indica Group]
		BGIOSGA005762	1339	906	547	3782	3755	2862	19.1103	12.6659	7.95014	52.706	51.9984	40.7861	2.99099e-08	1.74341	up	--	--	Biological Process: urogenital system development (GO:0001655);; Biological Process: kidney development (GO:0001822);; Biological Process: liver development (GO:0001889);; Biological Process: tissue homeostasis (GO:0001894);; Biological Process: retina homeostasis (GO:0001895);; Biological Process: heart looping (GO:0001947);; Biological Process: morphogenesis of an epithelium (GO:0002009);; Biol…	K01087|2.6e-10|ccaj:109795950|K01087 trehalose 6-phosphate phosphatase [EC:3.1.3.12] | (RefSeq) trehalose-phosphate phosphatase A-like	Starch and sucrose metabolism (ko00500)	[Z]	Cytoskeleton	Tetratricopeptide repeat	Protein KINESIN LIGHT CHAIN-RELATED 2 OS=Arabidopsis thaliana OX=3702 GN=KLCR2 PE=1 SV=1	S	Function unknown	protein KINESIN LIGHT CHAIN-RELATED 2 [Oryza sativa Japonica Group]
		BGIOSGA026169	12	6	17	75	60	42	0.306379	0.140799	0.463263	2.0086	1.58548	1.15969	0.000843921	2.02979	up	[G]	Carbohydrate transport and metabolism	Molecular Function: trehalose-phosphatase activity (GO:0004805);; Biological Process: trehalose biosynthetic process (GO:0005992);;	K01087|4.9e-210|dosa:Os07t0624600-01|K01087 trehalose 6-phosphate phosphatase [EC:3.1.3.12] | (RefSeq) Os07g0624600, TREHALOSE-6-PHOSPHATE_PHOSHPHATASE_3, TPP3; Similar to Trehalose-6-phosphate phosphatase.	Starch and sucrose metabolism (ko00500)	[G]	Carbohydrate transport and metabolism	Trehalose-phosphatase	Probable trehalose-phosphate phosphatase 3 OS=Oryza sativa subsp. japonica OX=39947 GN=TPP3 PE=2 SV=1	G	Carbohydrate transport and metabolism	hypothetical protein OsI_26925 [Oryza sativa Indica Group]
		BGIOSGA005896	0	0	3	342	193	152	0	0	0.069114	9.12079	5.1029	4.13428	2.09169e-21	6.53639	up	[G]	Carbohydrate transport and metabolism	Molecular Function: trehalose-phosphatase activity (GO:0004805);; Biological Process: trehalose biosynthetic process (GO:0005992);;	K01087|1.9e-209|dosa:Os02t0661100-01|K01087 trehalose 6-phosphate phosphatase [EC:3.1.3.12] | (RefSeq) Os02g0661100, TREHALOSE-6-PHOSPHATE_PHOSHPHATASE_1, TPP1; Similar to Trehalose-6-phosphate phosphatase.	Starch and sucrose metabolism (ko00500)	[G]	Carbohydrate transport and metabolism	Trehalose-phosphatase	Probable trehalose-phosphate phosphatase 1 OS=Oryza sativa subsp. japonica OX=39947 GN=TPP1 PE=1 SV=1	G	Carbohydrate transport and metabolism	probable trehalose-phosphate phosphatase 1 [Oryza sativa Japonica Group]
	Gene name	Gene ID	MXXZ-C1_Count	MXXZ-C2_Count	MXXZ-C3_Count	MXXZ-T1_Count	MXXZ-T2_Count	MXXZ-T3_Count	MXXZ-C1_FPKM	MXXZ-C2_FPKM	MXXZ-C3_FPKM	MXXZ-T1_FPKM	MXXZ-T2_FPKM	MXXZ-T3_FPKM	FDR	log2FC	regulated	COG_class	COG_class_annotation	GO_annotation	KEGG_annotation	KEGG_pathway_annotation	KOG_class	KOG_class_annotation	Pfam_annotation	Swiss-Prot_annotation	eggNOG_class	eggNOG_class_annotation	NR_annotation
MXXZ-T vs. MXXZ-C	TPP	BGIOSGA005762	741	627	728	4341	3636	3723	11.171	7.99535	10.5606	59.1496	52.7748	53.0234	8.24497e-83	2.24846	up	--	--	Biological Process: urogenital system development (GO:0001655);; Biological Process: kidney development (GO:0001822);; Biological Process: liver development (GO:0001889);; Biological Process: tissue homeostasis (GO:0001894);; Biological Process: retina homeostasis (GO:0001895);; Biological Process: heart looping (GO:0001947);; Biological Process: morphogenesis of an epithelium (GO:0002009);; Biol…	K01087|2.6e-10|ccaj:109795950|K01087 trehalose 6-phosphate phosphatase [EC:3.1.3.12] | (RefSeq) trehalose-phosphate phosphatase A-like	Starch and sucrose metabolism (ko00500)	[Z]	Cytoskeleton	Tetratricopeptide repeat	Protein KINESIN LIGHT CHAIN-RELATED 2 OS=Arabidopsis thaliana OX=3702 GN=KLCR2 PE=1 SV=1	S	Function unknown	protein KINESIN LIGHT CHAIN-RELATED 2 [Oryza sativa Japonica Group]
		BGIOSGA005896	0	20	5	858	597	569	0	0.47982	0.124544	22.3576	16.571	15.5018	5.36263e-05	3.75797	up	[G]	Carbohydrate transport and metabolism	Molecular Function: trehalose-phosphatase activity (GO:0004805);; Biological Process: trehalose biosynthetic process (GO:0005992);;	K01087|1.9e-209|dosa:Os02t0661100-01|K01087 trehalose 6-phosphate phosphatase [EC:3.1.3.12] | (RefSeq) Os02g0661100, TREHALOSE-6-PHOSPHATE_PHOSHPHATASE_1, TPP1; Similar to Trehalose-6-phosphate phosphatase.	Starch and sucrose metabolism (ko00500)	[G]	Carbohydrate transport and metabolism	Trehalose-phosphatase	Probable trehalose-phosphate phosphatase 1 OS=Oryza sativa subsp. japonica OX=39947 GN=TPP1 PE=1 SV=1	G	Carbohydrate transport and metabolism	probable trehalose-phosphate phosphatase 1 [Oryza sativa Japonica Group]
		BGIOSGA028653	697	568	410	147	231	139	20.1693	13.9004	11.4175	3.83238	6.41308	3.79696	1.10425e-08	-1.85772	down	[G]	Carbohydrate transport and metabolism	Molecular Function: trehalose-phosphatase activity (GO:0004805);; Biological Process: trehalose biosynthetic process (GO:0005992);;	K01087|1.9e-209|dosa:Os08t0409100-01|K01087 trehalose 6-phosphate phosphatase [EC:3.1.3.12] | (RefSeq) Os08g0409100, TREHALOSE-6-PHOSPHATE_PHOSHPHATASE_6, TPP6; Trehalose-6-phosphate phosphatase.	Starch and sucrose metabolism (ko00500)	[G]	Carbohydrate transport and metabolism	Trehalose-phosphatase	Probable trehalose-phosphate phosphatase 6 OS=Oryza sativa subsp. japonica OX=39947 GN=TPP6 PE=2 SV=1	G	Carbohydrate transport and metabolism	hypothetical protein OsI_29208 [Oryza sativa Indica Group]
"JXZ-C", "JXZ-T", "MXXZ-C" and "MXXZ-T" indicate the control (C) and PHS-induced (T) samples of the JXZ and MXXZ varieties, respectively; "1", "2" and "3" indicate three biological replicates.
