# Supplementary material for: Comparative transcriptomic analysis provides insights into the molecular basis underlying pre-harvest sprouting in rice
Source: BMC Genomics. 2022 Nov 24;23:771. doi: 10.1186/s12864-022-08998-4 (PMC9701047; doi:10.1186/s12864-022-08998-4)
Supplement: Supplementary file 13 — Additional file 13: Table S12. The list of representative DEGs related to phenylpropanoid biosynthesis. [file 12864_2022_8998_MOESM13_ESM.xls]

## Sheet: Sheet1
Table S12 The list of reprentative DEGs related to phenylpropanoid biosynthesis
Phenylalanine ammonia-lyase（PAL）
	Gene name	Gene ID	JXZ-C1_Count	JXZ-C2_Count	JXZ-C3_Count	JXZ-T1_Count	JXZ-T2_Count	JXZ-T3_Count	JXZ-C1_FPKM	JXZ-C2_FPKM	JXZ-C3_FPKM	JXZ-T1_FPKM	JXZ-T2_FPKM	JXZ-T3_FPKM	FDR	log2FC	regulated	COG_class	COG_class_annotation	GO_annotation	KEGG_annotation	KEGG_pathway_annotation	KOG_class	KOG_class_annotation	Pfam_annotation	Swiss-Prot_annotation	eggNOG_class	eggNOG_class_annotation	NR_annotation
JXZ-T vs. JXZ-C	PAL	BGIOSGA014703	693	903	1030	221	409	174	9.84896	12.5673	14.9087	3.06425	5.63722	2.46137	1.80955e-07	-1.78503	down	[E]	Amino acid transport and metabolism	Cellular Component: cytoplasm (GO:0005737);; Biological Process: L-phenylalanine catabolic process (GO:0006559);; Biological Process: cinnamic acid biosynthetic process (GO:0009800);; Molecular Function: phenylalanine ammonia-lyase activity (GO:0045548);;	K10775|0.0e+00|dosa:Os04t0518400-01|K10775 phenylalanine ammonia-lyase [EC:4.3.1.24] | (RefSeq) Os04g0518400; Similar to Phenylalanine ammonia-lyase (Fragment).	Phenylalanine metabolism (ko00360);; Phenylpropanoid biosynthesis (ko00940)	[Q]	Secondary metabolites biosynthesis, transport and catabolism	Aromatic amino acid lyase	Phenylalanine ammonia-lyase OS=Triticum aestivum OX=4565 GN=PAL PE=3 SV=1	E	Amino acid transport and metabolism	phenylalanine ammonia-lyase [Oryza sativa Japonica Group]
		BGIOSGA005999	21	31	113	1170	652	292	0.285155	0.422518	1.62804	16.25	8.99531	4.14794	9.49612e-08	3.23603	up	[E]	Amino acid transport and metabolism	Cellular Component: cytoplasm (GO:0005737);; Biological Process: L-phenylalanine catabolic process (GO:0006559);; Biological Process: cinnamic acid biosynthetic process (GO:0009800);; Molecular Function: phenylalanine ammonia-lyase activity (GO:0045548);;	K10775|0.0e+00|osa:4330037|K10775 phenylalanine ammonia-lyase [EC:4.3.1.24] | (RefSeq) phenylalanine ammonia-lyase	Phenylalanine metabolism (ko00360);; Phenylpropanoid biosynthesis (ko00940)	[Q]	Secondary metabolites biosynthesis, transport and catabolism	Aromatic amino acid lyase	Phenylalanine ammonia-lyase OS=Oryza sativa subsp. indica OX=39946 GN=ZB8 PE=3 SV=1	E	Amino acid transport and metabolism	hypothetical protein OsI_08145 [Oryza sativa Indica Group]
		BGIOSGA018017	36	38	22	1317	614	343	0.506292	0.523054	0.30982	18.2144	8.43071	4.84445	2.38561e-19	4.21639	up	[E]	Amino acid transport and metabolism	Cellular Component: cytoplasm (GO:0005737);; Biological Process: L-phenylalanine catabolic process (GO:0006559);; Biological Process: cinnamic acid biosynthetic process (GO:0009800);; Molecular Function: phenylalanine ammonia-lyase activity (GO:0045548);;	K10775|0.0e+00|dosa:Os05t0427400-00|K10775 phenylalanine ammonia-lyase [EC:4.3.1.24] | (RefSeq) Os05g0427400; Similar to Phenylalanine ammonia-lyase.	Phenylalanine metabolism (ko00360);; Phenylpropanoid biosynthesis (ko00940)	[Q]	Secondary metabolites biosynthesis, transport and catabolism	Aromatic amino acid lyase	Phenylalanine ammonia-lyase OS=Oryza sativa subsp. indica OX=39946 GN=ZB8 PE=3 SV=1	E	Amino acid transport and metabolism	phenylalanine ammonia-lyase [Oryza sativa Japonica Group]
		BGIOSGA005998	55	107	129	2199	830	590	0.781945	1.47981	1.86635	30.5495	11.4573	8.37539	5.21166e-12	3.32699	up	[E]	Amino acid transport and metabolism	Cellular Component: cytoplasm (GO:0005737);; Biological Process: L-phenylalanine catabolic process (GO:0006559);; Biological Process: cinnamic acid biosynthetic process (GO:0009800);; Molecular Function: phenylalanine ammonia-lyase activity (GO:0045548);;	K10775|0.0e+00|dosa:Os02t0627100-01|K10775 phenylalanine ammonia-lyase [EC:4.3.1.24] | (RefSeq) Os02g0627100, PAL1, PHENYLALANINE_AMMONIA-LYASE_1; Similar to Phenylalanine ammonia-lyase (EC 4.3.1.5).	Phenylalanine metabolism (ko00360);; Phenylpropanoid biosynthesis (ko00940)	[Q]	Secondary metabolites biosynthesis, transport and catabolism	Aromatic amino acid lyase	Phenylalanine ammonia-lyase OS=Oryza sativa subsp. indica OX=39946 GN=ZB8 PE=3 SV=1	E	Amino acid transport and metabolism	RecName: Full=Phenylalanine ammonia-lyase [Oryza sativa Indica Group]
		BGIOSGA006001	1914	1857	866	17568	12328	9688	66.3849	63.1236	30.5765	594.928	414.839	335.557	2.96086e-19	2.91018	up	--	--	Molecular Function: catalytic activity (GO:0003824);;	K13064|2.3e-109|dosa:Os02t0626100-01|K13064 phenylalanine/tyrosine ammonia-lyase [EC:4.3.1.25] | (RefSeq) Os02g0626100, PAL1, PHENYLALANINE_AMMONIA-LYASE_1; Similar to Phenylalanine ammonia-lyase.	Phenylalanine metabolism (ko00360);; Phenylpropanoid biosynthesis (ko00940)	[Q]	Secondary metabolites biosynthesis, transport and catabolism	Aromatic amino acid lyase	Phenylalanine ammonia-lyase OS=Oryza sativa subsp. japonica OX=39947 GN=PAL PE=1 SV=2	O	Posttranslational modification, protein turnover, chaperones	hypothetical protein OsI_08143 [Oryza sativa Indica Group]
	Gene name	Gene ID	MXXZ-C1_Count	MXXZ-C2_Count	MXXZ-C3_Count	MXXZ-T1_Count	MXXZ-T2_Count	MXXZ-T3_Count	MXXZ-C1_FPKM	MXXZ-C2_FPKM	MXXZ-C3_FPKM	MXXZ-T1_FPKM	MXXZ-T2_FPKM	MXXZ-T3_FPKM	FDR	log2FC	regulated	COG_class	COG_class_annotation	GO_annotation	KEGG_annotation	KEGG_pathway_annotation	KOG_class	KOG_class_annotation	Pfam_annotation	Swiss-Prot_annotation	eggNOG_class	eggNOG_class_annotation	NR_annotation
MXXZ-T vs. MXXZ-C	PAL	BGIOSGA014703	1491	1035	1328	279	147	130	22.4113	13.1481	19.197	3.774	2.11108	1.84242	1.54463e-27	-2.96659	down	[E]	Amino acid transport and metabolism	Cellular Component: cytoplasm (GO:0005737);; Biological Process: L-phenylalanine catabolic process (GO:0006559);; Biological Process: cinnamic acid biosynthetic process (GO:0009800);; Molecular Function: phenylalanine ammonia-lyase activity (GO:0045548);;	K10775|0.0e+00|dosa:Os04t0518400-01|K10775 phenylalanine ammonia-lyase [EC:4.3.1.24] | (RefSeq) Os04g0518400; Similar to Phenylalanine ammonia-lyase (Fragment).	Phenylalanine metabolism (ko00360);; Phenylpropanoid biosynthesis (ko00940)	[Q]	Secondary metabolites biosynthesis, transport and catabolism	Aromatic amino acid lyase	Phenylalanine ammonia-lyase OS=Triticum aestivum OX=4565 GN=PAL PE=3 SV=1	E	Amino acid transport and metabolism	phenylalanine ammonia-lyase [Oryza sativa Japonica Group]
		BGIOSGA005999	16	50	52	925	59	122	0.236623	0.625443	0.746412	12.566	0.843194	1.72001	0.00239774	2.36594	up	[E]	Amino acid transport and metabolism	Cellular Component: cytoplasm (GO:0005737);; Biological Process: L-phenylalanine catabolic process (GO:0006559);; Biological Process: cinnamic acid biosynthetic process (GO:0009800);; Molecular Function: phenylalanine ammonia-lyase activity (GO:0045548);;	K10775|0.0e+00|osa:4330037|K10775 phenylalanine ammonia-lyase [EC:4.3.1.24] | (RefSeq) phenylalanine ammonia-lyase	Phenylalanine metabolism (ko00360);; Phenylpropanoid biosynthesis (ko00940)	[Q]	Secondary metabolites biosynthesis, transport and catabolism	Aromatic amino acid lyase	Phenylalanine ammonia-lyase OS=Oryza sativa subsp. indica OX=39946 GN=ZB8 PE=3 SV=1	E	Amino acid transport and metabolism	hypothetical protein OsI_08145 [Oryza sativa Indica Group]
Cinnamate 4-hydroxylase（C4H）
	Gene name	Gene ID	JXZ-C1_Count	JXZ-C2_Count	JXZ-C3_Count	JXZ-T1_Count	JXZ-T2_Count	JXZ-T3_Count	JXZ-C1_FPKM	JXZ-C2_FPKM	JXZ-C3_FPKM	JXZ-T1_FPKM	JXZ-T2_FPKM	JXZ-T3_FPKM	FDR	log2FC	regulated	COG_class	COG_class_annotation	GO_annotation	KEGG_annotation	KEGG_pathway_annotation	KOG_class	KOG_class_annotation	Pfam_annotation	Swiss-Prot_annotation	eggNOG_class	eggNOG_class_annotation	NR_annotation
JXZ-T vs. JXZ-C	PAL	BGIOSGA008177	61	88	89	707	660	787	1.76511	2.51686	2.62986	20.1419	18.6937	22.9309	3.96703e-35	3.02402	up	--	--	Molecular Function: iron ion binding (GO:0005506);; Molecular Function: oxidoreductase activity, acting on paired donors, with incorporation or reduction of molecular oxygen (GO:0016705);; Molecular Function: heme binding (GO:0020037);;	K00487|3.5e-173|dosa:Os02t0467600-01|K00487 trans-cinnamate 4-monooxygenase [EC:1.14.14.91] | (RefSeq) Os02g0467600; Similar to Cinnamate 4-hydroxylase CYP73.	Ubiquinone and other terpenoid-quinone biosynthesis (ko00130);; Phenylpropanoid biosynthesis (ko00940);; Flavonoid biosynthesis (ko00941);; Stilbenoid, diarylheptanoid and gingerol biosynthesis (ko00945)	[Q]	Secondary metabolites biosynthesis, transport and catabolism	Cytochrome P450	Cytochrome P450 CYP73A100 OS=Panax ginseng OX=4054 PE=2 SV=1	Q	Secondary metabolites biosynthesis, transport and catabolism	hypothetical protein OsI_07154 [Oryza sativa Indica Group]
	Gene name	Gene ID	MXXZ-C1_Count	MXXZ-C2_Count	MXXZ-C3_Count	MXXZ-T1_Count	MXXZ-T2_Count	MXXZ-T3_Count	MXXZ-C1_FPKM	MXXZ-C2_FPKM	MXXZ-C3_FPKM	MXXZ-T1_FPKM	MXXZ-T2_FPKM	MXXZ-T3_FPKM	FDR	log2FC	regulated	COG_class	COG_class_annotation	GO_annotation	KEGG_annotation	KEGG_pathway_annotation	KOG_class	KOG_class_annotation	Pfam_annotation	Swiss-Prot_annotation	eggNOG_class	eggNOG_class_annotation	NR_annotation
MXXZ-T vs. MXXZ-C	PAL	BGIOSGA008177	60	216	199	1582	959	1406	1.83636	5.61816	5.88775	44.0851	28.4852	40.9536	2.2042e-09	2.6433	up	--	--	Molecular Function: iron ion binding (GO:0005506);; Molecular Function: oxidoreductase activity, acting on paired donors, with incorporation or reduction of molecular oxygen (GO:0016705);; Molecular Function: heme binding (GO:0020037);;	K00487|3.5e-173|dosa:Os02t0467600-01|K00487 trans-cinnamate 4-monooxygenase [EC:1.14.14.91] | (RefSeq) Os02g0467600; Similar to Cinnamate 4-hydroxylase CYP73.	Ubiquinone and other terpenoid-quinone biosynthesis (ko00130);; Phenylpropanoid biosynthesis (ko00940);; Flavonoid biosynthesis (ko00941);; Stilbenoid, diarylheptanoid and gingerol biosynthesis (ko00945)	[Q]	Secondary metabolites biosynthesis, transport and catabolism	Cytochrome P450	Cytochrome P450 CYP73A100 OS=Panax ginseng OX=4054 PE=2 SV=1	Q	Secondary metabolites biosynthesis, transport and catabolism	hypothetical protein OsI_07154 [Oryza sativa Indica Group]
4-Coumarate:CoA ligase（4CL）
	Gene name	Gene ID	JXZ-C1_Count	JXZ-C2_Count	JXZ-C3_Count	JXZ-T1_Count	JXZ-T2_Count	JXZ-T3_Count	JXZ-C1_FPKM	JXZ-C2_FPKM	JXZ-C3_FPKM	JXZ-T1_FPKM	JXZ-T2_FPKM	JXZ-T3_FPKM	FDR	log2FC	regulated	COG_class	COG_class_annotation	GO_annotation	KEGG_annotation	KEGG_pathway_annotation	KOG_class	KOG_class_annotation	Pfam_annotation	Swiss-Prot_annotation	eggNOG_class	eggNOG_class_annotation	NR_annotation
JXZ-T vs. JXZ-C	4CL	BGIOSGA028277	6	4	0	181	64	43	0.10421	0.067003	0	3.18199	1.12032	0.77428	3.65004e-07	3.96218	up	[IQ]	Lipid transport and metabolism;; Secondary metabolites biosynthesis, transport and catabolism	Molecular Function: catalytic activity (GO:0003824);;	K01904|2.6e-312|dosa:Os08t0245200-01|K01904 4-coumarate--CoA ligase [EC:6.2.1.12] | (RefSeq) Os08g0245200; Similar to 4-coumarate--CoA ligase 1 (EC 6.2.1.12) (4CL 1) (4-coumaroyl-CoA synthase 1).	Ubiquinone and other terpenoid-quinone biosynthesis (ko00130);; Phenylpropanoid biosynthesis (ko00940)	[I]	Lipid transport and metabolism	AMP-binding enzyme	Probable 4-coumarate--CoA ligase 1 OS=Oryza sativa subsp. japonica OX=39947 GN=4CL1 PE=2 SV=2	IQ	Lipid transport and metabolism;; Secondary metabolites biosynthesis, transport and catabolism	hypothetical protein OsI_28410 [Oryza sativa Indica Group]
		BGIOSGA025518	13	9	16	233	320	80	0.227597	0.155522	0.292902	4.17742	5.68967	1.46647	6.23669e-11	3.63452	up	[IQ]	Lipid transport and metabolism;; Secondary metabolites biosynthesis, transport and catabolism	Molecular Function: catalytic activity (GO:0003824);;	K01904|1.1e-229|obr:102706994|K01904 4-coumarate--CoA ligase [EC:6.2.1.12] | (RefSeq) 4-coumarate--CoA ligase-like 7	Ubiquinone and other terpenoid-quinone biosynthesis (ko00130);; Phenylpropanoid biosynthesis (ko00940)	[I]	Lipid transport and metabolism	AMP-binding enzyme	4-coumarate--CoA ligase-like 7 OS=Oryza sativa subsp. japonica OX=39947 GN=4CLL7 PE=2 SV=1	IQ	Lipid transport and metabolism;; Secondary metabolites biosynthesis, transport and catabolism	hypothetical protein OsI_25635 [Oryza sativa Indica Group]
		BGIOSGA020757	990	1141	1045	2955	2671	2234	18.0541	20.3931	19.4061	52.631	47.2641	40.6975	8.70868e-13	1.18511	up	[IQ]	Lipid transport and metabolism;; Secondary metabolites biosynthesis, transport and catabolism	Molecular Function: catalytic activity (GO:0003824);;	K01904|0.0e+00|dosa:Os06t0656500-01|K01904 4-coumarate--CoA ligase [EC:6.2.1.12] | (RefSeq) Os06g0656500; Similar to 4-coumarate--CoA ligase 1 (EC 6.2.1.12) (4CL 1) (4-coumaroyl-CoA synthase 1) (Clone 4CL14) (Fragment).	Ubiquinone and other terpenoid-quinone biosynthesis (ko00130);; Phenylpropanoid biosynthesis (ko00940)	[I]	Lipid transport and metabolism	AMP-binding enzyme	Probable 4-coumarate--CoA ligase 4 OS=Oryza sativa subsp. japonica OX=39947 GN=4CL4 PE=2 SV=1	IQ	Lipid transport and metabolism;; Secondary metabolites biosynthesis, transport and catabolism	hypothetical protein OsI_23962 [Oryza sativa Indica Group]
		BGIOSGA005795	31	18	18	365	361	159	0.547444	0.303865	0.320974	6.34124	6.232	2.82096	9.40562e-15	3.43389	up	[IQ]	Lipid transport and metabolism;; Secondary metabolites biosynthesis, transport and catabolism	Biological Process: pollen exine formation (GO:0010584);; Molecular Function: 4-coumarate-CoA ligase activity (GO:0016207);;	K01904|0.0e+00|dosa:Os02t0697400-01|K01904 4-coumarate--CoA ligase [EC:6.2.1.12] | (RefSeq) Os02g0697400; Similar to 4-coumarate--CoA ligase 1 (EC 6.2.1.12) (4CL 1) (4-coumaroyl-CoA synthase 1) (Clone 4CL14) (Fragment).	Ubiquinone and other terpenoid-quinone biosynthesis (ko00130);; Phenylpropanoid biosynthesis (ko00940)	[I]	Lipid transport and metabolism	AMP-binding enzyme	Probable 4-coumarate--CoA ligase 2 OS=Oryza sativa subsp. japonica OX=39947 GN=4CL2 PE=2 SV=2	IQ	Lipid transport and metabolism;; Secondary metabolites biosynthesis, transport and catabolism	hypothetical protein OsI_08569 [Oryza sativa Indica Group]
		BGIOSGA026897	195	161	135	1520	983	1160	3.65842	2.96946	2.57152	27.9286	17.9326	21.794	4.63793e-27	2.74579	up	[IQ]	Lipid transport and metabolism;; Secondary metabolites biosynthesis, transport and catabolism	Molecular Function: catalytic activity (GO:0003824);;	K01904|2.6e-300|dosa:Os08t0448000-01|K01904 4-coumarate--CoA ligase [EC:6.2.1.12] | (RefSeq) Os08g0448000; Similar to 4-coumarate--CoA ligase 1 (EC 6.2.1.12) (4CL 1) (4-coumaroyl-CoA synthase 1) (Clone 4CL14) (Fragment).	Ubiquinone and other terpenoid-quinone biosynthesis (ko00130);; Phenylpropanoid biosynthesis (ko00940)	[I]	Lipid transport and metabolism	AMP-binding enzyme	Probable 4-coumarate--CoA ligase 5 OS=Oryza sativa subsp. japonica OX=39947 GN=4CL5 PE=2 SV=1	IQ	Lipid transport and metabolism;; Secondary metabolites biosynthesis, transport and catabolism	hypothetical protein OsI_29419 [Oryza sativa Indica Group]
		BGIOSGA007656	1349	1156	965	3918	2249	1954	35.6979	29.9841	25.9948	101.238	57.7394	51.6223	0.000294912	1.09074	up	[IQ]	Lipid transport and metabolism;; Secondary metabolites biosynthesis, transport and catabolism	Molecular Function: catalytic activity (GO:0003824);;	K01904|6.5e-189|dosa:Os02t0177600-01|K01904 4-coumarate--CoA ligase [EC:6.2.1.12] | (RefSeq) Os02g0177600; Similar to 4-coumarate--CoA ligase 1 (EC 6.2.1.12) (4CL 1) (4-coumaroyl-CoA synthase 1) (Clone 4CL14) (Fragment).	Ubiquinone and other terpenoid-quinone biosynthesis (ko00130);; Phenylpropanoid biosynthesis (ko00940)	[I]	Lipid transport and metabolism	AMP-binding enzyme	Probable 4-coumarate--CoA ligase 3 OS=Oryza sativa subsp. japonica OX=39947 GN=4CL3 PE=2 SV=1	IQ	Lipid transport and metabolism;; Secondary metabolites biosynthesis, transport and catabolism	hypothetical protein OsI_06077 [Oryza sativa Indica Group]
	Gene name	Gene ID	MXXZ-C1_Count	MXXZ-C2_Count	MXXZ-C3_Count	MXXZ-T1_Count	MXXZ-T2_Count	MXXZ-T3_Count	MXXZ-C1_FPKM	MXXZ-C2_FPKM	MXXZ-C3_FPKM	MXXZ-T1_FPKM	MXXZ-T2_FPKM	MXXZ-T3_FPKM	FDR	log2FC	regulated	COG_class	COG_class_annotation	GO_annotation	KEGG_annotation	KEGG_pathway_annotation	KOG_class	KOG_class_annotation	Pfam_annotation	Swiss-Prot_annotation	eggNOG_class	eggNOG_class_annotation	NR_annotation
MXXZ-T vs. MXXZ-C	4CL	BGIOSGA026897	164	300	221	988	627	837	3.25168	5.0348	4.22181	17.7421	11.9865	15.7104	1.92073e-06	1.54668	up	[IQ]	Lipid transport and metabolism;; Secondary metabolites biosynthesis, transport and catabolism	Molecular Function: catalytic activity (GO:0003824);;	K01904|2.6e-300|dosa:Os08t0448000-01|K01904 4-coumarate--CoA ligase [EC:6.2.1.12] | (RefSeq) Os08g0448000; Similar to 4-coumarate--CoA ligase 1 (EC 6.2.1.12) (4CL 1) (4-coumaroyl-CoA synthase 1) (Clone 4CL14) (Fragment).	Ubiquinone and other terpenoid-quinone biosynthesis (ko00130);; Phenylpropanoid biosynthesis (ko00940)	[I]	Lipid transport and metabolism	AMP-binding enzyme	Probable 4-coumarate--CoA ligase 5 OS=Oryza sativa subsp. japonica OX=39947 GN=4CL5 PE=2 SV=1	IQ	Lipid transport and metabolism;; Secondary metabolites biosynthesis, transport and catabolism	hypothetical protein OsI_29419 [Oryza sativa Indica Group]
Cinnamoyl-CoA reductase（CCR）
	Gene name	Gene ID	JXZ-C1_Count	JXZ-C2_Count	JXZ-C3_Count	JXZ-T1_Count	JXZ-T2_Count	JXZ-T3_Count	JXZ-C1_FPKM	JXZ-C2_FPKM	JXZ-C3_FPKM	JXZ-T1_FPKM	JXZ-T2_FPKM	JXZ-T3_FPKM	FDR	log2FC	regulated	COG_class	COG_class_annotation	GO_annotation	KEGG_annotation	KEGG_pathway_annotation	KOG_class	KOG_class_annotation	Pfam_annotation	Swiss-Prot_annotation	eggNOG_class	eggNOG_class_annotation	NR_annotation
JXZ-T vs. JXZ-C	CCR	BGIOSGA007669	103	154	254	438	503	362	3.97856	5.87099	10.0691	16.6375	18.9833	14.0575	0.00164463	1.19144	up	[M]	Cell wall/membrane/envelope biogenesis	Molecular Function: catalytic activity (GO:0003824);;	K09753|2.3e-145|dosa:Os02t0180700-01|K09753 cinnamoyl-CoA reductase [EC:1.2.1.44] | (RefSeq) Os02g0180700; Similar to Cinnamoyl-CoA reductase (EC 1.2.1.44).	Phenylpropanoid biosynthesis (ko00940)	[V]	Defense mechanisms	NAD dependent epimerase/dehydratase family	Cinnamoyl-CoA reductase 1 OS=Arabidopsis thaliana OX=3702 GN=CCR1 PE=1 SV=1	M	Cell wall/membrane/envelope biogenesis	hypothetical protein OsI_06103 [Oryza sativa Indica Group]
		BGIOSGA029530	212	166	133	572	504	315	6.23665	4.79429	3.99978	16.4869	14.4291	9.27603	6.02156e-05	1.29706	up	[M]	Cell wall/membrane/envelope biogenesis	Molecular Function: catalytic activity (GO:0003824);;	K09753|9.9e-64|cqi:110684970|K09753 cinnamoyl-CoA reductase [EC:1.2.1.44] | (RefSeq) cinnamoyl-CoA reductase 1-like	Phenylpropanoid biosynthesis (ko00940)	[V]	Defense mechanisms	NAD dependent epimerase/dehydratase family	Cinnamoyl-CoA reductase 1 OS=Oryza sativa subsp. japonica OX=39947 GN=CCR1 PE=1 SV=1	M	Cell wall/membrane/envelope biogenesis	hypothetical protein OsI_31867 [Oryza sativa Indica Group]
		BGIOSGA005389	8	47	37	675	694	2359	0.28606	1.63958	1.3551	23.8198	24.3199	85.1647	2.86474e-08	4.38116	up	[M]	Cell wall/membrane/envelope biogenesis	Cellular Component: cytoplasm (GO:0005737);; Biological Process: lignin biosynthetic process (GO:0009809);; Molecular Function: cinnamoyl-CoA reductase activity (GO:0016621);;	K09753|1.5e-150|dosa:Os02t0808800-01|K09753 cinnamoyl-CoA reductase [EC:1.2.1.44] | (RefSeq) Os02g0808800; Similar to Cinnamoyl-CoA reductase (EC 1.2.1.44).	Phenylpropanoid biosynthesis (ko00940)	[V]	Defense mechanisms	NAD dependent epimerase/dehydratase family	Cinnamoyl-CoA reductase 1 OS=Oryza sativa subsp. japonica OX=39947 GN=CCR1 PE=1 SV=1	M	Cell wall/membrane/envelope biogenesis	hypothetical protein OsI_09371 [Oryza sativa Indica Group]
		BGIOSGA009259	12	61	91	1210	1808	6285	0.34951	1.78118	2.76973	35.5133	52.7196	188.695	4.99557e-08	4.5959	up	[M]	Cell wall/membrane/envelope biogenesis	Molecular Function: catalytic activity (GO:0003824);;	K09753|1.1e-192|dosa:Os02t0811400-00|K09753 cinnamoyl-CoA reductase [EC:1.2.1.44] | (RefSeq) Os02g0811400; Similar to Cinnamoyl CoA reductase.	Phenylpropanoid biosynthesis (ko00940)	[V]	Defense mechanisms	NAD dependent epimerase/dehydratase family	Cinnamoyl-CoA reductase 1 OS=Oryza sativa subsp. japonica OX=39947 GN=CCR1 PE=1 SV=1	M	Cell wall/membrane/envelope biogenesis	hypothetical protein OsI_09391 [Oryza sativa Indica Group]
		BGIOSGA027541	1274	1125	908	317	347	564	37.5146	32.4677	27.2198	9.10251	9.90616	16.5877	2.89667e-07	-1.50584	down	[M]	Cell wall/membrane/envelope biogenesis	Molecular Function: catalytic activity (GO:0003824);;	K09753|3.5e-61|dzi:111281115|K09753 cinnamoyl-CoA reductase [EC:1.2.1.44] | (RefSeq) cinnamoyl-CoA reductase 1-like isoform X1	Phenylpropanoid biosynthesis (ko00940)	[V]	Defense mechanisms	NAD dependent epimerase/dehydratase family	Cinnamoyl-CoA reductase 1 OS=Arabidopsis thaliana OX=3702 GN=CCR1 PE=1 SV=1	M	Cell wall/membrane/envelope biogenesis	hypothetical protein OsI_28059 [Oryza sativa Indica Group]
		BGIOSGA009261	2	0	0	203	771	862	0.054379	0	0	5.84872	22.0864	25.4255	1.37522e-28	7.91478	up	[M]	Cell wall/membrane/envelope biogenesis	Molecular Function: catalytic activity (GO:0003824);;	K09753|3.5e-186|dosa:Os02t0811800-01|K09753 cinnamoyl-CoA reductase [EC:1.2.1.44] | (RefSeq) Os02g0811800; Similar to Cinnamoyl-CoA reductase (EC 1.2.1.44).	Phenylpropanoid biosynthesis (ko00940)	[V]	Defense mechanisms	NAD dependent epimerase/dehydratase family	Cinnamoyl-CoA reductase 1 OS=Oryza sativa subsp. japonica OX=39947 GN=CCR1 PE=1 SV=1	M	Cell wall/membrane/envelope biogenesis	hypothetical protein OsI_09393 [Oryza sativa Indica Group]
		BGIOSGA013825	87	154	170	375	395	189	2.61099	4.55509	5.24771	11.0844	11.614	5.71222	0.00995884	1.06231	up	[M]	Cell wall/membrane/envelope biogenesis	Molecular Function: catalytic activity (GO:0003824);; Cellular Component: cytosol (GO:0005829);;	K09753|8.2e-71|ini:109191772|K09753 cinnamoyl-CoA reductase [EC:1.2.1.44] | (RefSeq) cinnamoyl-CoA reductase 1-like	Phenylpropanoid biosynthesis (ko00940)	[V]	Defense mechanisms	NAD dependent epimerase/dehydratase family	Phenylacetaldehyde reductase OS=Rosa hybrid cultivar OX=128735 GN=PAR PE=1 SV=1	M	Cell wall/membrane/envelope biogenesis	hypothetical protein OsI_14080 [Oryza sativa Indica Group]
		BGIOSGA026917	242	296	204	2374	1342	386	6.78102	8.14179	5.81373	65.0523	36.54	10.8142	1.05161e-05	2.21399	up	[M]	Cell wall/membrane/envelope biogenesis	Molecular Function: oxidoreductase activity (GO:0016491);; Molecular Function: oxidoreductase activity, acting on the CH-OH group of donors, NAD or NADP as acceptor (GO:0016616);;	K09753|7.4e-203|dosa:Os08t0441500-01|K09753 cinnamoyl-CoA reductase [EC:1.2.1.44] | (RefSeq) Os08g0441500; Similar to Cinnamoyl-CoA reductase.	Phenylpropanoid biosynthesis (ko00940)	[V]	Defense mechanisms	NAD dependent epimerase/dehydratase family	Cinnamoyl-CoA reductase 1 OS=Arabidopsis thaliana OX=3702 GN=CCR1 PE=1 SV=1	M	Cell wall/membrane/envelope biogenesis	cinnamoyl-CoA reductase 1 [Oryza sativa Japonica Group]
	Gene name	Gene ID	MXXZ-C1_Count	MXXZ-C2_Count	MXXZ-C3_Count	MXXZ-T1_Count	MXXZ-T2_Count	MXXZ-T3_Count	MXXZ-C1_FPKM	MXXZ-C2_FPKM	MXXZ-C3_FPKM	MXXZ-T1_FPKM	MXXZ-T2_FPKM	MXXZ-T3_FPKM	FDR	log2FC	regulated	COG_class	COG_class_annotation	GO_annotation	KEGG_annotation	KEGG_pathway_annotation	KOG_class	KOG_class_annotation	Pfam_annotation	Swiss-Prot_annotation	eggNOG_class	eggNOG_class_annotation	NR_annotation
MXXZ-T vs. MXXZ-C	CCR	BGIOSGA005387	0	0	1	314	210	265	0	0	0.019392	8.99508	6.41399	7.92797	1.84368e-26	7.07715	up	[M]	Cell wall/membrane/envelope biogenesis	Molecular Function: catalytic activity (GO:0003824);;	K09753|1.7e-193|dosa:Os02t0811400-00|K09753 cinnamoyl-CoA reductase [EC:1.2.1.44] | (RefSeq) Os02g0811400; Similar to Cinnamoyl CoA reductase.	Phenylpropanoid biosynthesis (ko00940)	[V]	Defense mechanisms	NAD dependent epimerase/dehydratase family	Cinnamoyl-CoA reductase 1 OS=Oryza sativa subsp. japonica OX=39947 GN=CCR1 PE=1 SV=1	M	Cell wall/membrane/envelope biogenesis	hypothetical protein OsI_09373 [Oryza sativa Indica Group]
		BGIOSGA029530	75	49	73	241	223	114	2.3411	1.28759	2.19311	6.79771	6.69657	3.344	0.00176943	1.26529	up	[M]	Cell wall/membrane/envelope biogenesis	Molecular Function: catalytic activity (GO:0003824);;	K09753|9.9e-64|cqi:110684970|K09753 cinnamoyl-CoA reductase [EC:1.2.1.44] | (RefSeq) cinnamoyl-CoA reductase 1-like	Phenylpropanoid biosynthesis (ko00940)	[V]	Defense mechanisms	NAD dependent epimerase/dehydratase family	Cinnamoyl-CoA reductase 1 OS=Oryza sativa subsp. japonica OX=39947 GN=CCR1 PE=1 SV=1	M	Cell wall/membrane/envelope biogenesis	hypothetical protein OsI_31867 [Oryza sativa Indica Group]
		BGIOSGA005389	100	22	73	7435	6347	7467	3.81275	0.688051	2.67558	256.706	233.446	269.475	1.61711e-70	6.31609	up	[M]	Cell wall/membrane/envelope biogenesis	Cellular Component: cytoplasm (GO:0005737);; Biological Process: lignin biosynthetic process (GO:0009809);; Molecular Function: cinnamoyl-CoA reductase activity (GO:0016621);;	K09753|1.5e-150|dosa:Os02t0808800-01|K09753 cinnamoyl-CoA reductase [EC:1.2.1.44] | (RefSeq) Os02g0808800; Similar to Cinnamoyl-CoA reductase (EC 1.2.1.44).	Phenylpropanoid biosynthesis (ko00940)	[V]	Defense mechanisms	NAD dependent epimerase/dehydratase family	Cinnamoyl-CoA reductase 1 OS=Oryza sativa subsp. japonica OX=39947 GN=CCR1 PE=1 SV=1	M	Cell wall/membrane/envelope biogenesis	hypothetical protein OsI_09371 [Oryza sativa Indica Group]
		BGIOSGA009259	308	40	237	14973	12886	17061	9.78479	1.06747	7.23179	429.823	394.054	511.892	4.05845e-15	5.189	up	[M]	Cell wall/membrane/envelope biogenesis	Molecular Function: catalytic activity (GO:0003824);;	K09753|1.1e-192|dosa:Os02t0811400-00|K09753 cinnamoyl-CoA reductase [EC:1.2.1.44] | (RefSeq) Os02g0811400; Similar to Cinnamoyl CoA reductase.	Phenylpropanoid biosynthesis (ko00940)	[V]	Defense mechanisms	NAD dependent epimerase/dehydratase family	Cinnamoyl-CoA reductase 1 OS=Oryza sativa subsp. japonica OX=39947 GN=CCR1 PE=1 SV=1	M	Cell wall/membrane/envelope biogenesis	hypothetical protein OsI_09391 [Oryza sativa Indica Group]
		BGIOSGA027541	311	230	249	106	178	91	9.67887	6.05263	7.44237	2.95649	5.32249	2.66563	0.00054243	-1.24645	down	[M]	Cell wall/membrane/envelope biogenesis	Molecular Function: catalytic activity (GO:0003824);;	K09753|3.5e-61|dzi:111281115|K09753 cinnamoyl-CoA reductase [EC:1.2.1.44] | (RefSeq) cinnamoyl-CoA reductase 1-like isoform X1	Phenylpropanoid biosynthesis (ko00940)	[V]	Defense mechanisms	NAD dependent epimerase/dehydratase family	Cinnamoyl-CoA reductase 1 OS=Arabidopsis thaliana OX=3702 GN=CCR1 PE=1 SV=1	M	Cell wall/membrane/envelope biogenesis	hypothetical protein OsI_28059 [Oryza sativa Indica Group]
		BGIOSGA009261	27	6	15	13240	9890	11918	0.824591	0.150994	0.437916	373.436	297.149	351.337	1.85313e-219	9.05264	up	[M]	Cell wall/membrane/envelope biogenesis	Molecular Function: catalytic activity (GO:0003824);;	K09753|3.5e-186|dosa:Os02t0811800-01|K09753 cinnamoyl-CoA reductase [EC:1.2.1.44] | (RefSeq) Os02g0811800; Similar to Cinnamoyl-CoA reductase (EC 1.2.1.44).	Phenylpropanoid biosynthesis (ko00940)	[V]	Defense mechanisms	NAD dependent epimerase/dehydratase family	Cinnamoyl-CoA reductase 1 OS=Oryza sativa subsp. japonica OX=39947 GN=CCR1 PE=1 SV=1	M	Cell wall/membrane/envelope biogenesis	hypothetical protein OsI_09393 [Oryza sativa Indica Group]
Cinnamyl alcohol dehydrogenase（CAD）
	Gene name	Gene ID	JXZ-C1_Count	JXZ-C2_Count	JXZ-C3_Count	JXZ-T1_Count	JXZ-T2_Count	JXZ-T3_Count	JXZ-C1_FPKM	JXZ-C2_FPKM	JXZ-C3_FPKM	JXZ-T1_FPKM	JXZ-T2_FPKM	JXZ-T3_FPKM	FDR	log2FC	regulated	COG_class	COG_class_annotation	GO_annotation	KEGG_annotation	KEGG_pathway_annotation	KOG_class	KOG_class_annotation	Pfam_annotation	Swiss-Prot_annotation	eggNOG_class	eggNOG_class_annotation	NR_annotation
JXZ-T vs. JXZ-C	CAD	BGIOSGA029799	0	0	0	162	297	44	0	0	0	4.43875	8.1167	1.23233	9.42071e-15	6.75388	up	[G]	Carbohydrate transport and metabolism	Molecular Function: zinc ion binding (GO:0008270);; Molecular Function: oxidoreductase activity (GO:0016491);;	K00083|3.0e-119|dosa:Os10t0430200-01|K00083 cinnamyl-alcohol dehydrogenase [EC:1.1.1.195] | (RefSeq) Os10g0430200, CINNAMYL_ALCOHOL_DEHYDROGENASE_3, CAD3; Similar to Sinapyl alcohol dehydrogenase.	Phenylpropanoid biosynthesis (ko00940)	[Q]	Secondary metabolites biosynthesis, transport and catabolism	Alcohol dehydrogenase GroES-like domain	Probable cinnamyl alcohol dehydrogenase 8A OS=Oryza sativa subsp. japonica OX=39947 GN=CAD8A PE=2 SV=1	C	Energy production and conversion	probable cinnamyl alcohol dehydrogenase 8A [Oryza sativa Japonica Group]
		BGIOSGA017101	6	17	19	114	165	186	0.146909	0.447284	0.508975	2.99851	4.30167	5.00208	1.5818e-10	3.16451	up	[G]	Carbohydrate transport and metabolism	Molecular Function: zinc ion binding (GO:0008270);; Molecular Function: oxidoreductase activity (GO:0016491);;	K00083|5.8e-150|sita:101782190|K00083 cinnamyl-alcohol dehydrogenase [EC:1.1.1.195] | (RefSeq) probable cinnamyl alcohol dehydrogenase 5	Phenylpropanoid biosynthesis (ko00940)	[Q]	Secondary metabolites biosynthesis, transport and catabolism	Alcohol dehydrogenase GroES-like domain	Cinnamyl alcohol dehydrogenase 7 OS=Oryza sativa subsp. japonica OX=39947 GN=CAD7 PE=1 SV=1	C	Energy production and conversion	hypothetical protein OsI_17363 [Oryza sativa Indica Group]
		BGIOSGA029798	33	26	19	362	176	68	0.745309	0.581373	0.429325	8.20133	3.96387	1.57009	9.0157e-06	2.61084	up	[G]	Carbohydrate transport and metabolism	Molecular Function: zinc ion binding (GO:0008270);; Molecular Function: oxidoreductase activity (GO:0016491);;	K00083|5.9e-130|ats:109762237|K00083 cinnamyl-alcohol dehydrogenase [EC:1.1.1.195] | (RefSeq) LOC109762237; probable cinnamyl alcohol dehydrogenase 5	Phenylpropanoid biosynthesis (ko00940)	[Q]	Secondary metabolites biosynthesis, transport and catabolism	Alcohol dehydrogenase GroES-like domain	Probable cinnamyl alcohol dehydrogenase 8B OS=Oryza sativa subsp. japonica OX=39947 GN=CAD8B PE=3 SV=2	C	Energy production and conversion	probable cinnamyl alcohol dehydrogenase 8B [Oryza sativa Japonica Group]
		BGIOSGA006996	227	255	212	2406	1341	637	6.31237	6.97687	6.01281	65.5815	36.3055	17.7413	2.47296e-09	2.44374	up	[G]	Carbohydrate transport and metabolism	Molecular Function: zinc ion binding (GO:0008270);; Biological Process: lignin biosynthetic process (GO:0009809);; Molecular Function: cinnamyl-alcohol dehydrogenase activity (GO:0045551);;	K00083|1.6e-208|dosa:Os02t0187800-01|K00083 cinnamyl-alcohol dehydrogenase [EC:1.1.1.195] | (RefSeq) Os02g0187800, GH2, GOLD_HULL_AND_INTERNODE_2; Cinnamyl alcohol dehydrogenase (EC 1.1.1.195).	Phenylpropanoid biosynthesis (ko00940)	[Q]	Secondary metabolites biosynthesis, transport and catabolism	Alcohol dehydrogenase GroES-like domain	Cinnamyl alcohol dehydrogenase 2 OS=Oryza sativa subsp. japonica OX=39947 GN=CAD2 PE=1 SV=1	C	Energy production and conversion	cinnamyl alcohol dehydrogenase 2 [Oryza sativa Japonica Group]
		BGIOSGA030724	118	55	47	452	316	150	2.71191	1.24047	1.09395	10.1708	7.05907	3.44829	0.000317332	1.82941	up	[G]	Carbohydrate transport and metabolism	Molecular Function: zinc ion binding (GO:0008270);; Molecular Function: oxidoreductase activity (GO:0016491);;	K00083|1.2e-127|ats:109762237|K00083 cinnamyl-alcohol dehydrogenase [EC:1.1.1.195] | (RefSeq) LOC109762237; probable cinnamyl alcohol dehydrogenase 5	Phenylpropanoid biosynthesis (ko00940)	[Q]	Secondary metabolites biosynthesis, transport and catabolism	Alcohol dehydrogenase GroES-like domain	Probable cinnamyl alcohol dehydrogenase 8C OS=Oryza sativa subsp. japonica OX=39947 GN=CAD8C PE=2 SV=2	C	Energy production and conversion	probable cinnamyl alcohol dehydrogenase 8C [Oryza sativa Japonica Group]
	Gene name	Gene ID	MXXZ-C1_Count	MXXZ-C2_Count	MXXZ-C3_Count	MXXZ-T1_Count	MXXZ-T2_Count	MXXZ-T3_Count	MXXZ-C1_FPKM	MXXZ-C2_FPKM	MXXZ-C3_FPKM	MXXZ-T1_FPKM	MXXZ-T2_FPKM	MXXZ-T3_FPKM	FDR	log2FC	regulated	COG_class	COG_class_annotation	GO_annotation	KEGG_annotation	KEGG_pathway_annotation	KOG_class	KOG_class_annotation	Pfam_annotation	Swiss-Prot_annotation	eggNOG_class	eggNOG_class_annotation	NR_annotation
MXXZ-T vs. MXXZ-C	CAD	BGIOSGA017101	28	4	16	990	1167	1019	0.778089	0.08477	0.433101	25.5462	32.0588	27.4619	5.12013e-46	5.57086	up	[G]	Carbohydrate transport and metabolism	Molecular Function: zinc ion binding (GO:0008270);; Molecular Function: oxidoreductase activity (GO:0016491);;	K00083|5.8e-150|sita:101782190|K00083 cinnamyl-alcohol dehydrogenase [EC:1.1.1.195] | (RefSeq) probable cinnamyl alcohol dehydrogenase 5	Phenylpropanoid biosynthesis (ko00940)	[Q]	Secondary metabolites biosynthesis, transport and catabolism	Alcohol dehydrogenase GroES-like domain	Cinnamyl alcohol dehydrogenase 7 OS=Oryza sativa subsp. japonica OX=39947 GN=CAD7 PE=1 SV=1	C	Energy production and conversion	hypothetical protein OsI_17363 [Oryza sativa Indica Group]
		BGIOSGA012146	83	108	102	0	0	0	1.60207	1.76772	1.89506	0	0	0	2.68344e-17	-6.43419	down	[G]	Carbohydrate transport and metabolism	Molecular Function: zinc ion binding (GO:0008270);; Molecular Function: oxidoreductase activity (GO:0016491);;	K00083|2.7e-111|jre:108994266|K00083 cinnamyl-alcohol dehydrogenase [EC:1.1.1.195] | (RefSeq) probable cinnamyl alcohol dehydrogenase 9	Phenylpropanoid biosynthesis (ko00940)	[Q]	Secondary metabolites biosynthesis, transport and catabolism	Alcohol dehydrogenase GroES-like domain	Probable cinnamyl alcohol dehydrogenase 9 OS=Oryza sativa subsp. japonica OX=39947 GN=CAD9 PE=2 SV=1	C	Energy production and conversion	hypothetical protein OsI_10574 [Oryza sativa Indica Group]
Hydroxycinnamoyl transferase（HCT）
	Gene name	Gene ID	JXZ-C1_Count	JXZ-C2_Count	JXZ-C3_Count	JXZ-T1_Count	JXZ-T2_Count	JXZ-T3_Count	JXZ-C1_FPKM	JXZ-C2_FPKM	JXZ-C3_FPKM	JXZ-T1_FPKM	JXZ-T2_FPKM	JXZ-T3_FPKM	FDR	log2FC	regulated	COG_class	COG_class_annotation	GO_annotation	KEGG_annotation	KEGG_pathway_annotation	KOG_class	KOG_class_annotation	Pfam_annotation	Swiss-Prot_annotation	eggNOG_class	eggNOG_class_annotation	NR_annotation
JXZ-T vs. JXZ-C	HCT	BGIOSGA017092	1037	862	619	2951	3440	2698	24.0511	19.6027	14.6152	66.8456	77.4246	62.4967	2.61989e-14	1.71736	up	--	--	Molecular Function: transferase activity, transferring acyl groups other than amino-acyl groups (GO:0016747);;	K13065|7.5e-16|mcha:111023192|K13065 shikimate O-hydroxycinnamoyltransferase [EC:2.3.1.133] | (RefSeq) spermidine hydroxycinnamoyl transferase-like	Phenylpropanoid biosynthesis (ko00940);; Flavonoid biosynthesis (ko00941);; Stilbenoid, diarylheptanoid and gingerol biosynthesis (ko00945)	--	--	Transferase family	Protein ECERIFERUM 26-like OS=Arabidopsis thaliana OX=3702 GN=CER26L PE=2 SV=1	S	Function unknown	hypothetical protein DAI22_04g257300 [Oryza sativa Japonica Group]
	Gene name	Gene ID	MXXZ-C1_Count	MXXZ-C2_Count	MXXZ-C3_Count	MXXZ-T1_Count	MXXZ-T2_Count	MXXZ-T3_Count	MXXZ-C1_FPKM	MXXZ-C2_FPKM	MXXZ-C3_FPKM	MXXZ-T1_FPKM	MXXZ-T2_FPKM	MXXZ-T3_FPKM	FDR	log2FC	regulated	COG_class	COG_class_annotation	GO_annotation	KEGG_annotation	KEGG_pathway_annotation	KOG_class	KOG_class_annotation	Pfam_annotation	Swiss-Prot_annotation	eggNOG_class	eggNOG_class_annotation	NR_annotation
MXXZ-T vs. MXXZ-C	HCT	BGIOSGA017092	434	419	350	1867	2487	2076	10.6371	8.69122	8.25835	41.3491	58.6748	48.0522	1.48226e-24	2.17164	up	--	--	Molecular Function: transferase activity, transferring acyl groups other than amino-acyl groups (GO:0016747);;	K13065|7.5e-16|mcha:111023192|K13065 shikimate O-hydroxycinnamoyltransferase [EC:2.3.1.133] | (RefSeq) spermidine hydroxycinnamoyl transferase-like	Phenylpropanoid biosynthesis (ko00940);; Flavonoid biosynthesis (ko00941);; Stilbenoid, diarylheptanoid and gingerol biosynthesis (ko00945)	--	--	Transferase family	Protein ECERIFERUM 26-like OS=Arabidopsis thaliana OX=3702 GN=CER26L PE=2 SV=1	S	Function unknown	hypothetical protein DAI22_04g257300 [Oryza sativa Japonica Group]
Caffeoyl-CoA O-methyltransferase（CCoAOMT）
	Gene name	Gene ID	JXZ-C1_Count	JXZ-C2_Count	JXZ-C3_Count	JXZ-T1_Count	JXZ-T2_Count	JXZ-T3_Count	JXZ-C1_FPKM	JXZ-C2_FPKM	JXZ-C3_FPKM	JXZ-T1_FPKM	JXZ-T2_FPKM	JXZ-T3_FPKM	FDR	log2FC	regulated	COG_class	COG_class_annotation	GO_annotation	KEGG_annotation	KEGG_pathway_annotation	KOG_class	KOG_class_annotation	Pfam_annotation	Swiss-Prot_annotation	eggNOG_class	eggNOG_class_annotation	NR_annotation
JXZ-T vs. JXZ-C	CCoAOMT	BGIOSGA022377	49	73	118	839	632	315	1.88034	2.76056	4.64926	31.8896	23.8476	12.2157	1.24984e-09	2.65013	up	[R]	General function prediction only	Molecular Function: O-methyltransferase activity (GO:0008171);;	K00588|2.6e-141|dosa:Os06t0165800-01|K00588 caffeoyl-CoA O-methyltransferase [EC:2.1.1.104] | (RefSeq) Os06g0165800; Similar to Caffeoyl-CoA 3-O-methyltransferase (Fragment).	Phenylpropanoid biosynthesis (ko00940);; Flavonoid biosynthesis (ko00941);; Stilbenoid, diarylheptanoid and gingerol biosynthesis (ko00945)	[Q]	Secondary metabolites biosynthesis, transport and catabolism	O-methyltransferase	Caffeoyl-CoA O-methyltransferase 1 OS=Zea mays OX=4577 GN=CCOAOMT1 PE=2 SV=1	S	Function unknown	hypothetical protein OsI_21809 [Oryza sativa Indica Group]
Caffeic acid 3-O-methyltransferase（COMT）
	Gene name	Gene ID	JXZ-C1_Count	JXZ-C2_Count	JXZ-C3_Count	JXZ-T1_Count	JXZ-T2_Count	JXZ-T3_Count	JXZ-C1_FPKM	JXZ-C2_FPKM	JXZ-C3_FPKM	JXZ-T1_FPKM	JXZ-T2_FPKM	JXZ-T3_FPKM	FDR	log2FC	regulated	COG_class	COG_class_annotation	GO_annotation	KEGG_annotation	KEGG_pathway_annotation	KOG_class	KOG_class_annotation	Pfam_annotation	Swiss-Prot_annotation	eggNOG_class	eggNOG_class_annotation	NR_annotation
JXZ-T vs. JXZ-C	COMT	BGIOSGA009324	112	80	60	304	686	217	3.27972	2.29794	1.78159	8.69335	19.5227	6.34527	1.19514e-05	2.03138	up	[K]	Transcription	Cellular Component: cytosol (GO:0005829);; Molecular Function: O-methyltransferase activity (GO:0008171);; Molecular Function: nicotinate N-methyltransferase activity (GO:0008938);; Biological Process: nicotinate metabolic process (GO:1901847);;	K13066|1.1e-49|smo:SELMODRAFT_450945|K13066 caffeic acid 3-O-methyltransferase [EC:2.1.1.68] | (RefSeq) COMT1-2; caffeic acid O-methyltransferase	Phenylpropanoid biosynthesis (ko00940)	[R]	General function prediction only	O-methyltransferase domain	Caffeic acid 3-O-methyltransferase OS=Zea mays OX=4577 PE=3 SV=1	S	Function unknown	hypothetical protein OsI_09508 [Oryza sativa Indica Group]
Peroxidase（PRX）
	Gene name	Gene ID	JXZ-C1_Count	JXZ-C2_Count	JXZ-C3_Count	JXZ-T1_Count	JXZ-T2_Count	JXZ-T3_Count	JXZ-C1_FPKM	JXZ-C2_FPKM	JXZ-C3_FPKM	JXZ-T1_FPKM	JXZ-T2_FPKM	JXZ-T3_FPKM	FDR	log2FC	regulated	COG_class	COG_class_annotation	GO_annotation	KEGG_annotation	KEGG_pathway_annotation	KOG_class	KOG_class_annotation	Pfam_annotation	Swiss-Prot_annotation	eggNOG_class	eggNOG_class_annotation	NR_annotation
JXZ-T vs. JXZ-C	PRX	BGIOSGA025854	2	0	0	36	122	61	0.038957	0	0	1.02137	3.50444	1.80854	1.26907e-09	5.07913	up	--	--	Molecular Function: peroxidase activity (GO:0004601);; Cellular Component: extracellular region (GO:0005576);; Biological Process: response to oxidative stress (GO:0006979);; Molecular Function: heme binding (GO:0020037);; Biological Process: hydrogen peroxide catabolic process (GO:0042744);; Molecular Function: metal ion binding (GO:0046872);;	K00430|6.8e-174|dosa:Os07t0531400-01|K00430 peroxidase [EC:1.11.1.7] | (RefSeq) Os07g0531400; Similar to Peroxidase 27 precursor (EC 1.11.1.7) (Atperox P27) (PRXR7) (ATP12a).	Phenylpropanoid biosynthesis (ko00940)	--	--	Peroxidase	Peroxidase 39 OS=Arabidopsis thaliana OX=3702 GN=PER39 PE=1 SV=1	G	Carbohydrate transport and metabolism	hypothetical protein OsI_26291 [Oryza sativa Indica Group]
		BGIOSGA014042	994	465	344	2496	4000	5117	29.1035	13.3393	10.2351	71.3477	113.638	149.655	8.14341e-10	2.48222	up	--	--	Molecular Function: peroxidase activity (GO:0004601);; Cellular Component: extracellular region (GO:0005576);; Biological Process: response to oxidative stress (GO:0006979);; Cellular Component: plant-type cell wall (GO:0009505);; Cellular Component: plasmodesma (GO:0009506);; Molecular Function: heme binding (GO:0020037);; Biological Process: hydrogen peroxide catabolic process (GO:0042744);; Mo…	K00430|2.5e-195|dosa:Os04t0688100-01|K00430 peroxidase [EC:1.11.1.7] | (RefSeq) Os04g0688100; Peroxidase (EC 1.11.1.7).	Phenylpropanoid biosynthesis (ko00940)	--	--	Peroxidase	Peroxidase 12 OS=Arabidopsis thaliana OX=3702 GN=PER12 PE=1 SV=1	G	Carbohydrate transport and metabolism	peroxidase 12 isoform X1 [Oryza sativa Japonica Group]
		BGIOSGA026231	9	16	0	556	2507	1768	0.255578	0.463446	0	17.0642	76.5025	55.5506	1.93575e-07	5.0443	up	--	--	Molecular Function: peroxidase activity (GO:0004601);; Cellular Component: extracellular region (GO:0005576);; Biological Process: response to oxidative stress (GO:0006979);; Molecular Function: heme binding (GO:0020037);; Biological Process: hydrogen peroxide catabolic process (GO:0042744);; Molecular Function: metal ion binding (GO:0046872);;	K00430|6.7e-179|dosa:Os07t0639000-01|K00430 peroxidase [EC:1.11.1.7] | (RefSeq) Os07g0639000; Similar to Class III peroxidase 46.	Phenylpropanoid biosynthesis (ko00940)	--	--	Peroxidase	Peroxidase 2 OS=Zea mays OX=4577 GN=PER2 PE=2 SV=1	S	Function unknown	hypothetical protein EE612_040918, partial [Oryza sativa]
		BGIOSGA011560	15	18	9	2145	2646	2083	0.464075	0.568994	0.276934	67.7739	83.0685	67.3042	9.81137e-138	7.09458	up	--	--	Molecular Function: peroxidase activity (GO:0004601);; Cellular Component: extracellular region (GO:0005576);; Biological Process: response to oxidative stress (GO:0006979);; Molecular Function: heme binding (GO:0020037);; Biological Process: hydrogen peroxide catabolic process (GO:0042744);; Molecular Function: metal ion binding (GO:0046872);;	K00430|9.4e-170|dosa:Os03t0121200-01|K00430 peroxidase [EC:1.11.1.7] | (RefSeq) Os03g0121200; Similar to Peroxidase 1.	Phenylpropanoid biosynthesis (ko00940)	--	--	Peroxidase	Peroxidase 5 OS=Vitis vinifera OX=29760 GN=GSVIVT00037159001 PE=1 SV=2	G	Carbohydrate transport and metabolism	hypothetical protein OsI_09774 [Oryza sativa Indica Group]
		BGIOSGA026388	2	20	7	603	1145	489	0.062346	0.613573	0.220228	19.0465	35.9518	15.7896	1.05346e-27	5.72634	up	--	--	Molecular Function: peroxidase activity (GO:0004601);; Cellular Component: extracellular region (GO:0005576);; Biological Process: response to oxidative stress (GO:0006979);; Molecular Function: heme binding (GO:0020037);; Biological Process: hydrogen peroxide catabolic process (GO:0042744);; Molecular Function: metal ion binding (GO:0046872);;	K00430|3.9e-168|dosa:Os07t0677100-01|K00430 peroxidase [EC:1.11.1.7] | (RefSeq) Os07g0677100; Peroxidase.	Phenylpropanoid biosynthesis (ko00940)	--	--	Peroxidase	Peroxidase 2 OS=Oryza sativa subsp. japonica OX=39947 GN=PRX112 PE=2 SV=1	S	Function unknown	hypothetical protein OsI_27325 [Oryza sativa Indica Group]
		BGIOSGA019129	2	0	0	1187	830	191	0.055132	0	0	43.9414	30.524	7.219	2.98845e-14	6.81071	up	--	--	Molecular Function: peroxidase activity (GO:0004601);; Biological Process: response to oxidative stress (GO:0006979);; Molecular Function: heme binding (GO:0020037);; Molecular Function: metal ion binding (GO:0046872);;	K00430|5.8e-136|osa:4337725|K00430 peroxidase [EC:1.11.1.7] | (RefSeq) peroxidase 2	Phenylpropanoid biosynthesis (ko00940)	--	--	Peroxidase	Peroxidase 2 OS=Zea mays OX=4577 GN=PER2 PE=2 SV=1	--	--	hypothetical protein OsI_18346 [Oryza sativa Indica Group]
		BGIOSGA025175	110	65	93	25	42	37	9.61024	5.58092	8.26676	2.09631	3.55402	3.1508	0.0020519	-1.41762	down	--	--	Molecular Function: peroxidase activity (GO:0004601);; Biological Process: response to oxidative stress (GO:0006979);; Molecular Function: heme binding (GO:0020037);; Molecular Function: metal ion binding (GO:0046872);;	K00430|5.9e-37|osa:107281419|K00430 peroxidase [EC:1.11.1.7] | (RefSeq) peroxidase 5-like	Phenylpropanoid biosynthesis (ko00940)	--	--	Peroxidase	Peroxidase 5 OS=Vitis vinifera OX=29760 GN=GSVIVT00037159001 PE=1 SV=2	--	--	hypothetical protein OsI_24948 [Oryza sativa Indica Group]
		BGIOSGA014041	15	16	24	187	437	218	0.425759	0.451755	0.699035	5.29002	12.3181	6.32329	8.17598e-16	3.62778	up	--	--	Molecular Function: peroxidase activity (GO:0004601);; Cellular Component: extracellular region (GO:0005576);; Biological Process: response to oxidative stress (GO:0006979);; Molecular Function: heme binding (GO:0020037);; Biological Process: hydrogen peroxide catabolic process (GO:0042744);; Molecular Function: metal ion binding (GO:0046872);;	K00430|1.6e-194|dosa:Os04t0688200-01|K00430 peroxidase [EC:1.11.1.7] | (RefSeq) Os04g0688200; Similar to Peroxidase (EC 1.11.1.7).	Phenylpropanoid biosynthesis (ko00940)	--	--	Peroxidase	Cationic peroxidase SPC4 OS=Sorghum bicolor OX=4558 GN=Sb03g046810 PE=1 SV=2	S	Function unknown	hypothetical protein OsI_18018 [Oryza sativa Indica Group]
		BGIOSGA026387	62	16	4	4198	5006	1141	1.95035	0.476128	0.125696	130.56	154.704	36.2728	8.95973e-09	5.16448	up	--	--	Molecular Function: peroxidase activity (GO:0004601);; Cellular Component: extracellular region (GO:0005576);; Biological Process: response to oxidative stress (GO:0006979);; Molecular Function: heme binding (GO:0020037);; Biological Process: hydrogen peroxide catabolic process (GO:0042744);; Molecular Function: metal ion binding (GO:0046872);;	K00430|2.2e-174|dosa:Os07t0676900-01|K00430 peroxidase [EC:1.11.1.7] | (RefSeq) Os07g0676900; Similar to Peroxidase (EC 1.11.1.7).	Phenylpropanoid biosynthesis (ko00940)	--	--	Peroxidase	Peroxidase 70 OS=Zea mays OX=4577 GN=PER70 PE=1 SV=1	G	Carbohydrate transport and metabolism	hypothetical protein OsI_27324 [Oryza sativa Indica Group]
		BGIOSGA023477	3	0	4	1727	3589	389	0.089773	0	0.105763	50.9997	105.297	11.7406	4.54765e-13	6.60592	up	--	--	Molecular Function: peroxidase activity (GO:0004601);; Cellular Component: extracellular region (GO:0005576);; Biological Process: response to oxidative stress (GO:0006979);; Cellular Component: plant-type cell wall (GO:0009505);; Cellular Component: plasmodesma (GO:0009506);; Molecular Function: heme binding (GO:0020037);; Biological Process: hydrogen peroxide catabolic process (GO:0042744);; Mo…	K00430|8.7e-190|dosa:Os06t0681600-01|K00430 peroxidase [EC:1.11.1.7] | (RefSeq) Os06g0681600; Haem peroxidase family protein.	Phenylpropanoid biosynthesis (ko00940)	--	--	Peroxidase	Peroxidase 3 OS=Arabidopsis thaliana OX=3702 GN=PER3 PE=2 SV=1	G	Carbohydrate transport and metabolism	hypothetical protein OsJ_22386 [Oryza sativa Japonica Group]
		BGIOSGA032397	0	3	0	1494	665	58	0	0.059121	0	43.9612	19.4508	1.72861	0.000209256	3.99945	up	--	--	Molecular Function: peroxidase activity (GO:0004601);; Cellular Component: extracellular region (GO:0005576);; Biological Process: response to oxidative stress (GO:0006979);; Molecular Function: heme binding (GO:0020037);; Biological Process: hydrogen peroxide catabolic process (GO:0042744);; Molecular Function: metal ion binding (GO:0046872);;	K00430|1.7e-177|dosa:Os10t0109300-01|K00430 peroxidase [EC:1.11.1.7] | (RefSeq) Os10g0109300; Similar to Peroxidase (EC 1.11.1.7).	Phenylpropanoid biosynthesis (ko00940)	--	--	Peroxidase	Peroxidase 15 OS=Ipomoea batatas OX=4120 GN=pod PE=1 SV=1	G	Carbohydrate transport and metabolism	Os10g0109300, partial [Oryza sativa Japonica Group]
		BGIOSGA021446	2	6	2	37	41	67	0.055264	0.176554	0.063705	1.12539	1.22705	2.08618	5.54975e-06	3.26562	up	--	--	Molecular Function: peroxidase activity (GO:0004601);; Cellular Component: extracellular region (GO:0005576);; Biological Process: response to oxidative stress (GO:0006979);; Molecular Function: heme binding (GO:0020037);; Biological Process: hydrogen peroxide catabolic process (GO:0042744);; Molecular Function: metal ion binding (GO:0046872);;	K00430|4.2e-181|dosa:Os11t0112400-01|K00430 peroxidase [EC:1.11.1.7] | (RefSeq) Os11g0112400; Peroxidase (EC 1.11.1.7).	Phenylpropanoid biosynthesis (ko00940)	--	--	Peroxidase	Peroxidase 4 OS=Vitis vinifera OX=29760 GN=GSVIVT00023967001 PE=1 SV=1	G	Carbohydrate transport and metabolism	peroxidase 4 [Oryza sativa Japonica Group]
		BGIOSGA012978	18	19	23	425	481	170	0.52318	0.533962	0.657345	12.0816	13.5638	4.92126	6.02433e-18	3.84782	up	--	--	Molecular Function: peroxidase activity (GO:0004601);; Cellular Component: extracellular region (GO:0005576);; Biological Process: response to oxidative stress (GO:0006979);; Molecular Function: heme binding (GO:0020037);; Biological Process: hydrogen peroxide catabolic process (GO:0042744);; Molecular Function: metal ion binding (GO:0046872);;	K00430|5.2e-177|dosa:Os03t0563600-01|K00430 peroxidase [EC:1.11.1.7] | (RefSeq) Os03g0563600; Similar to Peroxidase 56 precursor (EC 1.11.1.7) (Atperox P56) (ATP33).	Phenylpropanoid biosynthesis (ko00940)	--	--	Peroxidase	Peroxidase 56 OS=Arabidopsis thaliana OX=3702 GN=PER56 PE=2 SV=1	G	Carbohydrate transport and metabolism	peroxidase 27 [Oryza sativa Japonica Group]
		BGIOSGA009359	7	7	0	232	295	178	0.189481	0.206022	0	7.1181	9.00144	5.58195	7.59483e-22	5.13365	up	--	--	Molecular Function: peroxidase activity (GO:0004601);; Cellular Component: extracellular region (GO:0005576);; Biological Process: response to oxidative stress (GO:0006979);; Molecular Function: heme binding (GO:0020037);; Biological Process: hydrogen peroxide catabolic process (GO:0042744);; Molecular Function: metal ion binding (GO:0046872);;	K00430|6.9e-176|osa:4331271|K00430 peroxidase [EC:1.11.1.7] | (RefSeq) peroxidase 64 isoform X1	Phenylpropanoid biosynthesis (ko00940)	--	--	Peroxidase	Peroxidase 64 OS=Arabidopsis thaliana OX=3702 GN=PER64 PE=1 SV=1	G	Carbohydrate transport and metabolism	peroxidase 64 isoform X2 [Oryza sativa Japonica Group]
		BGIOSGA004170	83	52	27	338	629	431	2.23427	1.36779	0.733201	8.94013	16.5225	11.6557	1.26262e-11	2.8697	up	--	--	Molecular Function: peroxidase activity (GO:0004601);; Cellular Component: extracellular region (GO:0005576);; Biological Process: response to oxidative stress (GO:0006979);; Molecular Function: heme binding (GO:0020037);; Biological Process: hydrogen peroxide catabolic process (GO:0042744);; Molecular Function: metal ion binding (GO:0046872);;	K00430|9.2e-164|obr:102714060|K00430 peroxidase [EC:1.11.1.7] | (RefSeq) peroxidase 19	Phenylpropanoid biosynthesis (ko00940)	--	--	Peroxidase	Peroxidase 19 OS=Arabidopsis thaliana OX=3702 GN=PER19 PE=2 SV=1	G	Carbohydrate transport and metabolism	hypothetical protein OsI_03192 [Oryza sativa Indica Group]
		BGIOSGA026588	49	64	82	345	498	278	1.47911	1.90012	2.54101	10.2358	14.6793	8.41684	9.00124e-12	2.33702	up	--	--	Molecular Function: peroxidase activity (GO:0004601);; Cellular Component: extracellular region (GO:0005576);; Biological Process: response to oxidative stress (GO:0006979);; Molecular Function: heme binding (GO:0020037);; Biological Process: hydrogen peroxide catabolic process (GO:0042744);; Molecular Function: metal ion binding (GO:0046872);;	K00430|3.7e-188|dosa:Os08t0532700-01|K00430 peroxidase [EC:1.11.1.7] | (RefSeq) Os08g0532700; Similar to Peroxidase 55 precursor (EC 1.11.1.7) (Atperox P55) (ATP20a).	Phenylpropanoid biosynthesis (ko00940)	--	--	Peroxidase	Peroxidase 35 OS=Arabidopsis thaliana OX=3702 GN=PER35 PE=1 SV=1	G	Carbohydrate transport and metabolism	peroxidase 55 [Oryza sativa Japonica Group]
		BGIOSGA003201	35	44	38	2056	1813	125	1.03608	1.27275	1.13058	59.9806	52.554	3.71455	3.36909e-06	3.97498	up	--	--	Molecular Function: peroxidase activity (GO:0004601);; Cellular Component: extracellular region (GO:0005576);; Biological Process: response to oxidative stress (GO:0006979);; Molecular Function: heme binding (GO:0020037);; Biological Process: hydrogen peroxide catabolic process (GO:0042744);; Molecular Function: metal ion binding (GO:0046872);;	K00430|1.5e-192|dosa:Os01t0263300-01|K00430 peroxidase [EC:1.11.1.7] | (RefSeq) Os01g0263300; Similar to Peroxidase 72 precursor (EC 1.11.1.7) (Atperox P72) (PRXR8) (ATP6a).	Phenylpropanoid biosynthesis (ko00940)	--	--	Peroxidase	Peroxidase 72 OS=Arabidopsis thaliana OX=3702 GN=PER72 PE=1 SV=1	G	Carbohydrate transport and metabolism	hypothetical protein OsI_01277 [Oryza sativa Indica Group]
		BGIOSGA007854	62	45	28	236	348	161	1.91246	1.34794	0.871429	7.15122	10.4752	4.98909	1.81048e-07	2.24596	up	--	--	Molecular Function: peroxidase activity (GO:0004601);; Cellular Component: extracellular region (GO:0005576);; Biological Process: response to oxidative stress (GO:0006979);; Molecular Function: heme binding (GO:0020037);; Biological Process: hydrogen peroxide catabolic process (GO:0042744);; Molecular Function: metal ion binding (GO:0046872);;	K00430|1.8e-168|dosa:Os02t0236800-01|K00430 peroxidase [EC:1.11.1.7] | (RefSeq) Os02g0236800; Similar to Peroxidase (EC 1.11.1.7).	Phenylpropanoid biosynthesis (ko00940)	--	--	Peroxidase	Peroxidase 70 OS=Zea mays OX=4577 GN=PER70 PE=1 SV=1	S	Function unknown	hypothetical protein OsI_06496 [Oryza sativa Indica Group]
		BGIOSGA011559	0	2	0	101	206	72	0	0.04261	0	3.07348	6.28475	2.23363	2.13625e-14	5.91435	up	--	--	Molecular Function: peroxidase activity (GO:0004601);; Cellular Component: extracellular region (GO:0005576);; Biological Process: response to oxidative stress (GO:0006979);; Cellular Component: plant-type cell wall (GO:0009505);; Cellular Component: plasmodesma (GO:0009506);; Molecular Function: heme binding (GO:0020037);; Biological Process: hydrogen peroxide catabolic process (GO:0042744);; Mo…	K00430|5.3e-176|dosa:Os03t0121300-01|K00430 peroxidase [EC:1.11.1.7] | (RefSeq) Os03g0121300; Similar to Peroxidase 1.	Phenylpropanoid biosynthesis (ko00940)	--	--	Peroxidase	Peroxidase 5 OS=Vitis vinifera OX=29760 GN=GSVIVT00037159001 PE=1 SV=2	G	Carbohydrate transport and metabolism	peroxidase 5 [Oryza sativa Japonica Group]
		BGIOSGA007853	4	0	2	1089	1053	344	0.124187	0	0.045009	33.5278	32.2195	10.8286	4.43186e-37	7.64447	up	--	--	Molecular Function: peroxidase activity (GO:0004601);; Cellular Component: extracellular region (GO:0005576);; Biological Process: response to oxidative stress (GO:0006979);; Molecular Function: heme binding (GO:0020037);; Biological Process: hydrogen peroxide catabolic process (GO:0042744);; Molecular Function: metal ion binding (GO:0046872);;	K00430|4.9e-174|dosa:Os02t0236600-01|K00430 peroxidase [EC:1.11.1.7] | (RefSeq) Os02g0236600; Peroxidase P7 (EC 1.11.1.7) (TP7).	Phenylpropanoid biosynthesis (ko00940)	--	--	Peroxidase	Peroxidase 52 OS=Arabidopsis thaliana OX=3702 GN=PER52 PE=2 SV=1	G	Carbohydrate transport and metabolism	peroxidase P7 [Oryza sativa Japonica Group]
		BGIOSGA033360	3	0	0	348	259	46	0.067243	0	0	10.2582	7.57786	1.38942	3.51653e-14	6.03998	up	--	--	Molecular Function: peroxidase activity (GO:0004601);; Cellular Component: extracellular region (GO:0005576);; Biological Process: response to oxidative stress (GO:0006979);; Molecular Function: heme binding (GO:0020037);; Biological Process: hydrogen peroxide catabolic process (GO:0042744);; Molecular Function: metal ion binding (GO:0046872);;	K00430|4.1e-179|dosa:Os10t0536700-01|K00430 peroxidase [EC:1.11.1.7] | (RefSeq) Os10g0536700; Similar to Peroxidase 1.	Phenylpropanoid biosynthesis (ko00940)	--	--	Peroxidase	Peroxidase 5 OS=Vitis vinifera OX=29760 GN=GSVIVT00037159001 PE=1 SV=2	G	Carbohydrate transport and metabolism	hypothetical protein OsI_34475 [Oryza sativa Indica Group]
		BGIOSGA014038	2692	1318	806	3503	3905	4724	80.7294	38.7224	24.5953	102.524	113.563	141.402	0.00331762	1.18172	up	--	--	Molecular Function: peroxidase activity (GO:0004601);; Cellular Component: extracellular region (GO:0005576);; Biological Process: response to oxidative stress (GO:0006979);; Molecular Function: heme binding (GO:0020037);; Biological Process: hydrogen peroxide catabolic process (GO:0042744);; Molecular Function: metal ion binding (GO:0046872);;	K00430|8.5e-185|dosa:Os04t0689000-01|K00430 peroxidase [EC:1.11.1.7] | (RefSeq) Os04g0689000; Similar to Peroxidase (EC 1.11.1.7).	Phenylpropanoid biosynthesis (ko00940)	--	--	Peroxidase	Cationic peroxidase SPC4 OS=Sorghum bicolor OX=4558 GN=Sb03g046810 PE=1 SV=2	S	Function unknown	hypothetical protein OsI_18021 [Oryza sativa Indica Group]
		BGIOSGA003395	24	28	15	207	243	137	0.666974	0.755578	0.432781	5.71771	6.68805	3.87413	1.24547e-12	2.89868	up	--	--	Molecular Function: peroxidase activity (GO:0004601);; Cellular Component: extracellular region (GO:0005576);; Biological Process: response to oxidative stress (GO:0006979);; Molecular Function: heme binding (GO:0020037);; Biological Process: hydrogen peroxide catabolic process (GO:0042744);; Molecular Function: metal ion binding (GO:0046872);;	K00430|3.4e-200|dosa:Os01t0326000-01|K00430 peroxidase [EC:1.11.1.7] | (RefSeq) Os01g0326000; Similar to Peroxidase (Fragment).	Phenylpropanoid biosynthesis (ko00940)	--	--	Peroxidase	Peroxidase 1 OS=Zea mays OX=4577 GN=PER1 PE=1 SV=1	P	Inorganic ion transport and metabolism	hypothetical protein OsI_01672 [Oryza sativa Indica Group]
		BGIOSGA025758	7	17	22	92	407	42	0.203126	0.505969	0.676458	2.71717	12.0481	1.27028	6.30412e-05	2.9596	up	--	--	Molecular Function: peroxidase activity (GO:0004601);; Cellular Component: extracellular region (GO:0005576);; Biological Process: response to oxidative stress (GO:0006979);; Molecular Function: heme binding (GO:0020037);; Biological Process: hydrogen peroxide catabolic process (GO:0042744);; Molecular Function: metal ion binding (GO:0046872);;	K00430|1.7e-177|dosa:Os07t0499500-01|K00430 peroxidase [EC:1.11.1.7] | (RefSeq) Os07g0499500; Similar to Peroxidase 7 precursor (EC 1.11.1.7) (Atperox P7) (ATP30).	Phenylpropanoid biosynthesis (ko00940)	--	--	Peroxidase	Peroxidase 7 OS=Arabidopsis thaliana OX=3702 GN=PER7 PE=2 SV=1	G	Carbohydrate transport and metabolism	hypothetical protein OsI_26103 [Oryza sativa Indica Group]
		BGIOSGA036496	0	0	0	108	83	78	0	0	0	3.32749	2.51432	2.42773	8.03851e-14	6.39528	up	--	--	Molecular Function: peroxidase activity (GO:0004601);; Cellular Component: extracellular region (GO:0005576);; Biological Process: response to oxidative stress (GO:0006979);; Cellular Component: plant-type cell wall (GO:0009505);; Cellular Component: plasmodesma (GO:0009506);; Molecular Function: heme binding (GO:0020037);; Biological Process: hydrogen peroxide catabolic process (GO:0042744);; Mo…	K00430|1.3e-177|dosa:Os12t0191500-01|K00430 peroxidase [EC:1.11.1.7] | (RefSeq) Os12g0191500; Similar to Peroxidase 43 precursor (EC 1.11.1.7) (Atperox P43).	Phenylpropanoid biosynthesis (ko00940)	--	--	Peroxidase	Peroxidase 43 OS=Arabidopsis thaliana OX=3702 GN=PER43 PE=3 SV=2	G	Carbohydrate transport and metabolism	peroxidase 43 [Oryza sativa Japonica Group]
		BGIOSGA019133	0	0	0	269	171	74	0	0	0	7.64272	4.82531	2.12825	9.83254e-17	7.00239	up	--	--	Molecular Function: peroxidase activity (GO:0004601);; Biological Process: response to oxidative stress (GO:0006979);; Molecular Function: heme binding (GO:0020037);; Biological Process: hydrogen peroxide catabolic process (GO:0042744);; Molecular Function: metal ion binding (GO:0046872);;	K00430|2.5e-187|osa:4337727|K00430 peroxidase [EC:1.11.1.7] | (RefSeq) peroxidase 2	Phenylpropanoid biosynthesis (ko00940)	--	--	Peroxidase	Peroxidase 2 OS=Zea mays OX=4577 GN=PER2 PE=2 SV=1	--	--	hypothetical protein OsI_18350 [Oryza sativa Indica Group]
		BGIOSGA036874	73	81	81	27	29	29	2.5082	2.75133	2.8565	0.906862	0.967508	0.990983	0.000159442	-1.52514	down	--	--	Molecular Function: peroxidase activity (GO:0004601);; Cellular Component: extracellular region (GO:0005576);; Biological Process: response to oxidative stress (GO:0006979);; Molecular Function: heme binding (GO:0020037);; Biological Process: hydrogen peroxide catabolic process (GO:0042744);; Molecular Function: metal ion binding (GO:0046872);;	K00430|2.0e-158|dosa:Os11t0112200-01|K00430 peroxidase [EC:1.11.1.7] | (RefSeq) Os11g0112200; Similar to Cationic peroxidase 1 precursor (EC 1.11.1.7) (PNPC1).	Phenylpropanoid biosynthesis (ko00940)	--	--	Peroxidase	Cationic peroxidase 1 OS=Arachis hypogaea OX=3818 GN=PNC1 PE=1 SV=2	G	Carbohydrate transport and metabolism	hypothetical protein OsI_37207 [Oryza sativa Indica Group]
		BGIOSGA020611	0	5	0	98	474	328	0	0.149869	0	3.06725	14.8116	10.5633	1.41916e-05	4.43353	up	--	--	Molecular Function: peroxidase activity (GO:0004601);; Cellular Component: extracellular region (GO:0005576);; Biological Process: response to oxidative stress (GO:0006979);; Molecular Function: heme binding (GO:0020037);; Biological Process: hydrogen peroxide catabolic process (GO:0042744);; Molecular Function: metal ion binding (GO:0046872);;	K00430|1.6e-177|dosa:Os06t0695300-01|K00430 peroxidase [EC:1.11.1.7] | (RefSeq) Os06g0695300; Haem peroxidase, plant/fungal/bacterial family protein.	Phenylpropanoid biosynthesis (ko00940)	--	--	Peroxidase	Peroxidase 16 OS=Arabidopsis thaliana OX=3702 GN=PER16 PE=1 SV=2	--	--	hypothetical protein OsI_24307 [Oryza sativa Indica Group]
		BGIOSGA001841	0	0	0	35	241	44	0	0	0	1.00039	6.85741	1.27613	9.57117e-11	5.98314	up	--	--	Molecular Function: peroxidase activity (GO:0004601);; Cellular Component: extracellular region (GO:0005576);; Biological Process: response to oxidative stress (GO:0006979);; Molecular Function: heme binding (GO:0020037);; Biological Process: hydrogen peroxide catabolic process (GO:0042744);; Molecular Function: metal ion binding (GO:0046872);;	K00430|4.4e-144|obr:102714332|K00430 peroxidase [EC:1.11.1.7] | (RefSeq) peroxidase 2-like	Phenylpropanoid biosynthesis (ko00940)	--	--	Peroxidase	Peroxidase 2 OS=Zea mays OX=4577 GN=PER2 PE=2 SV=1	--	--	hypothetical protein OsI_01506 [Oryza sativa Indica Group]
		BGIOSGA025005	0	0	0	92	237	35	0	0	0	2.92453	7.51222	1.11703	2.02936e-12	6.30657	up	--	--	Molecular Function: peroxidase activity (GO:0004601);; Cellular Component: extracellular region (GO:0005576);; Biological Process: response to oxidative stress (GO:0006979);; Molecular Function: heme binding (GO:0020037);; Biological Process: hydrogen peroxide catabolic process (GO:0042744);; Molecular Function: metal ion binding (GO:0046872);;	K00430|5.6e-175|osa:4342188|K00430 peroxidase [EC:1.11.1.7] | (RefSeq) peroxidase 3	Phenylpropanoid biosynthesis (ko00940)	--	--	Peroxidase	Peroxidase 3 OS=Arabidopsis thaliana OX=3702 GN=PER3 PE=2 SV=1	S	Function unknown	hypothetical protein OsI_24586 [Oryza sativa Indica Group]
		BGIOSGA005232	31	51	25	288	245	383	0.871223	1.40321	0.7203	7.99829	6.76552	10.8817	1.51956e-14	2.89735	up	--	--	Molecular Function: peroxidase activity (GO:0004601);; Cellular Component: extracellular region (GO:0005576);; Biological Process: response to oxidative stress (GO:0006979);; Cellular Component: plant-type cell wall (GO:0009505);; Cellular Component: plasmodesma (GO:0009506);; Molecular Function: heme binding (GO:0020037);; Biological Process: hydrogen peroxide catabolic process (GO:0042744);; Mo…	K00430|9.9e-192|dosa:Os01t0963000-01|K00430 peroxidase [EC:1.11.1.7] | (RefSeq) Os01g0963000; Similar to Peroxidase BP 1 precursor.	Phenylpropanoid biosynthesis (ko00940)	--	--	Peroxidase	Cationic peroxidase SPC4 OS=Sorghum bicolor OX=4558 GN=Sb03g046810 PE=1 SV=2	G	Carbohydrate transport and metabolism	cationic peroxidase SPC4 [Oryza sativa Japonica Group]
		BGIOSGA019131	12	9	10	8034	6245	1607	0.338092	0.258678	0.293686	232.394	179.506	47.5382	6.17425e-35	7.88298	up	--	--	Molecular Function: peroxidase activity (GO:0004601);; Cellular Component: extracellular region (GO:0005576);; Biological Process: response to oxidative stress (GO:0006979);; Molecular Function: heme binding (GO:0020037);; Biological Process: hydrogen peroxide catabolic process (GO:0042744);; Molecular Function: metal ion binding (GO:0046872);;	K00430|1.7e-188|osa:4337725|K00430 peroxidase [EC:1.11.1.7] | (RefSeq) peroxidase 2	Phenylpropanoid biosynthesis (ko00940)	--	--	Peroxidase	Peroxidase 2 OS=Zea mays OX=4577 GN=PER2 PE=2 SV=1	S	Function unknown	hypothetical protein OsI_18348 [Oryza sativa Indica Group]
		BGIOSGA000677	27	68	130	314	294	161	0.790085	1.99553	3.98108	9.2182	8.59595	4.83751	0.00570205	1.53767	up	--	--	Molecular Function: peroxidase activity (GO:0004601);; Cellular Component: extracellular region (GO:0005576);; Biological Process: response to oxidative stress (GO:0006979);; Molecular Function: heme binding (GO:0020037);; Biological Process: hydrogen peroxide catabolic process (GO:0042744);; Molecular Function: metal ion binding (GO:0046872);;	K00430|1.1e-189|dosa:Os01t0787000-01|K00430 peroxidase [EC:1.11.1.7] | (RefSeq) Os01g0787000; Similar to Peroxidase (EC 1.11.1.7).	Phenylpropanoid biosynthesis (ko00940)	--	--	Peroxidase	Peroxidase 56 OS=Arabidopsis thaliana OX=3702 GN=PER56 PE=2 SV=1	S	Function unknown	hypothetical protein OsI_04022 [Oryza sativa Indica Group]
		BGIOSGA014793	89	75	46	222	313	192	2.92363	2.41953	1.51651	7.12179	9.98836	6.31424	1.14338e-05	1.6248	up	--	--	Molecular Function: peroxidase activity (GO:0004601);; Cellular Component: extracellular region (GO:0005576);; Biological Process: response to oxidative stress (GO:0006979);; Molecular Function: heme binding (GO:0020037);; Biological Process: hydrogen peroxide catabolic process (GO:0042744);; Molecular Function: metal ion binding (GO:0046872);;	K00430|4.8e-134|dosa:Os04t0498700-01|K00430 peroxidase [EC:1.11.1.7] | (RefSeq) Os04g0498700; Haem peroxidase family protein.	Phenylpropanoid biosynthesis (ko00940)	--	--	Peroxidase	Peroxidase 18 OS=Arabidopsis thaliana OX=3702 GN=PER18 PE=3 SV=1	--	--	hypothetical protein OsI_16496 [Oryza sativa Indica Group]
		BGIOSGA026389	37	101	23	4192	1756	1090	1.15468	3.09072	0.708186	127.963	53.2477	34.0285	2.63396e-10	4.61149	up	--	--	Molecular Function: peroxidase activity (GO:0004601);; Cellular Component: extracellular region (GO:0005576);; Biological Process: response to oxidative stress (GO:0006979);; Molecular Function: heme binding (GO:0020037);; Biological Process: hydrogen peroxide catabolic process (GO:0042744);; Molecular Function: metal ion binding (GO:0046872);;	K00430|2.2e-166|dosa:Os07t0677200-01|K00430 peroxidase [EC:1.11.1.7] | (RefSeq) Os07g0677200; Peroxidase.	Phenylpropanoid biosynthesis (ko00940)	--	--	Peroxidase	Peroxidase 2 OS=Oryza sativa subsp. indica OX=39946 GN=PRX112 PE=3 SV=2	S	Function unknown	hypothetical protein OsI_27326 [Oryza sativa Indica Group]
		BGIOSGA023665	119	89	58	429	506	330	2.17386	1.58994	1.06784	7.67916	8.99971	6.0297	5.11096e-10	2.07941	up	--	--	Molecular Function: peroxidase activity (GO:0004601);; Biological Process: response to oxidative stress (GO:0006979);; Molecular Function: heme binding (GO:0020037);; Biological Process: hydrogen peroxide catabolic process (GO:0042744);; Molecular Function: metal ion binding (GO:0046872);;	K00430|2.2e-169|osa:4344393|K00430 peroxidase [EC:1.11.1.7] | (RefSeq) peroxidase 21	Phenylpropanoid biosynthesis (ko00940)	--	--	Peroxidase	Peroxidase 21 OS=Arabidopsis thaliana OX=3702 GN=PER21 PE=1 SV=1	G	Carbohydrate transport and metabolism	hypothetical protein OsI_27449 [Oryza sativa Indica Group]
		BGIOSGA003403	4	5	12	235	76	32	0.141383	0.142822	0.440797	8.35214	2.66411	1.14656	7.67053e-06	3.35012	up	--	--	Molecular Function: peroxidase activity (GO:0004601);; Biological Process: response to oxidative stress (GO:0006979);; Molecular Function: heme binding (GO:0020037);; Biological Process: hydrogen peroxide catabolic process (GO:0042744);; Molecular Function: metal ion binding (GO:0046872);;	K00430|7.3e-150|dosa:Os01t0327400-01|K00430 peroxidase [EC:1.11.1.7] | (RefSeq) Os01g0327400; Similar to Peroxidase (Fragment).	Phenylpropanoid biosynthesis (ko00940)	--	--	Peroxidase	Peroxidase 1 OS=Zea mays OX=4577 GN=PER1 PE=1 SV=1	G	Carbohydrate transport and metabolism	hypothetical protein OsI_01682 [Oryza sativa Indica Group]
		BGIOSGA012703	0	0	0	35	147	42	0	0	0	1.082	4.57681	1.35245	4.34127e-10	5.75779	up	--	--	Molecular Function: peroxidase activity (GO:0004601);; Cellular Component: extracellular region (GO:0005576);; Biological Process: response to oxidative stress (GO:0006979);; Molecular Function: heme binding (GO:0020037);; Biological Process: hydrogen peroxide catabolic process (GO:0042744);; Molecular Function: metal ion binding (GO:0046872);;	K00430|8.5e-179|dosa:Os03t0368000-00|K00430 peroxidase [EC:1.11.1.7] | (RefSeq) Os03g0368000; Similar to Peroxidase 1.	Phenylpropanoid biosynthesis (ko00940)	--	--	Peroxidase	Peroxidase 2 OS=Zea mays OX=4577 GN=PER2 PE=2 SV=1	--	--	hypothetical protein OsI_11726 [Oryza sativa Indica Group]
		BGIOSGA007858	10	37	7	112	120	166	0.294535	1.11732	0.191705	3.41435	3.63246	5.17715	3.06668e-05	2.54683	up	--	--	Molecular Function: peroxidase activity (GO:0004601);; Cellular Component: extracellular region (GO:0005576);; Biological Process: response to oxidative stress (GO:0006979);; Molecular Function: heme binding (GO:0020037);; Biological Process: hydrogen peroxide catabolic process (GO:0042744);; Molecular Function: metal ion binding (GO:0046872);;	K00430|1.4e-168|dosa:Os02t0240100-01|K00430 peroxidase [EC:1.11.1.7] | (RefSeq) Os02g0240100; Similar to Peroxidase 2 (Fragment).	Phenylpropanoid biosynthesis (ko00940)	--	--	Peroxidase	Peroxidase 70 OS=Zea mays OX=4577 GN=PER70 PE=1 SV=1	G	Carbohydrate transport and metabolism	hypothetical protein OsI_06503 [Oryza sativa Indica Group]
		BGIOSGA020119	4	8	0	452	217	149	0.099738	0.216694	0	12.8143	6.09609	4.29438	3.11787e-17	5.34621	up	--	--	Molecular Function: peroxidase activity (GO:0004601);; Cellular Component: extracellular region (GO:0005576);; Biological Process: response to oxidative stress (GO:0006979);; Molecular Function: heme binding (GO:0020037);; Biological Process: hydrogen peroxide catabolic process (GO:0042744);; Molecular Function: metal ion binding (GO:0046872);;	K00430|4.1e-190|dosa:Os05t0499400-01|K00430 peroxidase [EC:1.11.1.7] | (RefSeq) Os05g0499400; Haem peroxidase family protein.	Phenylpropanoid biosynthesis (ko00940)	--	--	Peroxidase	Peroxidase 3 OS=Arabidopsis thaliana OX=3702 GN=PER3 PE=2 SV=1	S	Function unknown	peroxidase 1-like [Oryza sativa Japonica Group]
		BGIOSGA019144	10	30	34	146	242	164	0.28861	0.877747	1.04235	4.32862	7.14025	4.99474	7.71672e-08	2.62816	up	--	--	Molecular Function: peroxidase activity (GO:0004601);; Cellular Component: extracellular region (GO:0005576);; Biological Process: response to oxidative stress (GO:0006979);; Molecular Function: heme binding (GO:0020037);; Biological Process: hydrogen peroxide catabolic process (GO:0042744);; Molecular Function: metal ion binding (GO:0046872);;	K00430|6.2e-188|dosa:Os05t0135200-01|K00430 peroxidase [EC:1.11.1.7] | (RefSeq) Os05g0135200; Plant peroxidase domain containing protein.	Phenylpropanoid biosynthesis (ko00940)	--	--	Peroxidase	Peroxidase 5 OS=Vitis vinifera OX=29760 GN=GSVIVT00037159001 PE=1 SV=2	S	Function unknown	hypothetical protein EE612_026930, partial [Oryza sativa]
		BGIOSGA013613	406	390	361	1531	2389	2130	12.6864	11.934	11.4913	46.7424	72.4498	66.4871	1.64509e-25	2.24793	up	--	--	Molecular Function: peroxidase activity (GO:0004601);; Cellular Component: extracellular region (GO:0005576);; Biological Process: response to oxidative stress (GO:0006979);; Molecular Function: heme binding (GO:0020037);; Biological Process: hydrogen peroxide catabolic process (GO:0042744);; Molecular Function: metal ion binding (GO:0046872);;	K00430|1.8e-179|dosa:Os03t0762400-01|K00430 peroxidase [EC:1.11.1.7] | (RefSeq) Os03g0762400; Similar to Peroxidase2 precursor (EC 1.11.1.7).	Phenylpropanoid biosynthesis (ko00940)	--	--	Peroxidase	Peroxidase 35 OS=Arabidopsis thaliana OX=3702 GN=PER35 PE=1 SV=1	G	Carbohydrate transport and metabolism	peroxidase 35 [Oryza sativa Japonica Group]
		BGIOSGA034315	0	0	0	286	155	47	0	0	0	9.36117	5.03114	1.56509	8.6169e-15	6.75025	up	--	--	Molecular Function: peroxidase activity (GO:0004601);; Cellular Component: extracellular region (GO:0005576);; Biological Process: response to oxidative stress (GO:0006979);; Molecular Function: heme binding (GO:0020037);; Biological Process: hydrogen peroxide catabolic process (GO:0042744);; Molecular Function: metal ion binding (GO:0046872);;	K00430|7.7e-153|dosa:Os11t0210100-01|K00430 peroxidase [EC:1.11.1.7] | (RefSeq) Os11g0210100; Similar to Class III peroxidase 133.	Phenylpropanoid biosynthesis (ko00940)	--	--	Peroxidase	Peroxidase 43 OS=Arabidopsis thaliana OX=3702 GN=PER43 PE=3 SV=2	G	Carbohydrate transport and metabolism	hypothetical protein OsI_35498 [Oryza sativa Indica Group]
		BGIOSGA021076	148	150	123	4236	4500	3172	4.60442	4.58694	3.89768	129.31	136.512	99.0305	8.99492e-128	4.66295	up	--	--	Molecular Function: peroxidase activity (GO:0004601);; Cellular Component: extracellular region (GO:0005576);; Biological Process: response to oxidative stress (GO:0006979);; Molecular Function: heme binding (GO:0020037);; Biological Process: hydrogen peroxide catabolic process (GO:0042744);; Molecular Function: metal ion binding (GO:0046872);;	K00430|3.7e-177|dosa:Os06t0547400-01|K00430 peroxidase [EC:1.11.1.7] | (RefSeq) Os06g0547400; Similar to Peroxidase P7 (EC 1.11.1.7) (TP7).	Phenylpropanoid biosynthesis (ko00940)	--	--	Peroxidase	Peroxidase P7 OS=Brassica rapa subsp. rapa OX=51350 PE=1 SV=3	S	Function unknown	peroxidase [Oryza sativa Japonica Group]
		BGIOSGA014191	128	129	29	1027	1329	1171	3.82717	3.79611	0.868153	30.1398	38.7444	35.1372	2.52877e-14	3.35873	up	--	--	Molecular Function: peroxidase activity (GO:0004601);; Cellular Component: extracellular region (GO:0005576);; Biological Process: response to oxidative stress (GO:0006979);; Molecular Function: heme binding (GO:0020037);; Biological Process: hydrogen peroxide catabolic process (GO:0042744);; Molecular Function: metal ion binding (GO:0046872);;	K00430|9.7e-189|osa:4337259|K00430 peroxidase [EC:1.11.1.7] | (RefSeq) peroxidase 16	Phenylpropanoid biosynthesis (ko00940)	--	--	Peroxidase	Peroxidase 16 OS=Arabidopsis thaliana OX=3702 GN=PER16 PE=1 SV=2	G	Carbohydrate transport and metabolism	peroxidase 16 [Oryza sativa Japonica Group]
		BGIOSGA019136	165	73	20	310	570	353	5.03239	2.1693	0.613571	9.21563	16.8497	10.739	0.00100415	1.96958	up	--	--	Molecular Function: peroxidase activity (GO:0004601);; Cellular Component: extracellular region (GO:0005576);; Biological Process: response to oxidative stress (GO:0006979);; Molecular Function: heme binding (GO:0020037);; Biological Process: hydrogen peroxide catabolic process (GO:0042744);; Molecular Function: metal ion binding (GO:0046872);;	K00430|6.2e-188|dosa:Os05t0135200-01|K00430 peroxidase [EC:1.11.1.7] | (RefSeq) Os05g0135200; Plant peroxidase domain containing protein.	Phenylpropanoid biosynthesis (ko00940)	--	--	Peroxidase	Peroxidase 5 OS=Vitis vinifera OX=29760 GN=GSVIVT00037159001 PE=1 SV=2	S	Function unknown	hypothetical protein EE612_026930, partial [Oryza sativa]
		BGIOSGA010666	0	0	0	378	1339	1168	0	0	0	11.5684	40.7314	36.5754	3.15106e-34	9.19661	up	--	--	Molecular Function: peroxidase activity (GO:0004601);; Cellular Component: extracellular region (GO:0005576);; Biological Process: response to oxidative stress (GO:0006979);; Molecular Function: heme binding (GO:0020037);; Biological Process: hydrogen peroxide catabolic process (GO:0042744);; Molecular Function: metal ion binding (GO:0046872);;	K00430|1.1e-181|dosa:Os03t0368000-00|K00430 peroxidase [EC:1.11.1.7] | (RefSeq) Os03g0368000; Similar to Peroxidase 1.	Phenylpropanoid biosynthesis (ko00940)	--	--	Peroxidase	Peroxidase 2 OS=Zea mays OX=4577 GN=PER2 PE=2 SV=1	--	--	hypothetical protein OsI_11725 [Oryza sativa Indica Group]
		BGIOSGA003712	2	0	0	507	395	73	0.052694	0	0	14.9121	11.5328	2.17735	5.76342e-19	6.90002	up	--	--	Molecular Function: peroxidase activity (GO:0004601);; Cellular Component: extracellular region (GO:0005576);; Biological Process: response to oxidative stress (GO:0006979);; Molecular Function: heme binding (GO:0020037);; Biological Process: hydrogen peroxide catabolic process (GO:0042744);; Molecular Function: metal ion binding (GO:0046872);;	K00430|7.9e-191|dosa:Os01t0543100-01|K00430 peroxidase [EC:1.11.1.7] | (RefSeq) Os01g0543100; Similar to Peroxidase 72 precursor (EC 1.11.1.7) (Atperox P72) (PRXR8) (ATP6a).	Phenylpropanoid biosynthesis (ko00940)	--	--	Peroxidase	Peroxidase 72 OS=Arabidopsis thaliana OX=3702 GN=PER72 PE=1 SV=1	G	Carbohydrate transport and metabolism	hypothetical protein OsI_02330 [Oryza sativa Indica Group]
		BGIOSGA023530	727	535	52	5964	7516	5486	21.8429	15.7511	1.58959	175.08	219.222	164.696	0.000203414	3.08624	up	--	--	Molecular Function: peroxidase activity (GO:0004601);; Cellular Component: extracellular region (GO:0005576);; Biological Process: response to oxidative stress (GO:0006979);; Molecular Function: heme binding (GO:0020037);; Biological Process: hydrogen peroxide catabolic process (GO:0042744);; Molecular Function: metal ion binding (GO:0046872);;	K00430|1.3e-177|dosa:Os06t0695500-01|K00430 peroxidase [EC:1.11.1.7] | (RefSeq) Os06g0695500; Similar to Peroxidase 16 precursor (EC 1.11.1.7) (Atperox P16) (ATP22a).	Phenylpropanoid biosynthesis (ko00940)	--	--	Peroxidase	Peroxidase 16 OS=Arabidopsis thaliana OX=3702 GN=PER16 PE=1 SV=2	G	Carbohydrate transport and metabolism	peroxidase 16 [Oryza sativa Japonica Group]
		BGIOSGA002969	0	17	19	354	256	110	0	0.459763	0.533097	9.66702	6.94392	3.05303	6.15815e-07	3.63737	up	--	--	Molecular Function: peroxidase activity (GO:0004601);; Cellular Component: extracellular region (GO:0005576);; Biological Process: response to oxidative stress (GO:0006979);; Molecular Function: heme binding (GO:0020037);; Biological Process: hydrogen peroxide catabolic process (GO:0042744);; Molecular Function: metal ion binding (GO:0046872);;	K00430|7.8e-176|dosa:Os01t0205900-01|K00430 peroxidase [EC:1.11.1.7] | (RefSeq) Os01g0205900; Similar to Class III peroxidase GvPx2b (Fragment).	Phenylpropanoid biosynthesis (ko00940)	--	--	Peroxidase	Peroxidase 4 OS=Vitis vinifera OX=29760 GN=GSVIVT00023967001 PE=1 SV=1	S	Function unknown	hypothetical protein OsI_00829 [Oryza sativa Indica Group]
		BGIOSGA010475	0	8	0	356	238	54	0	0.318839	0	15.9664	10.6063	2.45717	0.00654451	3.02071	up	--	--	Molecular Function: peroxidase activity (GO:0004601);; Biological Process: response to oxidative stress (GO:0006979);; Molecular Function: heme binding (GO:0020037);; Molecular Function: metal ion binding (GO:0046872);;	K00430|6.3e-104|dosa:Os03t0434800-00|K00430 peroxidase [EC:1.11.1.7] | (RefSeq) Os03g0434800; Similar to Peroxidase 2.	Phenylpropanoid biosynthesis (ko00940)	--	--	Peroxidase	Peroxidase 70 OS=Zea mays OX=4577 GN=PER70 PE=1 SV=1	--	--	hypothetical protein OsI_12177 [Oryza sativa Indica Group]
		BGIOSGA019132	0	0	0	396	1478	704	0	0	0	11.2686	41.8481	20.5288	1.10193e-32	9.04308	up	--	--	Molecular Function: peroxidase activity (GO:0004601);; Cellular Component: extracellular region (GO:0005576);; Biological Process: response to oxidative stress (GO:0006979);; Molecular Function: heme binding (GO:0020037);; Biological Process: hydrogen peroxide catabolic process (GO:0042744);; Molecular Function: metal ion binding (GO:0046872);;	K00430|7.9e-77|sita:101779763|K00430 peroxidase [EC:1.11.1.7] | (RefSeq) peroxidase 2	Phenylpropanoid biosynthesis (ko00940)	--	--	Peroxidase	Peroxidase 2 OS=Zea mays OX=4577 GN=PER2 PE=2 SV=1	S	Function unknown	hypothetical protein OsI_18349 [Oryza sativa Indica Group]
		BGIOSGA033359	0	8	0	162	253	46	0	0.231555	0	5.01983	7.79398	1.44247	0.00807187	2.93901	up	--	--	Molecular Function: peroxidase activity (GO:0004601);; Cellular Component: extracellular region (GO:0005576);; Biological Process: response to oxidative stress (GO:0006979);; Molecular Function: heme binding (GO:0020037);; Biological Process: hydrogen peroxide catabolic process (GO:0042744);; Molecular Function: metal ion binding (GO:0046872);;	K00430|8.1e-177|osa:4349240|K00430 peroxidase [EC:1.11.1.7] | (RefSeq) peroxidase 5	Phenylpropanoid biosynthesis (ko00940)	--	--	Peroxidase	Peroxidase 5 OS=Vitis vinifera OX=29760 GN=GSVIVT00037159001 PE=1 SV=2	S	Function unknown	hypothetical protein OsI_34474 [Oryza sativa Indica Group]
		BGIOSGA001845	3	0	0	3675	4987	1705	0.058639	0	0	104.774	141.272	49.7211	4.43186e-37	9.35021	up	--	--	Molecular Function: peroxidase activity (GO:0004601);; Cellular Component: extracellular region (GO:0005576);; Biological Process: response to oxidative stress (GO:0006979);; Molecular Function: heme binding (GO:0020037);; Biological Process: hydrogen peroxide catabolic process (GO:0042744);; Molecular Function: metal ion binding (GO:0046872);;	K00430|2.9e-196|dosa:Os01t0294700-01|K00430 peroxidase [EC:1.11.1.7] | (RefSeq) Os01g0294700; Haem peroxidase, plant/fungal/bacterial family protein.	Phenylpropanoid biosynthesis (ko00940)	--	--	Peroxidase	Peroxidase 2 OS=Zea mays OX=4577 GN=PER2 PE=2 SV=1	S	Function unknown	hypothetical protein OsI_01501 [Oryza sativa Indica Group]
		BGIOSGA005230	3	12	17	3324	1984	50	0.055942	0.316513	0.461809	90.1154	53.4369	1.3639	7.87539e-06	4.52522	up	--	--	Molecular Function: peroxidase activity (GO:0004601);; Cellular Component: extracellular region (GO:0005576);; Biological Process: response to oxidative stress (GO:0006979);; Molecular Function: heme binding (GO:0020037);; Biological Process: hydrogen peroxide catabolic process (GO:0042744);; Molecular Function: metal ion binding (GO:0046872);;	K00430|6.6e-191|dosa:Os01t0962700-01|K00430 peroxidase [EC:1.11.1.7] | (RefSeq) Os01g0962700; Similar to Peroxidase 12 precursor (EC 1.11.1.7) (Atperox P12) (PRXR6) (ATP4a).	Phenylpropanoid biosynthesis (ko00940)	--	--	Peroxidase	Cationic peroxidase SPC4 OS=Sorghum bicolor OX=4558 GN=Sb03g046810 PE=1 SV=2	G	Carbohydrate transport and metabolism	hypothetical protein OsI_05314 [Oryza sativa Indica Group]
		BGIOSGA022766	0	0	0	229	1751	250	0	0	0	6.83929	51.9919	7.62874	1.31782e-10	6.27829	up	--	--	Molecular Function: peroxidase activity (GO:0004601);; Cellular Component: extracellular region (GO:0005576);; Biological Process: response to oxidative stress (GO:0006979);; Molecular Function: heme binding (GO:0020037);; Biological Process: hydrogen peroxide catabolic process (GO:0042744);; Molecular Function: metal ion binding (GO:0046872);;	K00430|2.4e-176|osa:4340843|K00430 peroxidase [EC:1.11.1.7] | (RefSeq) peroxidase 1-like	Phenylpropanoid biosynthesis (ko00940)	--	--	Peroxidase	Peroxidase 1 OS=Oryza sativa subsp. japonica OX=39947 GN=PRX74 PE=2 SV=2	G	Carbohydrate transport and metabolism	hypothetical protein OsI_22684 [Oryza sativa Indica Group]
		BGIOSGA034670	14	31	9	348	288	240	0.414464	0.928765	0.262461	10.4431	8.59743	7.35575	1.19868e-17	3.73584	up	--	--	Molecular Function: peroxidase activity (GO:0004601);; Cellular Component: extracellular region (GO:0005576);; Biological Process: response to oxidative stress (GO:0006979);; Cellular Component: integral component of membrane (GO:0016021);; Molecular Function: heme binding (GO:0020037);; Biological Process: hydrogen peroxide catabolic process (GO:0042744);; Molecular Function: metal ion binding (…	K00430|1.7e-177|dosa:Os12t0112000-01|K00430 peroxidase [EC:1.11.1.7] | (RefSeq) Os12g0112000; Similar to Peroxidase precursor (EC 1.11.1.7) (Fragment).	Phenylpropanoid biosynthesis (ko00940)	--	--	Peroxidase	Peroxidase 4 OS=Vitis vinifera OX=29760 GN=GSVIVT00023967001 PE=1 SV=1	G	Carbohydrate transport and metabolism	hypothetical protein OsI_34840 [Oryza sativa Indica Group]
		BGIOSGA031381	2	4	9	89	117	81	0.059627	0.097379	0.262697	2.58689	3.35807	2.38596	1.25336e-10	3.78176	up	--	--	Molecular Function: peroxidase activity (GO:0004601);; Cellular Component: extracellular region (GO:0005576);; Biological Process: response to oxidative stress (GO:0006979);; Cellular Component: plant-type cell wall (GO:0009505);; Cellular Component: plasmodesma (GO:0009506);; Molecular Function: heme binding (GO:0020037);; Biological Process: hydrogen peroxide catabolic process (GO:0042744);; Mo…	K00430|7.5e-197|dosa:Os10t0566800-01|K00430 peroxidase [EC:1.11.1.7] | (RefSeq) Os10g0566800; Haem peroxidase, plant/fungal/bacterial family protein.	Phenylpropanoid biosynthesis (ko00940)	--	--	Peroxidase	Peroxidase 57 OS=Arabidopsis thaliana OX=3702 GN=PER57 PE=1 SV=1	G	Carbohydrate transport and metabolism	peroxidase 57 [Oryza sativa Japonica Group]
		BGIOSGA014040	32	16	15	254	608	429	1.04669	0.503023	0.489473	8.30712	19.7825	14.3359	2.98965e-20	4.04333	up	--	--	Molecular Function: peroxidase activity (GO:0004601);; Cellular Component: extracellular region (GO:0005576);; Biological Process: response to oxidative stress (GO:0006979);; Molecular Function: heme binding (GO:0020037);; Biological Process: hydrogen peroxide catabolic process (GO:0042744);; Molecular Function: metal ion binding (GO:0046872);;	K00430|1.1e-151|dosa:Os04t0688300-01|K00430 peroxidase [EC:1.11.1.7] | (RefSeq) Os04g0688300; Haem peroxidase, plant/fungal/bacterial family protein.	Phenylpropanoid biosynthesis (ko00940)	--	--	Peroxidase	Cationic peroxidase SPC4 OS=Sorghum bicolor OX=4558 GN=Sb03g046810 PE=1 SV=2	--	--	hypothetical protein OsI_18019 [Oryza sativa Indica Group]
		BGIOSGA013612	24	45	18	382	187	58	0.783444	1.43721	0.577364	12.2136	5.92006	1.89123	0.000101312	2.47865	up	--	--	Molecular Function: peroxidase activity (GO:0004601);; Cellular Component: extracellular region (GO:0005576);; Biological Process: response to oxidative stress (GO:0006979);; Molecular Function: heme binding (GO:0020037);; Biological Process: hydrogen peroxide catabolic process (GO:0042744);; Molecular Function: metal ion binding (GO:0046872);;	K00430|5.8e-172|dosa:Os03t0762300-01|K00430 peroxidase [EC:1.11.1.7] | (RefSeq) Os03g0762300; Similar to Peroxidase 51 precursor (EC 1.11.1.7) (Atperox P51) (ATP37).	Phenylpropanoid biosynthesis (ko00940)	--	--	Peroxidase	Peroxidase 51 OS=Arabidopsis thaliana OX=3702 GN=PER51 PE=2 SV=1	S	Function unknown	hypothetical protein OsI_13636 [Oryza sativa Indica Group]
		BGIOSGA007855	1629	1057	699	5943	8053	5975	48.8295	31.0349	21.3429	173.935	234.193	178.872	2.00724e-15	2.39438	up	--	--	Molecular Function: peroxidase activity (GO:0004601);; Cellular Component: extracellular region (GO:0005576);; Biological Process: response to oxidative stress (GO:0006979);; Molecular Function: heme binding (GO:0020037);; Biological Process: hydrogen peroxide catabolic process (GO:0042744);; Molecular Function: metal ion binding (GO:0046872);;	K00430|8.0e-183|dosa:Os02t0237000-00|K00430 peroxidase [EC:1.11.1.7] | (RefSeq) Os02g0237000; Similar to peroxidase 52.	Phenylpropanoid biosynthesis (ko00940)	--	--	Peroxidase	Peroxidase 52 OS=Arabidopsis thaliana OX=3702 GN=PER52 PE=2 SV=1	S	Function unknown	hypothetical protein OsI_06497 [Oryza sativa Indica Group]
		BGIOSGA026233	0	0	0	56	359	85	0	0	0	1.58897	10.2373	2.48181	5.42605e-14	6.64729	up	--	--	Molecular Function: peroxidase activity (GO:0004601);; Cellular Component: extracellular region (GO:0005576);; Biological Process: response to oxidative stress (GO:0006979);; Cellular Component: plant-type cell wall (GO:0009505);; Cellular Component: plasmodesma (GO:0009506);; Molecular Function: heme binding (GO:0020037);; Biological Process: hydrogen peroxide catabolic process (GO:0042744);; Mo…	K00430|1.3e-177|dosa:Os07t0639400-01|K00430 peroxidase [EC:1.11.1.7] | (RefSeq) Os07g0639400; Similar to Peroxidase 1.	Phenylpropanoid biosynthesis (ko00940)	--	--	Peroxidase	Peroxidase 2 OS=Zea mays OX=4577 GN=PER2 PE=2 SV=1	S	Function unknown	hypothetical protein OsI_27041 [Oryza sativa Indica Group]
		BGIOSGA021078	0	0	0	576	1738	1174	0	0	0	17.8889	53.7161	37.3377	2.87235e-38	9.51729	up	--	--	Molecular Function: peroxidase activity (GO:0004601);; Cellular Component: extracellular region (GO:0005576);; Biological Process: response to oxidative stress (GO:0006979);; Molecular Function: heme binding (GO:0020037);; Biological Process: hydrogen peroxide catabolic process (GO:0042744);; Molecular Function: metal ion binding (GO:0046872);;	K00430|2.3e-176|dosa:Os06t0546500-01|K00430 peroxidase [EC:1.11.1.7] | (RefSeq) Os06g0546500; Similar to Class III peroxidase GvPx2b (Fragment).	Phenylpropanoid biosynthesis (ko00940)	--	--	Peroxidase	Peroxidase 4 OS=Vitis vinifera OX=29760 GN=GSVIVT00023967001 PE=1 SV=1	S	Function unknown	hypothetical protein OsI_23302 [Oryza sativa Indica Group]
		BGIOSGA003233	136	139	96	3343	4583	2381	4.24835	4.2497	3.05677	102.066	139.032	74.3415	8.84466e-66	4.59675	up	--	--	Molecular Function: peroxidase activity (GO:0004601);; Cellular Component: extracellular region (GO:0005576);; Biological Process: response to oxidative stress (GO:0006979);; Cellular Component: plant-type cell wall (GO:0009505);; Cellular Component: plasmodesma (GO:0009506);; Molecular Function: heme binding (GO:0020037);; Biological Process: hydrogen peroxide catabolic process (GO:0042744);; Mo…	K00430|3.2e-181|dosa:Os01t0270300-01|K00430 peroxidase [EC:1.11.1.7] | (RefSeq) Os01g0270300; Similar to Cationic peroxidase isozyme 40K precursor.	Phenylpropanoid biosynthesis (ko00940)	--	--	Peroxidase	Peroxidase 24 OS=Arabidopsis thaliana OX=3702 GN=PER24 PE=2 SV=1	S	Function unknown	peroxidase 24 [Oryza sativa Japonica Group]
	Gene name	Gene ID	MXXZ-C1_Count	MXXZ-C2_Count	MXXZ-C3_Count	MXXZ-T1_Count	MXXZ-T2_Count	MXXZ-T3_Count	MXXZ-C1_FPKM	MXXZ-C2_FPKM	MXXZ-C3_FPKM	MXXZ-T1_FPKM	MXXZ-T2_FPKM	MXXZ-T3_FPKM	FDR	log2FC	regulated	COG_class	COG_class_annotation	GO_annotation	KEGG_annotation	KEGG_pathway_annotation	KOG_class	KOG_class_annotation	Pfam_annotation	Swiss-Prot_annotation	eggNOG_class	eggNOG_class_annotation	NR_annotation
MXXZ-T vs. MXXZ-C	PRX	BGIOSGA025854	0	0	0	107	166	114	0	0	0	3.03795	5.0208	3.37043	5.24137e-17	6.39125	up	--	--	Molecular Function: peroxidase activity (GO:0004601);; Cellular Component: extracellular region (GO:0005576);; Biological Process: response to oxidative stress (GO:0006979);; Molecular Function: heme binding (GO:0020037);; Biological Process: hydrogen peroxide catabolic process (GO:0042744);; Molecular Function: metal ion binding (GO:0046872);;	K00430|6.8e-174|dosa:Os07t0531400-01|K00430 peroxidase [EC:1.11.1.7] | (RefSeq) Os07g0531400; Similar to Peroxidase 27 precursor (EC 1.11.1.7) (Atperox P27) (PRXR7) (ATP12a).	Phenylpropanoid biosynthesis (ko00940)	--	--	Peroxidase	Peroxidase 39 OS=Arabidopsis thaliana OX=3702 GN=PER39 PE=1 SV=1	G	Carbohydrate transport and metabolism	hypothetical protein OsI_26291 [Oryza sativa Indica Group]
		BGIOSGA026231	4	9	6	908	282	113	0.118898	0.24206	0.176736	27.2611	9.00493	3.52477	4.07368e-15	4.98701	up	--	--	Molecular Function: peroxidase activity (GO:0004601);; Cellular Component: extracellular region (GO:0005576);; Biological Process: response to oxidative stress (GO:0006979);; Molecular Function: heme binding (GO:0020037);; Biological Process: hydrogen peroxide catabolic process (GO:0042744);; Molecular Function: metal ion binding (GO:0046872);;	K00430|6.7e-179|dosa:Os07t0639000-01|K00430 peroxidase [EC:1.11.1.7] | (RefSeq) Os07g0639000; Similar to Class III peroxidase 46.	Phenylpropanoid biosynthesis (ko00940)	--	--	Peroxidase	Peroxidase 2 OS=Zea mays OX=4577 GN=PER2 PE=2 SV=1	S	Function unknown	hypothetical protein EE612_040918, partial [Oryza sativa]
		BGIOSGA009361	1	12	4	99	61	49	0.057847	0.661779	0.249214	6.23596	4.08335	3.22279	0.000266738	2.73691	up	--	--	Molecular Function: peroxidase activity (GO:0004601);; Biological Process: response to oxidative stress (GO:0006979);; Molecular Function: heme binding (GO:0020037);; Molecular Function: metal ion binding (GO:0046872);;	K00430|4.1e-70|dosa:Os02t0833900-01|K00430 peroxidase [EC:1.11.1.7] | (RefSeq) Os02g0833900; Similar to Peroxidase 64 precursor (EC 1.11.1.7) (Atperox P64) (PRXR4) (ATP17a).	Phenylpropanoid biosynthesis (ko00940)	--	--	Peroxidase	Peroxidase 64 OS=Arabidopsis thaliana OX=3702 GN=PER64 PE=1 SV=1	--	--	hypothetical protein OsI_09588 [Oryza sativa Indica Group]
		BGIOSGA026387	0	6	6	386	57	57	0	0.150667	0.177439	11.7169	1.81588	1.81023	1.85279e-06	3.85121	up	--	--	Molecular Function: peroxidase activity (GO:0004601);; Cellular Component: extracellular region (GO:0005576);; Biological Process: response to oxidative stress (GO:0006979);; Molecular Function: heme binding (GO:0020037);; Biological Process: hydrogen peroxide catabolic process (GO:0042744);; Molecular Function: metal ion binding (GO:0046872);;	K00430|2.2e-174|dosa:Os07t0676900-01|K00430 peroxidase [EC:1.11.1.7] | (RefSeq) Os07g0676900; Similar to Peroxidase (EC 1.11.1.7).	Phenylpropanoid biosynthesis (ko00940)	--	--	Peroxidase	Peroxidase 70 OS=Zea mays OX=4577 GN=PER70 PE=1 SV=1	G	Carbohydrate transport and metabolism	hypothetical protein OsI_27324 [Oryza sativa Indica Group]
		BGIOSGA009359	9	41	26	381	213	190	0.279646	1.12933	0.823061	11.4156	6.8076	5.94355	1.7067e-07	2.82079	up	--	--	Molecular Function: peroxidase activity (GO:0004601);; Cellular Component: extracellular region (GO:0005576);; Biological Process: response to oxidative stress (GO:0006979);; Molecular Function: heme binding (GO:0020037);; Biological Process: hydrogen peroxide catabolic process (GO:0042744);; Molecular Function: metal ion binding (GO:0046872);;	K00430|6.9e-176|osa:4331271|K00430 peroxidase [EC:1.11.1.7] | (RefSeq) peroxidase 64 isoform X1	Phenylpropanoid biosynthesis (ko00940)	--	--	Peroxidase	Peroxidase 64 OS=Arabidopsis thaliana OX=3702 GN=PER64 PE=1 SV=1	G	Carbohydrate transport and metabolism	peroxidase 64 isoform X2 [Oryza sativa Japonica Group]
		BGIOSGA004170	18	57	48	176	122	137	0.495239	1.38043	1.29725	4.54894	3.33978	3.68633	0.00629156	1.45287	up	--	--	Molecular Function: peroxidase activity (GO:0004601);; Cellular Component: extracellular region (GO:0005576);; Biological Process: response to oxidative stress (GO:0006979);; Molecular Function: heme binding (GO:0020037);; Biological Process: hydrogen peroxide catabolic process (GO:0042744);; Molecular Function: metal ion binding (GO:0046872);;	K00430|9.2e-164|obr:102714060|K00430 peroxidase [EC:1.11.1.7] | (RefSeq) peroxidase 19	Phenylpropanoid biosynthesis (ko00940)	--	--	Peroxidase	Peroxidase 19 OS=Arabidopsis thaliana OX=3702 GN=PER19 PE=2 SV=1	G	Carbohydrate transport and metabolism	hypothetical protein OsI_03192 [Oryza sativa Indica Group]
		BGIOSGA036874	120	92	76	29	31	29	4.39808	2.8453	2.67961	0.953178	1.09054	0.984989	1.31818e-05	-1.82067	down	--	--	Molecular Function: peroxidase activity (GO:0004601);; Cellular Component: extracellular region (GO:0005576);; Biological Process: response to oxidative stress (GO:0006979);; Molecular Function: heme binding (GO:0020037);; Biological Process: hydrogen peroxide catabolic process (GO:0042744);; Molecular Function: metal ion binding (GO:0046872);;	K00430|2.0e-158|dosa:Os11t0112200-01|K00430 peroxidase [EC:1.11.1.7] | (RefSeq) Os11g0112200; Similar to Cationic peroxidase 1 precursor (EC 1.11.1.7) (PNPC1).	Phenylpropanoid biosynthesis (ko00940)	--	--	Peroxidase	Cationic peroxidase 1 OS=Arachis hypogaea OX=3818 GN=PNC1 PE=1 SV=2	G	Carbohydrate transport and metabolism	hypothetical protein OsI_37207 [Oryza sativa Indica Group]
		BGIOSGA026389	6	55	174	1061	547	2622	0.185406	1.5238	5.52508	31.6552	17.3815	81.7971	0.00584333	2.63364	up	--	--	Molecular Function: peroxidase activity (GO:0004601);; Cellular Component: extracellular region (GO:0005576);; Biological Process: response to oxidative stress (GO:0006979);; Molecular Function: heme binding (GO:0020037);; Biological Process: hydrogen peroxide catabolic process (GO:0042744);; Molecular Function: metal ion binding (GO:0046872);;	K00430|2.2e-166|dosa:Os07t0677200-01|K00430 peroxidase [EC:1.11.1.7] | (RefSeq) Os07g0677200; Peroxidase.	Phenylpropanoid biosynthesis (ko00940)	--	--	Peroxidase	Peroxidase 2 OS=Oryza sativa subsp. indica OX=39946 GN=PRX112 PE=3 SV=2	S	Function unknown	hypothetical protein OsI_27326 [Oryza sativa Indica Group]
		BGIOSGA019144	44	36	21	193	146	202	1.40781	0.968766	0.634576	5.62308	4.51499	6.13062	4.31631e-07	2.0949	up	--	--	Molecular Function: peroxidase activity (GO:0004601);; Cellular Component: extracellular region (GO:0005576);; Biological Process: response to oxidative stress (GO:0006979);; Molecular Function: heme binding (GO:0020037);; Biological Process: hydrogen peroxide catabolic process (GO:0042744);; Molecular Function: metal ion binding (GO:0046872);;	K00430|6.2e-188|dosa:Os05t0135200-01|K00430 peroxidase [EC:1.11.1.7] | (RefSeq) Os05g0135200; Plant peroxidase domain containing protein.	Phenylpropanoid biosynthesis (ko00940)	--	--	Peroxidase	Peroxidase 5 OS=Vitis vinifera OX=29760 GN=GSVIVT00037159001 PE=1 SV=2	S	Function unknown	hypothetical protein EE612_026930, partial [Oryza sativa]
		BGIOSGA021076	469	346	394	4663	1423	4475	15.4782	9.67075	12.5343	139.213	45.2556	139.631	3.45316e-13	2.78211	up	--	--	Molecular Function: peroxidase activity (GO:0004601);; Cellular Component: extracellular region (GO:0005576);; Biological Process: response to oxidative stress (GO:0006979);; Molecular Function: heme binding (GO:0020037);; Biological Process: hydrogen peroxide catabolic process (GO:0042744);; Molecular Function: metal ion binding (GO:0046872);;	K00430|3.7e-177|dosa:Os06t0547400-01|K00430 peroxidase [EC:1.11.1.7] | (RefSeq) Os06g0547400; Similar to Peroxidase P7 (EC 1.11.1.7) (TP7).	Phenylpropanoid biosynthesis (ko00940)	--	--	Peroxidase	Peroxidase P7 OS=Brassica rapa subsp. rapa OX=51350 PE=1 SV=3	S	Function unknown	peroxidase [Oryza sativa Japonica Group]
		BGIOSGA014191	49	68	106	2352	1227	1366	1.55763	1.80845	3.22916	67.4965	37.5157	40.962	8.07561e-36	4.08635	up	--	--	Molecular Function: peroxidase activity (GO:0004601);; Cellular Component: extracellular region (GO:0005576);; Biological Process: response to oxidative stress (GO:0006979);; Molecular Function: heme binding (GO:0020037);; Biological Process: hydrogen peroxide catabolic process (GO:0042744);; Molecular Function: metal ion binding (GO:0046872);;	K00430|9.7e-189|osa:4337259|K00430 peroxidase [EC:1.11.1.7] | (RefSeq) peroxidase 16	Phenylpropanoid biosynthesis (ko00940)	--	--	Peroxidase	Peroxidase 16 OS=Arabidopsis thaliana OX=3702 GN=PER16 PE=1 SV=2	G	Carbohydrate transport and metabolism	peroxidase 16 [Oryza sativa Japonica Group]
		BGIOSGA019136	12	34	15	384	318	400	0.379117	0.9243	0.439959	11.1799	9.86324	12.1626	7.4139e-18	3.70645	up	--	--	Molecular Function: peroxidase activity (GO:0004601);; Cellular Component: extracellular region (GO:0005576);; Biological Process: response to oxidative stress (GO:0006979);; Molecular Function: heme binding (GO:0020037);; Biological Process: hydrogen peroxide catabolic process (GO:0042744);; Molecular Function: metal ion binding (GO:0046872);;	K00430|6.2e-188|dosa:Os05t0135200-01|K00430 peroxidase [EC:1.11.1.7] | (RefSeq) Os05g0135200; Plant peroxidase domain containing protein.	Phenylpropanoid biosynthesis (ko00940)	--	--	Peroxidase	Peroxidase 5 OS=Vitis vinifera OX=29760 GN=GSVIVT00037159001 PE=1 SV=2	S	Function unknown	hypothetical protein EE612_026930, partial [Oryza sativa]
		BGIOSGA010666	0	0	0	1071	1026	899	0	0	0	32.0722	32.7079	28.1115	5.2719e-47	9.17963	up	--	--	Molecular Function: peroxidase activity (GO:0004601);; Cellular Component: extracellular region (GO:0005576);; Biological Process: response to oxidative stress (GO:0006979);; Molecular Function: heme binding (GO:0020037);; Biological Process: hydrogen peroxide catabolic process (GO:0042744);; Molecular Function: metal ion binding (GO:0046872);;	K00430|1.1e-181|dosa:Os03t0368000-00|K00430 peroxidase [EC:1.11.1.7] | (RefSeq) Os03g0368000; Similar to Peroxidase 1.	Phenylpropanoid biosynthesis (ko00940)	--	--	Peroxidase	Peroxidase 2 OS=Zea mays OX=4577 GN=PER2 PE=2 SV=1	--	--	hypothetical protein OsI_11725 [Oryza sativa Indica Group]
		BGIOSGA023530	299	914	543	10063	9543	10519	9.49799	24.5661	16.6042	288.862	291.841	315.613	2.09056e-24	3.69607	up	--	--	Molecular Function: peroxidase activity (GO:0004601);; Cellular Component: extracellular region (GO:0005576);; Biological Process: response to oxidative stress (GO:0006979);; Molecular Function: heme binding (GO:0020037);; Biological Process: hydrogen peroxide catabolic process (GO:0042744);; Molecular Function: metal ion binding (GO:0046872);;	K00430|1.3e-177|dosa:Os06t0695500-01|K00430 peroxidase [EC:1.11.1.7] | (RefSeq) Os06g0695500; Similar to Peroxidase 16 precursor (EC 1.11.1.7) (Atperox P16) (ATP22a).	Phenylpropanoid biosynthesis (ko00940)	--	--	Peroxidase	Peroxidase 16 OS=Arabidopsis thaliana OX=3702 GN=PER16 PE=1 SV=2	G	Carbohydrate transport and metabolism	peroxidase 16 [Oryza sativa Japonica Group]
		BGIOSGA019145	58	43	69	7	3	8	2.89826	1.79479	3.30285	0.306074	0.098567	0.338478	4.13196e-07	-3.06313	down	--	--	Molecular Function: peroxidase activity (GO:0004601);; Biological Process: response to oxidative stress (GO:0006979);; Molecular Function: heme binding (GO:0020037);; Molecular Function: metal ion binding (GO:0046872);;	K00430|3.0e-26|osa:4337731|K00430 peroxidase [EC:1.11.1.7] | (RefSeq) peroxidase 5	Phenylpropanoid biosynthesis (ko00940)	--	--	Peroxidase	Peroxidase 1 OS=Zea mays OX=4577 GN=PER1 PE=1 SV=1	--	--	hypothetical protein OsI_18370 [Oryza sativa Indica Group]
		BGIOSGA031381	0	2	8	126	40	38	0	0.051722	0.237766	3.57901	1.20725	1.11726	0.000234241	3.08211	up	--	--	Molecular Function: peroxidase activity (GO:0004601);; Cellular Component: extracellular region (GO:0005576);; Biological Process: response to oxidative stress (GO:0006979);; Cellular Component: plant-type cell wall (GO:0009505);; Cellular Component: plasmodesma (GO:0009506);; Molecular Function: heme binding (GO:0020037);; Biological Process: hydrogen peroxide catabolic process (GO:0042744);; Mo…	K00430|7.5e-197|dosa:Os10t0566800-01|K00430 peroxidase [EC:1.11.1.7] | (RefSeq) Os10g0566800; Haem peroxidase, plant/fungal/bacterial family protein.	Phenylpropanoid biosynthesis (ko00940)	--	--	Peroxidase	Peroxidase 57 OS=Arabidopsis thaliana OX=3702 GN=PER57 PE=1 SV=1	G	Carbohydrate transport and metabolism	peroxidase 57 [Oryza sativa Japonica Group]
		BGIOSGA013612	25	14	25	52	68	114	0.85418	0.383835	0.827097	1.6275	2.24078	3.70805	0.00877415	1.53785	up	--	--	Molecular Function: peroxidase activity (GO:0004601);; Cellular Component: extracellular region (GO:0005576);; Biological Process: response to oxidative stress (GO:0006979);; Molecular Function: heme binding (GO:0020037);; Biological Process: hydrogen peroxide catabolic process (GO:0042744);; Molecular Function: metal ion binding (GO:0046872);;	K00430|5.8e-172|dosa:Os03t0762300-01|K00430 peroxidase [EC:1.11.1.7] | (RefSeq) Os03g0762300; Similar to Peroxidase 51 precursor (EC 1.11.1.7) (Atperox P51) (ATP37).	Phenylpropanoid biosynthesis (ko00940)	--	--	Peroxidase	Peroxidase 51 OS=Arabidopsis thaliana OX=3702 GN=PER51 PE=2 SV=1	S	Function unknown	hypothetical protein OsI_13636 [Oryza sativa Indica Group]
		BGIOSGA007855	898	1013	818	9063	8043	8529	28.4638	27.1491	24.9261	259.383	245.225	255.141	7.78859e-76	2.9784	up	--	--	Molecular Function: peroxidase activity (GO:0004601);; Cellular Component: extracellular region (GO:0005576);; Biological Process: response to oxidative stress (GO:0006979);; Molecular Function: heme binding (GO:0020037);; Biological Process: hydrogen peroxide catabolic process (GO:0042744);; Molecular Function: metal ion binding (GO:0046872);;	K00430|8.0e-183|dosa:Os02t0237000-00|K00430 peroxidase [EC:1.11.1.7] | (RefSeq) Os02g0237000; Similar to peroxidase 52.	Phenylpropanoid biosynthesis (ko00940)	--	--	Peroxidase	Peroxidase 52 OS=Arabidopsis thaliana OX=3702 GN=PER52 PE=2 SV=1	S	Function unknown	hypothetical protein OsI_06497 [Oryza sativa Indica Group]
		BGIOSGA014933	83	76	44	376	335	366	2.62757	2.03274	1.32819	10.846	10.2954	11.0188	6.43216e-11	2.11718	up	--	--	Molecular Function: peroxidase activity (GO:0004601);; Cellular Component: extracellular region (GO:0005576);; Biological Process: response to oxidative stress (GO:0006979);; Molecular Function: heme binding (GO:0020037);; Biological Process: hydrogen peroxide catabolic process (GO:0042744);; Molecular Function: metal ion binding (GO:0046872);;	K00430|2.7e-183|dosa:Os04t0465100-01|K00430 peroxidase [EC:1.11.1.7] | (RefSeq) Os04g0465100; Haem peroxidase, plant/fungal/bacterial family protein.	Phenylpropanoid biosynthesis (ko00940)	--	--	Peroxidase	Peroxidase 65 OS=Arabidopsis thaliana OX=3702 GN=PER65 PE=2 SV=2	S	Function unknown	hypothetical protein OsI_16228 [Oryza sativa Indica Group]
		BGIOSGA021078	0	15	11	1026	168	139	0	0.425022	0.3368	31.2045	5.41826	4.39895	0.00342198	2.91631	up	--	--	Molecular Function: peroxidase activity (GO:0004601);; Cellular Component: extracellular region (GO:0005576);; Biological Process: response to oxidative stress (GO:0006979);; Molecular Function: heme binding (GO:0020037);; Biological Process: hydrogen peroxide catabolic process (GO:0042744);; Molecular Function: metal ion binding (GO:0046872);;	K00430|2.3e-176|dosa:Os06t0546500-01|K00430 peroxidase [EC:1.11.1.7] | (RefSeq) Os06g0546500; Similar to Class III peroxidase GvPx2b (Fragment).	Phenylpropanoid biosynthesis (ko00940)	--	--	Peroxidase	Peroxidase 4 OS=Vitis vinifera OX=29760 GN=GSVIVT00023967001 PE=1 SV=1	S	Function unknown	hypothetical protein OsI_23302 [Oryza sativa Indica Group]
		BGIOSGA003233	216	248	258	2833	1955	2369	7.14075	6.91786	8.19997	84.565	62.1572	73.9193	3.1689e-56	3.04239	up	--	--	Molecular Function: peroxidase activity (GO:0004601);; Cellular Component: extracellular region (GO:0005576);; Biological Process: response to oxidative stress (GO:0006979);; Cellular Component: plant-type cell wall (GO:0009505);; Cellular Component: plasmodesma (GO:0009506);; Molecular Function: heme binding (GO:0020037);; Biological Process: hydrogen peroxide catabolic process (GO:0042744);; Mo…	K00430|3.2e-181|dosa:Os01t0270300-01|K00430 peroxidase [EC:1.11.1.7] | (RefSeq) Os01g0270300; Similar to Cationic peroxidase isozyme 40K precursor.	Phenylpropanoid biosynthesis (ko00940)	--	--	Peroxidase	Peroxidase 24 OS=Arabidopsis thaliana OX=3702 GN=PER24 PE=2 SV=1	S	Function unknown	peroxidase 24 [Oryza sativa Japonica Group]
"JXZ-C", "JXZ-T", "MXXZ-C" and "MXXZ-T" indicate the control (C) and PHS-induced (T) samples of the JXZ and MXXZ varieties, respectively; "1", "2" and "3" indicate three biological replicates.
