# Supplementary material for: Comparative transcriptomic analysis provides insights into the molecular basis underlying pre-harvest sprouting in rice
Source: BMC Genomics. 2022 Nov 24;23:771. doi: 10.1186/s12864-022-08998-4 (PMC9701047; doi:10.1186/s12864-022-08998-4)
Supplement: Supplementary file 14 — Additional file 14: Table S13. The general information of sequencing reads and reads that mapped to the reference genome. [file 12864_2022_8998_MOESM14_ESM.xls]

## Sheet: Sheet1
Table S13 The general information of sequencing reads and reads that mapped to the reference genome
Sample name	Clean reads	Clean bases	Total mapped	Uniquely mapped	GC content (%)	Q30 (%)
JXZ-C1	20538184	6147774274	38,335,770 (93.3 %)	36742420 (89.5 %)	51.8	93.5
JXZ-C2	20964164	6273272192	39041099 (93.1 %)	37355029 (89.1 %)	51.8	93.3
JXZ-C3	20534995	6146016468	37690605 (91.8 %)	36008623 (87.7 %)	51.3	93.3
JXZ-T1	20580808	6159935828	38264004 (93.0 %)	36681776 (89.1 %)	52.5	93.6
JXZ-T2	20620086	6173631164	38490733 (93.3 %)	36914165 (89.5 %)	53	93.4
JXZ-T3	20549695	6151929820	37842924 (92.1 %)	36316658 (88.4 %)	52.5	92.4
MXXZ-C1	20687860	6190060132	36660951 (88.6 %)	35020434 (84.6 %)	51.6	93.1
MXXZ-C2	23734844	7105408290	44736710 (94.2 %)	42046636 (88.6 %)	52	94.6
MXXZ-C3	20955863	6272806138	38574886 (92.0 %)	36708964 (87.6 %)	51.3	94
MXXZ-T1	21515878	6441276600	39759328 (92.4 %)	38198584 (88.8 %)	51.6	92.7
MXXZ-T2	20145807	6029521884	37468894 (93.0 %)	35914120 (89.1 %)	51.5	93.6
MXXZ-T3	20735879	6207061348	38441265 (92.7 %)	36699700 (88.5 %)	51.6	93.5
Average	20963672	6274891178	38775597 (92.5 %)	37050592 (88.4 %)	51.9	93.4
"JXZ-C", "JXZ-T", "MXXZ-C" and "MXXZ-T" indicate the control (C) and PHS-induced (T) samples of the JXZ and MXXZ varieties, respectively; "1", "2" and "3" indicate three biological replicates.
