# Supplementary material for: Comparative transcriptomic analysis provides insights into the molecular basis underlying pre-harvest sprouting in rice
Source: BMC Genomics. 2022 Nov 24;23:771. doi: 10.1186/s12864-022-08998-4 (PMC9701047; doi:10.1186/s12864-022-08998-4)
Supplement: Supplementary file 15 — Additional file 15: Table S14. Primers used for quantitative real-time PCR in this study. [file 12864_2022_8998_MOESM15_ESM.xls]

## Sheet: Sheet1
Table S14 Primers used for quantitative real-time PCR in this study
Gene name	Forward primer (5'-3')	Reverse primer (5'-3')
OsCPS1	AGGTGAGGTCGATGCTGTCG	GAGGGACCATCTGGTGAGGG
OsGID2	CAGAAGGAAGAGAGCCGTGG	CCTTGGACTCTGGAGCAGTG
OsPP2C	TGGAAGGAGGCGATGTTGGC	CTCGTTCCAACTCGTCAGGC
OsADH	ACTGGACAGCACGCTTCAGG	CAGGTCCTCCAGCTTCTTGC
OsIDH	CACAGTGGAGGCAGCAGAGG	GTCCATCCTGGAACAAGCCG
OsMDH	GTCTCCCACATCAACTCGCC	ATTGACAAGAGCGTTGGGGC
Osα-AMY	CATCACCCACGTCTGGCTCC	AGATCTTTGCCATGTCGGCG
OsCx	ACGGTGTACGTCCAGGTCGG	ACTCGAACACCTGGATGGCG
Osβ-GC	TATCAGTACGAGGGTGGCGC	TTGTTGACTCCACCCCTCAG
OsTPP	CCCACTGCAATTGTCAGCGG	ACCTCATCGATCATTGGCAG
OsPAL	CGCTTCGAGATCCTCGAGGC	TCACCATGGCGAGACCTTCC
Os4CL	CTCCCTCCACTCCATCCTCC	GGACGATGTCCTGAAGCTCC
OsUBQ	AACCAGCTGAGGCCCAAGA	ACGATTGATTTAACCAGTCCATGA
